# Supplementary material for: Genome-wide association analyses of chronotype in 697,828 individuals provides insights into circadian rhythms
Source: Nat Commun. 2019 Jan 29;10:343. doi: 10.1038/s41467-018-08259-7 (PMC6351539; doi:10.1038/s41467-018-08259-7)
Supplement: Supplementary file 5 — Supplementary Data 2 [file 41467_2018_8259_MOESM5_ESM.xlsx]

## Sheet: Supp Data 2
Supplementary Data 2. Loci with multiple independent signals and their respective lead variants, identified using GCTA-COJO. Lead variants identified only distance-based clumping are highlighted in green, whereas additional independent signals are highlighted blue. Betas and SEs were derived from the intercept-corrected Z-score from the meta-analysis as detailed in the Supplementary Note of Zhu e…
Locus No.	Original Lead Variant?	Chr	RSID	bp	refA	freq	b	se	p	n	freq_geno	bJ	bJ_se	pJ	LD_r	Gene Context
1	Yes	1	rs909757	4850823	T	0.63	0.0100388	0.00175319	1.03e-08	697831	0.631733	0.0101154	0.00175325	7.95166e-09	0.00435249	AJAP1-[]
2	No	1	rs228726	7848943	A	0.1001	-0.0299295	0.00282008	2.585e-26	697830	0.0956787	-0.0246902	0.00285752	5.59978e-18	0.0209254	[PER3]
2	No	1	rs150812083	7869953	C	0.995	-0.15862	0.0119994	6.823e-40	697830	0.99522	-0.139101	0.0121175	1.67584e-30	-0.138377	[PER3]
2	Yes	1	rs61773390	7884525	T	0.1931	0.0287658	0.00214414	4.856e-41	697831	0.197015	0.0222605	0.00219335	3.34461e-24	-0.00613373	[PER3]
3	Yes	1	rs12065331	14507831	T	0.3125	-0.012279	0.00182615	1.766e-11	697826	0.304723	-0.0121075	0.00182626	3.36453e-11	0.00051531	PRDM2---[]---KAZN
4	Yes	1	rs17448682	15966713	T	0.2339	0.0163583	0.00199955	2.818e-16	697829	0.231708	0.0164241	0.00199969	2.15138e-16	0.00177378	[DDI2]
5	Yes	1	rs10917513	20006887	T	0.6476	-0.0139708	0.00177182	3.151e-15	697831	0.657538	-0.0140683	0.00177192	2.02853e-15	-0.000290139	HTR6[]-TMCO4
6	Yes	1	rs10916892	21201325	T	0.6203	-0.015538	0.00174407	5.165e-19	697832	0.62699	-0.0154329	0.0017442	8.89733e-19	-0.0007243	[EIF4G3]
7	Yes	1	rs2506089	24321935	T	0.5682	0.00948594	0.00170887	2.837e-08	697830	0.569264	0.00954965	0.00170892	2.29543e-08	0	SRSF10--[]--MYOM3
8	Yes	1	rs12140153	62579891	T	0.0892	-0.0263608	0.00296956	6.894e-19	697830	0.0899048	-0.0263311	0.00296973	7.54857e-19	0.00171909	[INADL]
9	Yes	1	rs11208844	66851147	A	0.1408	-0.0142001	0.00243361	5.377e-09	697831	0.1366	-0.014163	0.00243367	5.89868e-09	0	PDE4B--[]---SGIP1
10	Yes	1	rs12040629	77705365	A	0.16	0.0325167	0.0023086	4.71e-45	697831	0.161142	0.0325023	0.00230899	5.30409e-45	-0.00584958	PIGK--[]--AK5
11	Yes	1	rs11588913	79963816	A	0.4037	-0.0108635	0.00172519	3.032e-10	697828	0.397777	-0.0105534	0.00172548	9.58207e-10	0.0157494	ELTD1---[]
12	Yes	1	rs5016898	81672013	T	0.4238	-0.0106628	0.0017129	4.818e-10	697828	0.42481	-0.0105916	0.00171318	6.31191e-10	0.00133152	[]---LPHN2
13	Yes	1	rs72720396	91191582	A	0.7741	-0.0191133	0.00202407	3.607e-21	697832	0.769027	-0.0189914	0.00202436	6.50788e-21	-0.00935579	BARHL2-[]---ZNF644
14	Yes	1	rs481214	93469865	A	0.6063	0.00971589	0.00173251	2.049e-08	697825	0.601784	0.0096222	0.0017327	2.80341e-08	-0.00533813	FAM69A--[]--MTF2
15	No	1	rs6702412	95929307	T	0.4517	0.00984452	0.00170085	7.131e-09	697830	0.446228	0.010238	0.00170391	1.87249e-09	0.0137377	RWDD3---[]
15	No	1	rs2256459	96985039	A	0.7847	0.0148723	0.00205931	5.135e-13	697826	0.782936	0.0130103	0.0020792	3.91527e-10	0.135949	[]---PTBP2
15	No	1	rs1760217	97602994	A	0.7981	0.0141847	0.00210863	1.733e-11	697828	0.798983	0.0131328	0.00213206	7.28945e-10	0	[DPYD]
16	No	1	rs41279738	110082551	T	0.9731	0.0275818	0.00523175	1.353e-07	697830	0.974513	0.0308801	0.0052481	4.00336e-09	0.0785778	[GPR61]
16	Yes	1	rs17575798	110086451	A	0.1918	-0.0162809	0.00214986	3.66e-14	697826	0.192444	-0.0172218	0.00215668	1.40155e-15	0.00764814	[GPR61]
17	No	1	rs6537747	113179597	T	0.7286	-0.0107681	0.00190349	1.54e-08	697831	0.729177	-0.0106379	0.00190361	2.29317e-08	0.00381589	[CAPZA1]
18	Yes	1	rs11102807	115061584	A	0.5361	-0.00978848	0.00169733	8.089e-09	697826	0.538576	-0.00976878	0.00169739	8.65538e-09	0	TRIM33-[]--BCAS2
19	Yes	1	rs9436119	150467753	A	0.3842	0.0197901	0.00174009	5.697e-30	697830	0.393376	0.0202979	0.00174195	2.23016e-31	-0.0440819	[TARS2]
19	No	1	rs7524620	150616699	A	0.5935	0.0108808	0.00172329	2.717e-10	697827	0.59722	0.0116737	0.00172509	1.31483e-11	-0.0090984	ENSA--[]-GOLPH3L
20	Yes	1	rs6665637	153756083	A	0.2804	-0.0113439	0.00188436	1.747e-09	697832	0.272018	-0.0112026	0.00188449	2.77089e-09	0	SLC27A3-[]--GATAD2B
21	Yes	1	rs115073088	174215858	A	0.975	-0.0375551	0.00542155	4.311e-12	697829	0.97754	-0.0380572	0.00542207	2.23565e-12	-0.0106981	[RABGAP1L]
22	Yes	1	rs975025	179338327	T	0.0758	-0.0239465	0.00319798	6.976e-14	697829	0.0768489	-0.0242884	0.00319841	3.10428e-14	0.00674891	[AXDND1]
23	No	1	rs34335333	182562052	T	0.6438	-0.00610883	0.0017676	0.0005476	697831	0.644597	-0.011129	0.00178341	4.36783e-10	0.132028	RNASEL-[]-RGS16
23	Yes	1	rs1144566	182569626	T	0.029	0.104516	0.00504276	2e-95	697830	0.0303199	0.10868	0.00508889	3.4005e-101	0.00488941	[RGS16]
23	No	1	rs2378824	184190015	T	0.5685	0.00976017	0.00170901	1.125e-08	697830	0.577254	0.00989845	0.00170925	6.99246e-09	0.00335346	TSEN15---[]---C1orf21
24	No	1	rs34580810	190007606	A	0.3376	-0.0110672	0.00178994	6.308e-10	697826	0.338284	-0.0112003	0.0017904	3.95554e-10	0.0186819	[]--FAM5C
25	Yes	1	rs1221502	193276975	A	0.7386	0.010938	0.00192639	1.364e-08	697826	0.738247	0.011033	0.0019269	1.02958e-08	-0.00836081	CDC73--[]
26	Yes	1	rs4657983	195454557	A	0.6511	-0.011547	0.00177592	7.931e-11	697829	0.654062	-0.0116315	0.00177678	5.89373e-11	-0.0274891	[]---KCNT2
26	No	1	rs10754194	196529868	C	0.0867	-0.0159938	0.00300805	1.054e-07	697831	0.0857243	-0.0164202	0.00300931	4.85741e-08	0	[KCNT2]
27	Yes	1	rs6429233	241137033	A	0.4574	0.00968303	0.00169908	1.204e-08	697825	0.451288	0.00968303	0.00169912	1.20614e-08	0	[RGS7]
28	Yes	2	rs13011556	4651923	C	0.7624	-0.0147644	0.00198874	1.139e-13	697832	0.761586	-0.0147395	0.00198882	1.25168e-13	0.00171277	ALLC---[]
29	Yes	2	rs62124718	12822995	A	0.895	-0.020195	0.00276114	2.593e-13	697828	0.894338	-0.0201599	0.00276125	2.85576e-13	0	LPIN1---[]--TRIB2
30	Yes	2	rs72796401	24180078	A	0.1903	0.0154953	0.00215632	6.68e-13	697829	0.188482	0.0162399	0.0021595	5.46945e-14	-0.0534946	[UBXN2A]
31	No	2	rs11676272	25141538	A	0.5217	0.00967895	0.00169449	1.119e-08	697832	0.51337	0.0103349	0.00169696	1.1276e-09	-0.00266568	[ADCY3]
32	Yes	2	rs11678584	32563426	A	0.8599	-0.0143346	0.00243869	4.152e-09	697830	0.862869	-0.0144417	0.00243879	3.1872e-09	-0.00181388	YIPF4--[]--BIRC6
33	Yes	2	rs848552	36700580	C	0.4755	-0.0127711	0.0016949	4.894e-14	697832	0.471298	-0.0128053	0.00169497	4.19296e-14	-0.0014823	[CRIM1]
34	No	2	rs6725031	41388848	T	0.6477	-0.00976359	0.00177198	3.581e-08	697827	0.656049	-0.00971863	0.0017721	4.15213e-08	-0.00666112	SLC8A1---[]---C2orf91
35	Yes	2	rs75120545	44271496	T	0.0319	0.040218	0.00481652	6.842e-17	697830	0.0239134	0.044999	0.00486394	2.21228e-20	-0.138676	LRPPRC--[]---PPM1B
35	No	2	rs12998046	44880925	A	0.6167	0.0105904	0.00174098	1.177e-09	697826	0.617949	0.0128244	0.00175804	2.9928e-13	0.0010778	[CAMKMT]
36	Yes	2	rs6544906	46863872	A	0.5616	0.0105697	0.00170589	5.801e-10	697826	0.565876	0.010563	0.00170599	5.95271e-10	-0.000958597	CRIPT--[]--SOCS5
38	No	2	rs66888174	48804776	A	0.6716	0.00960485	0.00180237	9.894e-08	697833	0.669472	0.0100569	0.0018029	2.43042e-08	-0.0161756	PPP1R21--[]-STON1-GTF2A1L
38	No	2	rs972557	49401202	T	0.5018	0.00947014	0.00169291	2.213e-08	697829	0.503328	0.0103256	0.00169451	1.10426e-09	0.00817232	FSHR--[]---NRXN1
38	No	2	rs10495976	49750698	A	0.609	-0.0130441	0.00173459	5.469e-14	697827	0.610339	-0.0126166	0.00173642	3.70714e-13	-0.040719	FSHR---[]---NRXN1
38	Yes	2	rs12470914	50532840	A	0.1005	0.0237995	0.00281517	2.827e-17	697830	0.101605	0.0236277	0.00281977	5.32471e-17	0.00164028	[NRXN1]
39	Yes	2	rs4672458	53736362	T	0.4764	-0.0108296	0.00169478	1.663e-10	697826	0.473245	-0.0107536	0.00169489	2.22788e-10	-0.00278614	[]---ASB3
41	Yes	2	rs10175975	59429807	T	0.1853	0.0132738	0.00217853	1.108e-09	697826	0.177375	0.0132679	0.00217869	1.13025e-09	0.00804435	FANCL---[]
42	Yes	2	rs359248	60477461	T	0.4564	-0.0139498	0.00169933	2.226e-16	697828	0.444193	-0.0135967	0.00170021	1.2744e-15	0.0295007	[]---BCL11A
43	Yes	2	rs812925	61680993	C	0.6458	-0.0147811	0.00176977	6.702e-17	697826	0.648441	-0.0143375	0.00177066	5.62197e-16	0.00235539	[USP34]
44	Yes	2	rs113851554	66750564	T	0.0567	-0.0269886	0.00365997	1.659e-13	697829	0.0506798	-0.026945	0.00366016	1.81579e-13	-0.00305977	[MEIS1]
45	Yes	2	rs2706762	70488470	T	0.1496	-0.0179738	0.0023731	3.617e-14	697827	0.150029	-0.0179937	0.00237326	3.40661e-14	-0.000244104	[PCYOX1]
46	Yes	2	rs12464387	75445544	A	0.4638	-0.0103538	0.00169735	1.06e-09	697826	0.459715	-0.0104612	0.00169743	7.13972e-10	0.00117188	TACR1--[]---EVA1A
47	Yes	2	rs6727752	76361783	A	0.3569	0.011205	0.00176679	2.269e-10	697832	0.373064	0.0106282	0.00176749	1.81933e-09	0.0242544	GCFC2---[]---LRRTM4
48	Yes	2	rs10520176	77217310	T	0.4926	0.0171314	0.001693	4.542e-24	697828	0.502109	0.0167843	0.00169375	3.78266e-23	-0.00984087	[LRRTM4]
48	No	2	rs4254526	77886507	T	0.3706	-0.0115233	0.00175259	4.857e-11	697832	0.372675	-0.0112643	0.00175285	1.30798e-10	0	LRRTM4---[]
49	Yes	2	rs11681299	88901732	T	0.2835	0.0109267	0.00187809	5.964e-09	697827	0.288699	0.0109267	0.00187813	5.96099e-09	0	[EIF2AK3]
50	Yes	2	rs34509802	101591710	A	0.1785	0.015674	0.00221041	1.33e-12	697827	0.179464	0.015674	0.00221049	1.33395e-12	0	[NPAS2]
51	Yes	2	rs76064513	125438641	T	0.1342	0.0137471	0.00248323	3.089e-08	697827	0.124676	0.0137471	0.00248328	3.09709e-08	0	[CNTNAP5]
52	Yes	2	rs77248969	136490731	A	0.1116	-0.015726	0.00268821	4.906e-09	697831	0.0851715	-0.0156898	0.00268828	5.33491e-09	-0.00130671	R3HDM1-[]-UBXN4
53	Yes	2	rs28380327	144232491	A	0.6317	0.0181251	0.00175477	5.237e-25	697833	0.628436	0.0180917	0.00175491	6.40173e-25	-0.00189191	[ARHGAP15]
54	Yes	2	rs2166559	149551658	T	0.8611	-0.0147804	0.00244749	1.555e-09	697831	0.860299	-0.0147327	0.00244756	1.75135e-09	0	EPC2-[]--KIF5C
55	Yes	2	rs747003	161916409	T	0.6088	0.00963493	0.00173446	2.783e-08	697830	0.607779	0.00963493	0.0017345	2.77796e-08	0	RBMS1---[]--TANK
56	Yes	2	rs13004345	174037347	T	0.6475	-0.0105986	0.00177174	2.205e-09	697830	0.655521	-0.0105315	0.00177181	2.78314e-09	0.005612	[ZAK]
57	Yes	2	rs6433478	175241482	T	0.4601	-0.0115212	0.0016983	1.172e-11	697827	0.453612	-0.0114645	0.00169838	1.47562e-11	0	[CIR1]
58	No	2	rs1593205	186193858	A	0.8199	0.0129873	0.00220274	3.726e-09	697827	0.823453	0.0131349	0.00220293	2.4847e-09	-0.0109368	ZNF804A---[]---FSIP2
59	Yes	2	rs11677484	191578172	T	0.2574	0.011777	0.00193605	1.177e-09	697832	0.253781	0.0118579	0.00193622	9.11239e-10	0.00202549	B1--[]---GLS
60	Yes	2	rs1064213	198950240	A	0.4826	0.0196599	0.0016938	3.81e-31	697829	0.476906	0.0196147	0.00169397	5.25685e-31	0.00193326	[PLCL1]
61	Yes	2	rs184033703	206956138	A	0.0585	0.0267073	0.00360666	1.31e-13	697830	0.0571675	0.0266266	0.00360681	1.55566e-13	0	INO80D-[]--NDUFS1
62	No	2	rs57690685	239144601	A	0.9895	-0.0517931	0.00830417	4.467e-10	697829	0.989911	-0.0454184	0.00831406	4.68557e-08	0.0213347	LOC151174-[]-HES6
62	No	2	rs960783	239149570	T	0.0442	-0.0440497	0.00411795	1.057e-26	697827	0.0433484	-0.0464552	0.00412957	2.33149e-29	-0.0277869	HES6[]-PER2
62	No	2	rs80261926	239152870	T	0.0188	0.0672728	0.00623185	3.615e-27	697829	0.0172245	0.0612319	0.00624389	1.0537e-22	-0.030267	[PER2]
62	No	2	rs58574366	239194837	A	0.0498	-0.0221134	0.00389116	1.324e-08	697827	0.0507704	-0.0234733	0.0038989	1.73882e-09	-0.0466264	[PER2]
62	Yes	2	rs80271258	239311505	T	0.0844	-0.0419087	0.00304458	4.162e-43	697830	0.0873045	-0.0420601	0.00306224	6.25845e-43	0.0507056	TRAF3IP1-[]--ASB1
62	No	2	rs188004381	239322859	A	0.0423	-0.0313766	0.00420541	8.564e-14	697830	0.00114957	-0.0282685	0.0042113	1.91275e-11	0.0113335	TRAF3IP1--[]--ASB1
63	Yes	2	rs62182135	240267305	A	0.3285	-0.0128191	0.00180221	1.134e-12	697826	0.331668	-0.0124195	0.00180267	5.59768e-12	0	[HDAC4]
64	Yes	3	rs35346733	2521322	A	0.1942	-0.013352	0.00213974	4.369e-10	697827	0.191103	-0.0133308	0.0021398	4.66704e-10	-0.000975155	[CNTN4]
65	Yes	3	rs111261826	7189617	A	0.679	-0.0119806	0.00181305	3.885e-11	697829	0.680188	-0.0120069	0.00181311	3.53663e-11	0.00091659	[GRM7]
66	Yes	3	rs149611468	8817423	T	0.9888	0.062745	0.0080432	6.163e-15	697828	0.989009	0.062582	0.00804361	7.23301e-15	-0.00101789	OXTR-[]---RAD18
67	Yes	3	rs6794796	14383632	A	0.2897	0.0117462	0.00186596	3.067e-10	697832	0.286464	0.0117625	0.00186602	2.90945e-10	0.00221243	LSM3---[]--SLC6A6
68	Yes	3	rs9817910	18246870	A	0.5576	-0.0108713	0.00170423	1.784e-10	697832	0.564291	-0.0108386	0.0017043	2.02347e-10	-0.00285906	[LOC339862]
69	Yes	3	rs73050286	23224684	T	0.7817	0.0135708	0.00204904	3.517e-11	697828	0.785529	0.0136068	0.00204919	3.13514e-11	0.00843593	[]--UBE2E2
70	No	3	rs13059636	24935790	A	0.5356	-0.00987093	0.0016972	6.04e-09	697832	0.526309	-0.00998411	0.0016973	4.04504e-09	0	THRB---[]---RARB
71	Yes	3	rs114848860	36859494	A	0.9737	-0.0392365	0.00528936	1.189e-13	697829	0.975675	-0.0392365	0.00528956	1.19155e-13	0	DCLK3--[]-TRANK1
73	Yes	3	rs12636669	50003323	T	0.0801	0.0277735	0.00311817	5.26e-19	697828	0.078208	0.0243861	0.00314316	8.59569e-15	-0.121283	[RBM6]
73	No	3	rs2236950	50420554	A	0.1742	-0.0184224	0.00223166	1.52e-16	697829	0.176786	-0.0155516	0.00225113	4.90342e-12	-0.0537717	[CACNA2D2]
73	No	3	rs56357549	52374516	T	0.8224	0.0154127	0.00221479	3.431e-12	697830	0.819459	0.0139181	0.00221922	3.57297e-10	0	[DNAH1]
74	Yes	3	rs17007397	70594975	C	0.5801	0.00936418	0.00171505	4.748e-08	697830	0.577632	0.00948751	0.00171593	3.21931e-08	-0.0203877	MITF---[]---FOXP1
75	No	3	rs17655548	71365665	A	0.2143	-0.0118261	0.00206282	9.853e-09	697828	0.218553	-0.0117959	0.00206339	1.08586e-08	-0.00906544	FOXP1---[]---EIF4E3
75	Yes	3	rs7626335	71575177	A	0.3305	-0.0123855	0.00179943	5.87e-12	697829	0.329702	-0.0127112	0.00180008	1.64773e-12	-0.0017445	FOXP1---[]---EIF4E3
76	Yes	3	rs7429614	77205438	T	0.416	0.0154398	0.00171725	2.446e-19	697826	0.418491	0.0165186	0.00172929	1.26931e-21	0.117066	[ROBO2]
76	No	3	rs116291712	77441826	A	0.0127	-0.034198	0.00755924	6.082e-06	697829	0.0117152	-0.0433646	0.00761182	1.21932e-08	-0.0032841	[ROBO2]
77	No	3	rs4324483	81992049	T	0.559	-0.00950261	0.00170481	2.488e-08	697829	0.57134	-0.00948386	0.00170513	2.66784e-08	-0.00938828	GBE1---[]
77	No	3	rs56242353	82581831	T	0.1167	0.0164642	0.00263639	4.228e-10	697827	0.114748	0.0161316	0.00263679	9.48111e-10	0.0123544	GBE1---[]
79	Yes	3	rs1449403	85591467	A	0.1226	0.0185584	0.00258078	6.422e-13	697828	0.123212	0.018559	0.00258132	6.49232e-13	0	[CADM2]
80	Yes	3	rs34967119	104778430	A	0.4958	0.00968202	0.00169296	1.07e-08	697827	0.501821	0.0097007	0.001693	1.00501e-08	-0.00195475	[]---ALCAM
82	Yes	3	rs1800828	113891549	C	0.7508	0.0109801	0.00195688	2.014e-08	697831	0.746891	0.0110459	0.00195694	1.65691e-08	-0.00319482	[DRD3]
83	No	3	rs79402305	116041368	A	0.9232	0.0203097	0.00317885	1.674e-10	697828	0.925658	0.0203378	0.00317896	1.57827e-10	-0.00159716	[LSAMP]
84	Yes	3	rs72966564	123149816	T	0.2507	-0.011294	0.00195297	7.354e-09	697828	0.245384	-0.0112593	0.00195302	8.16219e-09	0.00143793	[ADCY5]
85	Yes	3	rs13065394	132971327	T	0.286	-0.0123607	0.00187312	4.141e-11	697828	0.287899	-0.012342	0.00187318	4.43477e-11	-0.000249055	[TMEM108]
86	Yes	3	rs4550782	138132393	T	0.6655	0.0123876	0.00179401	5.036e-12	697826	0.669371	0.0123847	0.00179407	5.08776e-12	0	MRAS-[]--ESYT3
87	Yes	3	rs7649164	150788032	T	0.5745	0.00994334	0.00171201	6.332e-09	697826	0.583016	0.00995918	0.00171205	5.9878e-09	0.000247836	CLRN1--[]--MED12L
88	Yes	3	rs6440833	152646244	A	0.4638	0.0103996	0.00169735	8.938e-10	697826	0.462437	0.0104435	0.00169741	7.62257e-10	0.00372816	P2RY1--[]---RAP2B
89	No	3	rs2102506	156342849	A	0.6413	-0.00957602	0.00176484	5.77e-08	697829	0.64142	-0.00963073	0.00176489	4.8469e-08	-0.000434768	SSR3--[]--TIPARP
90	Yes	3	rs1599374	160891727	A	0.5163	0.0133587	0.00169376	3.092e-15	697831	0.510408	0.0133638	0.00169384	3.02927e-15	0	B3GALNT1--[]--NMD3
91	No	3	rs482204	172162829	A	0.7433	-0.0125335	0.00193777	9.904e-11	697831	0.74616	-0.0120556	0.00193879	5.03327e-10	0.0315762	[GHSR]
91	Yes	3	rs3850174	172364093	A	0.2575	-0.0152849	0.00193577	2.883e-15	697832	0.253026	-0.0148881	0.00193683	1.50772e-14	-0.00137796	[NCEH1]
92	Yes	3	rs301218	176096919	A	0.3916	-0.0111193	0.00173413	1.437e-10	697830	0.390631	-0.0110594	0.00173421	1.80322e-10	-0.0027379	ALADL2---[]---TBL1XR1
93	No	3	rs4859215	182038330	T	0.4776	0.0124602	0.00169457	1.944e-13	697831	0.481741	0.0124646	0.00169477	1.91227e-13	-0.0115198	SOX2---[]---ATP11B
93	No	3	rs4484214	182257586	A	0.6819	0.0112208	0.00181743	6.661e-10	697826	0.686968	0.0113038	0.00181762	5.00217e-10	-0.000314774	SOX2---[]---ATP11B
94	Yes	3	rs1468945	185990392	A	0.7852	-0.0166799	0.00206102	5.811e-16	697832	0.786279	-0.0160509	0.00206315	7.26502e-15	-0.0443846	[DGKG]
94	No	3	rs73182221	186079261	A	0.1116	0.0186748	0.00268819	3.741e-12	697827	0.108463	0.0176745	0.00269094	5.09515e-11	0	[DGKG]
95	Yes	4	rs3796618	1349602	A	0.5293	-0.00972548	0.00169581	9.752e-09	697830	0.530409	-0.00967013	0.00169588	1.18315e-08	0.00585321	[UVSSA]
96	Yes	4	rs4690085	2697300	A	0.5348	-0.00952025	0.00169701	2.02e-08	697832	0.527781	-0.00946361	0.00169708	2.45519e-08	0	[FAM193A]
97	Yes	4	rs4698678	18260776	C	0.2786	0.0127917	0.00188807	1.248e-11	697828	0.281832	0.0127609	0.00188814	1.39465e-11	0.00294381	LCORL---[]
98	Yes	4	rs1502249	27495379	A	0.5223	0.0094202	0.00169459	2.717e-08	697826	0.524091	0.00938648	0.00169463	3.04297e-08	0	STIM2---[]
99	Yes	4	rs6838677	66520667	A	0.6689	-0.0100022	0.00179863	2.676e-08	697826	0.668384	-0.0103554	0.00179972	8.71923e-09	0.0341056	[EPHA5]
100	Yes	4	rs4860734	67096904	A	0.2897	0.0103786	0.00186598	2.663e-08	697826	0.276805	0.010745	0.00186711	8.6695e-09	0	EPHA5---[]
102	Yes	4	rs6846730	83279041	T	0.2353	-0.0152052	0.00199543	2.538e-14	697828	0.230663	-0.0152052	0.00199551	2.54266e-14	0	[HNRNPD]
103	Yes	4	rs2850979	102094764	T	0.7603	-0.01174	0.00198277	3.205e-09	697832	0.76121	-0.01174	0.00198282	3.20253e-09	0	[PPP3CA]
105	No	4	rs4834311	113990943	A	0.5831	-0.00978561	0.00171677	1.195e-08	697833	0.588878	-0.00986469	0.00171686	9.15012e-09	0.00777523	[ANK2]
105	Yes	4	rs7700110	114439894	A	0.2566	0.0113956	0.00193803	4.109e-09	697829	0.258474	0.0114822	0.00193814	3.13541e-09	0	[CAMK2D]
106	Yes	4	rs17455138	130903511	T	0.7655	0.0129078	0.00199781	1.041e-10	697828	0.767382	0.0128276	0.00199789	1.35783e-10	-0.00490569	C4orf33---[]
108	Yes	4	rs4241964	137053959	T	0.5217	-0.0136285	0.00169446	8.743e-16	697825	0.526002	-0.0135514	0.00169456	1.27514e-15	0.00230548	[]
109	Yes	4	rs938836	139939653	A	0.467	-0.0103645	0.00169659	1.005e-09	697830	0.465781	-0.0103171	0.00169664	1.19523e-09	0.00133125	[CCRN4L]
110	Yes	4	rs72729847	147296930	T	0.8005	-0.0136024	0.0021181	1.347e-10	697827	0.80425	-0.0135853	0.00211816	1.42033e-10	0	[SLC10A7]
111	No	4	rs1458146	163703639	A	0.2866	-0.0114226	0.00187195	1.047e-09	697830	0.291377	-0.0114226	0.001872	1.04867e-09	0	FSTL5---[]---NAF1
112	Yes	5	rs10058356	35220404	T	0.6958	-0.0110316	0.00183983	2.016e-09	697829	0.699624	-0.0110316	0.00183988	2.02438e-09	0	[PRLR]
114	Yes	5	rs7701529	63861475	A	0.2393	-0.0136948	0.00198389	5.103e-12	697830	0.234346	-0.0136948	0.00198396	5.09971e-12	0	[RGS7BP]
115	No	5	rs32897	76250972	T	0.8406	0.0122696	0.0023124	1.118e-07	697830	0.846259	0.0127838	0.00231394	3.30016e-08	-0.0358953	[CRHBP]
115	Yes	5	rs7721608	76581258	T	0.4648	0.0101775	0.0016971	2.01e-09	697832	0.464557	0.0105143	0.00169824	5.96734e-10	0	[PDE8B]
116	No	5	rs388340	86584820	A	0.5593	-0.0106183	0.00170492	4.721e-10	697832	0.56054	-0.0106416	0.00170507	4.3439e-10	0.00627573	[RASA1]
117	Yes	5	rs4269995	87701223	T	0.251	-0.0178365	0.00195212	6.441e-20	697831	0.252505	-0.0164489	0.00195938	4.66044e-17	0.0850476	TMEM161B---[]---MEF2C
117	No	5	rs79864120	88204712	A	0.2352	-0.0170852	0.0019957	1.122e-17	697829	0.233577	-0.01576	0.00200314	3.61411e-15	0	MEF2C-[]
118	Yes	5	rs77960	103964585	A	0.3304	0.0116882	0.00179957	8.29e-11	697833	0.327739	0.0112845	0.00180035	3.65815e-10	-0.0231804	[]
119	No	5	rs62378355	106311876	A	0.634	-0.0100352	0.00175718	1.125e-08	697827	0.637535	-0.00995875	0.00175795	1.47038e-08	0.0166461	[]---EFNA5
119	Yes	5	rs1559253	106657015	A	0.3588	0.0102919	0.00176473	5.482e-09	697826	0.355768	0.0102669	0.00176525	6.02399e-09	-0.00145916	[]--EFNA5
120	Yes	5	rs17140201	115939896	A	0.172	-0.0128544	0.00224296	1.001e-08	697828	0.164698	-0.0128042	0.00224303	1.14014e-08	-0.00314673	SEMA6A--[]
121	Yes	5	rs13172141	122990902	A	0.5694	0.0102789	0.00170944	1.823e-09	697829	0.565926	0.0102482	0.00170949	2.03639e-09	0	CSNK1G3--[]---ZNF608
122	Yes	5	rs67988891	152204741	C	0.6821	-0.0159592	0.00181768	1.633e-18	697829	0.68094	-0.0159592	0.00181778	1.64196e-18	0	NMUR2---[]---GRIA1
123	Yes	5	rs2901796	163330708	A	0.3983	0.010701	0.00172903	6.06e-10	697833	0.395626	0.010664	0.00172913	6.94886e-10	-0.00398614	MAT2B---[]
124	No	5	rs72834074	166152522	A	0.1172	0.0148128	0.00263152	1.817e-08	697827	0.119443	0.0157017	0.0026348	2.53224e-09	0.049233	[]---TENM2
124	Yes	5	rs42210	166408788	C	0.7124	-0.0116352	0.00187	4.905e-10	697831	0.712995	-0.0121263	0.00187237	9.39176e-11	-4.44671e-05	[]---TENM2
125	Yes	5	rs12518401	173539588	A	0.3844	-0.0111327	0.00174003	1.577e-10	697830	0.379712	-0.0111451	0.00174009	1.50469e-10	0.00376198	HMP19-[]---MSX2
126	Yes	5	rs7735794	175339984	A	0.2241	0.014132	0.00252853	2.288e-08	449735	0.203306	0.0143718	0.00252881	1.32183e-08	-0.0147632	CPLX2--[]--THOC3
127	Yes	5	rs465670	176877624	T	0.5404	0.0107223	0.00169844	2.743e-10	697831	0.543608	0.0108088	0.00169861	1.97411e-10	0	[PRR7]
128	Yes	6	rs9394154	11574374	C	0.436	-0.0104772	0.00170693	8.348e-10	697831	0.429486	-0.0104616	0.00170698	8.85864e-10	0.00207488	[TMEM170B]
130	Yes	6	rs9381812	13183998	A	0.7051	-0.0224459	0.00185611	1.147e-33	697825	0.703516	-0.0224408	0.00185631	1.20866e-33	-0.000297561	[PHACTR1]
131	Yes	6	rs1811899	14878060	T	0.7895	-0.012593	0.00207633	1.32e-09	697832	0.792786	-0.0126842	0.00207641	1.00449e-09	-0.00468658	CD83---[]---JARID2
132	No	6	rs2742986	19080191	T	0.6335	-0.0103924	0.00175667	3.304e-09	697827	0.632171	-0.0104988	0.00175674	2.28221e-09	-0.00181067	RNF144B---[]---ID4
133	Yes	6	rs766406	26319588	T	0.6409	-0.010881	0.0017644	6.982e-10	697826	0.633209	-0.0114101	0.00176549	1.02752e-10	0.0253842	HIST1H4H--[]--BTN3A2
134	No	6	rs56402621	29935721	T	0.0181	0.0330166	0.00634935	1.998e-07	697830	0.01701	0.0368966	0.00636513	6.76391e-09	0.0646885	HLA-A--[]--ZNRD1-AS1
134	Yes	6	rs486416	31856070	A	0.6527	-0.0107683	0.00177783	1.389e-09	697829	0.632667	-0.0117019	0.00178209	5.1548e-11	-0.000348897	[EHMT2]
135	Yes	6	rs13203140	37630133	T	0.6353	-0.010609	0.0017585	1.608e-09	697828	0.643153	-0.0106944	0.00175857	1.19221e-09	0.00417187	[MDGA1]
137	Yes	6	rs12206814	41517457	C	0.4869	0.00965791	0.00169348	1.174e-08	697828	0.494416	0.0097765	0.00169357	7.80005e-09	-0.00623689	[FOXP4]
138	Yes	6	rs2396004	43355851	A	0.4354	0.0101237	0.0017072	3.038e-09	697832	0.43195	0.0102025	0.00170728	2.28796e-09	-0.00137557	ZNF318--[]--ABCC10
139	Yes	6	rs3857599	50938247	A	0.1659	0.0135935	0.00227545	2.309e-09	697830	0.161653	0.0135439	0.00227551	2.6484e-09	0.00193075	TFAP2B---[]---PKHD1
140	Yes	6	rs2653349	55142337	A	0.2073	0.0304966	0.00208781	2.523e-48	697827	0.216008	0.0305985	0.0020882	1.28802e-48	-0.00814526	[HCRTR2]
142	Yes	6	rs1931814	62589167	A	0.4787	0.0123607	0.00169441	2.988e-13	697830	0.478796	0.0125437	0.00169453	1.33702e-13	0.00173605	[KHDRBS2]
143	Yes	6	rs2881955	72479263	T	0.2788	0.0123906	0.00188766	5.23e-11	697827	0.278684	0.0123663	0.00188772	5.71758e-11	0	OGFRL1---[]---RIMS1
144	Yes	6	rs12195792	98705295	A	0.2717	0.0149027	0.00190279	4.801e-15	697832	0.268503	0.0145652	0.00190376	1.99784e-14	-0.0304669	MMS22L---[]---POU3F2
145	Yes	6	rs11154718	99592404	T	0.43	-0.0103524	0.00170973	1.402e-09	697830	0.426371	-0.00995368	0.00171057	5.92252e-09	0	FBXL4---[]---FAXC
146	Yes	6	rs60616179	110244765	A	0.9443	0.0232186	0.00369076	3.164e-10	697829	0.946543	0.0232065	0.00369086	3.22524e-10	0.000597537	FIG4--[]--GPR6
147	Yes	6	rs4535583	115699280	T	0.6991	0.0101596	0.00184553	3.683e-08	697827	0.696093	0.0101527	0.00184557	3.77422e-08	0	[]---FRK
148	Yes	6	rs9496623	143751625	A	0.7328	-0.0106548	0.00191289	2.542e-08	697830	0.765668	-0.0106843	0.00191297	2.33439e-08	-0.00303535	[ADAT2]
149	Yes	6	rs2050185	147936781	A	0.6245	0.0101381	0.00174795	6.618e-09	697829	0.629923	0.0101178	0.001748	7.1149e-09	0.000678192	SAMD5--[]---SASH1
150	No	6	rs827749	153129663	T	0.6682	-0.0203698	0.00179754	9.144e-30	697832	0.673684	-0.0140395	0.00187958	8.0533e-14	0.145715	VIP--[]---FBXO5
150	Yes	6	rs9479402	153135339	T	0.9883	-0.0943652	0.00787098	4.054e-33	697829	0.989639	-0.0741237	0.00802746	2.61283e-20	-0.0643771	VIP--[]---FBXO5
150	No	6	rs62436127	153320618	C	0.162	0.024844	0.00229718	2.909e-27	697829	0.160137	0.0146695	0.00242144	1.37684e-09	0	[MTRF1L]
151	Yes	6	rs9347926	165195547	A	0.4407	0.0126316	0.0017049	1.275e-13	697832	0.4473	0.0126633	0.00170497	1.10864e-13	-0.00284066	[]---C6orf118
152	Yes	6	rs9348050	166263488	T	0.4864	0.0110451	0.00169351	6.957e-11	697831	0.489681	0.0110808	0.00169357	6.03395e-11	0	PDE10A---[]--LINC00473
153	Yes	7	rs4027217	14093914	A	0.217	-0.0112366	0.00205348	4.459e-08	697830	0.210727	-0.0112381	0.00205352	4.43462e-08	8.43502e-05	ETV1--[]--DGKB
154	Yes	7	rs10237162	24085405	T	0.7232	0.0165816	0.0018918	1.86e-18	697827	0.726376	0.0166309	0.00189191	1.48886e-18	-0.00318275	STK31---[]---NPY
155	Yes	7	rs10951325	32265545	T	0.6319	0.0159986	0.001755	7.802e-20	697831	0.631523	0.0164952	0.00175616	5.84339e-21	0.0345266	[PDE1C]
155	No	7	rs12701263	32962089	T	0.4035	-0.0121911	0.00172531	1.593e-12	697833	0.400276	-0.0127421	0.0017264	1.57431e-13	0	KBTBD2--[]--FKBP9
156	Yes	7	rs6967481	50642701	T	0.5011	0.0158365	0.00169283	8.393e-21	697833	0.496835	0.0158365	0.00169293	8.40241e-21	0	DDC--[]--GRB10
157	Yes	7	rs4236237	69936477	A	0.5992	-0.0111596	0.00172722	1.038e-10	697830	0.597889	-0.011223	0.00172732	8.17477e-11	0.00712917	[AUTS2]
158	Yes	7	rs2944831	71779635	A	0.2946	0.0120524	0.00185679	8.501e-11	697832	0.297865	0.0121783	0.0018569	5.43831e-11	-0.0037302	[CALN1]
159	Yes	7	rs3807651	77823771	A	0.4938	0.00973998	0.00169303	8.768e-09	697827	0.491123	0.0097622	0.00169308	8.12083e-09	0	[MAGI2]
160	Yes	7	rs10254050	96468077	C	0.1905	-0.0241635	0.00215534	3.584e-29	697829	0.186426	-0.0242622	0.00215557	2.17405e-29	-0.00040539	SHFM1---[]---DLX6
161	No	7	rs202157	101637753	T	0.6992	-0.0138831	0.00184567	5.403e-14	697827	0.701916	-0.0111009	0.00185726	2.27256e-09	0.0740821	[CUX1]
161	No	7	rs6960360	102083232	A	0.4004	-0.0122393	0.0017275	1.391e-12	697827	0.3987	-0.0153433	0.00176273	3.19637e-18	0.119051	[ORAI2]
161	No	7	rs1131359	102114090	T	0.9746	0.039267	0.00537978	2.903e-13	697828	0.974777	0.0381967	0.00545648	2.55519e-12	-0.101652	[POLR2J]
161	Yes	7	rs4729854	102383663	A	0.4701	-0.0212719	0.00169578	4.281e-36	697830	0.482619	-0.0178367	0.00172928	6.05649e-25	-0.0365106	AK301666--[]-FAM185A
161	No	7	rs73406288	102503205	T	0.0505	0.0185662	0.00386554	1.565e-06	697830	0.0504436	0.0231847	0.0038883	2.48126e-09	0.0309333	[FBXL13]
161	No	7	rs76187115	102524835	T	0.9798	-0.0542925	0.00601646	1.807e-19	697829	0.980501	-0.0453712	0.00606225	7.19702e-14	0.0208644	[FBXL13]
161	No	7	rs148266530	102539402	T	0.0286	0.0358219	0.00507824	1.736e-12	697829	0.0205896	0.0355364	0.00513662	4.57301e-12	0	[FBXL13]
162	Yes	7	rs2396719	113893884	A	0.239	0.0141452	0.00198474	1.027e-12	697829	0.246952	0.0140264	0.0019849	1.58844e-12	0.00957748	PPP1R3A---[]---FOXP2
164	Yes	7	rs6968240	121942674	A	0.4171	0.0108458	0.00171665	2.644e-10	697827	0.430355	0.0107296	0.00171678	4.10827e-10	0	[FEZF1]
165	Yes	7	rs62465218	132294312	A	0.1456	-0.0137633	0.00239988	9.737e-09	697828	0.148976	-0.0133833	0.00240058	2.47495e-08	-0.0232632	PLXNA4--[]---CHCHD3
166	Yes	7	rs6958557	133585794	T	0.6067	0.0120187	0.00173279	4.044e-12	697832	0.60681	0.0117939	0.00173332	1.01587e-11	0	[EXOC4]
167	Yes	7	rs113161209	148564367	A	0.077	0.0175011	0.00317508	3.545e-08	697831	0.0675784	0.0175983	0.0031752	2.9833e-08	0.00558072	[EZH2]
168	Yes	7	rs2072413	150647969	T	0.2624	-0.0104897	0.00192402	4.992e-08	697828	0.27023	-0.0105492	0.00192409	4.18874e-08	0	[KCNH2]
169	Yes	8	rs62479736	3654320	T	0.2915	0.011641	0.00186256	4.102e-10	697826	0.293479	0.0117295	0.00186264	3.02925e-10	-0.00509688	[CSMD1]
170	Yes	8	rs35524253	4823608	A	0.3539	0.0154069	0.0017701	3.191e-18	697827	0.356017	0.0155012	0.00177022	2.01131e-18	0.002793	[CSMD1]
171	Yes	8	rs2979139	8268313	A	0.5048	-0.0128054	0.00169295	3.915e-14	697825	0.503415	-0.0128509	0.00169302	3.18721e-14	0	SGK223--[]---CLDN23
172	Yes	8	rs2322605	27164449	A	0.4684	-0.01012	0.00169628	2.43e-09	697833	0.480928	-0.0101057	0.00169634	2.56322e-09	0.00397153	[TRIM35]
173	Yes	8	rs71523448	31817493	C	0.0788	-0.0231757	0.00314162	1.617e-13	697829	0.0755801	-0.0227513	0.00314239	4.48233e-13	0.0178394	WRN---[]---NRG1
174	Yes	8	rs6993892	33729200	T	0.6162	-0.0159411	0.00174049	5.241e-20	697829	0.608566	-0.0156925	0.00174089	1.98531e-19	0.00393195	DUSP26---[]
175	Yes	8	rs6468316	35237788	T	0.4708	-0.00940148	0.00169579	2.956e-08	697832	0.476655	-0.0094642	0.00169591	2.39676e-08	0	[UNC5D]
176	Yes	8	rs7845620	53129069	A	0.8344	-0.0201722	0.00227703	8.086e-19	697830	0.83539	-0.0201794	0.00227716	7.88242e-19	-0.00054894	[ST18]
177	Yes	8	rs10109566	59800446	A	0.4849	-0.00974707	0.00169367	8.646e-09	697828	0.492501	-0.00977336	0.00169371	7.90937e-09	0.00193753	[TOX]
178	Yes	8	rs34054660	65015659	A	0.5747	0.00936699	0.00171212	4.482e-08	697826	0.574512	0.0094188	0.00171217	3.7743e-08	0.00303233	YTHDF3---[]---BHLHE22
179	Yes	8	rs187028	73459513	A	0.3146	-0.011575	0.00182283	2.154e-10	697831	0.315183	-0.0114695	0.00182298	3.14151e-10	-0.00974487	[KCNB2]
180	Yes	8	rs16939162	76653156	A	0.8304	0.0173964	0.00225546	1.227e-14	697831	0.831796	0.0172581	0.00225566	1.99398e-14	0	HNF4G---[]---ZFHX4
181	Yes	8	rs6988733	91535686	T	0.3491	0.00986223	0.0017757	2.79e-08	697828	0.346894	0.00977671	0.00177578	3.67961e-08	0.00712586	CALB1---[]--TMEM64
182	Yes	8	rs7006885	93283578	A	0.2878	0.0127582	0.00186961	8.87e-12	697826	0.287342	0.0126362	0.00186973	1.39624e-11	0.00392305	RUNX1T1---[]---TRIQK
183	Yes	8	rs3100052	101967139	A	0.3886	0.0115618	0.00173653	2.773e-11	697831	0.387457	0.0115158	0.0017366	3.32926e-11	0	YWHAZ-[]---ZNF706
184	Yes	8	rs2737245	116658583	T	0.2748	0.0160406	0.00189606	2.684e-17	697826	0.282031	0.0160406	0.00189616	2.68442e-17	0	[TRPS1]
185	No	8	rs4909296	135590510	T	0.4839	-0.00935643	0.00169378	3.313e-08	697828	0.47979	-0.0093573	0.00169382	3.30627e-08	-8.93512e-05	[ZFAT]
185	Yes	8	rs1871729	136223702	A	0.6816	-0.0104912	0.00181698	7.759e-09	697826	0.683004	-0.0104921	0.00181702	7.7257e-09	0	ZFAT---[]---KHDRBS3
186	Yes	9	rs6477309	8450638	T	0.6661	0.014064	0.00179479	4.642e-15	697829	0.666725	0.014064	0.00179487	4.6633e-15	0	[PTPRD]
187	Yes	9	rs2844016	24582747	T	0.2935	0.0110916	0.00185883	2.411e-09	697829	0.298644	0.0110916	0.00185888	2.41905e-09	0	IZUMO3--[]
188	Yes	9	rs308521	37367094	T	0.6039	0.0145771	0.00173063	3.667e-17	697828	0.6035	0.0145771	0.00173072	3.68283e-17	0	ZCCHC7-[]--GRHPR
190	Yes	9	rs6560218	74245426	T	0.5183	-0.00961364	0.00169403	1.387e-08	697831	0.516203	-0.009648	0.00169407	1.23261e-08	-0.0020355	TRPM3---[]--TMEM2
191	Yes	9	rs62553781	76679777	T	0.0329	-0.0337864	0.00474528	1.079e-12	697828	0.0349775	-0.0338118	0.00474547	1.04034e-12	0.000885212	ANXA1---[]---RORB
192	Yes	9	rs12378543	83196097	T	0.3841	-0.0101894	0.0017403	4.768e-09	697825	0.384405	-0.0102277	0.00174035	4.18272e-09	-0.000952116	TLE4---[]
193	Yes	9	rs555784	85318704	A	0.3803	-0.0109672	0.00174359	3.175e-10	697830	0.383993	-0.0108891	0.00174366	4.23958e-10	0.00454947	SPATA31D1---[]---RASEF
194	Yes	9	rs295268	86429305	T	0.7403	-0.0123452	0.00193045	1.61e-10	697828	0.744397	-0.0123003	0.00193053	1.87247e-10	-0.00191893	[GKAP1]
195	Yes	9	rs3138490	92219000	A	0.515	0.0104448	0.00169365	6.982e-10	697832	0.519358	0.0104211	0.0016937	7.60954e-10	0	SEMA4D---[]GADD45G
196	Yes	9	rs10759208	109806199	T	0.6138	-0.0108449	0.00173852	4.424e-10	697827	0.609287	-0.0108421	0.00173857	4.48297e-10	-0.000281865	ZNF462--[]---RAD23B
197	Yes	9	rs11788633	116767656	C	0.6547	0.0103059	0.00178025	7.081e-09	697829	0.653601	0.0102734	0.0017803	7.89773e-09	0.00245292	[ZNF618]
198	Yes	9	rs10818834	126317324	T	0.7297	0.0131755	0.0019059	4.731e-12	697831	0.734731	0.0128065	0.00190735	1.88992e-11	-0.0377402	[DENND1A]
198	No	9	rs3780204	127092887	C	0.3389	-0.0108315	0.00178826	1.383e-09	697827	0.341663	-0.0105886	0.00179007	3.31551e-09	0.0235361	[NEK6]
198	No	9	rs4838192	127250501	T	0.5128	0.00912265	0.00169346	7.166e-08	697826	0.510051	0.00946749	0.001694	2.28578e-08	0.00535665	[NR5A1]
199	Yes	9	rs10988239	131943440	T	0.5117	-0.0112354	0.00169335	3.255e-11	697827	0.512689	-0.0113038	0.00169344	2.47187e-11	0.0017067	IER5L-[]---C9orf106
200	Yes	9	rs12380242	139310187	T	0.5058	-0.0104188	0.001693	7.545e-10	697833	0.500915	-0.0106076	0.00169313	3.72657e-10	-0.0101891	[PMPCA]
201	Yes	9	rs28458909	140257189	T	0.1225	-0.0315586	0.00260621	9.519e-34	684661	0.125034	-0.031742	0.00260662	4.09965e-34	0	[EXD3]
202	Yes	10	rs497338	804315	T	0.2881	0.011902	0.00186903	1.91e-10	697832	0.279692	0.011902	0.00186908	1.91723e-10	0	DIP2C--[]--LARP4B
203	No	10	rs1630848	56694222	A	0.5407	0.00929779	0.00169854	4.408e-08	697827	0.545768	0.009267	0.0016986	4.87858e-08	-0.00187686	PCDH15---[]---MTRNR2L5
204	Yes	10	rs9416744	60567937	A	0.2595	0.0161056	0.00193089	7.375e-17	697830	0.25544	0.0162008	0.00193101	4.86802e-17	0.000762375	[BICC1]
205	Yes	10	rs11597421	61794146	A	0.4973	-0.00953454	0.00169292	1.781e-08	697832	0.50258	-0.00949538	0.00169304	2.0413e-08	0.00501345	[ANK3]
206	Yes	10	rs12249410	64301941	T	0.1077	-0.0162708	0.00273046	2.537e-09	697831	0.10326	-0.0161244	0.00273058	3.52407e-09	0.00160799	[ZNF365]
207	Yes	10	rs17712705	69623271	A	0.3265	-0.0106642	0.00180505	3.466e-09	697830	0.331528	-0.00995687	0.00180966	3.75347e-08	0.0705596	DNAJC12--[]--SIRT1
208	Yes	10	rs2298117	70346740	T	0.448	-0.0100034	0.00170213	4.188e-09	697825	0.452922	-0.00941342	0.0017065	3.46408e-08	0.0048152	[TET1]
209	No	10	rs10999667	72848454	A	0.6351	0.00937	0.0017583	9.894e-08	697832	0.643021	0.0100024	0.0017617	1.36526e-08	-0.061384	PCBD1---[]---UNC5B
209	Yes	10	rs10762434	73044413	C	0.7752	0.0113468	0.00202766	2.199e-08	697832	0.778981	0.0120324	0.00203155	3.16569e-09	0	[UNC5B]
211	Yes	10	rs61875203	93888810	T	0.2773	0.0113467	0.0018908	1.965e-09	697829	0.276254	0.0113467	0.00189085	1.96282e-09	0	[CPEB3]
212	Yes	10	rs1163238	104943993	A	0.3885	-0.00958099	0.00173663	3.446e-08	697830	0.396396	-0.00958099	0.00173667	3.45061e-08	0	[NT5C2]
213	Yes	10	rs7900191	119145774	T	0.4035	-0.00941518	0.00172534	4.831e-08	697829	0.393808	-0.00940837	0.00172538	4.95451e-08	0.000329421	PDZD8--[]---EMX2
214	No	10	rs2173244	123553265	T	0.655	-0.0104665	0.00178061	4.16e-09	697832	0.654777	-0.0104275	0.00178068	4.74424e-09	-0.00476021	[ATE1]
215	Yes	10	rs3808964	125426627	T	0.6326	0.00997275	0.00175577	1.349e-08	697826	0.635899	0.00992183	0.00175584	1.59751e-08	-0.00224669	[GPR26]
216	Yes	10	rs9664044	126710791	T	0.2319	-0.0120295	0.00200558	2.003e-09	697830	0.231464	-0.012019	0.00200564	2.06502e-09	0.000291575	[CTBP2]
217	Yes	10	rs10830107	129304075	A	0.7922	0.0122294	0.00208622	4.581e-09	697828	0.803778	0.0122577	0.00208628	4.21828e-09	-0.00143664	DOCK1--[]--NPS
218	Yes	10	rs76518095	131149976	T	0.0772	0.0183048	0.0031713	7.818e-09	697831	0.0756944	0.0183421	0.00317138	7.31099e-09	5.08774e-06	[]---MGMT
219	Yes	10	rs12771973	133749294	A	0.2475	-0.0109817	0.00196137	2.158e-08	697831	0.254302	-0.011014	0.00196142	1.96202e-08	0	[PPP2R2D]
220	No	11	rs7949336	13319894	A	0.7414	-0.0111271	0.00193313	8.632e-09	697825	0.742043	-0.0110576	0.00193322	1.0665e-08	-0.00170418	[ARNTL]
221	No	11	rs297343	16354653	T	0.364	-0.00948928	0.00175923	6.891e-08	697829	0.360663	-0.010304	0.00176278	5.05578e-09	-0.0631277	[SOX6]
221	Yes	11	rs10832648	16618307	A	0.1989	-0.0145232	0.00212049	7.413e-12	697827	0.195718	-0.0152297	0.00212484	7.64073e-13	0	SOX6---[]---C11orf58
222	Yes	11	rs10742179	27650524	A	0.2627	0.0151476	0.00192327	3.375e-15	697826	0.260015	0.0146756	0.00192397	2.38852e-14	0.00686883	LIN7C---[]--BDNF
223	Yes	11	rs4923541	28479535	T	0.5104	0.010483	0.00169326	5.997e-10	697826	0.509765	0.0101765	0.00169346	1.86351e-09	-0.010774	METTL15---[]
224	Yes	11	rs621421	30405914	T	0.6256	-0.0133619	0.00174895	2.165e-14	697826	0.621273	-0.0130099	0.00174966	1.04003e-13	0.00450785	ARL14EP--[]--MPPED2
225	Yes	11	rs11032362	33759092	A	0.0937	0.0316588	0.00290448	1.153e-27	697828	0.0903409	0.0316312	0.00290479	1.29599e-27	0	CD59--[]-FBXO3
226	Yes	11	rs7111582	43893222	A	0.8956	-0.0209187	0.00276813	4.111e-14	697827	0.896378	-0.0210319	0.00276828	3.01987e-14	-0.00533737	HSD17B12--[]-ALKBH3
227	No	11	rs35233100	47306630	T	0.0617	-0.0243579	0.00351789	4.4e-12	697830	0.0635882	-0.0284884	0.00355022	1.02009e-15	0.13429	[MADD]
227	Yes	11	rs10838687	47312892	T	0.7918	0.0153351	0.00208471	1.899e-13	697830	0.789739	0.0175979	0.00210385	6.03066e-17	0	[MADD]
228	Yes	11	rs12808544	58373221	A	0.2409	-0.0156131	0.00197935	3.076e-15	697832	0.240777	-0.015624	0.00197944	2.94702e-15	0.000759574	[ZFP91]
229	Yes	11	rs662094	66342691	A	0.4944	0.0122132	0.00169298	5.449e-13	697829	0.496074	0.0122234	0.00169304	5.20815e-13	0	CTSF-[]--CCDC87
230	Yes	11	rs1278402	82972097	A	0.736	0.0114601	0.00192025	2.396e-09	697832	0.732641	0.0114397	0.0019203	2.56556e-09	0.00125573	ANKRD42--[]CCDC90B
231	No	11	rs271043	92727089	A	0.5261	0.0107238	0.0016952	2.522e-10	697829	0.523287	0.0101268	0.00169701	2.41005e-09	0.0453176	MTNR1B--[]---SLC36A4
231	Yes	11	rs1508608	92893825	A	0.3199	0.0129841	0.00181469	8.355e-13	697826	0.321609	0.0124923	0.00181664	6.13052e-12	-0.0032125	[SLC36A4]
232	Yes	11	rs4121878	95120372	C	0.5008	0.0097511	0.0016929	8.412e-09	697828	0.507878	0.00979473	0.00169296	7.22612e-09	-0.00224369	SESN3---[]---FAM76B
233	Yes	11	rs17577073	99152801	A	0.5636	0.0108549	0.00170675	2.023e-10	697830	0.568604	0.0108108	0.00170682	2.39066e-10	0	[CNTN5]
234	Yes	11	rs2514214	113395329	A	0.2691	0.0114497	0.00190859	1.98e-09	697833	0.2659	0.0109572	0.00191015	9.67736e-09	-0.039137	DRD2--[]---TMPRSS5
235	Yes	11	rs4936290	114009255	A	0.6584	-0.0114692	0.00178482	1.312e-10	697828	0.648775	-0.0110364	0.00178624	6.46841e-10	-0.00206076	[ZBTB16]
235	No	11	rs7108229	114653847	A	0.5725	0.00929064	0.00171098	5.636e-08	697832	0.574523	0.00932796	0.00171104	4.99113e-08	-0.000142908	NXPE2--[]---CADM1
236	Yes	11	rs3867239	122093090	A	0.3762	0.0117261	0.00174729	1.938e-11	697828	0.378531	0.01152	0.00174751	4.33147e-11	0.012876	BLID---[]---UBASH3B
237	Yes	11	rs74357745	122811822	A	0.8803	0.0163208	0.00260757	3.881e-10	697830	0.878937	0.0159952	0.00260789	8.60249e-10	-0.00358813	[C11orf63]
238	Yes	11	rs7943634	126734319	T	0.3075	-0.0112515	0.00183428	8.549e-10	697832	0.30966	-0.0111804	0.00183435	1.09433e-09	0	[KIRREL3]
239	Yes	12	rs3782860	361996	T	0.543	0.011116	0.00169918	6.068e-11	697829	0.549805	0.011116	0.00169923	6.07896e-11	0	[SLC6A13]
240	Yes	12	rs1799464	16286082	A	0.2868	-0.0103872	0.00187157	2.864e-08	697829	0.288864	-0.0103614	0.00187164	3.09485e-08	0.000195007	DERA--[]--SLC15A5
241	Yes	12	rs12298405	17015267	T	0.3301	-0.0114983	0.00179999	1.683e-10	697830	0.326777	-0.0114625	0.00180005	1.91687e-10	-0.000836895	LMO3---[]
242	Yes	12	rs2433634	23060363	A	0.7241	-0.0118038	0.00189375	4.566e-10	697832	0.718028	-0.011749	0.00189383	5.5099e-10	-0.000996801	ETNK1---[]---SOX5
243	Yes	12	rs11611435	24089322	T	0.5561	0.0111231	0.00170364	6.617e-11	697831	0.55029	0.0110995	0.00170371	7.27516e-11	0	[SOX5]
245	No	12	rs4436614	38285012	A	0.5335	0.0136065	0.00211346	1.208e-10	449735	0.510233	0.0120274	0.00211687	1.33381e-08	0.0697019	[]---ALG10B
245	Yes	12	rs1843888	38737310	A	0.5433	0.0234576	0.00169909	2.361e-43	697828	0.549456	0.0229432	0.00170199	2.04535e-41	-0.00186539	ALG10B--[]---CPNE8
246	Yes	12	rs247929	46294908	C	0.5081	0.0142015	0.00169307	4.933e-17	697832	0.505991	0.0142529	0.00169316	3.8334e-17	-0.000645188	[ARID2]
247	Yes	12	rs7975791	49413486	T	0.0384	0.0257511	0.00440491	5.031e-09	697830	0.0400281	0.0258352	0.00440509	4.49508e-09	0.00239595	[KMT2D]
248	No	12	rs10735836	52035648	A	0.8679	-0.015389	0.00249984	7.483e-10	697831	0.869532	-0.0155518	0.00249996	4.94539e-10	0.000196794	[SCN8A]
249	Yes	12	rs7299922	54702519	A	0.6388	0.0115597	0.00176214	5.376e-11	697831	0.632452	0.0114368	0.00176222	8.58478e-11	-0.000220457	NFE2-[]--COPZ1
250	Yes	12	rs487722	57824165	T	0.2084	0.0125332	0.002084	1.805e-09	697829	0.209877	0.0126619	0.00208419	1.23799e-09	0.00512852	R3HDM2---[]-INHBC
251	No	12	rs11174782	63517050	T	0.1306	-0.0214393	0.00251193	1.403e-17	697826	0.130403	-0.0160855	0.00265817	1.43648e-09	-0.326894	PPM1H---[]--AVPR1A
251	Yes	12	rs10877962	63520912	T	0.4083	0.0149612	0.00172205	3.702e-18	697833	0.415436	0.0112827	0.0018223	5.96126e-10	0	PPM1H---[]--AVPR1A
252	Yes	12	rs711098	77976559	A	0.3979	0.0100561	0.00172933	6.065e-09	697833	0.404603	0.0100561	0.00172937	6.06738e-09	0	E2F7---[]---NAV3
253	Yes	12	rs7959983	90452978	T	0.5955	-0.014009	0.00172461	4.535e-16	697827	0.599241	-0.014009	0.00172469	4.56235e-16	0	ATP2B1---[]---CCER1
254	Yes	12	rs7304278	106989915	A	0.2827	-0.0144452	0.00187966	1.529e-14	697828	0.27215	-0.0144347	0.00187974	1.60225e-14	-0.00159503	POLR3B--[]-RFX4
255	Yes	12	rs7298532	112510404	T	0.7213	0.0121088	0.00188787	1.416e-10	697827	0.717326	0.0120263	0.00188795	1.89008e-10	0.00519899	[NAA25]
256	Yes	12	rs3955311	114343818	T	0.1491	0.0132081	0.00237642	2.733e-08	697829	0.149966	0.0131154	0.00237651	3.41367e-08	-0.000459571	[RBM19]
257	Yes	12	rs80097534	121029604	T	0.0966	-0.0170314	0.00286531	2.775e-09	697828	0.0951313	-0.0172005	0.00286558	1.94366e-09	0.0118076	POP5--[]--CABP1
257	No	12	rs7964138	122950375	A	0.2576	0.0104521	0.00193557	6.659e-08	697832	0.256993	0.0105707	0.00193575	4.73982e-08	0	CLIP1--[]-ZCCHC8
258	Yes	13	rs9597241	56281271	A	0.8106	0.0160916	0.00216023	9.385e-14	697830	0.811822	0.0157582	0.00216087	3.04207e-13	-0.0226785	[]
259	No	13	rs2321993	59681146	A	0.567	-0.0119341	0.00170828	2.826e-12	697833	0.569043	-0.0116257	0.00170878	1.02106e-11	0.00262803	[]---DIAPH3
260	Yes	13	rs9571526	66590868	T	0.7706	-0.0117632	0.00201321	5.14e-09	697829	0.768842	-0.0115617	0.00201336	9.32979e-09	0.00723819	[]---PCDH9
261	Yes	13	rs2593487	69903058	A	0.3361	-0.0126023	0.00179188	2.029e-12	697832	0.340699	-0.0125354	0.001792	2.64886e-12	0.00285042	[]---KLHL1
262	Yes	13	rs495593	72919800	A	0.7383	0.0113595	0.00192567	3.668e-09	697828	0.744127	0.0112209	0.00192583	5.65966e-09	-0.0101011	DACH1---[]---MZT1
263	Yes	13	rs45597035	73649152	A	0.6469	-0.0099392	0.00177106	2.001e-08	697830	0.65551	-0.00980824	0.00177123	3.06791e-08	0.00296422	[KLF5]
264	Yes	13	rs9573980	77590741	A	0.9659	0.0584392	0.00466357	5.03e-36	697830	0.966292	0.0589561	0.00466446	1.27991e-36	-0.0131336	[FBXL3]
264	No	13	rs61963491	77944636	A	0.9931	0.100919	0.0112947	4.075e-19	571898	0.994069	0.102414	0.0112963	1.23297e-19	0	MYCBP2--[]---SCEL
265	No	13	rs9523817	93516620	A	0.7239	-0.0112048	0.00189333	3.249e-09	697833	0.723629	-0.0106609	0.00189485	1.8418e-08	-0.0394572	[GPC5]
265	Yes	13	rs1886205	94062095	A	0.7604	0.0148787	0.00198303	6.249e-14	697828	0.760317	0.0144381	0.00198465	3.46733e-13	0	[GPC6]
266	Yes	13	rs9558942	107700218	T	0.6722	-0.009869	0.00180322	4.432e-08	697826	0.673947	-0.00984319	0.00180326	4.80054e-08	0.00241508	ARGLU1---[]---FAM155A
267	Yes	13	rs3815983	109779906	T	0.3604	-0.0110152	0.001763	4.169e-10	697828	0.355405	-0.0109785	0.00176305	4.75465e-10	0.00129157	[MYO16]
268	Yes	13	rs1163628	112226420	A	0.8572	-0.0142813	0.00241933	3.571e-09	697828	0.858321	-0.0142635	0.00241939	3.73597e-09	0	TEX29---[]---SOX1
269	Yes	14	rs61990287	42069889	A	0.2742	0.0110353	0.0018974	6.035e-09	697826	0.283347	0.0110353	0.00189744	6.03177e-09	0	[]-LRFN5
270	Yes	14	rs2878172	55373670	A	0.5693	-0.00990081	0.00170939	6.937e-09	697833	0.567551	-0.00998016	0.00170951	5.28208e-09	-0.00839468	GCH1-[]--WDHD1
271	Yes	14	rs962961	57281154	T	0.3308	-0.0118628	0.00179902	4.289e-11	697831	0.326291	-0.0119951	0.00179915	2.60869e-11	0.000582339	OTX2-[]---EXOC5
272	Yes	14	rs6573308	60806976	T	0.3941	0.00990989	0.0017322	1.057e-08	697825	0.384871	0.00982424	0.00173241	1.42104e-08	0.0128027	PPM1A--[]--C14orf39
273	Yes	14	rs7143933	62460219	T	0.2615	0.0111774	0.00192615	6.517e-09	697826	0.263849	0.0110793	0.00192638	8.85357e-09	0.00305269	SNAPC1---[]-SYT16
274	Yes	14	rs2978382	64769074	T	0.5852	0.0099714	0.00171802	6.472e-09	697831	0.591885	0.00997671	0.0017181	6.3671e-09	4.2013e-05	ESR2-[]--MTHFD1
275	Yes	14	rs4903203	74660508	A	0.3237	0.0115582	0.00180908	1.665e-10	697827	0.321333	0.0115603	0.00180913	1.65943e-10	-0.000248121	[LIN52]
276	Yes	14	rs12436039	79452019	T	0.8801	0.0144356	0.00260571	3.032e-08	697828	0.885241	0.014497	0.00260578	2.64582e-08	-0.0036325	[NRXN3]
277	Yes	14	rs4550384	85350142	T	0.758	0.0119152	0.00197632	1.646e-09	697829	0.755648	0.0119551	0.00197638	1.45748e-09	0	[]---FLRT2
278	Yes	14	rs710284	98532540	T	0.5797	0.00965103	0.00171482	1.826e-08	697832	0.586292	0.00966848	0.00171486	1.71979e-08	0.00140762	[]---C14orf177
279	Yes	14	rs11845599	101016824	A	0.6353	-0.0126962	0.00175848	5.216e-13	697829	0.636923	-0.0127102	0.00175855	4.91423e-13	0	[BEGAIN]
280	Yes	15	rs59986227	48009263	C	0.7493	-0.0132	0.00195295	1.388e-11	697830	0.744595	-0.0132245	0.00195302	1.2761e-11	0.00190305	[]-SEMA6D
281	Yes	15	rs12442008	53725112	T	0.2593	0.0126855	0.00193141	5.102e-11	697831	0.24978	0.0127329	0.00193148	4.33047e-11	0.0020395	ONECUT1---[]--WDR72
282	Yes	15	rs4775086	58969292	A	0.2363	-0.0113495	0.00199254	1.223e-08	697830	0.237556	-0.0113763	0.00199259	1.13441e-08	0	[ADAM10]
283	No	15	rs12594634	96898006	T	0.7356	-0.00941244	0.00191934	9.398e-07	697828	0.73555	-0.0107548	0.00193033	2.52523e-08	0.106342	NR2F2--[]---SPATA8
283	Yes	15	rs12442674	96907819	A	0.7296	0.010994	0.0019057	7.995e-09	697830	0.723456	0.0120939	0.00191662	2.79025e-10	0.00236582	NR2F2--[]---SPATA8
284	Yes	15	rs1873958	101147726	A	0.4088	0.0136345	0.00172174	2.389e-15	697832	0.404941	0.0136386	0.00172183	2.35655e-15	0	[ASB7]
285	Yes	16	rs72773411	728514	A	0.1529	0.0130675	0.00235196	2.765e-08	697830	0.158454	0.0131039	0.00235202	2.52779e-08	0.0019777	RHBDL1[]-STUB1
286	Yes	16	rs12445235	8195278	C	0.4098	-0.00977089	0.00172114	1.374e-08	697826	0.410072	-0.0097861	0.00172118	1.30287e-08	0.00037576	RBFOX1---[]---TMEM114
287	Yes	16	rs2304467	8988777	C	0.6066	-0.0100429	0.00173273	6.777e-09	697832	0.600044	-0.0100462	0.00173277	6.71954e-09	0	[USP7]
288	Yes	16	rs11641239	23124193	T	0.2854	0.0109816	0.00187431	4.648e-09	697830	0.289139	0.0109354	0.00187437	5.40566e-09	-0.00397796	[USP31]
289	Yes	16	rs7203707	24518569	A	0.5193	-0.0105359	0.00169415	5e-10	697831	0.515064	-0.0104966	0.00169421	5.80768e-10	0	CACNG3---[]--RBBP6
290	No	16	rs35888008	49477272	A	0.7694	-0.0121717	0.00200953	1.391e-09	697826	0.768649	-0.0122264	0.0020096	1.17217e-09	-0.00340138	C16orf78--[]--ZNF423
291	No	16	rs1344490	52166707	T	0.4025	-0.00951045	0.00172603	3.578e-08	697833	0.399499	-0.00984493	0.00172628	1.17731e-08	0.0145527	C16orf97--[]---TOX3
292	Yes	16	rs12927162	52684916	A	0.7276	0.024494	0.00190112	5.524e-38	697828	0.72236	0.0248274	0.00190159	5.86365e-39	0.00337619	TOX3---[]---CHD9
293	Yes	16	rs1421085	53800954	T	0.5935	-0.0203109	0.00172317	4.563e-32	697825	0.597682	-0.0202621	0.00172339	6.48881e-32	-0.00255474	[FTO]
294	No	16	rs6499821	56147646	A	0.9011	0.0180586	0.00283539	1.905e-10	697831	0.896583	0.017563	0.00283625	5.92812e-10	-0.0225145	CES5A---[]--GNAO1
294	Yes	16	rs2550298	56367969	T	0.3811	-0.0183691	0.0017428	5.67e-26	697826	0.376892	-0.0179894	0.00174341	5.81127e-25	-0.000209645	[GNAO1]
295	No	16	rs8063159	60627491	A	0.3878	0.0144983	0.00173715	7.066e-17	697833	0.38949	0.0144827	0.00173725	7.64663e-17	0.00164907	[]
296	Yes	16	rs72790386	68136932	T	0.0338	0.026258	0.00468392	2.067e-08	697828	0.0331167	0.0269846	0.00468459	8.39728e-09	0.0122926	[NFATC3]
297	No	16	rs11641811	71635836	A	0.5139	-0.0135583	0.00169351	1.184e-15	697832	0.522866	-0.0106683	0.00174228	9.17204e-10	0.234578	TAT--[]--MARVELD3
297	Yes	16	rs17604349	72210865	A	0.1848	-0.0195939	0.00218073	2.581e-19	697831	0.176379	-0.016523	0.00224355	1.77627e-13	0	PMFBP1-[]---ZFHX3
298	Yes	17	rs1061032	8064083	T	0.094	0.0289746	0.00290036	1.691e-23	697828	0.0857525	0.0288978	0.00290057	2.21705e-23	-0.00200347	[VAMP2]
299	Yes	17	rs11545787	17398278	A	0.2482	-0.0223369	0.00195938	4.2e-30	697828	0.246961	-0.0181401	0.0020761	2.38212e-18	-0.330329	[RASD1]
299	No	17	rs2232831	17400049	A	0.2589	0.0183454	0.00193232	2.224e-21	697827	0.249535	0.0124124	0.00204737	1.33932e-09	0	RASD1[]-PEMT
301	No	17	rs12938235	31625200	T	0.4618	0.00944011	0.00169786	2.692e-08	697831	0.457893	0.00943034	0.0016979	2.78999e-08	-0.000869184	[ASIC2]
302	Yes	17	rs2011528	33980566	T	0.8254	-0.0148029	0.00222968	3.165e-11	697830	0.831751	-0.0147613	0.00222975	3.58842e-11	-0.00201496	[AP2B1]
303	Yes	17	rs3760381	43047083	A	0.2544	0.0121664	0.00194351	3.84e-10	697830	0.249567	0.013339	0.00195397	8.69491e-12	0.102938	C1QL1-[]--DCAKD
304	Yes	17	rs7225002	44189067	A	0.5916	-0.00941614	0.00172205	4.562e-08	697825	0.583158	-0.0112885	0.00173274	7.27785e-11	-0.0380811	[KANSL1]
306	Yes	17	rs12051	46103760	A	0.6119	-0.0125563	0.00173693	4.864e-13	697830	0.612253	-0.0127524	0.00173842	2.2074e-13	-0.0135774	[COPZ2]
306	No	17	rs612720	46918204	A	0.5287	0.00946707	0.00169569	2.359e-08	697833	0.529684	0.0093955	0.00169613	3.03533e-08	-0.00227645	[CALCOCO2]
307	Yes	17	rs55846845	50092201	A	0.5177	-0.0111462	0.00169395	4.707e-11	697826	0.523355	-0.0110217	0.00169406	7.71318e-11	-0.00623504	[CA10]
308	Yes	17	rs72829706	54173733	A	0.96	0.0277916	0.00431949	1.241e-10	697829	0.961738	0.0274752	0.00431977	2.01302e-10	-0.00135999	PCTP---[]--ANKFN1
309	Yes	17	rs8072058	55734198	A	0.7812	-0.0117846	0.00204737	8.593e-09	697827	0.782897	-0.0116783	0.00204751	1.17258e-08	-0.00515757	[MSI2]
310	Yes	17	rs412000	56709058	C	0.555	-0.0102654	0.00170323	1.67e-09	697828	0.556836	-0.0104066	0.0017034	1.00058e-09	0.0107463	[TEX14]
311	Yes	17	rs58681483	57934654	A	0.918	0.0176963	0.00308512	9.689e-09	697830	0.923805	0.0180656	0.00308553	4.77169e-09	0.00812127	VMP1--[]-TUBD1
312	Yes	17	rs72841368	61391114	A	0.8104	-0.0144181	0.00215937	2.444e-11	697832	0.813541	-0.0144235	0.00215954	2.40653e-11	-5.26775e-05	[TANC2]
313	Yes	17	rs2916148	65482109	A	0.4522	0.0129182	0.00170066	3.065e-14	697826	0.45711	0.0128878	0.00170074	3.51585e-14	0	[PITPNC1]
314	Yes	18	rs2580160	1816036	A	0.5554	0.0112559	0.00170337	3.884e-11	697831	0.55455	0.0112206	0.00170343	4.48535e-11	0.00260348	ADCYAP1---[]---METTL4
315	Yes	18	rs62082402	5186566	T	0.1936	0.0211779	0.00238597	6.903e-19	562502	0.190403	0.0211412	0.00238614	8.00303e-19	0	[C18orf42]
316	Yes	18	rs1788784	21159630	A	0.3442	-0.0111617	0.00178159	3.72e-10	697828	0.344084	-0.0112061	0.00178165	3.17979e-10	-0.00345234	[NPC1]
317	Yes	18	rs1013987	22630836	T	0.4033	-0.0124422	0.00172545	5.567e-13	697829	0.405742	-0.0124637	0.00172552	5.07935e-13	-0.000348521	HRH4---[]--ZNF521
318	Yes	18	rs4419127	31663654	A	0.6622	0.020299	0.00178956	8.003e-30	697829	0.665916	0.0205434	0.00179047	1.78786e-30	-0.0285146	[NOL4]
318	No	18	rs17643207	32309846	A	0.9185	0.0184417	0.00309372	2.512e-09	697830	0.916064	0.0193778	0.00309507	3.82834e-10	-0.00148098	NOL4---[]--DT
319	Yes	18	rs9950528	35762461	A	0.6505	-0.0104223	0.00177522	4.323e-09	697831	0.654223	-0.0103637	0.00177536	5.29787e-09	-0.00895908	CELF4---[]
319	No	18	rs75457814	36328095	A	0.8024	-0.0119233	0.00212575	2.035e-08	697829	0.804793	-0.0117882	0.00212606	2.94622e-08	-0.0126679	[]
320	Yes	18	rs12969848	38152835	T	0.5313	0.0162322	0.00169615	1.064e-21	697831	0.530166	0.0160081	0.00169642	3.85776e-21	-0.00374116	[]
321	Yes	18	rs9956387	44773382	A	0.4953	-0.00941632	0.00169297	2.671e-08	697833	0.496824	-0.00934139	0.00169302	3.43689e-08	0.000858113	[SKOR2]
322	No	18	rs28602385	53059320	A	0.3892	0.0107271	0.00173605	6.445e-10	697831	0.387734	0.0106989	0.00173618	7.16811e-10	0.00894164	[TCF4]
322	Yes	18	rs4800998	53429655	A	0.1827	0.0165204	0.00219045	4.634e-14	697828	0.185228	0.01621	0.00219066	1.36621e-13	-0.00536164	TCF4---[]---TXNL1
323	Yes	18	rs9964420	56824041	A	0.2983	-0.023633	0.00184994	2.259e-37	697829	0.303673	-0.0235868	0.0018502	3.18925e-37	0.00246878	[SEC11C]
324	Yes	18	rs11152350	60240352	A	0.467	-0.0125835	0.00169657	1.199e-13	697829	0.471875	-0.0125657	0.00169668	1.30102e-13	-0.00606284	[ZCCHC2]
325	Yes	18	rs34329963	64526233	T	0.113	-0.0152263	0.00267362	1.234e-08	697829	0.112942	-0.0154058	0.00267374	8.31702e-09	0.00109532	CDH19---[]---DSEL
326	Yes	18	rs1025601	73056278	T	0.3855	-0.00967295	0.00173911	2.672e-08	697832	0.382025	-0.00966197	0.00173915	2.76695e-08	0	TSHZ1--[]--SMIM21
327	Yes	19	rs10402849	2695661	T	0.2002	0.0125502	0.00211533	2.981e-09	697826	0.200839	0.012545	0.00211538	3.02231e-09	-0.000274063	[GNG7]
328	Yes	19	rs36055559	5799433	A	0.166	-0.0155966	0.00227488	7.089e-12	697831	0.155309	-0.0155822	0.00227496	7.41317e-12	-0.000661288	DUS3L-[]--NRTN
329	Yes	19	rs7248205	10770305	T	0.6003	0.0123224	0.001728	9.962e-13	697829	0.603068	0.0122863	0.00172807	1.16182e-12	-0.00240947	[ILF3]
330	Yes	19	rs9636202	18449238	A	0.2662	-0.0126726	0.00191516	3.668e-11	697827	0.264271	-0.0126398	0.00191522	4.12158e-11	0	LSM4--[]-PGPEP1
331	Yes	19	rs73026775	31052954	A	0.1246	-0.0143499	0.00256294	2.157e-08	697830	0.11784	-0.0146423	0.00256346	1.1171e-08	0.0191016	ZNF536-[]---TSHZ3
332	Yes	19	rs4804951	31673388	A	0.3306	0.0105547	0.00179931	4.46e-09	697828	0.329003	0.0107465	0.00179968	2.35353e-09	-0.000410295	ZNF536---[]--TSHZ3
333	Yes	19	rs56113850	41353107	T	0.4231	-0.0108536	0.00171327	2.376e-10	697831	0.422204	-0.0106669	0.00171353	4.81198e-10	-0.0155908	[CYP2A6]
334	Yes	19	rs58876439	42600984	A	0.0674	0.022431	0.00337613	3.047e-11	697830	0.0698991	0.0220732	0.00337665	6.27599e-11	-0.00179028	[POU2F2]
335	No	19	rs1007204	46480155	A	0.314	-0.0102898	0.00182379	1.686e-08	697826	0.310103	-0.0101447	0.00182397	2.66879e-08	0.0123446	NOVA2-[]--CCDC61
335	Yes	19	rs11670534	47003906	T	0.1614	-0.0142762	0.00230075	5.456e-10	697830	0.165975	-0.0140938	0.00230099	9.06161e-10	0	[PPP5D1]
336	No	20	rs2760545	16112675	T	0.5064	0.0109403	0.00169303	1.034e-10	697825	0.505011	0.0108296	0.00169323	1.59727e-10	0.00163939	MACROD2--[]---KIF16B
336	Yes	20	rs6131805	16222093	T	0.4022	0.0116192	0.00172623	1.68e-11	697826	0.397638	0.0114936	0.00172638	2.78294e-11	-0.00428498	MACROD2---[]---KIF16B
337	No	20	rs947088	17171373	T	0.7185	0.00973438	0.00188213	2.31e-07	697830	0.719963	0.010528	0.00188423	2.30425e-08	0.045822	OTOR---[]--PCSK2
337	Yes	20	rs6131942	17348608	A	0.418	-0.0138369	0.00171609	7.424e-16	697832	0.420291	-0.0140132	0.00171816	3.46584e-16	0.00109273	[PCSK2]
338	Yes	20	rs1474754	20077178	A	0.2636	-0.0108259	0.00192119	1.755e-08	697832	0.268243	-0.0105825	0.00192145	3.63901e-08	-0.0138317	[C20orf26]
339	Yes	20	rs6047481	21539564	A	0.6709	0.010648	0.00180139	3.397e-09	697827	0.67418	0.0104565	0.00180162	6.47795e-09	-0.00310297	NKX2-2--[]---PAX1
340	Yes	20	rs1737893	31051699	T	0.3805	-0.0112886	0.00174341	9.492e-11	697830	0.378569	-0.0112572	0.00174347	1.06955e-10	0	[C20orf112]
341	Yes	20	rs2072727	43538733	T	0.4327	0.0134144	0.00170841	4.109e-15	697828	0.437622	0.013632	0.00170886	1.4963e-15	-0.0211006	[PABPC1L]
342	Yes	20	rs57236847	44668401	C	0.6029	0.0101529	0.00172993	4.384e-09	697826	0.602656	0.0104442	0.00173036	1.58135e-09	0	[SLC12A5]
343	Yes	22	rs695459	28848278	T	0.3906	-0.00989781	0.00173494	1.166e-08	697825	0.389681	-0.00984758	0.001735	1.38007e-08	-0.00475886	[TTC28]
344	Yes	22	rs28459838	35846168	T	0.2369	0.0120781	0.00199079	1.303e-09	697831	0.230929	0.0121112	0.00199088	1.17693e-09	-0.00200409	MCM5--[]--RASD2
345	Yes	22	rs118047999	38851675	C	0.2459	0.0111138	0.00196565	1.567e-08	697832	0.248326	0.0112614	0.00196586	1.01311e-08	0.00979415	KCNJ4--[]--KDELR3
346	Yes	22	rs139911	40704052	T	0.5722	-0.0150514	0.00171077	1.392e-18	697832	0.577317	-0.0141776	0.00172006	1.68574e-16	0.102589	[TNRC6B]
347	No	22	rs762995	42672124	A	0.467	-0.0115978	0.00169658	8.128e-12	697829	0.465404	-0.0101045	0.00170568	3.14147e-09	-0.00113501	TCF20--[]---NFAM1
348	Yes	22	rs6007594	45728370	A	0.2644	-0.0118633	0.00191932	6.357e-10	697829	0.257166	-0.0119836	0.0019194	4.28092e-10	0	[FAM118A]
