# Supplementary material for: Genome-wide association analyses of chronotype in 697,828 individuals provides insights into circadian rhythms
Source: Nat Commun. 2019 Jan 29;10:343. doi: 10.1038/s41467-018-08259-7 (PMC6351539; doi:10.1038/s41467-018-08259-7)
Supplement: Supplementary file 6 — Supplementary Data 3 [file 41467_2018_8259_MOESM6_ESM.xlsx]

## Sheet: Supp Data 3
Supplementary Data 3. GWAS summary statistics of the Chronotype lead variants for eight objective accelerometry-derived traits in the UK Biobank. Beta is reported for Allele1 and units are in hours, except for number of sleep periods (N) and sleep efficiency (%).
																					Self Report Measures								UK Biobank Accelerometer Measures
																					UKB Chronotype				23andMe Morning Person				UKB Sleep Midpoint Timing				UKB L5 Timing				UKB M10 Timing				UKB Sleep Efficiency				UKB Sleep Duration				UKB Sleep Duration SD
Locus No.	Lead Variant	Chr	Pos	Allele1	Allele2	Freq1	FreqSE	MinFreq	MaxFreq	Weight	Zscore	P-value	Meta P (Corrected)	Direction	HetISq	HetChiSq	HetDf	HetPVal	Total N	Gene Context	Beta	SE	P	N	Beta	SE	P	N	Beta	SE	P	N	Beta	SE	P	N	Beta	SE	P	N	Beta	SE	P	N	Beta	SE	P	N	Beta
1	rs909757	1	4850823	T	C	0.63	0.0022	0.627	0.6317	697828	6.001	1.96e-09	1.03e-08	++	0	0.142	1	0.7064	697828	AJAP1-[]	0.0136625	0.00278157	4.6e-07	449734	0.0202702	0.00618824	0.00105377	248094	-0.00025021	0.00267481	0.94	85142	-0.0104975	0.00528217	0.046	85279	-0.0156498	0.00598095	0.0086	85670	0.000396836	0.000365894	0.27	84810	-0.0102357	0.00420582	0.016	85449	-0.00142169
2	rs61773390	1	7884525	T	G	0.1931	0.0044	0.1872	0.1964	697828	14.061	6.549e-45	4.856e-41	++	77.8	4.5	1	0.0339	697828	[PER3]	0.0340792	0.00337553	1.2e-23	449734	0.0765241	0.00758741	6.29229e-24	248094	-0.0126554	0.00324403	0.0001	85142	-0.0266066	0.00640814	2.9e-05	85279	-0.0231101	0.00725406	0.0015	85670	0.000432687	0.00044378	0.32	84810	-0.00620268	0.00510133	0.22	85449	0.00536985
3	rs12065331	1	14507831	T	C	0.3125	0.004	0.3095	0.3179	697828	-7.048	1.821e-12	1.766e-11	--	0	0.188	1	0.6644	697828	PRDM2---[]---KAZN	-0.0159222	0.002934	6.7e-08	449734	-0.0301055	0.00661657	5.35334e-06	248094	0.000275985	0.00281892	0.91	85142	0.00441051	0.00556789	0.42	85279	0.00506861	0.00630351	0.42	85670	-0.000645416	0.000385608	0.094	84810	0.00204643	0.00443246	0.67	85449	-0.000456781
4	rs17448682	1	15966713	T	C	0.2339	0.0026	0.232	0.2375	697828	8.574	9.966e-18	2.818e-16	++	0	0.053	1	0.8173	697828	[DDI2]	0.0221528	0.00318247	2.2e-12	449734	0.0348947	0.00708228	8.349e-07	248094	-0.011596	0.0030542	0.00015	85142	-0.0169796	0.00603186	0.0045	85279	-0.018317	0.00682845	0.0073	85670	0.000718277	0.000417752	0.083	84810	0.00473134	0.00480238	0.35	85449	-0.000877417
5	rs10917513	1	20006887	T	C	0.6476	0.0109	0.6329	0.6557	697828	-8.264	1.409e-16	3.151e-15	--	0	0.598	1	0.4392	697828	HTR6[]-TMCO4	-0.0179024	0.00282417	6.7e-10	449734	-0.0344579	0.00621057	2.8813e-08	248094	0.00428002	0.00272954	0.12	85142	0.0101622	0.00539142	0.066	85279	0.0101882	0.00610345	0.095	85670	-2.95989e-05	0.000373388	0.94	84810	0.0100998	0.00429161	0.02	85449	-0.00117271
6	rs10916892	1	21201325	T	C	0.6203	0.0065	0.6115	0.6252	697828	-9.337	9.899e-21	5.165e-19	--	0	0.249	1	0.6178	697828	[EIF4G3]	-0.0199965	0.00278123	6.1e-13	449734	-0.0364572	0.00610916	2.40272e-09	248094	0.00251292	0.00267699	0.36	85142	0.0101095	0.00528758	0.058	85279	0.0081514	0.00598566	0.17	85670	-0.00078531	0.000366264	0.032	84810	-0.00395984	0.00420942	0.36	85449	0.000379464
7	rs2506089	1	24321935	T	G	0.5682	0.0006	0.5675	0.5686	697828	5.818	5.95e-09	2.837e-08	++	21.6	1.275	1	0.2589	697828	SRSF10--[]--MYOM3	0.010518	0.00270899	6.4e-05	449734	0.0280711	0.00641588	1.21138e-05	248094	-0.00107662	0.00260976	0.68	85142	9.53948e-05	0.00515412	0.97	85279	-0.000613491	0.00583532	0.92	85670	3.49111e-05	0.000357004	0.92	84810	-0.0037891	0.00410345	0.37	85449	0.00267364
8	rs12140153	1	62579891	T	G	0.0892	0.0081	0.0783	0.0953	697828	-9.303	1.359e-20	6.894e-19	--	0	0.023	1	0.8798	697828	[INADL]	-0.0340109	0.00468803	1.6e-13	449734	-0.0675085	0.0119142	1.43896e-08	248094	0.00837977	0.0044554	0.061	85142	0.0271296	0.00880139	0.0023	85279	0.016576	0.00996569	0.099	85670	0.000648737	0.000609407	0.28	84810	-0.00330619	0.00700815	0.68	85449	-0.0043058
9	rs11208844	1	66851147	A	G	0.1408	0.0037	0.138	0.1457	697828	-6.116	9.614e-10	5.377e-09	--	0	0.014	1	0.9067	697828	PDE4B--[]---SGIP1	-0.0191052	0.00389365	1.3e-06	449734	-0.0315486	0.00843522	0.000183574	248094	-0.00264822	0.00375222	0.49	85142	-0.00174026	0.00741217	0.82	85279	0.00848703	0.00839512	0.31	85670	-4.30204e-05	0.000513373	0.93	84810	-0.0027964	0.00590146	0.62	85449	0.00189374
10	rs12040629	1	77705365	A	G	0.16	0.0009	0.1588	0.1607	697828	14.762	2.568e-49	4.71e-45	++	71.3	3.48	1	0.06211	697828	PIGK--[]--AK5	0.0391561	0.00364815	6.7e-27	449734	0.0834585	0.00810446	7.06907e-25	248094	-0.00787134	0.00351392	0.025	85142	-0.0271132	0.00694117	9.6e-05	85279	-0.0333189	0.00785607	2.3e-05	85670	0.000106007	0.000480694	0.82	84810	-0.00405938	0.00552315	0.46	85449	-0.00469931
11	rs11588913	1	79963816	A	G	0.4037	0.0072	0.3983	0.4134	697828	-6.6	4.112e-11	3.032e-10	--	0	0.371	1	0.5425	697828	ELTD1---[]	-0.0154525	0.00273856	1.5e-08	449734	-0.0208245	0.00604273	0.000568208	248094	-0.00101572	0.00263162	0.7	85142	-0.00387689	0.005197	0.46	85279	0.0100201	0.00588277	0.088	85670	0.000372884	0.000359985	0.3	84810	-0.000713715	0.00413717	0.83	85449	-0.00495876
12	rs5016898	1	81672013	T	C	0.4238	0.0034	0.4192	0.4263	697828	-6.524	6.832e-11	4.818e-10	--	28.3	1.394	1	0.2377	697828	[]---LPHN2	-0.0122526	0.00272868	5.8e-06	449734	-0.0291212	0.00601951	1.31044e-06	248094	0.00579387	0.00262728	0.026	85142	0.0150605	0.00518988	0.0041	85279	0.00481289	0.00587397	0.41	85670	-0.000312288	0.000359399	0.37	84810	-0.0075563	0.0041302	0.069	85449	-0.00102585
13	rs72720396	1	91191582	A	G	0.7741	0.006	0.7697	0.7822	697828	-9.898	4.263e-23	3.607e-21	--	15.4	1.182	1	0.2769	697828	BARHL2-[]---ZNF644	-0.0271261	0.00318521	8.4e-18	449734	-0.0366549	0.00728911	4.93743e-07	248094	0.00749201	0.00304761	0.014	85142	0.0209125	0.00601976	0.00055	85279	0.0148863	0.00681787	0.029	85670	-0.00122632	0.00041705	0.0031	84810	-0.0122854	0.00479518	0.011	85449	0.00260049
14	rs481214	1	93469865	A	T	0.6063	0.0058	0.6019	0.6141	697828	5.877	4.165e-09	2.049e-08	++	0	0.113	1	0.7366	697828	FAM69A--[]--MTF2	0.0132244	0.00274208	8.7e-07	449734	0.0202262	0.00625361	0.00121875	248094	-0.00239711	0.00264394	0.37	85142	-0.00891263	0.00522125	0.084	85279	-0.0119124	0.00591211	0.045	85670	9.29511e-05	0.00036163	0.79	84810	0.001702	0.00415719	0.66	85449	-0.00117563
15	rs11165655	1	96959104	A	G	0.5281	0.0053	0.5242	0.5352	697828	-7.579	3.479e-14	4.782e-13	--	0	0.117	1	0.7318	697828	[]---PTBP2	-0.0157164	0.00268854	4.1e-09	449734	-0.0285978	0.00596529	1.63295e-06	248094	0.000548682	0.00258483	0.83	85142	0.00449958	0.00510608	0.36	85279	0.0074253	0.00578052	0.2	85670	-0.000343292	0.000353603	0.32	84810	-0.00429636	0.00406436	0.29	85449	-0.000464736
16	rs17575798	1	110086451	A	G	0.1918	0.0014	0.19	0.1928	697828	-7.937	2.076e-15	3.66e-14	--	0	0.143	1	0.7055	697828	[GPR61]	-0.0225553	0.00339377	4.2e-11	449734	-0.0337414	0.00761949	9.46939e-06	248094	0.0086891	0.00327675	0.0086	85142	0.0183689	0.00647426	0.0039	85279	0.0211444	0.00733045	0.0041	85670	0.000824295	0.000448252	0.065	84810	0.00846442	0.00515341	0.1	85449	0.00195466
17	rs6690292	1	113188419	T	C	0.7285	0.0005	0.7278	0.7289	697828	-5.93	3.037e-09	1.536e-08	--	0	0.085	1	0.7712	697828	[CAPZA1]	-0.0134534	0.00301214	4.5e-06	449734	-0.0252354	0.00669549	0.000163906	248094	-0.00116487	0.00289531	0.69	85142	0.011134	0.0057188	0.052	85279	0.00501712	0.00647423	0.44	85670	-0.000665037	0.000396128	0.091	84810	-0.0108718	0.0045527	0.017	85449	0.00342047
18	rs11102807	1	115061584	A	G	0.5361	0.0024	0.5328	0.5379	697828	-6.044	1.504e-09	8.089e-09	--	0	0.322	1	0.5705	697828	TRIM33-[]--BCAS2	-0.0130664	0.00270365	2.1e-07	449734	-0.0187399	0.00595245	0.00164213	248094	0.0012411	0.0025987	0.62	85142	0.00452646	0.00513239	0.38	85279	0.0104079	0.00581166	0.071	85670	-0.000279056	0.000355498	0.42	84810	-0.000841308	0.00408646	0.82	85449	0.000124143
19	rs9436119	1	150467753	A	G	0.3842	0.0143	0.365	0.3948	697828	11.92	9.311e-33	5.697e-30	++	55.2	2.23	1	0.1353	697828	[TARS2]	0.0234899	0.00273835	4e-18	449734	0.052516	0.00632312	9.86939e-17	248094	-0.00476836	0.00263904	0.068	85142	-0.00835773	0.00521254	0.11	85279	0.00213609	0.00589983	0.71	85670	-0.000289452	0.000361129	0.43	84810	0.00505106	0.00414946	0.2	85449	-0.00362394
20	rs6665637	1	153756083	A	G	0.2804	0.0021	0.2775	0.2819	697828	-6.309	2.804e-10	1.747e-09	--	0	0.018	1	0.8931	697828	SLC27A3-[]--GATAD2B	-0.0152	0.00304959	6.2e-07	449734	-0.0266413	0.00688501	0.000108924	248094	0.00283835	0.00293503	0.33	85142	0.00110734	0.00579716	0.8	85279	0.0118961	0.00656358	0.069	85670	-0.000892579	0.000401541	0.026	84810	-0.00559163	0.0046155	0.23	85449	0.00229567
21	rs115073088	1	174215858	A	G	0.975	0.0019	0.9724	0.9764	697828	-7.26	3.879e-13	4.311e-12	--	0	0.027	1	0.8692	697828	[RABGAP1L]	-0.0524798	0.00893134	3.1e-09	449734	-0.0767345	0.0182855	2.71055e-05	248094	0.0178437	0.00862438	0.039	85142	0.0557754	0.0170394	0.0011	85279	0.0264302	0.0192849	0.17	85670	-0.000427472	0.00117943	0.73	84810	0.0163548	0.0135613	0.22	85449	0.015398
22	rs975025	1	179338327	T	C	0.0758	0.0018	0.0734	0.0771	697828	-7.848	4.212e-15	6.976e-14	--	0	0.045	1	0.832	697828	[AXDND1]	-0.0321062	0.00502525	1.3e-10	449734	-0.051528	0.0114305	6.50085e-06	248094	0.00711196	0.00480427	0.14	85142	0.00192829	0.00949066	0.85	85279	0.0189765	0.0107429	0.08	85670	-0.000695874	0.000657327	0.29	84810	-0.00598367	0.00755326	0.42	85449	-0.00466066
23	rs1144566	1	182569626	T	C	0.029	0.0016	0.0268	0.0302	697828	21.723	1.24e-104	2e-95	++	96.2	26.115	1	3.217e-07	697828	[RGS16]	0.113367	0.00783578	5.8e-47	449734	0.312112	0.018366	3.2047e-65	248094	-0.025865	0.00756898	0.00066	85142	-0.0926188	0.0149423	7.5e-10	85279	-0.0506435	0.016908	0.0026	85670	-0.000286951	0.00103509	0.79	84810	-0.00826111	0.0118906	0.48	85449	-0.00971838
24	rs146820337	1	190095126	D	I	0.4751	0	0.4751	0.4751	248094	-6.686	2.296e-11	1.782e-10	?-	0	0	0	1	248094	[FAM5C]	-	-	-	-	-0.0397602	0.00594755	2.29573e-11	248094	-	-	-	-	-	-	-	-	-	-	-	-	-	-	-	-	-	-	-	-	-
25	rs1221502	1	193276975	A	C	0.7386	0.0009	0.7379	0.7398	697828	5.951	2.666e-09	1.364e-08	++	0	0.064	1	0.8003	697828	CDC73--[]	0.0149944	0.00305065	8.3e-07	449734	0.0226602	0.00677441	0.000822189	248094	0.00203581	0.00292969	0.5	85142	-0.00202714	0.00578545	0.7	85279	-0.0130416	0.00655065	0.048	85670	0.000181102	0.000400764	0.65	84810	0.000675338	0.00460645	0.92	85449	0.0023482
26	rs4657983	1	195454557	A	G	0.6511	0.0031	0.6469	0.6534	697828	-6.815	9.453e-12	7.931e-11	--	18.3	1.223	1	0.2687	697828	[]---KCNT2	-0.0135543	0.00282135	1.5e-06	449734	-0.0309476	0.00625074	7.37739e-07	248094	0.00414008	0.00271587	0.13	85142	0.0109222	0.00536437	0.039	85279	0.0010222	0.00607154	0.87	85670	0.000363171	0.000371563	0.32	84810	0.00550897	0.00426937	0.18	85449	-0.00314399
27	rs6429233	1	241137033	A	G	0.4574	0.007	0.4522	0.4669	697828	5.973	2.325e-09	1.204e-08	++	0	0.008	1	0.9308	697828	[RGS7]	0.0129167	0.00270164	2.1e-06	449734	0.0216898	0.00597312	0.000281965	248094	-0.00405758	0.00260587	0.12	85142	-0.0128276	0.00514641	0.016	85279	-0.0133319	0.00582649	0.022	85670	0.000219266	0.000356454	0.54	84810	0.000608437	0.00409738	0.94	85449	-0.00450146
28	rs13011556	2	4651923	C	G	0.7624	0.0014	0.7614	0.7643	697828	-7.781	7.209e-15	1.139e-13	--	53.1	2.134	1	0.1441	697828	ALLC---[]	-0.0227424	0.00316075	1.1e-12	449734	-0.0248014	0.00715431	0.000527099	248094	0.00233222	0.00302599	0.45	85142	0.014563	0.00597646	0.016	85279	0.0115944	0.00676758	0.082	85670	-0.000196753	0.000413996	0.65	84810	-0.001012	0.00476185	0.83	85449	-0.00135413
29	rs62124718	2	12822995	A	G	0.895	0.0017	0.8937	0.8973	697828	-7.666	1.778e-14	2.593e-13	--	52	2.083	1	0.149	697828	LPIN1---[]--TRIB2	-0.0227599	0.00436084	1.2e-07	449734	-0.0569218	0.00993538	1.00793e-08	248094	0.0103413	0.00421151	0.015	85142	0.0195195	0.00831827	0.02	85279	0.0266879	0.0094225	0.0044	85670	-0.000575188	0.000576165	0.33	84810	0.00914868	0.00662855	0.16	85449	-0.00814271
30	rs72796401	2	24180078	A	T	0.1903	0.0018	0.189	0.1927	697828	7.531	5.019e-14	6.68e-13	++	0	0.703	1	0.4016	697828	[UBXN2A]	0.0219581	0.00343008	5.9e-11	449734	0.0287639	0.00753483	0.000134874	248094	3.42792e-05	0.0033083	1	85142	-0.00963428	0.00653356	0.13	85279	-0.010496	0.00739441	0.15	85670	0.000548473	0.000452553	0.22	84810	0.00353492	0.00520235	0.48	85449	-0.00108996
31	rs6718511	2	25122324	A	G	0.557	0.0126	0.5476	0.574	697828	6.001	1.961e-09	1.03e-08	++	0	0.672	1	0.4123	697828	[ADCY3]	0.0119548	0.00269385	1.5e-05	449734	0.0257332	0.00607472	2.27163e-05	248094	-0.00573609	0.00259453	0.027	85142	-0.00435561	0.00512474	0.4	85279	-0.0168262	0.0058031	0.0039	85670	-0.000674912	0.000354906	0.054	84810	-0.0034977	0.00408264	0.38	85449	-0.00195438
32	rs11678584	2	32563426	A	T	0.8599	0.0018	0.8575	0.8613	697828	-6.161	7.241e-10	4.152e-09	--	37.9	1.61	1	0.2044	697828	YIPF4--[]--BIRC6	-0.0170393	0.00389371	2.8e-05	449734	-0.0408408	0.00870388	2.70386e-06	248094	0.00657525	0.00372818	0.079	85142	0.0102552	0.00736444	0.16	85279	-0.00306231	0.00834281	0.7	85670	-0.000506427	0.000509978	0.32	84810	0.00552478	0.00586704	0.35	85449	0.00150249
33	rs848552	2	36700580	C	G	0.4755	0.0043	0.4723	0.4813	697828	-7.897	2.855e-15	4.894e-14	--	0	0.847	1	0.3574	697828	[CRIM1]	-0.0153219	0.00268579	7e-09	449734	-0.0325928	0.00598338	5.10552e-08	248094	0.00675083	0.00258304	0.0093	85142	0.0160903	0.00510079	0.0019	85279	0.017451	0.0057765	0.0027	85670	-2.45399e-07	0.00035337	0.98	84810	0.00574164	0.00406463	0.16	85449	0.000436804
34	rs7602499	2	41385367	T	C	0.3536	0.0098	0.3463	0.3668	697828	5.776	7.634e-09	3.562e-08	++	0	0.644	1	0.4223	697828	SLC8A1---[]---C2orf91	0.0119148	0.00283306	3.2e-05	449734	0.0259872	0.00635645	4.34399e-05	248094	-0.00817022	0.00273066	0.0029	85142	-0.0134628	0.00539311	0.012	85279	-0.0152916	0.00610716	0.013	85670	0.000161189	0.000373461	0.66	84810	-0.00308876	0.0042959	0.48	85449	-0.00639119
35	rs75120545	2	44271496	T	C	0.0319	0.0023	0.0302	0.0349	697828	8.751	2.109e-18	6.842e-17	++	0	0.456	1	0.4993	697828	LRPPRC--[]---PPM1B	0.0613917	0.00828587	1.1e-13	449734	0.0847269	0.0181212	2.9297e-06	248094	-0.0192646	0.00800228	0.016	85142	-0.00222096	0.0158052	0.83	85279	-0.0267821	0.0179007	0.14	85670	-0.0011576	0.00109429	0.29	84810	-0.00373053	0.012589	0.82	85449	-0.00151774
36	rs6544906	2	46863872	A	C	0.5616	0.0045	0.5556	0.5649	697828	6.494	8.375e-11	5.801e-10	++	46.7	1.876	1	0.1708	697828	CRIPT--[]--SOCS5	0.0119205	0.00270644	1.1e-05	449734	0.0298696	0.00600875	6.64838e-07	248094	-0.00478118	0.00260077	0.068	85142	-0.00627189	0.00513616	0.24	85279	-0.0133616	0.00581657	0.021	85670	0.00011758	0.000355702	0.74	84810	0.00647765	0.00409158	0.11	85449	0.00249161
37	rs17396357	2	48252311	T	C	0.3818	0.0035	0.3792	0.3866	697828	5.858	4.675e-09	2.277e-08	++	78.2	4.579	1	0.03237	697828	FBXO11---[]---FOXN2	0.00932025	0.00277137	0.00061	449734	0.0319837	0.00613795	1.87872e-07	248094	-0.00332939	0.00266796	0.22	85142	-0.011379	0.00526901	0.029	85279	-0.00215694	0.00596667	0.72	85670	0.000155432	0.000364981	0.66	84810	0.0023351	0.0041981	0.55	85449	-0.00623391
38	rs12470914	2	50532840	A	T	0.1005	0.0022	0.0975	0.1021	697828	8.86	7.997e-19	2.827e-17	++	72.2	3.595	1	0.05796	697828	[NRXN1]	0.0261187	0.00443933	2.2e-09	449734	0.0686561	0.0100895	1.01085e-11	248094	-0.00848875	0.00428557	0.049	85142	-0.0287462	0.00846226	0.00059	85279	-0.00496597	0.00958493	0.61	85670	0.000541837	0.000586145	0.37	84810	0.00352667	0.00674156	0.61	85449	0.00344466
39	rs4672458	2	53736362	T	C	0.4764	0.0033	0.4739	0.4808	697828	-6.697	2.129e-11	1.663e-10	--	31	1.45	1	0.2285	697828	[]---ASB3	-0.0162709	0.00268601	1.1e-09	449734	-0.018063	0.00596865	0.00247501	248094	0.00346379	0.00259009	0.18	85142	0.00860775	0.0051156	0.087	85279	0.0148152	0.00579376	0.011	85670	-0.00052449	0.000354291	0.13	84810	0.00334802	0.0040758	0.41	85449	-0.00278136
40	rs13414393	2	54275162	T	C	0.5405	0.0002	0.5403	0.5406	697828	-6.092	1.116e-09	6.161e-09	--	0	0.005	1	0.9433	697828	PSME4--[]--ACYP2	-0.0133789	0.002697	8.1e-07	449734	-0.0213271	0.00596547	0.000349993	248094	0.00280018	0.00259739	0.28	85142	0.0086674	0.00512933	0.091	85279	0.00250018	0.00580753	0.66	85670	0.000784203	0.000355329	0.028	84810	0.0049168	0.00408591	0.2	85449	-0.000534807
41	rs10175975	2	59429807	T	C	0.1853	0.0065	0.1805	0.1941	697828	6.386	1.703e-10	1.108e-09	++	77.3	4.401	1	0.03592	697828	FANCL---[]	0.0228441	0.00351376	1.8e-10	449734	0.016074	0.00756914	0.0337053	248094	-0.00456417	0.00335965	0.17	85142	-0.00277142	0.00663515	0.64	85279	-0.000315305	0.00751255	0.95	85670	-3.31417e-05	0.000459577	0.95	84810	-0.0113887	0.00528653	0.031	85449	-0.00206941
42	rs359248	2	60477461	T	G	0.4564	0.0113	0.448	0.4716	697828	-8.604	7.694e-18	2.226e-16	--	52.3	2.094	1	0.1478	697828	[]---BCL11A	-0.0161518	0.00270985	1.5e-09	449734	-0.0377207	0.00599554	3.13248e-10	248094	0.00296369	0.00260821	0.26	85142	0.0144644	0.00515108	0.0055	85279	0.0115396	0.00583347	0.049	85670	-9.85141e-05	0.000356751	0.76	84810	0.0015994	0.00410357	0.72	85449	0.0056463
43	rs812925	2	61680993	C	G	0.6458	0.004	0.6404	0.6488	697828	-8.754	2.062e-18	6.702e-17	--	0	0.067	1	0.7964	697828	[USP34]	-0.0205641	0.00280786	6.9e-13	449734	-0.0311388	0.00621254	5.37626e-07	248094	0.0019582	0.00270173	0.47	85142	0.0112021	0.00533589	0.029	85279	0.00708512	0.00604193	0.25	85670	0.000119171	0.000369545	0.75	84810	0.0093291	0.00425019	0.029	85449	0.00313628
44	rs113851554	2	66750564	T	G	0.0567	0.0007	0.0558	0.0572	697828	-7.728	1.089e-14	1.659e-13	--	0	0.025	1	0.8736	697828	[MEIS1]	-0.0357353	0.00598996	1e-09	449734	-0.0673173	0.0142201	2.18138e-06	248094	0.0215314	0.0057945	0.0002	85142	0.135712	0.011439	2e-32	85279	0.0299905	0.0129504	0.022	85670	-0.00818664	0.000792727	4.9e-25	84810	-0.097797	0.00911625	9.1e-27	85449	0.00740653
45	rs2706762	2	70488470	T	C	0.1496	0.0002	0.1492	0.1497	697828	-7.938	2.049e-15	3.617e-14	--	0	0.672	1	0.4125	697828	[PCYOX1]	-0.0219218	0.00375432	4e-09	449734	-0.0449068	0.00833175	6.99927e-08	248094	0.00356734	0.00361533	0.32	85142	0.0139076	0.00714264	0.055	85279	0.00493288	0.00808971	0.53	85670	-0.000358941	0.000494609	0.48	84810	0.00599664	0.00569055	0.28	85449	-0.000698349
46	rs12464387	2	75445544	A	G	0.4638	0.0048	0.4603	0.4702	697828	-6.393	1.622e-10	1.06e-09	--	0	0.025	1	0.8741	697828	TACR1--[]---EVA1A	-0.0136686	0.0026961	4.7e-07	449734	-0.0235657	0.0059824	8.1709e-05	248094	0.00365225	0.00259512	0.16	85142	-0.000714651	0.00512519	0.88	85279	0.00386841	0.00580494	0.5	85670	-0.000158869	0.000355029	0.64	84810	-0.00279644	0.00408362	0.47	85449	0.00494559
47	rs6727752	2	76361783	A	G	0.3569	0.0222	0.327	0.3734	697828	6.647	2.993e-11	2.269e-10	++	0	0.32	1	0.5716	697828	GCFC2---[]---LRRTM4	0.0156947	0.00277464	1.4e-08	449734	0.0231252	0.00658997	0.000449517	248094	-0.00450316	0.00266966	0.095	85142	-0.0182855	0.0052725	0.00054	85279	-0.0200257	0.00597108	0.00076	85670	0.000116465	0.000365151	0.76	84810	-0.000139268	0.00420042	0.95	85449	-0.00206106
48	rs10520176	2	77217310	T	C	0.4926	0.0125	0.4758	0.5019	697828	10.606	2.799e-26	4.542e-24	++	0	0.001	1	0.9722	697828	[LRRTM4]	0.0231498	0.00268932	1.4e-17	449734	0.0385831	0.00612888	3.05822e-10	248094	-0.00180905	0.00258825	0.5	85142	-0.0163611	0.00511164	0.0015	85279	-0.0205947	0.00578863	0.00037	85670	-2.48852e-05	0.000354094	0.95	84810	-0.00476082	0.00407247	0.26	85449	-0.00393796
49	rs11681299	2	88901732	T	C	0.2835	0.005	0.2768	0.2872	697828	6.098	1.077e-09	5.964e-09	++	77.3	4.413	1	0.03566	697828	[EIF2AK3]	0.0111091	0.00296094	0.00027	449734	0.0353152	0.00663542	1.02482e-07	248094	-0.00623569	0.00284732	0.027	85142	-0.0182206	0.00562294	0.001	85279	-0.0164828	0.00636709	0.0091	85670	0.000433089	0.000389607	0.26	84810	0.000316259	0.00448028	0.94	85449	-0.00153352
50	rs34509802	2	101591710	A	G	0.1785	0.0001	0.1784	0.1786	697828	7.432	1.068e-13	1.33e-12	++	82.2	5.624	1	0.01772	697828	[NPAS2]	0.0153653	0.00349675	5.3e-06	449734	0.0505757	0.00798326	2.36935e-10	248094	-0.00598991	0.00337277	0.072	85142	-0.0235949	0.00666055	0.00037	85279	-0.019922	0.00754436	0.0081	85670	0.00105375	0.00046139	0.022	84810	0.00132222	0.00530895	0.79	85449	-0.00661189
51	rs76064513	2	125438641	T	C	0.1342	0.0065	0.1294	0.143	697828	5.803	6.531e-09	3.089e-08	++	52.7	2.115	1	0.1458	697828	[CNTNAP5]	0.0153565	0.00405038	0.00015	449734	0.0417458	0.0090213	3.70294e-06	248094	-0.00377456	0.0038863	0.33	85142	-0.00830864	0.00767339	0.28	85279	-0.00689791	0.00868755	0.43	85670	0.000650374	0.000531583	0.22	84810	0.00426241	0.00611262	0.48	85449	-0.00199258
52	rs77248969	2	136490731	A	G	0.1116	0.0296	0.0896	0.1514	697828	-6.132	8.694e-10	4.906e-09	--	0	0.061	1	0.8042	697828	R3HDM1-[]-UBXN4	-0.0218121	0.00470922	1.8e-06	449734	-0.0336413	0.00872779	0.000115679	248094	0.00425707	0.0045163	0.34	85142	-0.000886756	0.00892178	0.9	85279	0.026637	0.0101077	0.0079	85670	0.000453117	0.000617782	0.46	84810	-0.0033448	0.00711075	0.61	85449	-0.0106837
53	rs28380327	2	144232491	A	T	0.6317	0.0035	0.6291	0.6364	697828	10.825	2.614e-27	5.237e-25	++	81.6	5.446	1	0.01961	697828	[ARHGAP15]	0.0205097	0.00277698	2.9e-13	449734	0.0515494	0.00619116	8.21446e-17	248094	-0.00535919	0.00266784	0.045	85142	-0.0025586	0.00526894	0.6	85279	-0.00615926	0.0059682	0.31	85670	0.000803958	0.000364961	0.026	84810	0.00851091	0.00419815	0.044	85449	0.00108466
54	rs2166559	2	149551658	T	C	0.8611	0.0015	0.86	0.8631	697828	-6.329	2.468e-10	1.555e-09	--	19.8	1.247	1	0.2641	697828	EPC2-[]--KIF5C	-0.0218336	0.00387088	9.1e-09	449734	-0.0252718	0.00878287	0.0040115	248094	0.00212629	0.00372172	0.57	85142	0.00804359	0.00735067	0.28	85279	0.00928686	0.00832632	0.26	85670	0.000236051	0.000509054	0.65	84810	0.00618105	0.00585735	0.27	85449	-0.00925716
55	rs747003	2	161916409	T	C	0.6088	0.0029	0.6067	0.6128	697828	5.822	5.826e-09	2.783e-08	++	0	0.62	1	0.4309	697828	RBMS1---[]--TANK	0.0145949	0.00275473	2.7e-07	449734	0.0173839	0.00612374	0.00452735	248094	-0.00323332	0.00265052	0.22	85142	0.000604129	0.00523397	0.88	85279	-0.0101179	0.00592699	0.09	85670	-8.70188e-05	0.000362554	0.81	84810	-0.00423783	0.00417004	0.34	85449	-0.000302585
56	rs13004345	2	174037347	T	C	0.6475	0.0073	0.6377	0.6529	697828	-6.27	3.619e-10	2.205e-09	--	0	0.22	1	0.6389	697828	[ZAK]	-0.013239	0.00281783	2e-06	449734	-0.0254581	0.00618672	3.87169e-05	248094	0.00389144	0.00271848	0.15	85142	0.0140895	0.0053689	0.0091	85279	0.006214	0.00607893	0.3	85670	0.000700599	0.000371873	0.063	84810	0.00860061	0.00427699	0.046	85449	-0.00770529
57	rs6433478	2	175241482	T	C	0.4601	0.0072	0.4548	0.4698	697828	-7.11	1.162e-12	1.172e-11	--	73.4	3.753	1	0.0527	697828	[CIR1]	-0.0120062	0.00271259	5.3e-06	449734	-0.0352661	0.00608651	6.84942e-09	248094	0.00290319	0.00261178	0.26	85142	0.00873566	0.00515835	0.086	85279	0.00923587	0.00584132	0.11	85670	-0.00060996	0.00035727	0.088	84810	-0.00212625	0.0041094	0.59	85449	0.00189347
58	rs4666682	2	186203743	A	G	0.1797	0.0045	0.1764	0.1858	697828	-6.182	6.343e-10	3.679e-09	--	0	0.014	1	0.9053	697828	ZNF804A---[]---FSIP2	-0.0173076	0.00351886	1e-06	449734	-0.029033	0.00767878	0.000155942	248094	0.00124104	0.0033815	0.72	85142	0.00313509	0.00667963	0.64	85279	-0.00356824	0.00756663	0.63	85670	0.00134172	0.000462513	0.0036	84810	0.0109781	0.00532253	0.036	85449	-0.00343033
59	rs11677484	2	191578172	T	G	0.2574	0.0022	0.2557	0.2604	697828	6.376	1.819e-10	1.177e-09	++	56.7	2.307	1	0.1288	697828	B1--[]---GLS	0.0185564	0.00309256	1.7e-09	449734	0.0175042	0.00677828	0.00981307	248094	-0.000579137	0.00298367	0.85	85142	-0.00741906	0.00589239	0.2	85279	-0.00912236	0.00667173	0.17	85670	-0.000193046	0.000408182	0.63	84810	-0.00449811	0.00469434	0.34	85449	-0.00386756
60	rs1064213	2	198950240	A	G	0.4826	0.0067	0.4777	0.4916	697828	12.165	4.78e-34	3.81e-31	++	95	20.076	1	7.443e-06	697828	[PLCL1]	0.019141	0.00268602	1.3e-12	449734	0.0646767	0.00596219	1.98516e-27	248094	-0.00513718	0.00259269	0.047	85142	-0.0194556	0.00512058	0.00012	85279	-0.00226643	0.00579837	0.68	85670	0.0011294	0.000354713	0.0015	84810	0.0167948	0.00408004	4.7e-05	85449	0.00268467
61	rs184033703	2	206956138	A	G	0.0585	0.0007	0.058	0.0594	697828	7.761	8.408e-15	1.31e-13	++	0	0.202	1	0.6531	697828	INO80D-[]--NDUFS1	0.0377937	0.00576165	8.1e-11	449734	0.0539395	0.012641	1.98248e-05	248094	0.00107723	0.00554363	0.86	85142	-0.00887993	0.0109463	0.43	85279	0.00301433	0.0123956	0.8	85670	2.92759e-05	0.000758521	0.97	84810	-0.0141116	0.00872233	0.11	85449	-0.000483872
62	rs80271258	2	239311505	T	C	0.0844	0.0037	0.0794	0.0871	697828	-14.427	3.521e-47	4.162e-43	--	0	0.055	1	0.814	697828	TRAF3IP1-[]--ASB1	-0.0549164	0.00476547	2.6e-30	449734	-0.096242	0.0109572	1.48484e-18	248094	0.0191	0.00458551	3.3e-05	85142	0.0237095	0.00905525	0.0086	85279	0.0356287	0.0102583	0.00052	85670	0.000109744	0.000627386	0.85	84810	0.00555623	0.00721836	0.41	85449	-0.00645573
63	rs62182135	2	240267305	A	C	0.3285	0.0043	0.3227	0.3317	697828	-7.455	8.968e-14	1.134e-12	--	0	0.222	1	0.6373	697828	[HDAC4]	-0.0179439	0.00284795	3.7e-10	449734	-0.0258325	0.00635265	4.76769e-05	248094	0.00290532	0.00274123	0.29	85142	0.00714527	0.00541395	0.21	85279	0.00954654	0.00612915	0.12	85670	-0.000126354	0.00037495	0.75	84810	0.00575219	0.00431243	0.18	85449	0.00089758
64	rs35346733	3	2521322	A	G	0.1942	0.001	0.1928	0.1949	697828	-6.54	6.137e-11	4.369e-10	--	0	0.117	1	0.7322	697828	[CNTN4]	-0.0175843	0.00341396	4.5e-07	449734	-0.031554	0.00755974	2.98656e-05	248094	0.00208586	0.00329887	0.54	85142	0.0120153	0.00651563	0.055	85279	0.01032	0.00737303	0.15	85670	-0.000437464	0.000451428	0.33	84810	-0.0106722	0.00518774	0.042	85449	0.00431942
65	rs111261826	3	7189617	A	C	0.679	0.0008	0.6778	0.6796	697828	-6.926	4.322e-12	3.885e-11	--	0	0.779	1	0.3775	697828	[GRM7]	-0.0143458	0.00287969	4.8e-07	449734	-0.0307827	0.0063624	1.30955e-06	248094	-0.000523064	0.00277165	0.84	85142	0.0100273	0.00547594	0.073	85279	0.0155441	0.00619973	0.013	85670	-3.255e-05	0.000379376	0.93	84810	0.000365234	0.00436211	0.95	85449	0.00274458
66	rs149611468	3	8817423	T	C	0.9888	0.001	0.988	0.9902	697828	8.176	2.941e-16	6.163e-15	++	0	0.516	1	0.4727	697828	OXTR-[]---RAD18	0.0776374	0.0125983	8.5e-10	449734	0.173914	0.0319675	5.00147e-08	248094	-0.0310528	0.0120725	0.01	85142	-0.0609786	0.0238389	0.011	85279	-0.0303671	0.0269983	0.26	85670	0.00166962	0.00165103	0.31	84810	0.00379879	0.0189765	0.84	85449	-0.0187325
67	rs6794796	3	14383632	A	G	0.2897	0.0032	0.2873	0.294	697828	6.598	4.164e-11	3.067e-10	++	0	0.822	1	0.3646	697828	LSM3---[]--SLC6A6	0.0172176	0.00296536	5.3e-09	449734	0.0209345	0.00652893	0.00134412	248094	-0.00442416	0.00284133	0.12	85142	-0.00618072	0.0056128	0.26	85279	-0.0106219	0.00635238	0.094	85670	-0.000903923	0.000388807	0.021	84810	-0.00876013	0.00446937	0.055	85449	0.000966886
68	rs9817910	3	18246870	A	G	0.5576	0.0082	0.5465	0.5637	697828	-6.686	2.299e-11	1.784e-10	--	58.6	2.415	1	0.1202	697828	[LOC339862]	-0.0170371	0.00270846	3.1e-10	449734	-0.0163927	0.00598521	0.00616457	248094	0.00258132	0.00259934	0.31	85142	0.0129783	0.00513436	0.01	85279	0.0115123	0.00581356	0.049	85670	6.80009e-06	0.00035575	0.99	84810	0.00322879	0.00409046	0.41	85449	-0.000650438
69	rs73050286	3	23224684	T	C	0.7817	0.003	0.7777	0.7839	697828	6.942	3.876e-12	3.517e-11	++	0	0	1	0.9916	697828	[]--UBE2E2	0.0178095	0.00326167	2.6e-08	449734	0.0298691	0.00720263	3.36197e-05	248094	-0.0075308	0.00314902	0.016	85142	-0.0166654	0.00622156	0.0075	85279	-0.0142985	0.00704183	0.043	85670	0.000235102	0.000431026	0.58	84810	0.00170309	0.00495498	0.74	85449	-0.00496865
70	rs2362775	3	24924421	T	C	0.5342	0.0102	0.5266	0.548	697828	-6.096	1.089e-09	6.025e-09	--	88.6	8.743	1	0.003107	697828	THRB---[]---RARB	-0.0180186	0.0027019	2.8e-11	449734	-0.00756618	0.00600097	0.207371	248094	0.010121	0.00259895	0.0001	85142	0.0145477	0.00513404	0.0045	85279	0.00765539	0.00581127	0.19	85670	-0.000291306	0.00035572	0.42	84810	-0.00621489	0.00408952	0.12	85449	0.00259033
71	rs114848860	3	36859494	A	T	0.9737	0.0025	0.9702	0.9755	697828	-7.775	7.556e-15	1.189e-13	--	0	0.002	1	0.9614	697828	DCLK3--[]-TRANK1	-0.0555837	0.00872612	3.6e-10	449734	-0.0951013	0.0206886	4.28808e-06	248094	0.00826342	0.00841814	0.32	85142	-0.00614493	0.0166281	0.75	85279	0.00806754	0.0188133	0.68	85670	0.00173364	0.00115167	0.13	84810	0.00996659	0.0132395	0.46	85449	-0.00292532
72	rs78580841	3	46986452	T	C	0.0694	0.0028	0.0657	0.0714	697828	6.944	3.807e-12	3.46e-11	++	0	0.292	1	0.5888	697828	[CCDC12]	0.0309392	0.0053556	3.7e-09	449734	0.0456321	0.0123108	0.000210117	248094	-0.00232651	0.00513998	0.66	85142	-0.00917631	0.0101556	0.35	85279	-0.0260392	0.0115071	0.023	85670	-0.00104227	0.000704036	0.15	84810	-0.00842804	0.00809857	0.29	85449	0.0112713
73	rs12636669	3	50003323	T	C	0.0801	0.0026	0.0766	0.082	697828	9.335	1.01e-20	5.26e-19	++	4.3	1.045	1	0.3066	697828	[RBM6]	0.0343448	0.00497499	5.8e-12	449734	0.0708472	0.0110933	1.69448e-10	248094	-0.00168855	0.00477586	0.73	85142	-0.0161376	0.00943332	0.085	85279	-0.0167931	0.0106844	0.12	85670	-0.00165152	0.00065386	0.012	84810	-0.0251509	0.00751848	0.00077	85449	0.0143216
74	rs17007397	3	70594975	C	G	0.5801	0.004	0.5771	0.5855	697828	5.723	1.046e-08	4.748e-08	++	8.9	1.098	1	0.2947	697828	MITF---[]---FOXP1	0.0108518	0.00272422	7.2e-05	449734	0.0256997	0.00604203	2.10239e-05	248094	-0.00899624	0.00262586	0.0006	85142	-0.0171507	0.00518731	0.00078	85279	-0.0142369	0.00587254	0.016	85670	0.000573947	0.000359378	0.12	84810	0.00501755	0.0041319	0.23	85449	0.00346305
75	rs7626335	3	71575177	A	C	0.3305	0.0001	0.3304	0.3307	697828	-7.214	5.442e-13	5.87e-12	--	86.4	7.361	1	0.006666	697828	FOXP1---[]---EIF4E3	-0.0114652	0.0028667	3e-05	449734	-0.0411388	0.00635023	9.2129e-11	248094	-0.000295402	0.00275862	0.9	85142	0.00267302	0.00544882	0.65	85279	0.00261753	0.00617063	0.67	85670	-0.00107504	0.000377593	0.0046	84810	-0.0104545	0.00434274	0.019	85449	0.00462072
76	rs7429614	3	77205438	T	G	0.416	0.0031	0.4118	0.4183	697828	9.424	4.36e-21	2.446e-19	++	82.9	5.853	1	0.01555	697828	[ROBO2]	0.0164171	0.00272259	9.2e-10	449734	0.0459605	0.00607917	3.99947e-14	248094	-0.00548434	0.00261498	0.035	85142	-0.0127499	0.0051658	0.012	85279	-0.0116778	0.00584921	0.047	85670	0.000338053	0.000357905	0.35	84810	0.00376064	0.00411579	0.34	85449	-0.00485769
77	rs112201801	3	82591379	T	C	0.9291	0	0.9291	0.9291	248094	-6.78	1.202e-11	9.874e-11	?-	0	0	0	1	248094	GBE1---[]	-	-	-	-	-0.0851936	0.0125665	1.20247e-11	248094	-	-	-	-	-	-	-	-	-	-	-	-	-	-	-	-	-	-	-	-	-
78	rs12631477	3	83804561	T	C	0.7982	0.0014	0.7964	0.7993	697828	6.206	5.419e-10	3.187e-09	++	0	0.006	1	0.9403	697828	[]	0.0168821	0.00336338	7.9e-07	449734	0.0279092	0.00742185	0.000169353	248094	-0.00168335	0.00322635	0.6	85142	-0.0039632	0.00637318	0.52	85279	-0.00352251	0.00721956	0.65	85670	0.000565425	0.000441533	0.2	84810	-0.00189429	0.00507838	0.71	85449	-0.00315455
79	rs1449403	3	85591467	A	G	0.1226	0.002	0.12	0.1241	697828	7.537	4.807e-14	6.422e-13	++	68.5	3.176	1	0.07471	697828	[CADM2]	0.0196698	0.00406748	6.1e-07	449734	0.0545401	0.00920547	3.12654e-09	248094	-0.00994671	0.00394219	0.012	85142	-0.0153684	0.00778606	0.049	85279	-0.0187841	0.00882132	0.034	85670	0.000994943	0.000539474	0.066	84810	0.0073425	0.00620695	0.23	85449	0.00395627
80	rs34967119	3	104778430	A	G	0.4958	0.0073	0.486	0.5012	697828	5.994	2.043e-09	1.07e-08	++	0	0.102	1	0.7497	697828	[]---ALCAM	0.0127192	0.00268499	3.8e-06	449734	0.0229406	0.00598939	0.000127981	248094	-0.00312298	0.00257983	0.23	85142	-0.0101193	0.00509582	0.046	85279	-0.0108726	0.00576776	0.057	85670	-0.000386449	0.00035305	0.29	84810	-0.00341218	0.00405851	0.39	85449	0.00499472
81	rs1398346	3	110271943	T	C	0.8668	0.0061	0.8586	0.8713	697828	5.739	9.509e-09	4.353e-08	++	0	0.219	1	0.6401	697828	[]---LOC151760	0.0175343	0.00402359	1.5e-05	449734	0.0324763	0.00855348	0.000146222	248094	-0.00450382	0.00386996	0.25	85142	-0.00408138	0.00764476	0.58	85279	-0.0159487	0.00865592	0.067	85670	-0.000308909	0.000529754	0.58	84810	-0.0089836	0.00609064	0.13	85449	0.000203806
82	rs1800828	3	113891549	C	G	0.7508	0.0059	0.7464	0.7587	697828	5.881	4.088e-09	2.014e-08	++	57.9	2.376	1	0.1232	697828	[DRD3]	0.0176235	0.00308462	1.7e-08	449734	0.0157521	0.00694327	0.0232813	248094	-0.00709052	0.0029629	0.017	85142	-0.0108748	0.00585227	0.055	85279	-0.00947825	0.00662319	0.15	85670	-0.00106635	0.000405491	0.0084	84810	-0.0070745	0.00466105	0.12	85449	-0.00181673
83	rs72950188	3	116103275	T	C	0.9238	0.0013	0.9221	0.9248	697828	6.696	2.135e-11	1.668e-10	++	8.2	1.09	1	0.2965	697828	[LSAMP]	0.0240861	0.00508928	2e-06	449734	0.0534902	0.0110762	1.3595e-06	248094	-0.012306	0.00488968	0.012	85142	-0.0127499	0.00965502	0.19	85279	-0.0089338	0.0109316	0.42	85670	-0.000924425	0.000669276	0.17	84810	0.0112167	0.00769633	0.15	85449	0.01305
84	rs72966564	3	123149816	T	C	0.2507	0.0021	0.2491	0.2535	697828	-6.061	1.355e-09	7.354e-09	--	29	1.409	1	0.2353	697828	[ADCY5]	-0.0174371	0.00312692	2.5e-08	449734	-0.0194996	0.00732854	0.00779245	248094	0.000278272	0.00299771	0.93	85142	0.00990376	0.00592203	0.1	85279	0.0011138	0.00670332	0.88	85670	-0.000379809	0.000410173	0.35	84810	-0.00186604	0.0047163	0.69	85449	0.00162346
85	rs13065394	3	132971327	T	G	0.286	0.0033	0.2815	0.2885	697828	-6.916	4.636e-12	4.141e-11	--	0	0.405	1	0.5247	697828	[TMEM108]	-0.017504	0.00296404	3e-09	449734	-0.0239469	0.00662796	0.000302351	248094	0.00328384	0.00285126	0.25	85142	0.00957138	0.0056324	0.093	85279	0.0123945	0.0063749	0.05	85670	0.000179894	0.000390059	0.64	84810	-0.00356217	0.00448389	0.44	85449	-0.00400777
86	rs4550782	3	138132393	T	G	0.6655	0.0051	0.6586	0.6692	697828	7.237	4.6e-13	5.036e-12	++	0	0.129	1	0.7196	697828	MRAS-[]--ESYT3	0.015797	0.00285144	2.2e-08	449734	0.0288964	0.00627818	4.1633e-06	248094	-0.00348253	0.0027491	0.21	85142	-0.00884192	0.00542988	0.1	85279	0.00460531	0.00614713	0.46	85670	-0.000621255	0.000376245	0.096	84810	-0.00316901	0.00432541	0.45	85449	0.00285886
87	rs7649164	3	150788032	T	G	0.5745	0.0082	0.5635	0.5805	697828	6.087	1.15e-09	6.332e-09	++	0	0.073	1	0.7864	697828	CLRN1--[]--MED12L	0.0134359	0.00277539	2.3e-06	449734	0.0242388	0.00630091	0.000119546	248094	-0.00230706	0.00267339	0.39	85142	0.00427069	0.00528066	0.42	85279	-0.00403517	0.00597931	0.5	85670	0.000308968	0.000365947	0.4	84810	-0.00495732	0.00420804	0.25	85449	0.000170178
88	rs6440833	3	152646244	A	G	0.4638	0.0007	0.4633	0.4647	697828	6.422	1.345e-10	8.938e-10	++	34.8	1.533	1	0.2156	697828	P2RY1--[]---RAP2B	0.0120252	0.00270216	1e-05	449734	0.0288504	0.00598178	1.41246e-06	248094	-0.00179793	0.00260001	0.49	85142	-0.0198587	0.00513586	0.00013	85279	-0.00472114	0.00581486	0.41	85670	-0.000529453	0.000355789	0.13	84810	-0.00853138	0.00409061	0.031	85449	0.00301961
89	rs111867612	3	157721819	A	C	0.1021	0.0035	0.0973	0.1047	697828	-5.743	9.3e-09	4.265e-08	--	0	0.066	1	0.7971	697828	C3orf55---[]--SHOX2	-0.0206628	0.00442418	1.9e-06	449734	-0.0328215	0.0102013	0.0012913	248094	0.00559607	0.00425978	0.19	85142	0.0203288	0.00841544	0.017	85279	0.0206946	0.0095258	0.03	85670	-0.00096022	0.000582972	0.1	84810	-0.00867044	0.00670146	0.19	85449	-0.00626842
90	rs1599374	3	160891727	A	G	0.5163	0.0064	0.5116	0.5248	697828	8.266	1.38e-16	3.092e-15	++	62.6	2.672	1	0.1021	697828	B3GALNT1--[]--NMD3	0.0153807	0.00270337	1.5e-08	449734	0.0372379	0.00596696	4.3411e-10	248094	-0.00374047	0.00259943	0.15	85142	-0.00173318	0.00513552	0.78	85279	0.000860806	0.0058139	0.89	85670	8.32462e-05	0.000355713	0.82	84810	0.00153087	0.00409024	0.73	85449	-0.00390622
91	rs3850174	3	172364093	A	T	0.2575	0.0005	0.2571	0.2581	697828	-8.276	1.278e-16	2.883e-15	--	0	0.629	1	0.4277	697828	[NCEH1]	-0.0194471	0.00309938	6.8e-10	449734	-0.0385861	0.00692714	2.53065e-08	248094	0.00233208	0.0029734	0.43	85142	0.0140568	0.00587281	0.016	85279	0.0185079	0.00665066	0.0055	85670	-0.00120593	0.000406944	0.0027	84810	-0.00365505	0.00467958	0.42	85449	-0.00374172
92	rs301218	3	176096919	A	G	0.3916	0.0012	0.3908	0.3932	697828	-6.72	1.813e-11	1.437e-10	--	62.8	2.69	1	0.101	697828	ALADL2---[]---TBL1XR1	-0.0121978	0.00274639	1e-05	449734	-0.0323212	0.00607177	1.01698e-07	248094	0.00233562	0.0026479	0.39	85142	0.00419478	0.00523088	0.44	85279	0.00962884	0.00592121	0.11	85670	0.000502857	0.000362381	0.16	84810	0.00239134	0.00416677	0.54	85449	-0.000479031
93	rs9836621	3	182096311	T	C	0.5217	0.0056	0.5175	0.5293	697828	-7.714	1.222e-14	1.842e-13	--	86.4	7.374	1	0.006617	697828	SOX2---[]---ATP11B	-0.0127029	0.00269338	4.8e-06	449734	-0.0403442	0.00595155	1.20703e-11	248094	0.00421382	0.00260222	0.11	85142	0.0120464	0.00514025	0.018	85279	-0.00106913	0.00582038	0.87	85670	-0.00055246	0.000356143	0.12	84810	-0.0139203	0.00409513	0.00061	85449	-0.00147274
94	rs1468945	3	185990392	A	G	0.7852	0.0006	0.7844	0.7856	697828	-8.482	2.205e-17	5.811e-16	--	0	0.041	1	0.8397	697828	[DGKG]	-0.0225859	0.00326992	4.2e-12	449734	-0.0354581	0.00724323	9.8134e-07	248094	0.00722616	0.00314566	0.021	85142	0.0183199	0.00621385	0.0029	85279	0.0234682	0.00703443	0.00085	85670	0.000790992	0.00043039	0.063	84810	-0.00206411	0.0049495	0.7	85449	0.00166748
95	rs3796618	4	1349602	A	T	0.5293	0.0015	0.5272	0.5305	697828	-6.011	1.846e-09	9.752e-09	--	0	0.094	1	0.7594	697828	[UVSSA]	-0.013268	0.00269667	5.5e-07	449734	-0.0201093	0.00602423	0.000843446	248094	-0.000655755	0.00259106	0.8	85142	0.00689825	0.00511711	0.16	85279	0.00848053	0.00579273	0.14	85670	0.000558695	0.000354549	0.12	84810	0.014069	0.00407826	0.00065	85449	-0.00251999
96	rs4690085	4	2697300	A	G	0.5348	0.0075	0.5292	0.5449	697828	-5.88	4.101e-09	2.02e-08	--	40.8	1.689	1	0.1938	697828	[FAM193A]	-0.0147386	0.00269058	3.9e-08	449734	-0.0147205	0.00597713	0.0137853	248094	-0.00233339	0.00258136	0.37	85142	-0.00148325	0.00509863	0.76	85279	0.00383129	0.0057719	0.51	85670	-0.000134056	0.000353235	0.7	84810	-0.00806188	0.00406311	0.048	85449	0.00413836
97	rs4698678	4	18260776	C	G	0.2786	0.0051	0.2718	0.2823	697828	7.1	1.244e-12	1.248e-11	++	65	2.857	1	0.091	697828	LCORL---[]	0.0140434	0.00298441	2.7e-06	449734	0.0377692	0.00675597	2.26375e-08	248094	-0.00640707	0.00288797	0.027	85142	-0.0163926	0.00570387	0.0049	85279	-0.0279119	0.00645901	1.5e-05	85670	-0.000832143	0.000395252	0.035	84810	-0.011981	0.00454751	0.0092	85449	0.00610147
98	rs1502249	4	27495379	A	G	0.5223	0.0018	0.5199	0.5236	697828	5.826	5.673e-09	2.717e-08	++	0	0.03	1	0.8618	697828	STIM2---[]	0.0121976	0.0026996	4.8e-06	449734	0.0216574	0.00599334	0.000301883	248094	-0.00866072	0.00259854	0.00077	85142	-0.0104635	0.00513156	0.037	85279	-0.0122051	0.0058106	0.035	85670	0.000473942	0.000355581	0.19	84810	0.00304875	0.00409094	0.46	85449	-0.0020863
99	rs6838677	4	66520667	A	C	0.6689	0.0005	0.6683	0.6693	697828	-5.829	5.579e-09	2.676e-08	--	0	0	1	0.9925	697828	[EPHA5]	-0.0133658	0.00285778	2.8e-06	449734	-0.0221611	0.00639007	0.000524299	248094	0.00815232	0.00275339	0.0031	85142	0.0105298	0.00543831	0.055	85279	0.0235662	0.00615719	0.00013	85670	-0.000703216	0.000376789	0.063	84810	-0.00805491	0.0043353	0.064	85449	-0.00254288
100	rs4860734	4	67096904	A	G	0.2897	0.0093	0.2827	0.3023	697828	5.83	5.551e-09	2.663e-08	++	0	0.091	1	0.7624	697828	EPHA5---[]	0.0136894	0.00301611	6.8e-06	449734	0.0244048	0.00656272	0.000200259	248094	-0.00237437	0.00289475	0.42	85142	-0.00848488	0.00571697	0.16	85279	-0.0107058	0.00647205	0.092	85670	0.0011157	0.000396159	0.005	84810	0.00994864	0.00455669	0.03	85449	-0.00195488
101	rs6816922	4	80206272	A	C	0.5377	0.0013	0.5367	0.5394	697828	-5.743	9.296e-09	4.264e-08	--	0	0.153	1	0.6961	697828	PAQR3---[]--NAA11	-0.0115567	0.00269893	1.2e-05	449734	-0.0222802	0.00596063	0.000185503	248094	0.000164902	0.00259792	0.94	85142	0.00156268	0.00513104	0.74	85279	-0.00566658	0.00580762	0.33	85670	0.000739232	0.000355522	0.038	84810	0.0133468	0.00408887	0.0012	85449	-0.000617114
102	rs6846730	4	83279041	T	C	0.2353	0.0045	0.232	0.2414	697828	-7.986	1.389e-15	2.538e-14	--	0	0.643	1	0.4227	697828	[HNRNPD]	-0.0220017	0.00317897	5.6e-12	449734	-0.028903	0.00701886	3.81589e-05	248094	0.008849	0.00306034	0.0037	85142	0.0162123	0.00604356	0.0063	85279	0.0115129	0.00684214	0.094	85670	-0.000737018	0.000418788	0.078	84810	-0.0119036	0.00481674	0.013	85449	-0.0046561
103	rs2850979	4	102094764	T	C	0.7603	0.0006	0.7595	0.7607	697828	-6.205	5.453e-10	3.205e-09	--	0	0.423	1	0.5156	697828	[PPP3CA]	-0.0166671	0.00315303	7.9e-08	449734	-0.0221737	0.00697692	0.00148241	248094	0.000651425	0.00301782	0.82	85142	0.00912797	0.00595988	0.13	85279	0.00587333	0.00674854	0.38	85670	-0.000664733	0.00041294	0.11	84810	-0.00241362	0.00475104	0.63	85449	0.00115587
104	rs10610420	4	105317995	D	I	0.7138	0	0.7138	0.7138	248094	5.99	2.093e-09	1.094e-08	?+	0	0	0	1	248094	TACR3---[]--CXXC4	-	-	-	-	0.0394293	0.00658307	2.09287e-09	248094	-	-	-	-	-	-	-	-	-	-	-	-	-	-	-	-	-	-	-	-	-
105	rs7700110	4	114439894	A	G	0.2566	0.0031	0.2524	0.259	697828	6.163	7.16e-10	4.109e-09	++	0	0.97	1	0.3248	697828	[CAMK2D]	0.0133631	0.00306615	1.3e-05	449734	0.0304598	0.00682204	8.0098e-06	248094	-0.00346583	0.00295509	0.25	85142	-0.0135988	0.00583653	0.021	85279	-0.00788374	0.00660778	0.23	85670	-0.000323215	0.000404392	0.44	84810	-0.00383752	0.00465255	0.43	85449	-0.00385963
106	rs17455138	4	130903511	T	C	0.7655	0.0005	0.7649	0.7659	697828	6.772	1.274e-11	1.041e-10	++	78.9	4.738	1	0.0295	697828	C4orf33---[]	0.0130292	0.00319267	3.5e-05	449734	0.0409058	0.00707218	7.24766e-09	248094	-0.00669924	0.00307377	0.03	85142	-0.0190246	0.00606914	0.0016	85279	-0.0100374	0.00687007	0.14	85670	0.00111171	0.000420611	0.008	84810	0.0107046	0.00483757	0.024	85449	-0.00281774
107	rs9991917	4	132512118	A	T	0.19	0	0.19	0.19	248094	5.986	2.157e-09	1.124e-08	?+	0	0	0	1	248094	[]	-	-	-	-	0.0452703	0.00756325	2.15705e-09	248094	-	-	-	-	-	-	-	-	-	-	-	-	-	-	-	-	-	-	-	-	-
108	rs4241964	4	137053959	T	G	0.5217	0.0043	0.516	0.5249	697828	-8.43	3.452e-17	8.743e-16	--	61.4	2.589	1	0.1076	697828	[]	-0.020735	0.00270449	1.1e-14	449734	-0.0225522	0.00603863	0.00018789	248094	5.45671e-05	0.00260095	0.99	85142	0.00433858	0.00513759	0.4	85279	0.012278	0.00581646	0.036	85670	-0.000179979	0.0003559	0.62	84810	-0.000980702	0.00409446	0.87	85449	0.00433311
109	rs938836	4	139939653	A	G	0.467	0.0014	0.466	0.4688	697828	-6.402	1.529e-10	1.005e-09	--	0	0.524	1	0.469	697828	[CCRN4L]	-0.013045	0.00269582	2.5e-06	449734	-0.0266782	0.00606521	1.08864e-05	248094	7.01801e-05	0.0025931	0.98	85142	0.000986468	0.00512115	0.84	85279	0.00363329	0.00579754	0.53	85670	-0.00107982	0.000354867	0.0024	84810	-0.000744922	0.00408159	0.88	85449	0.00144481
110	rs72729847	4	147296930	T	C	0.8005	0.0042	0.7948	0.8036	697828	-6.731	1.69e-11	1.347e-10	--	6.6	1.071	1	0.3007	697828	[SLC10A7]	-0.0158568	0.00338436	1.7e-06	449734	-0.0357136	0.00737261	1.27263e-06	248094	0.00629824	0.00324125	0.049	85142	0.0199727	0.00640151	0.0016	85279	0.0104808	0.00724645	0.15	85670	-0.00106105	0.000443588	0.016	84810	-0.0142311	0.00510235	0.0057	85449	0.00375389
111	rs9997394	4	163704083	A	G	0.2866	0.0056	0.279	0.2907	697828	-6.396	1.597e-10	1.045e-09	--	22.5	1.29	1	0.256	697828	FSTL5---[]---NAF1	-0.0136401	0.00296075	8.3e-06	449734	-0.031386	0.00664274	2.2967e-06	248094	0.00611668	0.00283675	0.032	85142	0.0125844	0.00560283	0.021	85279	0.0126146	0.00634293	0.047	85670	-0.000342951	0.000388159	0.37	84810	-0.00214256	0.00446546	0.65	85449	0.00319788
112	rs10058356	5	35220404	T	C	0.6958	0.0041	0.6903	0.6988	697828	-6.285	3.281e-10	2.016e-09	--	36.8	1.584	1	0.2083	697828	[PRLR]	-0.0169817	0.00293612	6.8e-09	449734	-0.0176803	0.00645922	0.0061964	248094	0.00491178	0.00281827	0.085	85142	0.0225552	0.00556769	5e-05	85279	0.0119848	0.00630109	0.061	85670	-0.000331709	0.00038581	0.38	84810	0.00670491	0.00443566	0.15	85449	-0.00136784
113	rs67169439	5	59027048	D	I	0.6014	0	0.6014	0.6014	248094	-5.781	7.448e-09	3.483e-08	?-	0	0	0	1	248094	[PDE4D]	-	-	-	-	-0.0353081	0.00610842	7.44762e-09	248094	-	-	-	-	-	-	-	-	-	-	-	-	-	-	-	-	-	-	-	-	-
114	rs7701529	5	63861475	A	T	0.2393	0.0019	0.2379	0.2418	697828	-7.235	4.667e-13	5.103e-12	--	0	0.025	1	0.8752	697828	[RGS7BP]	-0.0188448	0.00317247	3.6e-09	449734	-0.0291251	0.00695582	2.81894e-05	248094	0.00737992	0.00303639	0.014	85142	0.00138875	0.00599859	0.81	85279	0.00698892	0.00679007	0.31	85670	0.000304815	0.000415708	0.47	84810	-0.0039734	0.00478008	0.4	85449	-0.00401464
115	rs7721608	5	76581258	T	G	0.4648	0.0014	0.4638	0.4666	697828	6.285	3.269e-10	2.01e-09	++	60.6	2.537	1	0.1112	697828	[PDE8B]	0.0113798	0.00269597	4.2e-05	449734	0.0300665	0.00598188	4.99594e-07	248094	-0.00628105	0.00258876	0.015	85142	-0.00858802	0.00511439	0.083	85279	-0.00815615	0.00579022	0.16	85670	-8.93338e-06	0.000354342	0.99	84810	-0.00308311	0.00407527	0.47	85449	0.00416683
116	rs66507804	5	86630284	T	C	0.799	0.0059	0.7946	0.807	697828	-6.924	4.38e-12	3.932e-11	--	16.6	1.199	1	0.2735	697828	[RASA1]	-0.0166136	0.00332753	9.3e-07	449734	-0.0377658	0.00754136	5.5064e-07	248094	0.00513438	0.00319666	0.11	85142	0.0072622	0.00631484	0.24	85279	0.0151128	0.00714586	0.035	85670	-0.000118858	0.000437516	0.78	84810	0.00532432	0.00503022	0.32	85449	0.000372993
117	rs4269995	5	87701223	T	C	0.251	0.002	0.2483	0.2525	697828	-9.576	1.008e-21	6.441e-20	--	45.2	1.825	1	0.1767	697828	TMEM161B---[]---MEF2C	-0.021271	0.00309061	5.9e-12	449734	-0.0469477	0.00691129	1.08758e-11	248094	0.00743708	0.00297824	0.013	85142	0.00886005	0.00588507	0.12	85279	0.0195445	0.00665886	0.0033	85670	-0.000666943	0.000407679	0.1	84810	-0.00472829	0.00468726	0.29	85449	5.52553e-05
118	rs77960	5	103964585	A	G	0.3304	0.003	0.3282	0.3344	697828	6.808	9.923e-12	8.29e-11	++	72.2	3.603	1	0.05769	697828	[]	0.0187567	0.00286325	4.2e-11	449734	0.0160774	0.00634132	0.0112342	248094	-0.00400971	0.00275519	0.14	85142	-0.00813347	0.00544495	0.14	85279	-0.0104896	0.00616333	0.088	85670	2.48816e-05	0.000377172	0.93	84810	-0.000781154	0.00433807	0.85	85449	-0.00329121
119	rs1559253	5	106657015	A	G	0.3588	0.0018	0.3575	0.3613	697828	6.112	9.819e-10	5.482e-09	++	85.1	6.702	1	0.009632	697828	[]--EFNA5	0.00971162	0.00282129	0.00077	449734	0.0359413	0.00628067	1.04805e-08	248094	0.000296314	0.00270984	0.92	85142	-0.00246224	0.00535411	0.61	85279	0.00415189	0.00606138	0.5	85670	-0.000200639	0.000370921	0.59	84810	0.00723793	0.00426616	0.087	85449	-0.00144517
120	rs17140201	5	115939896	A	G	0.172	0.0025	0.1686	0.1739	697828	-6.006	1.9e-09	1.001e-08	--	0	0.626	1	0.4288	697828	SEMA6A--[]	-0.0193877	0.00362764	1.2e-07	449734	-0.0236699	0.00803557	0.00322002	248094	0.00528192	0.00350136	0.13	85142	0.0169908	0.0069188	0.015	85279	0.0118232	0.00783205	0.13	85670	-0.000381395	0.000479318	0.42	84810	-0.00265319	0.00551284	0.64	85449	0.00393163
121	rs13172141	5	122990902	A	T	0.5694	0.0048	0.5659	0.5759	697828	6.302	2.938e-10	1.823e-09	++	1	1.01	1	0.3148	697828	CSNK1G3--[]---ZNF608	0.0121655	0.00271044	8.2e-06	449734	0.0276045	0.00604803	5.00652e-06	248094	-0.00662591	0.00260748	0.011	85142	-0.0135945	0.00515205	0.0082	85279	-0.00412625	0.005833	0.48	85670	0.000406564	0.000356908	0.25	84810	0.00761203	0.00410545	0.067	85449	-0.00328516
122	rs67988891	5	152204741	C	G	0.6821	0.0012	0.6812	0.6837	697828	-9.202	3.502e-20	1.633e-18	--	0	0.64	1	0.4236	697828	NMUR2---[]---GRIA1	-0.0232401	0.00288939	3.7e-15	449734	-0.0309802	0.00639481	1.26854e-06	248094	0.00682998	0.00277715	0.014	85142	0.00994849	0.00548537	0.067	85279	0.00773408	0.00620995	0.21	85670	0.000679089	0.000380084	0.075	84810	0.00457839	0.00437102	0.32	85449	-0.00240998
123	rs2901796	5	163330708	A	G	0.3983	0.0027	0.3963	0.402	697828	6.487	8.785e-11	6.06e-10	++	0	0.17	1	0.68	697828	MAT2B---[]	0.0134961	0.00275148	7e-07	449734	0.0257907	0.00614257	2.6836e-05	248094	-0.00682641	0.00264921	0.0099	85142	0.000721562	0.00523364	0.93	85279	0.00182152	0.00592357	0.76	85670	0.000108146	0.00036261	0.77	84810	0.00596481	0.00416891	0.15	85449	-0.00367593
124	rs42210	5	166408788	C	G	0.7124	0.0013	0.7114	0.7142	697828	-6.521	6.967e-11	4.905e-10	--	0	0.896	1	0.3438	697828	[]---TENM2	-0.0136991	0.0029834	3e-06	449734	-0.0308774	0.00664264	3.3449e-06	248094	0.00506573	0.0028602	0.073	85142	0.00850993	0.00565086	0.13	85279	0.00648021	0.00639748	0.31	85670	-0.000565466	0.000391538	0.15	84810	-0.00961141	0.00450249	0.036	85449	-0.00148215
125	rs12518401	5	173539588	A	G	0.3844	0.0053	0.3773	0.3884	697828	-6.705	2.008e-11	1.577e-10	--	55.1	2.225	1	0.1358	697828	HMP19-[]---MSX2	-0.0125327	0.00284697	7e-06	449734	-0.0336763	0.00648225	2.04025e-07	248094	0.00495778	0.00273377	0.069	85142	0.00492495	0.00540087	0.38	85279	0.00861034	0.00611313	0.16	85670	0.00027101	0.00037421	0.46	84810	0.00146768	0.00430271	0.71	85449	0.00249179
126	rs7735794	5	175339984	A	G	0.2241	0	0.2241	0.2241	449734	5.857	4.7e-09	2.288e-08	+?	0	0	0	1	449734	CPLX2--[]--THOC3	0.0201147	0.00340433	4.7e-09	449734	-	-	-	-	-0.0042894	0.00329222	0.19	85142	-0.0120015	0.0065044	0.066	85279	-0.00596601	0.00736337	0.42	85670	5.1057e-06	0.000450766	1	84810	-0.00767094	0.00518333	0.13	85449	0.00265305
127	rs465670	5	176877624	T	C	0.5404	0.004	0.5349	0.5434	697828	6.616	3.684e-11	2.743e-10	++	0	0.027	1	0.8687	697828	[PRR7]	0.0145107	0.00269725	6.3e-08	449734	0.0227366	0.0059643	0.000137716	248094	-0.00692155	0.00258867	0.0078	85142	-0.014971	0.00511469	0.0038	85279	-0.0168933	0.00579087	0.0037	85670	7.95681e-05	0.000354278	0.82	84810	0.00605555	0.00407464	0.13	85449	0.00371674
128	rs9394154	6	11574374	C	G	0.436	0.0075	0.4305	0.4461	697828	-6.433	1.248e-10	8.348e-10	--	0	0.765	1	0.3819	697828	[TMEM170B]	-0.0155027	0.00271526	1.3e-08	449734	-0.0189087	0.00603371	0.00172477	248094	0.0030097	0.00261085	0.25	85142	0.0044659	0.00515716	0.36	85279	0.00667133	0.00583979	0.26	85670	-0.000196887	0.000357286	0.58	84810	-0.00158137	0.00410845	0.68	85449	0.000712542
129	rs34125199	6	12155114	D	I	0.3497	0	0.3497	0.3497	248094	5.948	2.706e-09	1.382e-08	?+	0	0	0	1	248094	[HIVEP1]	-	-	-	-	0.0370933	0.00623601	2.70626e-09	248094	-	-	-	-	-	-	-	-	-	-	-	-	-	-	-	-	-	-	-	-	-
130	rs9381812	6	13183998	A	G	0.7051	0.0009	0.7044	0.7063	697828	-12.675	8.154e-37	1.147e-33	--	93.5	15.373	1	8.822e-05	697828	[PHACTR1]	-0.023054	0.00294635	4.6e-15	449734	-0.0700076	0.00654076	9.62896e-27	248094	0.00856753	0.00284052	0.0025	85142	0.0109539	0.00561041	0.053	85279	0.0248488	0.00635447	9.2e-05	85670	-0.000275192	0.000388787	0.47	84810	0.00283887	0.00447137	0.54	85449	-0.00433921
131	rs1811899	6	14878060	T	C	0.7895	0.0006	0.7888	0.7899	697828	-6.357	2.063e-10	1.32e-09	--	64.1	2.788	1	0.095	697828	CD83---[]---JARID2	-0.0138364	0.00331758	4e-05	449734	-0.0371925	0.0072493	2.88983e-07	248094	0.00530947	0.00320113	0.1	85142	0.0160212	0.00632218	0.014	85279	0.00734204	0.00715956	0.3	85670	3.53756e-05	0.000438076	0.93	84810	0.000638501	0.00503626	0.92	85449	-0.00162782
132	rs9465253	6	19102247	T	C	0.2801	0.0012	0.2792	0.2817	697828	6.217	5.069e-10	2.999e-09	++	0	0.077	1	0.7808	697828	RNF144B---[]---ID4	0.0143932	0.00300229	1.4e-06	449734	0.0260855	0.006637	8.48404e-05	248094	-0.00204502	0.00288003	0.46	85142	-0.00616142	0.00568926	0.26	85279	-0.00130417	0.00644034	0.84	85670	-0.00166711	0.000394217	2.1e-05	84810	-0.0302434	0.00453119	1.9e-11	85449	0.00384834
133	rs766406	6	26319588	T	G	0.6409	0.0095	0.6339	0.6536	697828	-6.463	1.026e-10	6.982e-10	--	75.9	4.156	1	0.04148	697828	HIST1H4H--[]--BTN3A2	-0.0114777	0.00278612	7.1e-05	449734	-0.0343357	0.00625399	4.01184e-08	248094	0.00223667	0.00268862	0.42	85142	0.00977112	0.0053114	0.068	85279	-0.00403523	0.00601337	0.51	85670	-0.000797076	0.000367955	0.03	84810	-0.00782788	0.00423033	0.058	85449	0.000277423
134	rs486416	6	31856070	A	G	0.6527	0.0261	0.6333	0.6879	697828	-6.348	2.18e-10	1.389e-09	--	0	0.68	1	0.4097	697828	[EHMT2]	-0.0154284	0.00277852	2.3e-08	449734	-0.0202025	0.00646832	0.00178846	248094	0.00343427	0.00267482	0.2	85142	0.0114415	0.00528335	0.031	85279	-0.00349038	0.00598268	0.55	85670	-0.000216408	0.0003661	0.55	84810	0.00228155	0.00420948	0.55	85449	-0.000525015
135	rs13203140	6	37630133	T	C	0.6353	0.0079	0.6246	0.6412	697828	-6.323	2.561e-10	1.608e-09	--	23.1	1.3	1	0.2543	697828	[MDGA1]	-0.012827	0.00279966	1.1e-05	449734	-0.0291344	0.00621816	2.79346e-06	248094	0.00123113	0.00268492	0.64	85142	0.0114175	0.00530306	0.026	85279	0.0116699	0.00600255	0.053	85670	-0.00120776	0.00036742	0.00089	84810	-0.00856663	0.00422304	0.038	85449	0.00259728
136	rs3923809	6	38440970	A	G	0.6947	0.0034	0.6902	0.6972	697828	-5.802	6.545e-09	3.095e-08	--	43.1	1.758	1	0.1849	697828	[BTBD9]	-0.0114287	0.00292127	0.00011	449734	-0.0291144	0.00643553	6.06799e-06	248094	0.00389386	0.00281897	0.17	85142	0.0373912	0.00556743	2.1e-11	85279	0.00387306	0.00630336	0.54	85670	-0.00177761	0.000385814	4.2e-06	84810	-0.0261988	0.00443566	2.7e-09	85449	-0.000531553
137	rs12206814	6	41517457	C	G	0.4869	0.0051	0.48	0.4907	697828	5.978	2.262e-09	1.174e-08	++	37.6	1.601	1	0.2057	697828	[FOXP4]	0.015175	0.00273257	2.8e-08	449734	0.01707	0.00669839	0.010822	248094	0.000504483	0.00263198	0.85	85142	-0.0046663	0.00519868	0.36	85279	-0.0111402	0.00588653	0.059	85670	-0.000386295	0.000360222	0.29	84810	-0.00298839	0.00414126	0.46	85449	-0.00478647
138	rs2396004	6	43355851	A	G	0.4354	0.0033	0.433	0.4399	697828	6.215	5.143e-10	3.038e-09	++	0	0.434	1	0.5101	697828	ZNF318--[]--ABCC10	0.0124725	0.00270757	4.3e-06	449734	0.0253443	0.00598555	2.29196e-05	248094	0.000258125	0.00260199	0.9	85142	-0.00279719	0.00513982	0.61	85279	-0.00762557	0.00582039	0.19	85670	-0.000178001	0.000356081	0.63	84810	0.000342679	0.0040953	0.95	85449	-0.00184978
139	rs3857599	6	50938247	A	C	0.1659	0.0039	0.163	0.1712	697828	6.262	3.806e-10	2.309e-09	++	66.4	2.976	1	0.08453	697828	TFAP2B---[]---PKHD1	0.0218522	0.00363894	1.4e-09	449734	0.0189654	0.00807422	0.018833	248094	-0.00332338	0.00349717	0.35	85142	-0.00398294	0.00690785	0.59	85279	-0.0158127	0.00782678	0.043	85670	0.000602316	0.000478719	0.21	84810	-0.000459559	0.00550631	0.9	85449	0.00407316
140	rs2653349	6	55142337	A	G	0.2073	0.0098	0.1941	0.2146	697828	15.31	6.575e-53	2.523e-48	++	0	0.745	1	0.3879	697828	[HCRTR2]	0.0387249	0.00327448	5.2e-32	449734	0.0738083	0.00751586	9.0815e-23	248094	-0.0123818	0.00316145	8.2e-05	85142	-0.0198052	0.00624444	0.0015	85279	-0.0227733	0.00707097	0.0012	85670	-0.000830148	0.000432683	0.052	84810	-0.0121352	0.00497527	0.013	85449	-0.00430081
141	rs9476310	6	57767576	T	C	0.5104	0.0003	0.51	0.5106	697828	7.51	5.896e-14	7.736e-13	++	16	1.19	1	0.2753	697828	PRIM2---[]---GUSBP4	0.0146494	0.00269436	7.5e-08	449734	0.0320636	0.00598914	8.60524e-08	248094	-0.00430906	0.00258259	0.092	85142	-0.0109938	0.00510202	0.031	85279	-0.0228825	0.00577695	7.3e-05	85670	0.000183074	0.000353475	0.59	84810	-0.00528986	0.00406459	0.21	85449	0.00367717
142	rs1931814	6	62589167	A	G	0.4787	0.0009	0.4781	0.4799	697828	7.646	2.077e-14	2.988e-13	++	0	0.668	1	0.4136	697828	[KHDRBS2]	0.0153877	0.00268976	1.6e-08	449734	0.0310923	0.00596217	1.8363e-07	248094	-0.00315575	0.00257913	0.22	85142	-0.00731112	0.00509464	0.15	85279	-0.0214752	0.00576826	0.0002	85670	0.00047807	0.000352978	0.17	84810	-0.00345938	0.00405857	0.42	85449	0.00367862
143	rs2881955	6	72479263	T	C	0.2788	0.0001	0.2788	0.279	697828	6.88	5.988e-12	5.23e-11	++	0	0.006	1	0.9397	697828	OGFRL1---[]---RIMS1	0.0161216	0.00300229	4.3e-08	449734	0.0275919	0.00662793	3.14191e-05	248094	-0.00744817	0.00288017	0.0094	85142	-0.00479575	0.00568762	0.39	85279	-0.0217102	0.00643838	0.00074	85670	-9.83506e-05	0.00039414	0.81	84810	-0.00176502	0.00453025	0.69	85449	-0.0048032
144	rs12195792	6	98705295	A	T	0.2717	0.0047	0.2683	0.278	697828	8.209	2.236e-16	4.801e-15	++	86.5	7.382	1	0.006588	697828	MMS22L---[]---POU3F2	0.0148997	0.00303318	6.7e-07	449734	0.0471316	0.00666137	1.4873e-12	248094	-0.00554087	0.00291216	0.058	85142	-0.00765558	0.00575219	0.2	85279	-0.00716104	0.00651381	0.27	85670	-0.00108345	0.00039861	0.0068	84810	-0.0197598	0.00458433	1.9e-05	85449	-0.00125052
145	rs11154718	6	99592404	T	C	0.43	0.0033	0.4275	0.4344	697828	-6.346	2.203e-10	1.402e-09	--	0	0.886	1	0.3465	697828	FBXL4---[]---FAXC	-0.0121347	0.00272294	5.8e-06	449734	-0.0273784	0.0060309	5.62679e-06	248094	0.00314843	0.00261422	0.22	85142	0.00598627	0.00516429	0.23	85279	0.0101127	0.00584771	0.082	85670	0.000146407	0.000357809	0.7	84810	0.00244153	0.00411415	0.56	85449	0.00329732
146	rs60616179	6	110244765	A	G	0.9443	0.0011	0.9428	0.9451	697828	6.593	4.308e-11	3.164e-10	++	73.6	3.783	1	0.05179	697828	FIG4--[]--GPR6	0.0375809	0.00594669	1.1e-10	449734	0.0312123	0.0131726	0.0177963	248094	-0.0112745	0.00564788	0.045	85142	-0.0388274	0.0111606	0.00046	85279	-0.0371946	0.0126395	0.0034	85670	0.00183738	0.00077268	0.017	84810	0.0227538	0.00888625	0.0092	85449	-0.0102814
147	rs4535583	6	115699280	T	C	0.6991	0.0043	0.6959	0.7048	697828	5.77	7.919e-09	3.683e-08	++	0	0.757	1	0.3841	697828	[]---FRK	0.0122035	0.00291927	3.9e-05	449734	0.0271308	0.00655522	3.48548e-05	248094	-0.00366065	0.00280892	0.19	85142	-0.0114257	0.00554882	0.041	85279	-0.0118589	0.00628323	0.058	85670	-3.76307e-05	0.000384563	0.92	84810	-0.00383346	0.00442109	0.39	85449	-0.00606624
148	rs9496623	6	143751625	A	G	0.7328	0.0071	0.7232	0.7381	697828	-5.838	5.274e-09	2.542e-08	--	0	0.004	1	0.949	697828	[ADAT2]	-0.0151663	0.00316234	2.3e-06	449734	-0.0234006	0.00682285	0.000604194	248094	0.00151484	0.00303703	0.6	85142	0.00870408	0.00599906	0.14	85279	0.0185261	0.00679507	0.0062	85670	-0.000144204	0.000415598	0.72	84810	0.00221425	0.0047798	0.63	85449	0.00512489
149	rs2050185	6	147936781	A	G	0.6245	0.004	0.6191	0.6275	697828	6.079	1.207e-09	6.618e-09	++	0	0.614	1	0.4331	697828	SAMD5--[]---SASH1	0.0149245	0.00279246	8.9e-08	449734	0.0183511	0.00612633	0.00273934	248094	-0.00708335	0.00268817	0.0081	85142	-0.00690422	0.00530927	0.17	85279	-0.0148307	0.00601226	0.014	85670	0.000316677	0.000367965	0.39	84810	0.00220347	0.00423083	0.56	85449	-0.0025842
150	rs9479402	6	153135339	T	C	0.9883	0.0016	0.9862	0.9895	697828	-12.566	3.261e-36	4.054e-33	--	90.4	10.392	1	0.001266	697828	VIP--[]---FBXO5	-0.106941	0.0131937	3.2e-16	449734	-0.271876	0.02704	6.75461e-24	248094	0.0215764	0.0125679	0.087	85142	0.0619222	0.0248381	0.013	85279	0.0675843	0.0281078	0.016	85670	-0.000195114	0.00171913	0.9	84810	-0.0113057	0.0197667	0.58	85449	0.0209914
151	rs9347926	6	165195547	A	T	0.4407	0.0077	0.4303	0.4465	697828	7.765	8.158e-15	1.275e-13	++	0	0.569	1	0.4505	697828	[]---C6orf118	0.0157068	0.00269893	7.3e-09	449734	0.0315807	0.00603199	1.64331e-07	248094	-0.00332221	0.00259086	0.2	85142	-0.0108345	0.00511684	0.033	85279	-0.000438284	0.00579456	0.94	85670	-0.000366555	0.000354569	0.3	84810	-0.000599856	0.00407707	0.83	85449	0.000138492
152	rs9348050	6	166263488	T	C	0.4864	0.0041	0.4809	0.4895	697828	6.835	8.187e-12	6.957e-11	++	20.3	1.255	1	0.2627	697828	PDE10A---[]--LINC00473	0.016638	0.00269048	7.5e-10	449734	0.0188698	0.00594089	0.00149157	248094	-0.000699141	0.00258584	0.79	85142	-0.00581245	0.00510775	0.25	85279	-0.00979772	0.00578231	0.09	85670	-0.000221909	0.000353901	0.54	84810	-0.00292679	0.00406828	0.47	85449	-0.00200855
153	rs4027217	7	14093914	A	C	0.217	0.0073	0.2116	0.2268	697828	-5.735	9.764e-09	4.459e-08	--	0	0.013	1	0.9106	697828	ETV1--[]--DGKB	-0.0150359	0.00328423	3e-06	449734	-0.0238455	0.007163	0.000870923	248094	0.00482252	0.00315358	0.13	85142	0.00632793	0.00622733	0.3	85279	0.00748833	0.00705249	0.29	85670	-0.0006549	0.000431744	0.13	84810	0.000177559	0.00496538	0.97	85449	-0.0059834
154	rs10237162	7	24085405	T	C	0.7232	0.0031	0.719	0.7255	697828	9.187	4.039e-20	1.86e-18	++	83.5	6.07	1	0.01375	697828	STK31---[]---NPY	0.0176177	0.00301354	3.5e-09	449734	0.0494502	0.00663397	8.93754e-14	248094	-0.00233425	0.00289699	0.42	85142	-0.00534288	0.00572019	0.37	85279	-0.0140109	0.00647688	0.03	85670	0.000675073	0.000396586	0.09	84810	0.00825887	0.00455961	0.075	85449	-0.00251306
155	rs10951325	7	32265545	T	C	0.6319	0.0019	0.6305	0.6344	697828	9.554	1.244e-21	7.802e-20	++	0	0.11	1	0.7396	697828	[PDE1C]	0.0205969	0.00280238	7.9e-14	449734	0.0369558	0.00619759	2.4657e-09	248094	-0.00444155	0.00269908	0.096	85142	-0.0113227	0.0053304	0.031	85279	-0.0177071	0.00603572	0.0032	85670	0.000304305	0.000369494	0.41	84810	-0.000761726	0.00424802	0.87	85449	-0.000265446
156	rs6967481	7	50642701	T	C	0.5011	0.0062	0.4966	0.5094	697828	9.804	1.077e-22	8.393e-21	++	0	0.02	1	0.8871	697828	DDC--[]--GRB10	0.0206433	0.00269925	6.9e-15	449734	0.0358656	0.00601817	2.52237e-09	248094	-0.00785701	0.00259771	0.0024	85142	-0.0059789	0.00513009	0.24	85279	-0.00509812	0.00580905	0.38	85670	0.000443599	0.000355574	0.22	84810	0.00352663	0.004088	0.41	85449	-0.00111057
157	rs4236237	7	69936477	A	C	0.5992	0.0022	0.5976	0.6021	697828	-6.772	1.27e-11	1.038e-10	--	37.1	1.589	1	0.2075	697828	[AUTS2]	-0.0128383	0.00273991	2.8e-06	449734	-0.03077	0.00609347	4.42163e-07	248094	0.00862563	0.00263115	0.001	85142	0.0178801	0.00519594	0.00059	85279	0.0200824	0.00588453	0.00063	85670	6.52923e-05	0.000360217	0.86	84810	-0.00947005	0.00414243	0.023	85449	-0.00168758
158	rs2944831	7	71779635	A	G	0.2946	0.005	0.2878	0.2984	697828	6.804	1.02e-11	8.501e-11	++	0	0.18	1	0.6717	697828	[CALN1]	0.0172414	0.00295094	1.1e-08	449734	0.0246811	0.00664089	0.000202002	248094	-0.0121107	0.00284685	2e-05	85142	-0.0161735	0.00562169	0.0038	85279	-0.0167375	0.00636578	0.0086	85670	0.000258796	0.000389685	0.5	84810	0.0140542	0.00448007	0.0017	85449	-0.00143215
159	rs3807651	7	77823771	A	T	0.4938	0.0036	0.4911	0.4986	697828	6.03	1.643e-09	8.768e-09	++	0	0.001	1	0.9792	697828	[MAGI2]	0.0129103	0.00269908	1.4e-06	449734	0.0220346	0.0060936	0.000299048	248094	-0.00433907	0.00260116	0.095	85142	-0.0055501	0.00513716	0.27	85279	-0.012862	0.00581659	0.027	85670	0.000524716	0.00035605	0.14	84810	0.00037643	0.00409337	0.92	85449	0.00676509
160	rs10254050	7	96468077	C	G	0.1905	0.005	0.1868	0.1972	697828	-11.751	7.01e-32	3.584e-29	--	93.4	15.243	1	9.451e-05	697828	SHFM1---[]---DLX6	-0.0246317	0.00344351	1.2e-12	449734	-0.0761045	0.00750847	3.64398e-24	248094	0.0124842	0.0033187	0.00018	85142	0.0277232	0.00655385	2.6e-05	85279	0.0284463	0.00742211	0.00011	85670	-0.000698304	0.000454379	0.13	84810	0.00167322	0.00522397	0.78	85449	-0.00265333
161	rs4729854	7	102383663	A	T	0.4701	0.0179	0.446	0.4834	697828	-13.147	1.761e-39	4.281e-36	--	0	0.093	1	0.7603	697828	AK301666--[]-FAM185A	-0.0287186	0.00275036	3.3e-25	449734	-0.0560221	0.0069309	6.25823e-16	248094	0.00970338	0.00264319	0.00023	85142	0.013827	0.00522036	0.0081	85279	0.0232621	0.00591062	8.5e-05	85670	-0.000457921	0.000361804	0.2	84810	-0.00320137	0.00415931	0.46	85449	0.00620503
162	rs2396719	7	113893884	A	G	0.239	0.0116	0.2234	0.2477	697828	7.47	8.04e-14	1.027e-12	++	0	0.995	1	0.3184	697828	PPP1R3A---[]---FOXP2	0.0170398	0.00312251	6.6e-08	449734	0.0378571	0.00720437	1.48227e-07	248094	-0.00486557	0.00300368	0.11	85142	-0.0108904	0.00593108	0.07	85279	-0.00213659	0.00671519	0.75	85670	-0.000476883	0.000411047	0.25	84810	-0.00781659	0.00472633	0.11	85449	0.0101254
163	rs17302081	7	115673079	T	C	0.4414	0.0008	0.4409	0.4424	697828	6.041	1.529e-09	8.211e-09	++	60.1	2.504	1	0.1136	697828	TFEC-[]---TES	0.0156573	0.00270471	6.9e-09	449734	0.0139989	0.0060034	0.0197084	248094	-0.0086374	0.00259896	0.00094	85142	-0.0156868	0.00513306	0.0026	85279	-0.0111069	0.00581242	0.057	85670	5.16939e-05	0.000355782	0.9	84810	-0.00354542	0.00409052	0.39	85449	0.000505128
164	rs6968240	7	121942674	A	C	0.4171	0.0159	0.3957	0.4289	697828	6.622	3.539e-11	2.644e-10	++	66.4	2.972	1	0.08472	697828	[FEZF1]	0.0118108	0.00272987	1.8e-05	449734	0.0331152	0.00621032	9.68605e-08	248094	-0.00134508	0.0026253	0.59	85142	-0.00991549	0.00518478	0.053	85279	-0.0085036	0.00587152	0.15	85670	0.00078386	0.000359406	0.028	84810	-3.92788e-05	0.00413259	0.97	85449	-0.00178085
165	rs62465218	7	132294312	A	C	0.1456	0.0043	0.1399	0.1488	697828	-6.011	1.843e-09	9.737e-09	--	33.2	1.497	1	0.2212	697828	PLXNA4--[]---CHCHD3	-0.0152417	0.00377821	4.2e-05	449734	-0.0393848	0.00862686	4.96558e-06	248094	0.00773776	0.00363278	0.033	85142	0.0173127	0.00717377	0.021	85279	0.00942584	0.00811994	0.25	85670	-0.000142537	0.000497502	0.77	84810	0.0111733	0.00571481	0.05	85449	-0.00322023
166	rs6958557	7	133585794	T	G	0.6067	0.0007	0.6058	0.6072	697828	7.269	3.616e-13	4.044e-12	++	67.7	3.098	1	0.07838	697828	[EXOC4]	0.0127113	0.00275105	1.7e-06	449734	0.0349816	0.0060872	9.06465e-09	248094	-0.00215188	0.00264823	0.41	85142	-0.00621947	0.00522915	0.25	85279	-0.00307675	0.00592138	0.6	85670	-0.000257381	0.000362496	0.48	84810	-0.00471673	0.00416773	0.27	85449	-0.00506636
167	rs113161209	7	148564367	A	G	0.077	0.0083	0.0708	0.0882	697828	5.777	7.594e-09	3.545e-08	++	0	0.007	1	0.9317	697828	[EZH2]	0.02455	0.00531193	4.5e-06	449734	0.0392528	0.0111715	0.00044229	248094	-0.0159852	0.00514757	0.0019	85142	-0.0244347	0.01017	0.017	85279	-0.0128887	0.0115188	0.26	85670	0.000368785	0.000704689	0.6	84810	0.00316664	0.00810494	0.73	85449	-0.000603237
168	rs2072413	7	150647969	T	C	0.2624	0.0119	0.2464	0.2713	697828	-5.714	1.105e-08	4.992e-08	--	0	0.008	1	0.9304	697828	[KCNH2]	-0.0141904	0.00303599	3.5e-06	449734	-0.024058	0.00721068	0.000847795	248094	0.00186562	0.00291435	0.53	85142	0.00469033	0.00575605	0.41	85279	0.00429116	0.00651618	0.52	85670	-0.000254124	0.000398983	0.53	84810	-2.00369e-07	0.00458652	0.97	85449	0.0017349
169	rs62479736	8	3654320	T	G	0.2915	0.0027	0.2878	0.2935	697828	6.551	5.727e-11	4.102e-10	++	0	0.003	1	0.9537	697828	[CSMD1]	0.0151972	0.00295184	1.2e-07	449734	0.0255662	0.00662461	0.000113724	248094	-0.00417912	0.00283936	0.14	85142	-0.00797343	0.00560841	0.15	85279	-0.00947126	0.00634776	0.14	85670	9.32168e-05	0.000388526	0.8	84810	-0.00683983	0.00446809	0.13	85449	0.000114868
170	rs35524253	8	4823608	A	G	0.3539	0.0044	0.348	0.3572	697828	9.123	7.302e-20	3.191e-18	++	84.2	6.342	1	0.01179	697828	[CSMD1]	0.015862	0.00281259	5.8e-09	449734	0.046804	0.00627334	8.56569e-14	248094	-0.00206495	0.00270728	0.44	85142	0.00190429	0.00534753	0.72	85279	-0.00640783	0.00605252	0.29	85670	0.00089369	0.000370491	0.016	84810	0.00693455	0.00425958	0.094	85449	-0.00133294
171	rs2979139	8	8268313	A	G	0.5048	0.0004	0.5043	0.5051	697828	-7.928	2.235e-15	3.915e-14	--	0	0.12	1	0.7286	697828	SGK223--[]---CLDN23	-0.0168003	0.00269315	7.4e-10	449734	-0.0299018	0.00597419	5.5739e-07	248094	0.00802249	0.00258314	0.0019	85142	0.000324591	0.00510241	0.91	85279	0.010926	0.00577626	0.058	85670	-7.05163e-05	0.000353478	0.84	84810	-0.00613357	0.00406548	0.13	85449	0.00660669
172	rs2322605	8	27164449	A	G	0.4684	0.0155	0.4476	0.4799	697828	-6.253	4.025e-10	2.43e-09	--	0	0.273	1	0.601	697828	[TRIM35]	-0.0125841	0.00268932	2.5e-06	449734	-0.0250428	0.00603725	3.35062e-05	248094	0.00665791	0.00258046	0.0094	85142	0.00614373	0.00509621	0.23	85279	0.0119244	0.0057688	0.039	85670	-0.00056453	0.000353041	0.11	84810	-0.0052842	0.00405973	0.2	85449	0.00352375
173	rs71523448	8	31817493	C	G	0.0788	0.0006	0.078	0.0793	697828	-7.732	1.059e-14	1.617e-13	--	0	0.996	1	0.3182	697828	WRN---[]---NRG1	-0.0280253	0.00505523	2e-08	449734	-0.0626501	0.011582	6.24851e-08	248094	0.00582167	0.00485981	0.23	85142	0.00893999	0.00960034	0.35	85279	0.0195833	0.0108644	0.069	85670	-0.000913351	0.000664928	0.17	84810	-0.0190878	0.00764504	0.013	85449	0.012092
174	rs6993892	8	33729200	T	C	0.6162	0.0098	0.6089	0.6294	697828	-9.599	8.039e-22	5.241e-20	--	0	0.165	1	0.6843	697828	DUSP26---[]	-0.0205162	0.00275662	8.4e-14	449734	-0.0373556	0.00617455	1.44685e-09	248094	0.00450577	0.00264621	0.089	85142	0.00585165	0.00522725	0.26	85279	0.0157061	0.00591546	0.0081	85670	0.000538237	0.000362132	0.14	84810	0.00645256	0.00416424	0.12	85449	-0.000399014
175	rs6468316	8	35237788	T	C	0.4708	0.0069	0.4615	0.476	697828	-5.811	6.223e-09	2.956e-08	--	38	1.612	1	0.2042	697828	[UNC5D]	-0.0148192	0.00268825	5.9e-08	449734	-0.0147338	0.00602528	0.0144706	248094	0.00310001	0.00258043	0.23	85142	0.00656333	0.00509805	0.22	85279	-0.00282105	0.00576985	0.61	85670	-0.000580108	0.000353043	0.099	84810	-0.00958779	0.0040598	0.016	85449	-0.00617133
176	rs7845620	8	53129069	A	C	0.8344	0.0011	0.8329	0.8353	697828	-9.285	1.619e-20	8.086e-19	--	76.9	4.331	1	0.03742	697828	[ST18]	-0.0224873	0.00363166	5.2e-10	449734	-0.057751	0.00801343	5.72436e-13	248094	0.00862731	0.0034795	0.013	85142	0.0079629	0.00687338	0.24	85279	0.0130582	0.00777886	0.095	85670	0.000134554	0.000476031	0.79	84810	0.00690021	0.00547403	0.21	85449	-0.000216022
177	rs10109566	8	59800446	A	G	0.4849	0.0088	0.473	0.4914	697828	-6.032	1.618e-09	8.646e-09	--	0	0.003	1	0.9582	697828	[TOX]	-0.0131119	0.00270003	1.5e-06	449734	-0.0218118	0.00599444	0.000273903	248094	0.00228152	0.00259685	0.38	85142	0.00254801	0.00513017	0.63	85279	0.00360222	0.00580798	0.54	85670	-0.000304082	0.000355366	0.4	84810	-0.00327978	0.00408852	0.46	85449	-0.00195872
178	rs34054660	8	65015659	A	G	0.5747	0.0009	0.5741	0.5759	697828	5.734	9.819e-09	4.482e-08	++	85	6.682	1	0.009741	697828	YTHDF3---[]---BHLHE22	0.00873038	0.00271775	0.0022	449734	0.0331697	0.00603797	3.92985e-08	248094	0.000357118	0.00261249	0.89	85142	-0.00125683	0.005161	0.79	85279	-0.00727379	0.00584347	0.21	85670	0.000695347	0.00035755	0.055	84810	-0.00218825	0.00411299	0.59	85449	-0.00173802
179	rs187028	8	73459513	A	T	0.3146	0.0027	0.311	0.3166	697828	-6.655	2.826e-11	2.154e-10	--	0	0.143	1	0.7052	697828	[KCNB2]	-0.0151215	0.00289662	3.1e-07	449734	-0.0275535	0.0064503	1.93681e-05	248094	0.00211888	0.00277417	0.45	85142	0.0067726	0.00548061	0.24	85279	0.00365347	0.00620211	0.57	85670	-9.7588e-05	0.000379691	0.8	84810	-0.00118697	0.00436567	0.82	85449	-0.00325288
180	rs16939162	8	76653156	A	G	0.8304	0.0002	0.8303	0.8307	697828	8.084	6.258e-16	1.227e-14	++	0	0.794	1	0.3729	697828	HNF4G---[]---ZFHX4	0.0249887	0.00358356	2.2e-12	449734	0.0325836	0.00793856	4.04319e-05	248094	-0.00797632	0.00345582	0.021	85142	-0.0227617	0.00682737	0.00082	85279	-0.0190209	0.00772573	0.013	85670	2.98014e-05	0.000472907	0.95	84810	-0.00414094	0.005437	0.46	85449	-0.00212205
181	rs6988733	8	91535686	T	C	0.3491	0.0026	0.3472	0.3526	697828	5.821	5.84e-09	2.79e-08	++	0	0.469	1	0.4934	697828	CALB1---[]--TMEM64	0.0121491	0.00282228	2e-05	449734	0.0251919	0.00626546	5.79968e-05	248094	-0.00243859	0.00271421	0.36	85142	-0.0118042	0.00536139	0.027	85279	-0.0148863	0.00606647	0.014	85670	-0.000159011	0.000371375	0.66	84810	-0.0053708	0.00426961	0.19	85449	0.00212714
182	rs7006885	8	93283578	A	G	0.2878	0.0018	0.2854	0.2891	697828	7.152	8.557e-13	8.87e-12	++	94	16.659	1	4.475e-05	697828	RUNX1T1---[]---TRIQK	0.0100207	0.00297063	0.00094	449734	0.0501248	0.00664733	4.66472e-14	248094	-0.00651623	0.00285851	0.023	85142	0.000225456	0.00564652	0.96	85279	-0.0144775	0.00638943	0.025	85670	0.000112239	0.000391133	0.77	84810	0.0103927	0.00449702	0.022	85449	-0.000128589
183	rs3100052	8	101967139	A	G	0.3886	0.0017	0.3874	0.3908	697828	6.978	2.987e-12	2.773e-11	++	0	0.902	1	0.3423	697828	YWHAZ-[]---ZNF706	0.0170795	0.00276058	6.9e-10	449734	0.0207238	0.00609793	0.000677483	248094	-0.00615574	0.00264794	0.021	85142	-0.00658155	0.00523052	0.19	85279	-0.0116764	0.00591808	0.048	85670	-0.000344023	0.000362268	0.34	84810	-0.00308719	0.00416509	0.44	85449	-5.33403e-05
184	rs2737245	8	116658583	T	G	0.2748	0.0083	0.2636	0.2809	697828	8.866	7.556e-19	2.684e-17	++	0	0.042	1	0.8382	697828	[TRPS1]	0.0215069	0.00300138	4.5e-13	449734	0.0347101	0.00677573	3.01113e-07	248094	-0.00587894	0.00289129	0.042	85142	-0.012164	0.00571092	0.031	85279	-0.0132645	0.00646453	0.04	85670	0.000216153	0.000395697	0.59	84810	4.3673e-05	0.00455043	0.97	85449	-0.000417685
185	rs1871729	8	136223702	A	G	0.6816	0.002	0.6789	0.6831	697828	-6.051	1.437e-09	7.759e-09	--	0	0.386	1	0.5347	697828	ZFAT---[]---KHDRBS3	-0.0125518	0.00288364	7.2e-06	449734	-0.0262003	0.00638014	4.01607e-05	248094	0.00335082	0.00277045	0.22	85142	0.0142536	0.0054742	0.0086	85279	0.0123227	0.00619601	0.048	85670	-0.00069978	0.00037913	0.066	84810	-0.00362632	0.00436108	0.43	85449	0.00610042
186	rs6477309	9	8450638	T	C	0.6661	0.0009	0.6654	0.6673	697828	8.213	2.155e-16	4.642e-15	++	0	0.566	1	0.4519	697828	[PTPRD]	0.0174399	0.00286276	8e-10	449734	0.0347817	0.0063235	3.77596e-08	248094	-0.000692542	0.00274929	0.8	85142	0.00191493	0.00543051	0.7	85279	-0.00397942	0.0061483	0.53	85670	-0.000388754	0.000376271	0.3	84810	-0.000805862	0.00432669	0.84	85449	-0.00678438
187	rs2844016	9	24582747	T	C	0.2935	0.0082	0.2826	0.2996	697828	6.254	3.991e-10	2.411e-09	++	18.6	1.228	1	0.2677	697828	IZUMO3--[]	0.0131708	0.00294187	1.3e-05	449734	0.0306512	0.00663587	3.85553e-06	248094	-0.00134615	0.00282861	0.64	85142	-0.00788124	0.00558782	0.16	85279	-0.00976242	0.00632701	0.13	85670	0.000280831	0.000387292	0.47	84810	-0.00312337	0.00445334	0.49	85449	0.00199747
188	rs308521	9	37367094	T	C	0.6039	0.0017	0.6026	0.6061	697828	8.828	1.064e-18	3.667e-17	++	0	0.09	1	0.7641	697828	ZCCHC7-[]--GRHPR	0.0199718	0.00275427	3.7e-13	449734	0.0306808	0.0061087	5.08907e-07	248094	-0.00219019	0.00264545	0.41	85142	-0.0153642	0.00522451	0.0036	85279	-0.00671857	0.00591317	0.25	85670	0.000567866	0.000362085	0.11	84810	0.00201273	0.00416194	0.6	85449	-0.006425
189	rs4878734	9	38010085	A	T	0.5114	0.0091	0.4992	0.5181	697828	5.725	1.032e-08	4.69e-08	++	0	0.669	1	0.4136	697828	[SHB]	0.0138947	0.00268872	3.7e-07	449734	0.0164292	0.00595836	0.0058266	248094	-0.0075356	0.0025816	0.0035	85142	-0.00207617	0.00509951	0.68	85279	-0.000294065	0.00577383	0.97	85670	-0.000500019	0.000353334	0.15	84810	0.00236753	0.00406263	0.52	85449	0.000425757
190	rs6560218	9	74245426	T	C	0.5183	0.0023	0.5165	0.5214	697828	-5.948	2.716e-09	1.387e-08	--	0	0.012	1	0.9134	697828	TRPM3---[]--TMEM2	-0.012825	0.00271548	1.3e-06	449734	-0.0208618	0.006031	0.000541846	248094	0.00275756	0.00260276	0.29	85142	0.0111843	0.00514086	0.033	85279	0.0135905	0.00582047	0.02	85670	0.000360415	0.000356262	0.32	84810	-0.000442859	0.00409706	0.85	85449	0.0010271
191	rs62553781	9	76679777	T	C	0.0329	0.0026	0.0293	0.0348	697828	-7.462	8.491e-14	1.079e-12	--	42.9	1.753	1	0.1855	697828	ANXA1---[]---RORB	-0.0504004	0.00734656	1.2e-11	449734	-0.0596888	0.0176317	0.000707301	248094	0.00516583	0.00706729	0.46	85142	0.0110663	0.0139548	0.43	85279	0.0193923	0.0158011	0.22	85670	0.000881342	0.000967226	0.37	84810	0.0114321	0.011121	0.31	85449	0.00193874
192	rs12378543	9	83196097	T	C	0.3841	0.0023	0.381	0.3858	697828	-6.137	8.428e-10	4.768e-09	--	0	0.006	1	0.9381	697828	TLE4---[]	-0.0134741	0.00276985	6.6e-07	449734	-0.022179	0.00616687	0.000322317	248094	0.00556948	0.00266279	0.036	85142	0.00762239	0.00525865	0.14	85279	0.00872677	0.00595477	0.14	85670	-0.00060968	0.000364483	0.096	84810	-0.00567885	0.00419085	0.18	85449	0.00427821
193	rs555784	9	85318704	A	T	0.3803	0.0046	0.3742	0.3837	697828	-6.592	4.325e-11	3.175e-10	--	0	0.754	1	0.3852	697828	SPATA31D1---[]---RASEF	-0.0130339	0.00276767	1.8e-06	449734	-0.0285544	0.00617055	3.69381e-06	248094	0.00530089	0.0026629	0.046	85142	0.00608808	0.00526063	0.22	85279	9.97014e-05	0.00595603	1	85670	0.000255884	0.000364406	0.49	84810	0.00171477	0.00418993	0.72	85449	0.00191096
194	rs295268	9	86429305	T	C	0.7403	0.0055	0.7329	0.7443	697828	-6.702	2.054e-11	1.61e-10	--	0	0.032	1	0.8588	697828	[GKAP1]	-0.0165883	0.00307939	4.1e-08	449734	-0.0261655	0.00679011	0.000116474	248094	0.0115191	0.00295273	9.2e-05	85142	0.0178586	0.00583166	0.0021	85279	0.0188169	0.00659942	0.0044	85670	-0.0010738	0.000404141	0.0077	84810	-0.00891149	0.00464506	0.049	85449	0.00278623
195	rs3138490	9	92219000	A	T	0.515	0.0034	0.5104	0.5175	697828	6.463	1.026e-10	6.982e-10	++	0	0.001	1	0.9727	697828	SEMA4D---[]GADD45G	0.0138912	0.00271195	1.9e-07	449734	0.0227702	0.00595141	0.000130167	248094	-0.00819488	0.00260828	0.0017	85142	-0.0114115	0.00515187	0.027	85279	-0.0216479	0.00583348	0.00021	85670	-0.000405072	0.000356999	0.25	84810	-0.00108934	0.00410524	0.78	85449	-0.00327782
196	rs10759208	9	109806199	T	C	0.6138	0.007	0.6086	0.6233	697828	-6.538	6.222e-11	4.424e-10	--	0	0.187	1	0.6656	697828	ZNF462--[]---RAD23B	-0.0132332	0.00276525	6e-07	449734	-0.0262045	0.00617241	2.18123e-05	248094	0.00243561	0.00266265	0.36	85142	0.0073536	0.00525989	0.17	85279	0.00275483	0.00595355	0.65	85670	0.000228561	0.000364471	0.54	84810	0.00271667	0.00419033	0.55	85449	0.00432331
197	rs11788633	9	116767656	C	G	0.6547	0.0019	0.6533	0.6573	697828	6.067	1.3e-09	7.081e-09	++	39	1.639	1	0.2004	697828	[ZNF618]	0.0116688	0.00282602	4e-05	449734	0.0291567	0.00627681	3.39222e-06	248094	-0.00450142	0.00271345	0.096	85142	-0.00189879	0.0053599	0.75	85279	-0.0134979	0.0060674	0.027	85670	-0.000477606	0.000371353	0.2	84810	-0.00762209	0.00426916	0.068	85449	0.00254801
198	rs10818834	9	126317324	T	C	0.7297	0.0041	0.7242	0.7327	697828	7.246	4.295e-13	4.731e-12	++	0	0.216	1	0.642	697828	[DENND1A]	0.0188673	0.00304915	1.1e-09	449734	0.02629	0.00666093	7.90629e-05	248094	-0.00401867	0.00293707	0.16	85142	-0.00524784	0.00580172	0.38	85279	0.00812566	0.00656699	0.22	85670	-0.000506324	0.000401968	0.21	84810	-0.016291	0.00462077	0.00043	85449	0.00458321
199	rs10988239	9	131943440	T	C	0.5117	0.0013	0.51	0.5127	697828	-6.954	3.56e-12	3.255e-11	--	73.4	3.76	1	0.05249	697828	IER5L-[]---C9orf106	-0.0186334	0.00273304	1.6e-11	449734	-0.0159808	0.00617151	0.00961219	248094	-0.000991987	0.0026315	0.71	85142	0.00761555	0.0051983	0.15	85279	0.00399667	0.00588434	0.5	85670	0.000233978	0.000360188	0.52	84810	0.00418542	0.00414099	0.34	85449	-0.00599326
200	rs12380242	9	139310187	T	C	0.5058	0.0054	0.5018	0.5131	697828	-6.45	1.117e-10	7.545e-10	--	51.4	2.06	1	0.1512	697828	[PMPCA]	-0.015796	0.0026864	1.6e-09	449734	-0.0161292	0.00598741	0.00706227	248094	0.00294998	0.00257827	0.26	85142	0.00289897	0.00509314	0.59	85279	0.00866078	0.00576682	0.13	85670	-6.51915e-05	0.0003529	0.86	84810	-0.00154685	0.00405782	0.72	85449	0.000803348
201	rs28458909	9	140257189	T	C	0.1225	0.0015	0.1204	0.1236	684659	-12.691	6.645e-37	9.519e-34	--	0	0.312	1	0.5766	684659	[EXD3]	-0.0432803	0.00407749	2.6e-26	449734	-0.0719023	0.0103038	2.92336e-12	234925	0.00356663	0.00390866	0.37	85142	0.0206573	0.00772056	0.0076	85279	0.0194132	0.00874104	0.027	85670	-0.000298857	0.000534831	0.58	84810	0.0127712	0.00614985	0.038	85449	0.00552032
202	rs497338	10	804315	T	C	0.2881	0.0094	0.2811	0.3008	697828	6.675	2.477e-11	1.91e-10	++	0	0.437	1	0.5085	697828	DIP2C--[]--LARP4B	0.0149321	0.00298801	6.9e-07	449734	0.0292165	0.00647718	6.46119e-06	248094	-0.00501159	0.00286446	0.078	85142	-0.00905222	0.00565836	0.11	85279	-0.00507108	0.00640582	0.43	85670	-0.000295648	0.000391968	0.44	84810	0.000348858	0.00450929	0.94	85449	0.00438315
203	rs66617308	10	56699338	T	C	0.6713	0.0013	0.6703	0.6731	697828	5.737	9.621e-09	4.4e-08	++	0	0.906	1	0.3413	697828	PCDH15---[]---MTRNR2L5	0.0144176	0.00286063	2.3e-07	449734	0.0168996	0.00636089	0.00788619	248094	-0.00242014	0.00275196	0.37	85142	-0.00540912	0.00543575	0.28	85279	-0.00112224	0.00615404	0.86	85670	0.000682004	0.000376603	0.07	84810	0.00509694	0.00433216	0.26	85449	-0.00401348
204	rs9416744	10	60567937	A	C	0.2595	0.0052	0.2556	0.2664	697828	8.742	2.29e-18	7.375e-17	++	60.7	2.542	1	0.1109	697828	[BICC1]	0.0189843	0.00308075	1.3e-09	449734	0.0443273	0.00682764	8.44593e-11	248094	-0.00220349	0.00295934	0.46	85142	-0.00539782	0.00584726	0.35	85279	-0.0141985	0.00661972	0.033	85670	9.04305e-05	0.000405068	0.81	84810	-0.00509384	0.00466057	0.29	85449	0.000819819
205	rs11597421	10	61794146	A	G	0.4973	0.0056	0.4898	0.5014	697828	-5.903	3.572e-09	1.781e-08	--	0	0.772	1	0.3795	697828	[ANK3]	-0.0119469	0.00273785	2.5e-05	449734	-0.0261949	0.00620001	2.38759e-05	248094	-0.00258507	0.00263399	0.32	85142	-0.00373203	0.00520409	0.47	85279	-0.00743706	0.00589098	0.21	85670	0.000150586	0.000360536	0.68	84810	0.000396083	0.00414708	0.93	85449	0.00220437
206	rs12249410	10	64301941	T	G	0.1077	0.003	0.1036	0.1099	697828	-6.246	4.22e-10	2.537e-09	--	0	0.435	1	0.5095	697828	[ZNF365]	-0.0236941	0.00438012	6.4e-08	449734	-0.0312567	0.00978584	0.00140053	248094	-0.00014545	0.00421101	0.98	85142	0.00186746	0.00832203	0.82	85279	0.00554675	0.00942636	0.55	85670	-0.000703541	0.000576273	0.22	84810	0.00378169	0.00663487	0.6	85449	0.00608852
207	rs17712705	10	69623271	A	G	0.3265	0.005	0.3197	0.3302	697828	-6.192	5.942e-10	3.466e-09	--	9.6	1.106	1	0.293	697828	DNAJC12--[]--SIRT1	-0.0125961	0.00286003	1.4e-05	449734	-0.0290013	0.00639388	5.72736e-06	248094	-0.000151064	0.00273775	0.95	85142	-0.00125363	0.00540751	0.81	85279	0.00256792	0.00612264	0.68	85670	0.000158075	0.000374652	0.67	84810	0.00969197	0.00430941	0.019	85449	-0.00467775
208	rs2298117	10	70346740	T	C	0.448	0.0055	0.4406	0.452	697828	-6.159	7.311e-10	4.188e-09	--	0	0.712	1	0.3987	697828	[TET1]	-0.0150867	0.00270147	5.1e-08	449734	-0.0180338	0.00602161	0.002745	248094	0.00732967	0.00259847	0.0051	85142	0.00469699	0.00513382	0.39	85279	0.00702676	0.00581233	0.22	85670	7.91997e-05	0.000355607	0.83	84810	0.0018753	0.00409074	0.62	85449	-0.000488469
209	rs10762434	10	73044413	C	G	0.7752	0.0034	0.7707	0.7777	697828	5.865	4.499e-09	2.199e-08	++	49.7	1.988	1	0.1585	697828	[UNC5B]	0.0123636	0.00323034	0.00011	449734	0.0328885	0.00710601	3.67709e-06	248094	-0.00640397	0.00309413	0.038	85142	-0.0172503	0.00611196	0.0044	85279	-0.013125	0.00691996	0.058	85670	-0.000172398	0.000423417	0.7	84810	-0.00273015	0.00487107	0.57	85449	-0.00275794
210	rs2648721	10	93026996	T	G	0.7039	0.003	0.7016	0.708	697828	-5.861	4.6e-09	2.244e-08	--	0	0.118	1	0.731	697828	[PCGF5]	-0.0146506	0.00293525	9.1e-07	449734	-0.0211013	0.00655578	0.00128767	248094	0.00809857	0.00282585	0.0041	85142	0.00869336	0.0055822	0.13	85279	0.0074845	0.00631893	0.23	85670	-0.000493051	0.000386772	0.2	84810	-0.00172563	0.00444823	0.69	85449	0.00232444
211	rs61875203	10	93888810	T	C	0.2773	0.0004	0.2769	0.2776	697828	6.289	3.19e-10	1.965e-09	++	0	0.177	1	0.6742	697828	[CPEB3]	0.0145036	0.00300062	1.6e-06	449734	0.0274338	0.00671165	4.36091e-05	248094	-0.0069554	0.00288929	0.016	85142	-0.0153665	0.0057083	0.0059	85279	-0.00874506	0.00646182	0.18	85670	0.000727728	0.000395427	0.065	84810	0.0144744	0.00454821	0.0014	85449	0.00134157
212	rs1163238	10	104943993	A	G	0.3885	0.0088	0.3766	0.395	697828	-5.782	7.361e-09	3.446e-08	--	0	0.337	1	0.5618	697828	[NT5C2]	-0.0135424	0.00275048	6.1e-07	449734	-0.0184319	0.00618105	0.00286259	248094	0.00759173	0.00264827	0.0042	85142	0.0117252	0.00523198	0.022	85279	0.00575643	0.0059234	0.33	85670	-0.000785899	0.000362539	0.032	84810	-0.00605641	0.00416997	0.15	85449	-0.00388279
213	rs7900191	10	119145774	T	C	0.4035	0.0107	0.3956	0.4179	697828	-5.72	1.066e-08	4.831e-08	--	0	0.332	1	0.5645	697828	PDZD8--[]---EMX2	-0.0139306	0.00276251	8e-07	449734	-0.0183077	0.00621035	0.00319825	248094	0.000363453	0.0026512	0.9	85142	0.000297828	0.00523713	0.97	85279	0.00225645	0.0059295	0.69	85670	-0.000188084	0.000362969	0.63	84810	-0.00443046	0.00417523	0.31	85449	0.00451759
214	rs11200159	10	123553392	A	C	0.6551	0.0009	0.6545	0.6563	697828	-6.161	7.232e-10	4.147e-09	--	0	0.024	1	0.8771	697828	[ATE1]	-0.0141532	0.00283041	4.7e-07	449734	-0.0225928	0.00636539	0.000386203	248094	0.00375875	0.00272228	0.16	85142	0.00507098	0.00537837	0.34	85279	0.00765892	0.00608803	0.21	85670	0.000607064	0.000372668	0.11	84810	0.00297477	0.00428573	0.52	85449	-0.00885421
215	rs3808964	10	125426627	T	G	0.6326	0.0028	0.6288	0.6347	697828	5.953	2.634e-09	1.349e-08	++	41.7	1.715	1	0.1903	697828	[GPR26]	0.0157096	0.00279601	2.7e-08	449734	0.0153706	0.00615319	0.0124872	248094	-0.00333113	0.00268603	0.22	85142	-0.0118565	0.00530672	0.028	85279	0.00206637	0.00600724	0.73	85670	-0.000975224	0.000367649	0.0081	84810	-0.0112125	0.00422875	0.0084	85449	-0.000952763
216	rs9664044	10	126710791	T	C	0.2319	0.0009	0.2307	0.2326	697828	-6.286	3.257e-10	2.003e-09	--	0	0.106	1	0.7446	697828	[CTBP2]	-0.0168501	0.00318672	1.6e-07	449734	-0.0247954	0.00711241	0.000489335	248094	0.00308827	0.00307211	0.31	85142	0.0128098	0.00607004	0.035	85279	0.00857988	0.00686953	0.22	85670	-4.08577e-05	0.000420445	0.91	84810	0.00504819	0.00483475	0.32	85449	0.000230515
217	rs10830107	10	129304075	A	G	0.7922	0.0067	0.7832	0.7972	697828	6.144	8.066e-10	4.581e-09	++	0	0.555	1	0.4561	697828	DOCK1--[]--NPS	0.014864	0.00339169	7.2e-06	449734	0.0308349	0.00723654	2.03067e-05	248094	-0.0010604	0.00324941	0.75	85142	-0.0112814	0.00641929	0.083	85279	-0.00527315	0.00726956	0.47	85670	-1.50002e-05	0.000444686	0.99	84810	0.000530837	0.00511644	0.87	85449	-0.00227748
218	rs76518095	10	131149976	T	C	0.0772	0.0011	0.0757	0.078	697828	6.05	1.449e-09	7.818e-09	++	0	0.184	1	0.6681	697828	[]---MGMT	0.0237761	0.00505367	4.2e-06	449734	0.0464091	0.0117439	7.76467e-05	248094	-0.0187527	0.00487209	0.00011	85142	-0.0367521	0.00962508	0.00011	85279	-0.0391306	0.0108939	0.00031	85670	0.000414473	0.000666859	0.53	84810	0.00634097	0.00766608	0.41	85449	-0.000275337
219	rs12771973	10	133749294	A	G	0.2475	0.0072	0.2379	0.2528	697828	-5.868	4.408e-09	2.158e-08	--	0	0.346	1	0.5563	697828	[PPP2R2D]	-0.0135612	0.00309542	1.3e-05	449734	-0.0277495	0.00698842	7.15195e-05	248094	0.00143049	0.002972	0.65	85142	-0.000915713	0.00587143	0.89	85279	-0.000962766	0.00664765	0.88	85670	-0.000796649	0.000406718	0.049	84810	-0.00803893	0.00467927	0.082	85449	0.00264439
220	rs60521023	11	13314102	D	I	0.2965	0	0.2965	0.2965	248094	6.53	6.577e-11	4.654e-10	?+	0	0	0	1	248094	[ARNTL]	-	-	-	-	0.0429092	0.00657133	6.57671e-11	248094	-	-	-	-	-	-	-	-	-	-	-	-	-	-	-	-	-	-	-	-	-
221	rs10832648	11	16618307	A	C	0.1989	0.0035	0.1963	0.2035	697828	-7.179	7.029e-13	7.413e-12	--	0	0.07	1	0.7912	697828	SOX6---[]---C11orf58	-0.019805	0.00338271	3.2e-09	449734	-0.0301417	0.00741046	4.743e-05	248094	0.00733835	0.00325701	0.024	85142	0.0069633	0.00643234	0.25	85279	0.0155995	0.0072806	0.032	85670	0.000689696	0.000445694	0.13	84810	0.00807877	0.00512419	0.12	85449	0.00193827
222	rs10742179	11	27650524	A	G	0.2627	0.0034	0.2602	0.2673	697828	8.255	1.519e-16	3.375e-15	++	0	0.955	1	0.3285	697828	LIN7C---[]--BDNF	0.0182967	0.00306465	1.5e-09	449734	0.0384619	0.00674002	1.15273e-08	248094	-0.00417269	0.00294989	0.15	85142	-0.0105298	0.00582597	0.073	85279	-0.00987635	0.00659526	0.14	85670	0.000574923	0.000403692	0.16	84810	0.0103663	0.00464075	0.023	85449	0.000697313
223	rs4923541	11	28479535	T	C	0.5104	0.0003	0.5102	0.5109	697828	6.488	8.685e-11	5.997e-10	++	9.4	1.104	1	0.2934	697828	METTL15---[]	0.0124233	0.00268691	4.6e-06	449734	0.0281947	0.00598375	2.45155e-06	248094	0.000276262	0.00258235	0.91	85142	-0.00240332	0.00510015	0.62	85279	0.00419323	0.00577415	0.48	85670	0.000458176	0.000353404	0.2	84810	0.0088849	0.00406324	0.03	85449	0.00191601
224	rs621421	11	30405914	T	C	0.6256	0.006	0.6211	0.6337	697828	-8.008	1.167e-15	2.165e-14	--	0	0.019	1	0.8912	697828	ARL14EP--[]--MPPED2	-0.0177395	0.00277678	7.5e-11	449734	-0.0289344	0.00620267	3.08715e-06	248094	0.00721954	0.00267151	0.0069	85142	0.0105725	0.00527733	0.044	85279	0.0208379	0.00597515	0.00045	85670	-0.000583751	0.000365633	0.11	84810	-0.0072693	0.00420437	0.073	85449	-0.000823493
225	rs11032362	11	33759092	A	G	0.0937	0.0039	0.0908	0.0989	697828	11.424	3.166e-30	1.153e-27	++	41.5	1.71	1	0.191	697828	CD59--[]-FBXO3	0.0395538	0.00467579	4.8e-17	449734	0.079078	0.0100598	3.79226e-15	248094	-0.00941785	0.00449531	0.035	85142	-0.0180845	0.00887935	0.041	85279	-0.0204833	0.010055	0.042	85670	0.000306012	0.000615233	0.62	84810	-7.55444e-05	0.00707637	1	85449	-0.000259611
226	rs7111582	11	43893222	A	G	0.8956	0	0.8956	0.8956	697828	-7.921	2.358e-15	4.111e-14	--	0	0.06	1	0.8067	697828	HSD17B12--[]-ALKBH3	-0.0277534	0.00442599	5.2e-10	449734	-0.0478388	0.00972455	8.68296e-07	248094	0.00340119	0.00426529	0.43	85142	0.0163477	0.00842482	0.057	85279	0.0159351	0.0095375	0.097	85670	-0.00030098	0.000583819	0.61	84810	-0.00359309	0.00671206	0.61	85449	0.0024357
227	rs10838687	11	47312892	T	G	0.7918	0.0022	0.7902	0.7948	697828	7.71	1.263e-14	1.899e-13	++	71.2	3.469	1	0.06255	697828	[MADD]	0.0165822	0.00329533	3.8e-07	449734	0.0448591	0.00736517	1.11508e-09	248094	-7.35096e-05	0.00317708	0.97	85142	-0.0116646	0.00627657	0.058	85279	-0.00360111	0.00710714	0.62	85670	-0.000703192	0.00043478	0.11	84810	-0.00665401	0.00499944	0.18	85449	0.000750537
228	rs12808544	11	58373221	A	C	0.2409	0.0014	0.2399	0.2428	697828	-8.267	1.372e-16	3.076e-15	--	0	0	1	0.9869	697828	[ZFP91]	-0.0207525	0.00314754	3e-11	449734	-0.0342384	0.00696539	8.82457e-07	248094	0.00211041	0.0030288	0.49	85142	0.00799612	0.00598206	0.18	85279	0.0128825	0.00677323	0.057	85670	-0.000394226	0.000414549	0.34	84810	0.000899887	0.00476635	0.84	85449	-0.00325949
229	rs662094	11	66342691	A	G	0.4944	0.0018	0.4919	0.4958	697828	7.561	4.014e-14	5.449e-13	++	71.2	3.471	1	0.06244	697828	CTSF-[]--CCDC87	0.0135756	0.00268945	7.1e-07	449734	0.0357998	0.00596331	1.92767e-09	248094	-0.00509887	0.00258572	0.049	85142	-0.0111472	0.0051074	0.031	85279	-0.012011	0.00578216	0.036	85670	0.000699187	0.000353783	0.051	84810	0.0120443	0.00406831	0.0041	85449	-0.00375884
230	rs1278402	11	82972097	A	G	0.736	0.0042	0.7329	0.7416	697828	6.255	3.964e-10	2.396e-09	++	81.6	5.424	1	0.01986	697828	ANKRD42--[]CCDC90B	0.0110161	0.0030443	0.00028	449734	0.0380147	0.00678994	2.1488e-08	248094	-0.00276883	0.00292875	0.34	85142	-0.00194888	0.0057857	0.75	85279	-0.00478797	0.00655088	0.47	85670	5.84071e-06	0.000400833	0.99	84810	-0.0106801	0.00461017	0.019	85449	-0.000659107
231	rs1508608	11	92893825	A	G	0.3199	0.0025	0.3166	0.3217	697828	7.499	6.415e-14	8.355e-13	++	80.9	5.224	1	0.02227	697828	[SLC36A4]	0.0133063	0.00287547	3.2e-06	449734	0.0402209	0.00637802	2.85481e-10	248094	-0.000689532	0.00275947	0.8	85142	-0.0144526	0.00545041	0.0079	85279	-0.00702442	0.00617084	0.25	85670	0.000204733	0.000377672	0.6	84810	-0.00167807	0.00434257	0.66	85449	0.00221367
232	rs4121878	11	95120372	C	G	0.5008	0.0089	0.4889	0.5074	697828	6.037	1.57e-09	8.412e-09	++	0	0.21	1	0.6469	697828	SESN3---[]---FAM76B	0.0121092	0.00268747	4.8e-06	449734	0.0238963	0.00602345	7.26795e-05	248094	-0.00316093	0.00257769	0.23	85142	-0.00372793	0.00509143	0.49	85279	-0.0111193	0.00576462	0.057	85670	-0.000222441	0.000352815	0.53	84810	-0.00461962	0.00405698	0.26	85449	-0.00246398
233	rs17577073	11	99152801	A	C	0.5636	0.0033	0.5592	0.566	697828	6.665	2.639e-11	2.023e-10	++	0	0.735	1	0.3912	697828	[CNTN5]	0.0134248	0.0027333	1.3e-06	449734	0.0279554	0.00599601	3.12202e-06	248094	-0.0040737	0.00262937	0.12	85142	-0.00578483	0.00519403	0.25	85279	-0.0108831	0.00587967	0.065	85670	0.000103152	0.00035986	0.77	84810	0.00208804	0.00413747	0.59	85449	-0.000598501
234	rs2514214	11	113395329	A	G	0.2691	0.0021	0.2676	0.2719	697828	6.288	3.217e-10	1.98e-09	++	0	0.008	1	0.9286	697828	DRD2--[]---TMPRSS5	0.0153022	0.00303738	5.9e-07	449734	0.025722	0.0067314	0.000132814	248094	-0.00372539	0.00292766	0.2	85142	-0.00588977	0.00578226	0.32	85279	-0.00365662	0.00654673	0.58	85670	0.000645524	0.000400711	0.11	84810	0.00590901	0.00460728	0.2	85449	-0.00332195
235	rs4936290	11	114009255	A	C	0.6584	0.0119	0.6496	0.6744	697828	-6.735	1.641e-11	1.312e-10	--	47.8	1.917	1	0.1662	697828	[ZBTB16]	-0.0177058	0.00282752	4.6e-10	449734	-0.0189195	0.00651431	0.00368111	248094	0.00387945	0.00271679	0.16	85142	0.00413483	0.0053657	0.44	85279	0.00953809	0.00607554	0.11	85670	-0.000521993	0.000371863	0.16	84810	-0.00400944	0.00427621	0.37	85449	0.00367094
236	rs3867239	11	122093090	A	G	0.3762	0.0043	0.3704	0.3794	697828	7.033	2.016e-12	1.938e-11	++	32.8	1.488	1	0.2225	697828	BLID---[]---UBASH3B	0.0139675	0.00277918	8.7e-07	449734	0.0318099	0.00614935	2.30312e-07	248094	-0.0023547	0.00267135	0.38	85142	-0.0034639	0.00527617	0.52	85279	-0.00279756	0.00597431	0.64	85670	0.000127462	0.000365593	0.73	84810	-0.000332693	0.00420429	0.95	85449	-0.000302704
237	rs74357745	11	122811822	A	G	0.8803	0.002	0.8788	0.883	697828	6.56	5.39e-11	3.881e-10	++	76.2	4.199	1	0.04044	697828	[C11orf63]	0.026546	0.00412156	8.7e-11	449734	0.0213078	0.00940312	0.0234372	248094	0.00198792	0.00398475	0.61	85142	-0.00534651	0.00787142	0.52	85279	-0.0186888	0.00890705	0.037	85670	-0.00105541	0.000545271	0.052	84810	-0.0251862	0.00626708	5.6e-05	85449	-0.000476826
238	rs7943634	11	126734319	T	C	0.3075	0.0024	0.3042	0.3093	697828	-6.429	1.281e-10	8.549e-10	--	0	0.737	1	0.3906	697828	[KIRREL3]	-0.016455	0.00291003	1.4e-08	449734	-0.0204075	0.00649054	0.00166438	248094	0.00498741	0.00278924	0.072	85142	0.0111894	0.0055097	0.043	85279	0.00118791	0.00623789	0.85	85670	0.00070432	0.000381778	0.063	84810	0.00850667	0.00438974	0.052	85449	-0.00215757
239	rs3782860	12	361996	T	C	0.543	0.0067	0.534	0.548	697828	6.857	7.048e-12	6.068e-11	++	0	0.847	1	0.3575	697828	[SLC6A13]	0.0132079	0.00270465	7.2e-07	449734	0.0288571	0.00597866	1.38627e-06	248094	-0.00523679	0.00259879	0.042	85142	-3.98888e-05	0.00513311	0.98	85279	-0.00890565	0.00581203	0.12	85670	-0.00050764	0.00035564	0.15	84810	-0.00539147	0.00409069	0.2	85449	-0.00343692
240	rs1799464	12	16286082	A	G	0.2868	0.0042	0.2811	0.2899	697828	-5.816	6.011e-09	2.864e-08	--	0	0.046	1	0.8294	697828	DERA--[]--SLC15A5	-0.0135299	0.00296926	5.6e-06	449734	-0.0245609	0.0067461	0.000271546	248094	-0.00375504	0.00284526	0.19	85142	0.0050071	0.00562	0.36	85279	0.00342647	0.00636179	0.59	85670	0.000232798	0.00038928	0.55	84810	0.0103585	0.00447755	0.019	85449	-0.00257202
241	rs12298405	12	17015267	T	C	0.3301	0.0049	0.3265	0.3367	697828	-6.695	2.157e-11	1.683e-10	--	0	0.096	1	0.7561	697828	LMO3---[]	-0.0158538	0.00286448	2.7e-08	449734	-0.0235983	0.00630571	0.00018213	248094	0.00317238	0.00275486	0.25	85142	0.00625838	0.00544061	0.25	85279	0.00608752	0.00615918	0.32	85670	-0.000157685	0.000376892	0.67	84810	-0.00690655	0.00433478	0.11	85449	0.000686906
242	rs2433634	12	23060363	A	C	0.7241	0.008	0.7181	0.7348	697828	-6.533	6.442e-11	4.566e-10	--	0	0.055	1	0.8153	697828	ETNK1---[]---SOX5	-0.0153307	0.00298813	3.3e-07	449734	-0.0278826	0.00682899	4.44725e-05	248094	0.0034056	0.00287147	0.23	85142	-0.000942335	0.00567203	0.87	85279	0.00524553	0.00642013	0.42	85670	-0.000808052	0.000392908	0.039	84810	-0.00255478	0.00451896	0.56	85449	-0.000916937
243	rs11611435	12	24089322	T	C	0.5561	0.0064	0.5513	0.5648	697828	6.843	7.75e-12	6.617e-11	++	0	0.194	1	0.6596	697828	[SOX5]	0.0157403	0.00270297	8.6e-09	449734	0.0224573	0.00602646	0.000194085	248094	-0.00316662	0.00260048	0.23	85142	-0.00762833	0.00513572	0.15	85279	-0.00635331	0.00581415	0.28	85670	-3.28459e-05	0.000355813	0.93	84810	0.00113924	0.00409212	0.77	85449	-0.00177072
244	rs13377754	12	34051765	T	C	0.6104	0.0027	0.6068	0.6124	697828	13.919	4.854e-44	3.01e-40	++	0	0.54	1	0.4624	697828	SYT10---[]---ALG10	0.0297291	0.00275916	6.9e-27	449734	0.0546396	0.00614808	6.15185e-19	248094	-0.00744438	0.00264956	0.0051	85142	-0.0173605	0.00523392	0.0011	85279	-0.0193746	0.00592484	0.0011	85670	5.23403e-05	0.000362569	0.87	84810	-0.0039698	0.00417008	0.38	85449	-0.00161546
245	rs1843888	12	38737310	A	G	0.5433	0.0081	0.5325	0.5493	697828	14.469	1.889e-47	2.361e-43	++	66	2.942	1	0.08632	697828	ALG10B--[]---CPNE8	0.0288388	0.00270621	3.2e-26	449734	0.0600724	0.00600595	1.45702e-23	248094	-0.00969166	0.00260654	0.00019	85142	-0.0224682	0.00514848	1.3e-05	85279	-0.0324036	0.00582898	2.6e-08	85670	0.00091629	0.000356623	0.0097	84810	0.0012821	0.00410275	0.69	85449	-0.00540972
246	rs247929	12	46294908	C	G	0.5081	0.0039	0.5052	0.5134	697828	8.792	1.473e-18	4.933e-17	++	0	0.758	1	0.384	697828	[ARID2]	0.0177077	0.0026901	6.2e-11	449734	0.0355621	0.0059863	2.83195e-09	248094	0.000303461	0.0025825	0.91	85142	-0.0118629	0.00510072	0.02	85279	-0.00785131	0.00577329	0.18	85670	-4.7881e-05	0.000353337	0.88	84810	-0.00636203	0.00406371	0.11	85449	-0.00404457
247	rs7975791	12	49413486	T	C	0.0384	0.0013	0.0367	0.0394	697828	6.127	8.938e-10	5.031e-09	++	0	0.125	1	0.7236	697828	[KMT2D]	0.034566	0.00689894	2.9e-07	449734	0.0535517	0.0158923	0.000752981	248094	-0.0089205	0.00661454	0.18	85142	-0.0301817	0.0130569	0.02	85279	-0.0434342	0.0147954	0.0034	85670	0.00152529	0.000905489	0.089	84810	0.00793405	0.010424	0.46	85449	-0.00299684
248	rs4761989	12	52042142	T	C	0.868	0.0013	0.8663	0.8689	697828	-6.452	1.105e-10	7.471e-10	--	0	0.233	1	0.6293	697828	[SCN8A]	-0.0191328	0.00398363	1e-06	449734	-0.0369601	0.00872814	2.29114e-05	248094	0.00237265	0.00381525	0.52	85142	0.00562243	0.00753567	0.44	85279	-0.00187925	0.0085309	0.82	85670	0.00080319	0.000522041	0.12	84810	0.00174875	0.00600437	0.78	85449	0.00888639
249	rs7299922	12	54702519	A	G	0.6388	0.011	0.6307	0.6536	697828	6.876	6.171e-12	5.376e-11	++	0	0.549	1	0.4588	697828	NFE2-[]--COPZ1	0.016149	0.00279944	2.5e-09	449734	0.0225376	0.00643063	0.000456749	248094	-0.00574035	0.00269155	0.033	85142	-0.0155376	0.00531627	0.0036	85279	-0.0223858	0.00601819	0.00019	85670	-0.000148968	0.000368266	0.7	84810	-0.0050818	0.00423571	0.23	85449	-0.000281886
250	rs487722	12	57824165	T	G	0.2084	0.0049	0.2019	0.2121	697828	6.304	2.906e-10	1.805e-09	++	0	0.21	1	0.6464	697828	R3HDM2---[]-INHBC	0.0174608	0.00329114	9.6e-08	449734	0.0256326	0.00756034	0.000698088	248094	-0.00506265	0.00316871	0.11	85142	-0.0109145	0.00625615	0.079	85279	-0.0210762	0.00708434	0.0031	85670	0.0012695	0.000433603	0.0035	84810	0.00906977	0.00498731	0.077	85449	6.83373e-05
251	rs10877962	12	63520912	T	C	0.4083	0.0083	0.3972	0.4145	697828	9.105	8.594e-20	3.702e-18	++	90.6	10.664	1	0.001093	697828	PPM1H---[]--AVPR1A	0.0145449	0.00273885	8.2e-08	449734	0.049402	0.00613697	8.23125e-16	248094	-0.00388991	0.00262652	0.14	85142	-0.0168724	0.00518842	0.00093	85279	-0.00125322	0.00587442	0.83	85670	0.000374173	0.000359473	0.28	84810	0.00349827	0.00413539	0.38	85449	-0.00446792
252	rs711098	12	77976559	A	C	0.3979	0.0075	0.3879	0.4035	697828	6.095	1.097e-09	6.065e-09	++	80.6	5.146	1	0.02329	697828	E2F7---[]---NAV3	0.0096375	0.00274587	0.0004	449734	0.0334374	0.00612973	4.89224e-08	248094	0.00102415	0.00263301	0.7	85142	-0.0141216	0.00520056	0.0061	85279	-0.00776273	0.00588848	0.19	85670	0.000876227	0.000360287	0.015	84810	0.00439627	0.00414496	0.29	85449	0.000852462
253	rs7959983	12	90452978	T	C	0.5955	0.0005	0.5948	0.5959	697828	-8.514	1.68e-17	4.535e-16	--	0	0.258	1	0.6118	697828	ATP2B1---[]---CCER1	-0.0195258	0.00272849	9.5e-13	449734	-0.0283325	0.00606814	3.02413e-06	248094	0.00796038	0.0026293	0.0025	85142	0.0149563	0.00519299	0.0037	85279	0.0159258	0.00587947	0.0064	85670	5.63268e-05	0.000359733	0.86	84810	0.00586118	0.00413753	0.15	85449	-0.00504492
254	rs7304278	12	106989915	A	G	0.2827	0.0106	0.2748	0.2971	697828	-8.055	7.97e-16	1.529e-14	--	0	0.144	1	0.7048	697828	POLR3B--[]-RFX4	-0.020255	0.00302264	2.2e-11	449734	-0.0296209	0.0065852	6.84222e-06	248094	0.00582594	0.00290055	0.045	85142	0.0126535	0.00572955	0.028	85279	0.00475234	0.0064867	0.47	85670	9.7059e-05	0.000396952	0.8	84810	-0.00152894	0.00456652	0.8	85449	-0.00407264
255	rs7298532	12	112510404	T	C	0.7213	0.0046	0.7179	0.7275	697828	6.723	1.785e-11	1.416e-10	++	0	0.075	1	0.7846	697828	[NAA25]	0.0164304	0.00298282	2.7e-08	449734	0.0252294	0.00665921	0.000151282	248094	0.00490861	0.00286845	0.085	85142	0.00705748	0.0056651	0.2	85279	-0.00176244	0.00641319	0.78	85670	0.000683069	0.000392492	0.083	84810	0.00168694	0.00451402	0.69	85449	-0.00511218
256	rs3955311	12	114343818	T	C	0.1491	0.0025	0.1458	0.151	697828	5.825	5.71e-09	2.733e-08	++	0	0.091	1	0.7633	697828	[RBM19]	0.0167632	0.00376823	6.9e-06	449734	0.0314416	0.00846333	0.000203232	248094	-0.00281323	0.00360931	0.44	85142	-0.0043854	0.00713017	0.54	85279	0.00251859	0.00807449	0.75	85670	-0.000105359	0.000493963	0.85	84810	0.00201666	0.00568279	0.68	85449	0.00346059
257	rs80097534	12	121029604	T	G	0.0966	0.0026	0.093	0.0985	697828	-6.23	4.656e-10	2.775e-09	--	71.6	3.524	1	0.06047	697828	POP5--[]--CABP1	-0.0281025	0.00455453	9.3e-10	449734	-0.0239459	0.0108475	0.0272621	248094	0.005923	0.00436318	0.17	85142	0.010033	0.00861619	0.24	85279	0.0138548	0.00975498	0.16	85670	0.000380765	0.000597043	0.52	84810	0.00089054	0.00686721	0.87	85449	-0.00470598
258	rs9597241	13	56281271	A	C	0.8106	0.001	0.8093	0.8113	697828	7.808	5.831e-15	9.385e-14	++	0	0.036	1	0.8501	697828	[]	0.0213884	0.00345609	7.5e-10	449734	0.0365032	0.00759499	1.53201e-06	248094	-0.00611502	0.00331764	0.067	85142	-0.017174	0.00655387	0.0095	85279	-0.00550967	0.00742107	0.47	85670	-0.000679632	0.000453986	0.13	84810	-0.0130119	0.00522317	0.015	85449	0.00111055
259	rs12871550	13	59576365	A	G	0.3229	0.0017	0.3216	0.3252	697828	7.419	1.182e-13	1.459e-12	++	0	0.426	1	0.5138	697828	[]---DIAPH3	0.0159966	0.00287516	2.6e-08	449734	0.0315214	0.00637107	7.51034e-07	248094	-0.0016216	0.00275391	0.56	85142	-0.00376875	0.00544105	0.5	85279	-0.00443334	0.00616028	0.48	85670	0.000366439	0.000376873	0.34	84810	0.00318598	0.00433691	0.48	85449	0.00197837
260	rs9571526	13	66590868	T	G	0.7706	0.0019	0.7692	0.7731	697828	-6.124	9.15e-10	5.14e-09	--	1.7	1.018	1	0.3131	697828	[]---PCDH9	-0.013418	0.00319269	1.6e-05	449734	-0.0318266	0.00713411	8.15386e-06	248094	0.00621894	0.00306979	0.044	85142	0.0099893	0.00606406	0.096	85279	0.00801563	0.00686775	0.24	85670	-0.00106595	0.000420168	0.012	84810	-0.00871977	0.00483611	0.076	85449	0.0024475
261	rs2593487	13	69903058	A	G	0.3361	0.0062	0.3278	0.3407	697828	-7.371	1.697e-13	2.029e-12	--	38.4	1.622	1	0.2027	697828	[]---KLHL1	-0.014844	0.00284306	2.5e-07	449734	-0.0344846	0.00636624	6.04616e-08	248094	0.00747183	0.00273182	0.0066	85142	0.000518091	0.00539741	0.98	85279	0.00607002	0.00610931	0.32	85670	2.4273e-05	0.000373821	0.94	84810	-0.00708762	0.00430121	0.11	85449	0.00211736
262	rs495593	13	72919800	A	G	0.7383	0.0062	0.7299	0.743	697828	6.182	6.322e-10	3.668e-09	++	44	1.787	1	0.1813	697828	DACH1---[]---MZT1	0.0128799	0.00308061	3.1e-05	449734	0.0319638	0.00671688	1.94275e-06	248094	-0.00515379	0.00295802	0.087	85142	-0.0114848	0.00584422	0.047	85279	-0.0145851	0.00661501	0.028	85670	0.000357183	0.000404847	0.39	84810	0.00709599	0.00465746	0.13	85449	-0.00055938
263	rs45597035	13	73649152	A	G	0.6469	0.0085	0.6354	0.6532	697828	-5.882	4.058e-09	2.001e-08	--	0	0.017	1	0.8975	697828	[KLF5]	-0.0129641	0.00284536	3.4e-06	449734	-0.0226541	0.00627456	0.000305594	248094	0.00175351	0.00273107	0.53	85142	-0.00266801	0.00539688	0.64	85279	0.00570165	0.00611057	0.35	85670	-0.000327904	0.00037368	0.37	84810	-0.00543679	0.00430047	0.16	85449	0.00223369
264	rs9573980	13	77590741	A	G	0.9659	0.0005	0.9652	0.9663	697828	13.134	2.102e-39	5.03e-36	++	57	2.325	1	0.1273	697828	[FBXL3]	0.0727085	0.00745314	5.7e-22	449734	0.149818	0.0165713	1.3624e-19	248094	-0.0151715	0.00718636	0.035	85142	-0.0506076	0.0141905	0.00045	85279	-0.0298555	0.0160632	0.062	85670	-0.00044108	0.000983176	0.64	84810	-0.0145073	0.0113151	0.18	85449	0.00999903
265	rs1886205	13	94062095	A	C	0.7604	0.0011	0.7595	0.7619	697828	7.864	3.733e-15	6.249e-14	++	0	0.023	1	0.8793	697828	[GPC6]	0.0194352	0.00316104	4.9e-10	449734	0.0337325	0.00701298	1.50457e-06	248094	-0.00285464	0.00303513	0.35	85142	-0.0112213	0.00599661	0.064	85279	-0.00609044	0.00678782	0.37	85670	-0.000111042	0.00041534	0.8	84810	-0.00413844	0.00477911	0.39	85449	0.00080458
266	rs9558942	13	107700218	T	C	0.6722	0.002	0.6695	0.6737	697828	-5.736	9.698e-09	4.432e-08	--	76.2	4.207	1	0.04027	697828	ARGLU1---[]---FAM155A	-0.00987018	0.00286731	0.00072	449734	-0.0320356	0.00632301	4.04986e-07	248094	0.00314563	0.00274963	0.25	85142	0.00845712	0.0054323	0.13	85279	0.00915019	0.00614873	0.14	85670	-0.000326989	0.00037625	0.38	84810	-0.00580923	0.00432936	0.16	85449	-0.000442962
267	rs3815983	13	109779906	T	C	0.3604	0.001	0.3597	0.3618	697828	-6.548	5.83e-11	4.169e-10	--	0	0	1	0.9944	697828	[MYO16]	-0.0148253	0.00282602	1.5e-07	449734	-0.0246948	0.00631636	9.23355e-05	248094	0.0070374	0.00272154	0.01	85142	0.0181136	0.00537644	0.0008	85279	0.00681379	0.00608617	0.27	85670	0.000243319	0.000372448	0.51	84810	0.00146587	0.0042847	0.75	85449	-0.000829817
268	rs1163628	13	112226420	A	C	0.8572	0.0007	0.8563	0.8578	697828	-6.187	6.138e-10	3.571e-09	--	0	0.068	1	0.7942	697828	TEX29---[]---SOX1	-0.0188411	0.0038478	1.5e-06	449734	-0.03305	0.00847767	9.68479e-05	248094	0.00465427	0.00370147	0.2	85142	0.0158614	0.00731287	0.033	85279	0.0165391	0.00827435	0.045	85670	-0.000184695	0.000506559	0.71	84810	0.00263648	0.00582586	0.67	85449	0.0025943
269	rs61990287	14	42069889	A	C	0.2742	0.0112	0.2591	0.2826	697828	6.096	1.091e-09	6.035e-09	++	0	0.139	1	0.7088	697828	[]-LRFN5	0.0138179	0.00299613	3e-06	449734	0.0267862	0.00680831	8.34392e-05	248094	-0.0041136	0.0028783	0.15	85142	-0.00345612	0.00568572	0.53	85279	-0.00261797	0.00643538	0.68	85670	0.000314617	0.00039394	0.43	84810	0.00522481	0.00453083	0.27	85449	7.25465e-05
270	rs2878172	14	55373670	A	G	0.5693	0.0037	0.5665	0.5742	697828	-6.071	1.271e-09	6.937e-09	--	62.1	2.637	1	0.1044	697828	GCH1-[]--WDHD1	-0.0104137	0.00272883	9.4e-05	449734	-0.0296115	0.00601457	8.50095e-07	248094	0.00395834	0.00262476	0.13	85142	0.00480791	0.00518467	0.35	85279	-0.000250666	0.00586852	0.96	85670	-0.000302045	0.000359218	0.39	84810	-0.00307372	0.00413183	0.45	85449	0.000211015
271	rs962961	14	57281154	T	C	0.3308	0.0043	0.3275	0.3366	697828	-6.911	4.818e-12	4.289e-11	--	0	0.012	1	0.9145	697828	OTX2-[]---EXOC5	-0.0159069	0.00286872	2e-08	449734	-0.0254204	0.00630124	5.47312e-05	248094	0.00606111	0.00276256	0.03	85142	0.0148943	0.00545586	0.0059	85279	0.00663501	0.00617623	0.28	85670	-0.000708065	0.00037807	0.062	84810	-0.0067757	0.00434841	0.12	85449	0.00502953
272	rs6573308	14	60806976	T	C	0.3941	0.0091	0.3873	0.4064	697828	5.996	2.016e-09	1.057e-08	++	0	0.848	1	0.3572	697828	PPM1A--[]--C14orf39	0.0119069	0.00277713	2e-05	449734	0.0263219	0.00610069	1.59846e-05	248094	-0.000389945	0.00266105	0.89	85142	0.00165889	0.00525614	0.75	85279	-0.0075503	0.00594858	0.21	85670	-0.000379086	0.000364108	0.3	84810	-0.00394122	0.00418819	0.36	85449	-0.00283336
273	rs7143933	14	62460219	T	G	0.2615	0.0025	0.2582	0.2634	697828	6.082	1.187e-09	6.517e-09	++	66.9	3.021	1	0.08218	697828	SNAPC1---[]-SYT16	0.0113763	0.00305185	0.00012	449734	0.0340685	0.00678413	5.11867e-07	248094	-0.00146933	0.00292113	0.61	85142	0.00160161	0.00577031	0.76	85279	0.00235677	0.00653294	0.71	85670	0.000287575	0.000399702	0.47	84810	-0.0014768	0.00459937	0.75	85449	-0.00423131
274	rs2978382	14	64769074	T	C	0.5852	0.0066	0.5763	0.5901	697828	6.083	1.178e-09	6.472e-09	++	0	0.031	1	0.8609	697828	ESR2-[]--MTHFD1	0.0139992	0.00274141	6.1e-07	449734	0.0210824	0.00604712	0.000489371	248094	-0.0034646	0.00263968	0.19	85142	-0.00974319	0.00521453	0.055	85279	-0.00710221	0.00590164	0.23	85670	0.000142595	0.000361244	0.69	84810	0.00305158	0.00415434	0.47	85449	-0.00281162
275	rs4903203	14	74660508	A	G	0.3237	0.0029	0.3216	0.3275	697828	6.697	2.132e-11	1.665e-10	++	0	0.06	1	0.8058	697828	[LIN52]	0.0145042	0.00287892	1.7e-07	449734	0.0267024	0.00637249	2.7861e-05	248094	-0.00445846	0.00276204	0.11	85142	-0.00997407	0.00545579	0.066	85279	-0.0103172	0.00617345	0.092	85670	2.8846e-05	0.00037794	0.95	84810	-0.00941111	0.00434583	0.031	85449	0.00485342
276	rs12436039	14	79452019	T	C	0.8801	0.0035	0.8753	0.8827	697828	5.806	6.398e-09	3.032e-08	++	79.6	4.914	1	0.02664	697828	[NRXN3]	0.0143341	0.00422728	0.00084	449734	0.0484335	0.00924301	1.59311e-07	248094	-0.00896412	0.00402735	0.027	85142	-0.017916	0.00795633	0.03	85279	-0.0279285	0.0090107	0.002	85670	-0.000339748	0.000551172	0.55	84810	-0.00423175	0.00634187	0.53	85449	-0.000746737
277	rs4550384	14	85350142	T	G	0.758	0.0048	0.7544	0.7645	697828	6.319	2.627e-10	1.646e-09	++	0	0.048	1	0.827	697828	[]---FLRT2	0.0157213	0.00313024	7.7e-07	449734	0.0279533	0.00708935	8.03361e-05	248094	-0.00416357	0.00300326	0.17	85142	-0.0055033	0.00593281	0.35	85279	7.66763e-05	0.00671735	0.99	85670	0.000389905	0.000411134	0.35	84810	0.00751717	0.00472961	0.11	85449	-0.00125922
278	rs710284	14	98532540	T	C	0.5797	0.0071	0.5702	0.585	697828	5.898	3.671e-09	1.826e-08	++	0	0.53	1	0.4665	697828	[]---C14orf177	0.0119132	0.00273187	1.7e-05	449734	0.0246638	0.00601365	4.10474e-05	248094	-0.00679351	0.00262702	0.0098	85142	-0.0143534	0.00518902	0.0053	85279	-0.0133687	0.00587439	0.024	85670	0.000739052	0.000359524	0.04	84810	0.00813914	0.00413537	0.04	85449	-0.00178874
279	rs11845599	14	101016824	A	G	0.6353	0.0002	0.6351	0.6355	697828	-7.567	3.826e-14	5.216e-13	--	14.1	1.164	1	0.2805	697828	[BEGAIN]	-0.0152885	0.00281767	5.6e-08	449734	-0.0342793	0.00637414	7.53035e-08	248094	0.00196356	0.00270363	0.47	85142	0.0124459	0.00534012	0.018	85279	0.0127155	0.00604458	0.034	85670	-0.000374053	0.000370003	0.31	84810	0.000949071	0.00425585	0.81	85449	-0.00400899
280	rs59986227	15	48009263	C	G	0.7493	0.0096	0.7422	0.7623	697828	-7.084	1.398e-12	1.388e-11	--	0	0.016	1	0.8999	697828	[]-SEMA6D	-0.0178401	0.00310217	8.3e-09	449734	-0.0292697	0.00709898	3.73901e-05	248094	0.0037437	0.00298667	0.22	85142	0.0192487	0.00590011	0.0011	85279	0.004786	0.00667744	0.46	85670	-0.000709069	0.000408914	0.085	84810	-0.00216031	0.00470383	0.64	85449	0.00312078
281	rs12442008	15	53725112	T	C	0.2593	0.0085	0.253	0.2707	697828	6.884	5.827e-12	5.102e-11	++	51.4	2.058	1	0.1514	697828	ONECUT1---[]--WDR72	0.0142934	0.00311391	3e-06	449734	0.0352935	0.0067146	1.46976e-07	248094	-0.00158573	0.00299632	0.59	85142	-0.0152329	0.00591977	0.0095	85279	-0.000859386	0.00670013	0.89	85670	-4.30552e-05	0.000410112	0.92	84810	-0.00333019	0.00471832	0.48	85449	-0.00347838
282	rs4775086	15	58969292	A	G	0.2363	0.0025	0.2329	0.2382	697828	-5.97	2.366e-09	1.223e-08	--	0	0.644	1	0.4222	697828	[ADAM10]	-0.0137624	0.00316622	1.6e-05	449734	-0.0298909	0.00711046	2.61956e-05	248094	0.00573227	0.00303147	0.061	85142	0.0214951	0.00598918	0.00038	85279	0.00903311	0.00677804	0.18	85670	-0.000100323	0.000414839	0.81	84810	0.00396723	0.00477212	0.43	85449	-0.00268857
283	rs12442674	15	96907819	A	C	0.7296	0.0071	0.7243	0.7391	697828	6.046	1.485e-09	7.995e-09	++	67.5	3.075	1	0.07952	697828	NR2F2--[]---SPATA8	0.0112618	0.00301088	0.00014	449734	0.040114	0.00800357	5.36843e-07	248094	-0.00385408	0.00289241	0.18	85142	-0.011038	0.00571348	0.054	85279	-0.00681113	0.00646754	0.3	85670	-0.000298004	0.000395853	0.45	84810	-0.00825766	0.00455473	0.072	85449	0.00586165
284	rs1873958	15	101147726	A	G	0.4088	0.0024	0.407	0.4121	697828	8.3	1.04e-16	2.389e-15	++	81.5	5.391	1	0.02024	697828	[ASB7]	0.014117	0.0027541	1.3e-07	449734	0.0413986	0.00607689	9.5574e-12	248094	-0.0037565	0.0026468	0.15	85142	-0.00737514	0.00522808	0.16	85279	-0.00803633	0.00591707	0.17	85670	0.00103518	0.000362258	0.0045	84810	0.0124503	0.00416644	0.003	85449	-0.00377922
285	rs72773411	16	728514	A	G	0.1529	0.0091	0.1407	0.1597	697828	5.823	5.784e-09	2.765e-08	++	0	0.547	1	0.4595	697828	RHBDL1[]-STUB1	0.0155734	0.003685	2.3e-05	449734	0.0352892	0.00867957	4.78889e-05	248094	-0.00764924	0.0035503	0.031	85142	-0.0133089	0.00701277	0.058	85279	-0.0144934	0.00793707	0.068	85670	-0.00063471	0.000486108	0.19	84810	-0.0142326	0.00558778	0.0085	85449	0.00875142
286	rs12445235	16	8195278	C	G	0.4098	0.0002	0.4096	0.41	697828	-5.95	2.688e-09	1.374e-08	--	0	0.215	1	0.6429	697828	RBFOX1---[]---TMEM114	-0.0127193	0.00273708	6.8e-06	449734	-0.023855	0.00608621	8.86453e-05	248094	0.00100481	0.00263589	0.71	85142	0.00401078	0.00520726	0.44	85279	0.000110183	0.00589424	1	85670	-0.000212479	0.00036077	0.56	84810	-0.000910427	0.00414831	0.83	85449	-0.00474352
287	rs2304467	16	8988777	C	G	0.6066	0.0085	0.6002	0.6181	697828	-6.075	1.239e-09	6.777e-09	--	0	0.261	1	0.6095	697828	[USP7]	-0.0141095	0.00276055	2.2e-07	449734	-0.0201827	0.00628298	0.00131672	248094	0.00106258	0.00264556	0.69	85142	0.000420299	0.0052269	0.95	85279	0.00676132	0.00591769	0.26	85670	7.00816e-06	0.000362108	1	84810	-0.00343856	0.00416358	0.39	85449	0.000678742
288	rs11641239	16	23124193	T	C	0.2854	0.0042	0.2798	0.2886	697828	6.141	8.196e-10	4.648e-09	++	42.2	1.731	1	0.1883	697828	[USP31]	0.0172486	0.00296753	1.1e-08	449734	0.0173937	0.00667597	0.00917701	248094	0.00289805	0.00285053	0.31	85142	0.0008477	0.00563123	0.84	85279	0.00482707	0.00637319	0.45	85670	0.000545061	0.000390166	0.16	84810	0.00294044	0.00448553	0.54	85449	-0.00374076
289	rs7203707	16	24518569	A	C	0.5193	0.0046	0.5159	0.5256	697828	-6.518	7.116e-11	5e-10	--	58	2.382	1	0.1227	697828	CACNG3---[]--RBBP6	-0.0164726	0.00269903	7.6e-10	449734	-0.015903	0.00600704	0.00811063	248094	0.00946659	0.00259707	0.00027	85142	0.0149222	0.00513027	0.0042	85279	0.005741	0.00580688	0.32	85670	0.000307725	0.00035545	0.39	84810	0.00590295	0.0040864	0.15	85449	-0.00188845
290	rs4785296	16	49467234	C	G	0.231	0.0008	0.23	0.2316	697828	6.351	2.139e-10	1.365e-09	++	0	0.188	1	0.6643	697828	C16orf78--[]--ZNF423	0.0151759	0.00318655	1.3e-06	449734	0.0292082	0.0070631	3.54528e-05	248094	-0.00531862	0.0030555	0.079	85142	-0.0163099	0.00603536	0.0068	85279	-0.0153854	0.00682853	0.026	85670	-0.000151331	0.000418103	0.73	84810	-0.00266685	0.00480433	0.62	85449	0.00143117
291	rs3743794	16	52112312	A	G	0.6073	0.0017	0.6061	0.6096	697828	-6.083	1.18e-09	6.482e-09	--	0	0.119	1	0.7302	697828	C16orf97-[]---TOX3	-0.0140733	0.00276271	3.6e-07	449734	-0.020505	0.00612066	0.000807647	248094	-0.00465296	0.00265149	0.081	85142	0.00196853	0.00523751	0.7	85279	0.00045999	0.00592898	0.92	85670	-0.00039942	0.00036284	0.29	84810	-0.000394913	0.00417195	0.89	85449	0.00193031
292	rs12927162	16	52684916	A	G	0.7276	0.0082	0.7216	0.7386	697828	13.504	1.484e-41	5.524e-38	++	76.3	4.215	1	0.04007	697828	TOX3---[]---CHD9	0.0286498	0.00300067	6.8e-22	449734	0.0656397	0.0067695	3.01553e-22	248094	-0.0147839	0.00287345	2.5e-07	85142	-0.0327079	0.00567658	7.6e-09	85279	-0.0209448	0.00642553	0.0011	85670	0.0012108	0.000393277	0.0021	84810	0.0141364	0.00452179	0.0019	85449	-0.00267358
293	rs1421085	16	53800954	T	C	0.5935	0.0045	0.5875	0.5969	697828	-12.354	4.651e-35	4.563e-32	--	0	0.02	1	0.8879	697828	[FTO]	-0.0275621	0.00274075	1.5e-23	449734	-0.0438753	0.00605001	4.08247e-13	248094	0.00623228	0.00263151	0.018	85142	0.0130416	0.00519895	0.011	85279	0.0155868	0.00588404	0.008	85670	0.000502831	0.000360124	0.15	84810	0.0136498	0.00414001	0.00093	85449	-0.00259149
294	rs2550298	16	56367969	T	C	0.3811	0.0053	0.3772	0.3882	697828	-11.047	2.278e-28	5.67e-26	--	0	0.088	1	0.7661	697828	[GNAO1]	-0.0239989	0.0027767	3.6e-18	449734	-0.0429258	0.00629003	8.77051e-12	248094	0.00287241	0.0026708	0.27	85142	0.0191431	0.00527648	0.00037	85279	0.00714439	0.00597163	0.23	85670	-0.000584927	0.000365535	0.11	84810	-0.00279477	0.00420189	0.47	85449	0.00559976
295	rs8044054	16	60628436	T	C	0.3878	0.0017	0.3855	0.389	697828	8.748	2.18e-18	7.051e-17	++	0	0.008	1	0.9305	697828	[]	0.019218	0.00275723	1.5e-12	449734	0.0313904	0.00610042	2.66397e-07	248094	-0.00323721	0.00264472	0.22	85142	-0.00997034	0.00522406	0.054	85279	-0.00658446	0.00591357	0.26	85670	0.000542473	0.000361982	0.14	84810	0.00338826	0.00416171	0.42	85449	-0.00218428
296	rs72790386	16	68136932	T	G	0.0338	0.0008	0.0332	0.0349	697828	5.876	4.204e-09	2.067e-08	++	0	0.487	1	0.4852	697828	[NFATC3]	0.0311989	0.00751134	1.7e-05	449734	0.0709106	0.0174499	4.82631e-05	248094	-0.00100713	0.00719911	0.88	85142	-0.017144	0.0142165	0.23	85279	-0.00408697	0.0160834	0.8	85670	-0.000964925	0.000985098	0.34	84810	-0.0250476	0.0113086	0.031	85449	0.000962082
297	rs17604349	16	72210865	A	G	0.1848	0.0076	0.1792	0.195	697828	-9.417	4.624e-21	2.581e-19	--	0	0.101	1	0.7503	697828	PMFBP1-[]---ZFHX3	-0.0257422	0.00351443	1.7e-13	449734	-0.0440948	0.00751272	4.34138e-09	248094	0.0116201	0.00337756	0.00057	85142	0.0276564	0.00667097	3.2e-05	85279	0.031908	0.00755312	2.4e-05	85670	-0.00110757	0.000462412	0.016	84810	-0.0151897	0.00531558	0.004	85449	0.00279108
298	rs1061032	17	8064083	T	G	0.094	0.0073	0.0886	0.1039	697828	10.47	1.185e-25	1.691e-23	++	0	0.094	1	0.7586	697828	[VAMP2]	0.0387677	0.00477391	2e-16	449734	0.064662	0.00996419	8.60908e-11	248094	-0.0131804	0.00456139	0.0037	85142	-0.0292217	0.00900948	0.0012	85279	-0.0302104	0.0102031	0.003	85670	-2.79172e-05	0.00062415	0.96	84810	-0.0101556	0.00718489	0.16	85449	-1.15987e-05
299	rs11545787	17	17398278	A	G	0.2482	0.003	0.2441	0.2504	697828	-11.948	6.662e-33	4.2e-30	--	91.6	11.903	1	0.0005605	697828	[RASD1]	-0.0238098	0.0031377	4.9e-14	449734	-0.0704617	0.00712482	4.43482e-23	248094	-3.90623e-05	0.00302447	0.99	85142	0.016329	0.00597344	0.0066	85279	0.0103773	0.00676006	0.12	85670	-0.000855474	0.000414026	0.038	84810	-0.000178687	0.00476237	0.98	85449	0.00480056
300	rs12950382	17	30603994	A	G	0.7198	0.0067	0.7107	0.7247	697828	5.725	1.033e-08	4.695e-08	++	0	0.64	1	0.4238	697828	[RHBDL3]	0.0126178	0.0030171	3.8e-05	449734	0.027047	0.00666936	4.9969e-05	248094	-0.00355739	0.00290115	0.22	85142	-0.00447612	0.0057298	0.42	85279	-0.00388116	0.00648436	0.55	85670	-0.000936037	0.000396988	0.019	84810	-0.01198	0.00456633	0.011	85449	-0.000105456
301	rs4365329	17	31625887	A	T	0.5383	0.0038	0.5332	0.5412	697828	-5.829	5.585e-09	2.678e-08	--	0	0.762	1	0.3827	697828	[ASIC2]	-0.0108304	0.00270572	3.2e-05	449734	-0.0250046	0.00598758	2.96384e-05	248094	0.0049012	0.00260577	0.06	85142	0.00810452	0.00514706	0.12	85279	0.00421615	0.00582512	0.46	85670	0.000155373	0.000356621	0.66	84810	-0.0052254	0.00410262	0.21	85449	-0.00133739
302	rs2011528	17	33980566	T	C	0.8254	0.0081	0.8145	0.8314	697828	-6.958	3.452e-12	3.165e-11	--	0	0.178	1	0.673	697828	[AP2B1]	-0.0206881	0.00359054	5.3e-09	449734	-0.0294233	0.00772271	0.00013903	248094	0.000108155	0.00343104	0.98	85142	0.0116783	0.00677666	0.08	85279	0.00600216	0.00767082	0.41	85670	0.000591099	0.000469585	0.21	84810	0.0119305	0.0054033	0.03	85449	0.00276323
303	rs3760381	17	43047083	A	G	0.2544	0.0052	0.2505	0.2614	697828	6.562	5.327e-11	3.84e-10	++	0	0.368	1	0.5442	697828	C1QL1-[]--DCAKD	0.0150351	0.00311595	9.3e-07	449734	0.0300707	0.0068354	1.08628e-05	248094	-0.00714126	0.00299771	0.018	85142	-0.00759326	0.00592116	0.21	85279	-0.018897	0.00670328	0.0047	85670	0.000311498	0.000410278	0.45	84810	0.00958541	0.00472072	0.045	85449	0.000246091
304	rs7225002	17	44189067	A	G	0.5916	0.009	0.5849	0.6037	697828	-5.73	1.001e-08	4.562e-08	--	0	0	1	0.9945	697828	[KANSL1]	-0.0127998	0.00273339	4.3e-06	449734	-0.0208146	0.00608207	0.00062085	248094	0.00360005	0.00262955	0.17	85142	0.00993994	0.00519361	0.057	85279	0.00855327	0.00587785	0.15	85670	-0.000148458	0.000359881	0.69	84810	0.00600339	0.00414001	0.15	85449	0.00741754
305	rs12600452	17	45054564	A	G	0.2015	0.0059	0.1936	0.2059	697828	6.273	3.534e-10	2.158e-09	++	0	1	1	0.3173	697828	GOSR2--[]RPRML	0.0145936	0.00332908	9e-06	449734	0.034285	0.00754601	5.53668e-06	248094	-0.000637988	0.0031882	0.85	85142	-0.00197306	0.00629774	0.75	85279	-0.0125516	0.00712644	0.079	85670	-0.000241773	0.000436357	0.58	84810	-0.004064	0.00501892	0.42	85449	-0.00429403
306	rs12051	17	46103760	A	G	0.6119	0.0007	0.611	0.6125	697828	-7.577	3.544e-14	4.864e-13	--	10.8	1.121	1	0.2898	697828	[COPZ2]	-0.014573	0.0027634	5e-08	449734	-0.0327365	0.00609918	7.98023e-08	248094	0.00386603	0.00265035	0.14	85142	0.00732239	0.00523537	0.15	85279	0.00426723	0.00592577	0.47	85670	-6.01209e-05	0.000362718	0.87	84810	-0.00152232	0.00417315	0.73	85449	-0.00531414
307	rs55846845	17	50092201	A	G	0.5177	0.0072	0.5079	0.5231	697828	-6.896	5.335e-12	4.707e-11	--	0	0.524	1	0.469	697828	[CA10]	-0.016	0.00269305	2.4e-09	449734	-0.0210206	0.0059539	0.00041452	248094	0.00656073	0.00259321	0.011	85142	0.00900263	0.00512209	0.078	85279	0.015251	0.00579843	0.0088	85670	-0.00021559	0.000354934	0.54	84810	-0.0120328	0.00408361	0.0028	85449	-0.000738358
308	rs72829706	17	54173733	A	G	0.96	0.0008	0.9589	0.9606	697828	6.744	1.544e-11	1.241e-10	++	0	0.52	1	0.4707	697828	PCTP---[]--ANKFN1	0.0407112	0.00693598	5.1e-09	449734	0.0524632	0.015248	0.000577729	248094	-0.0106553	0.0067153	0.11	85142	-0.0262632	0.0132672	0.048	85279	-0.0309779	0.0150225	0.04	85670	0.00122398	0.000918627	0.18	84810	0.00583604	0.0105755	0.6	85449	-0.000291215
309	rs8072058	17	55734198	A	T	0.7812	0.0007	0.7802	0.7817	697828	-6.033	1.607e-09	8.593e-09	--	0	0.905	1	0.3415	697828	[MSI2]	-0.0141918	0.0032573	1.9e-05	449734	-0.0313749	0.00719443	1.29497e-05	248094	0.00463527	0.00311753	0.14	85142	0.0147436	0.00615897	0.016	85279	0.00308431	0.00697129	0.65	85670	-0.000433911	0.00042668	0.31	84810	-0.00310497	0.00490978	0.53	85449	0.000529689
310	rs412000	17	56709058	C	G	0.555	0.0026	0.5515	0.5568	697828	-6.317	2.669e-10	1.67e-09	--	0	0.266	1	0.6062	697828	[TEX14]	-0.0129775	0.00270849	1.9e-06	449734	-0.0249729	0.00597412	2.91127e-05	248094	0.00306956	0.00260529	0.24	85142	0.00710333	0.00514561	0.16	85279	0.00228301	0.00582442	0.69	85670	0.000971595	0.000356566	0.0065	84810	0.00426814	0.00410222	0.29	85449	0.00077352
311	rs58681483	17	57934654	A	G	0.918	0.0063	0.9095	0.9227	697828	6.012	1.833e-09	9.689e-09	++	77.8	4.507	1	0.03377	697828	VMP1--[]-TUBD1	0.0180297	0.00503574	0.00037	449734	0.0550831	0.0104183	1.23044e-07	248094	-0.00727529	0.00478183	0.12	85142	-0.00480368	0.00944577	0.6	85279	-0.0205922	0.0106946	0.049	85670	0.000907838	0.000654394	0.17	84810	0.0119421	0.0075322	0.12	85449	-0.0165518
312	rs72841368	17	61391114	A	T	0.8104	0.002	0.8077	0.8119	697828	-6.998	2.6e-12	2.444e-11	--	0	0.052	1	0.8189	697828	[TANC2]	-0.0197592	0.00344327	8.7e-09	449734	-0.0302764	0.00759036	6.64285e-05	248094	0.00816767	0.0033025	0.014	85142	0.018911	0.00652395	0.0047	85279	0.0170981	0.00738195	0.022	85670	-0.00148752	0.000452027	0.001	84810	-0.00595231	0.00519898	0.26	85449	-0.00128924
313	rs2916148	17	65482109	A	G	0.4522	0.0056	0.4447	0.4564	697828	7.961	1.709e-15	3.065e-14	++	0	0.661	1	0.4163	697828	[PITPNC1]	0.0162149	0.0027342	3.5e-09	449734	0.0332298	0.00615481	6.69214e-08	248094	-0.00114045	0.00262838	0.66	85142	-0.00894453	0.00519219	0.09	85279	-0.00807444	0.00587773	0.17	85670	0.000250924	0.000359756	0.49	84810	0.00091484	0.00413954	0.79	85449	0.00179162
314	rs2580160	18	1816036	A	G	0.5554	0.0033	0.553	0.5598	697828	6.926	4.321e-12	3.884e-11	++	0	0.018	1	0.8937	697828	ADCYAP1---[]---METTL4	0.0153499	0.00273342	1.7e-08	449734	0.024154	0.0060049	5.75686e-05	248094	0.000122001	0.00261909	0.97	85142	-0.00983652	0.00517284	0.054	85279	-0.0072682	0.00585731	0.22	85670	0.000392927	0.000358376	0.28	84810	-0.00226534	0.00412406	0.55	85449	0.00136279
315	rs62082402	18	5186566	T	G	0.1936	0.0052	0.191	0.204	562500	9.303	1.361e-20	6.903e-19	++	51	2.04	1	0.1533	562500	[C18orf42]	0.0256161	0.00342345	1.6e-14	449734	0.0603222	0.0110821	5.25493e-08	112766	-0.00473691	0.00328053	0.15	85142	-0.0160567	0.0064794	0.012	85279	-0.017439	0.00733438	0.017	85670	0.000194275	0.000448873	0.65	84810	-0.0011028	0.00516383	0.85	85449	-0.000403818
316	rs1788784	18	21159630	A	G	0.3442	0.0003	0.344	0.3446	697828	-6.567	5.146e-11	3.72e-10	--	92.2	12.803	1	0.0003461	697828	[NPC1]	-0.00820945	0.00283533	0.0017	449734	-0.042697	0.00629117	1.13788e-11	248094	-0.000444984	0.0027353	0.88	85142	0.00442868	0.00540296	0.45	85279	-0.00357923	0.00611474	0.57	85670	0.00027076	0.000374372	0.47	84810	0.0119068	0.00430654	0.0062	85449	0.000670987
317	rs1013987	18	22630836	T	C	0.4033	0.0036	0.3984	0.406	697828	-7.557	4.11e-14	5.567e-13	--	23.3	1.304	1	0.2535	697828	HRH4---[]--ZNF521	-0.0182666	0.00274466	1.5e-11	449734	-0.0219199	0.00610688	0.000331262	248094	0.00338979	0.00263414	0.2	85142	0.0164437	0.00520303	0.0016	85279	0.0159337	0.00588894	0.007	85670	-0.000909232	0.000360451	0.012	84810	-0.00266933	0.00414691	0.52	85449	-0.000104822
318	rs4419127	18	31663654	A	G	0.6622	0.0038	0.657	0.665	697828	11.889	1.352e-32	8.003e-30	++	89.5	9.507	1	0.002046	697828	[NOL4]	0.0218058	0.00285599	1.3e-14	449734	0.0599566	0.00627073	1.13079e-21	248094	-0.00637464	0.00274039	0.021	85142	-0.0139484	0.00541223	0.0099	85279	-0.012521	0.00612881	0.042	85670	0.000888141	0.000375015	0.018	84810	0.00826316	0.00431537	0.055	85449	-0.00114958
319	rs9950528	18	35762461	A	G	0.6505	0.0014	0.6486	0.6516	697828	-6.154	7.57e-10	4.323e-09	--	0	0.214	1	0.6434	697828	CELF4---[]	-0.0132729	0.0028552	3.1e-06	449734	-0.0251276	0.00621841	5.32544e-05	248094	0.0031235	0.00274242	0.25	85142	0.00200108	0.00541658	0.7	85279	0.00637707	0.00613026	0.29	85670	-0.000560966	0.00037531	0.13	84810	-0.00151034	0.00431698	0.71	85449	-0.0040217
320	rs12969848	18	38152835	T	C	0.5313	0.002	0.5299	0.534	697828	10.031	1.117e-23	1.064e-21	++	0	0.009	1	0.9225	697828	[]	0.0218632	0.00270301	1.3e-15	449734	0.0363424	0.00599862	1.3699e-09	248094	-0.00819106	0.00260138	0.0015	85142	-0.0214292	0.00513763	2.8e-05	85279	-0.0172878	0.00581642	0.003	85670	0.000441094	0.000356049	0.22	84810	0.00574612	0.00409633	0.15	85449	-0.00165745
321	rs9956387	18	44773382	A	T	0.4953	0.0017	0.4931	0.4965	697828	-5.829	5.568e-09	2.671e-08	--	0	0.338	1	0.561	697828	[SKOR2]	-0.0132831	0.00269715	5e-07	449734	-0.0181297	0.00602528	0.00262109	248094	0.00109379	0.00259199	0.69	85142	0.0058504	0.00512002	0.27	85279	0.0108964	0.00579583	0.058	85670	0.000494461	0.000354702	0.16	84810	0.0111435	0.00408148	0.0058	85449	9.4088e-05
322	rs4800998	18	53429655	A	T	0.1827	0.0043	0.1769	0.1859	697828	7.905	2.689e-15	4.634e-14	++	89.9	9.89	1	0.001662	697828	TCF4---[]---TXNL1	0.0155097	0.00346394	7.8e-06	449734	0.0567029	0.00783456	4.56096e-13	248094	-0.00817833	0.00333667	0.014	85142	-0.0169709	0.00658915	0.0092	85279	-0.0114264	0.0074613	0.12	85670	0.00080878	0.000456627	0.077	84810	0.0129862	0.00525503	0.013	85449	-0.00270034
323	rs9964420	18	56824041	A	C	0.2983	0.0083	0.2871	0.3045	697828	-13.389	6.966e-41	2.259e-37	--	73.4	3.762	1	0.05242	697828	[SEC11C]	-0.0284801	0.00293643	8.6e-22	449734	-0.06402	0.00671247	1.41865e-21	248094	0.0129373	0.00283217	5.1e-06	85142	0.0141754	0.00559374	0.011	85279	0.0193231	0.00633168	0.0022	85670	7.7884e-05	0.000387577	0.84	84810	0.000318569	0.00445929	0.98	85449	-0.000925324
324	rs11152350	18	60240352	A	C	0.467	0.0054	0.4597	0.471	697828	-7.774	7.629e-15	1.199e-13	--	0	0.084	1	0.7715	697828	[ZCCHC2]	-0.0163037	0.00269517	1.3e-09	449734	-0.0290102	0.00595944	1.12598e-06	248094	0.00538408	0.00258958	0.041	85142	0.0112636	0.00511478	0.031	85279	0.00859676	0.00579019	0.14	85670	0.000272981	0.000354395	0.45	84810	0.0114916	0.00407767	0.0044	85449	-0.00493862
325	rs34329963	18	64526233	T	C	0.113	0.0011	0.1116	0.1138	697828	-5.969	2.389e-09	1.234e-08	--	0	0.483	1	0.4873	697828	CDH19---[]---DSEL	-0.0181948	0.00423824	1.2e-05	449734	-0.038917	0.00945556	3.84462e-05	248094	0.000657777	0.00407505	0.87	85142	0.000909099	0.00804747	0.91	85279	-0.00990023	0.00911107	0.28	85670	0.000317655	0.000557621	0.56	84810	-0.00639365	0.00641492	0.34	85449	0.00464349
326	rs1025601	18	73056278	T	C	0.3855	0.0009	0.3848	0.3866	697828	-5.829	5.57e-09	2.672e-08	--	1	1.01	1	0.3149	697828	TSHZ1--[]--SMIM21	-0.0150716	0.0028031	1.3e-07	449734	-0.0162925	0.00610472	0.00760994	248094	0.00101255	0.00268923	0.72	85142	0.00852165	0.00531113	0.12	85279	0.00432843	0.0060144	0.47	85670	0.000345431	0.000368029	0.35	84810	0.00722785	0.00423469	0.092	85449	0.000207668
327	rs10402849	19	2695661	T	C	0.2002	0.0016	0.198	0.2014	697828	6.218	5.037e-10	2.981e-09	++	38.2	1.619	1	0.2032	697828	[GNG7]	0.0192609	0.00335946	8.9e-09	449734	0.0202555	0.00754114	0.00723264	248094	-0.00516277	0.00322525	0.11	85142	-0.0040642	0.00636996	0.52	85279	-0.00686255	0.0072086	0.34	85670	0.00034122	0.000441525	0.43	84810	0.00341665	0.00507874	0.49	85449	-0.00506054
328	rs36055559	19	5799433	A	G	0.166	0.0091	0.1538	0.1728	697828	-7.186	6.693e-13	7.089e-12	--	0	0.032	1	0.8576	697828	DUS3L-[]--NRTN	-0.0210912	0.00372199	1.5e-08	449734	-0.0454808	0.0102721	9.49108e-06	248094	0.00197597	0.00356889	0.58	85142	0.0119848	0.00705154	0.097	85279	0.0127222	0.00797829	0.11	85670	3.00979e-05	0.000488402	0.95	84810	-0.00221791	0.00561795	0.67	85449	0.00312926
329	rs7248205	19	10770305	T	C	0.6003	0.0012	0.5987	0.6011	697828	7.474	7.78e-14	9.962e-13	++	0	0.704	1	0.4016	697828	[ILF3]	0.0148995	0.00275446	3.8e-08	449734	0.031781	0.00619585	2.90006e-07	248094	-6.03969e-05	0.00265031	0.98	85142	0.003393	0.00523429	0.53	85279	0.000613738	0.00592505	0.92	85670	0.000808176	0.000362746	0.027	84810	0.000738965	0.00417323	0.84	85449	-0.00301131
330	rs9636202	19	18449238	A	G	0.2662	0.0003	0.2658	0.2664	697828	-6.935	4.058e-12	3.668e-11	--	0	0.971	1	0.3243	697828	LSM4--[]-PGPEP1	-0.0183734	0.00305534	7.5e-10	449734	-0.0227169	0.00679406	0.000826144	248094	0.00312303	0.00292229	0.28	85142	0.00908714	0.00577215	0.1	85279	0.0110977	0.00653341	0.09	85670	0.000989816	0.000399932	0.013	84810	0.0072064	0.00460201	0.11	85449	-0.00433129
331	rs73026775	19	31052954	A	G	0.1246	0.0048	0.1182	0.1282	697828	-5.868	4.405e-09	2.157e-08	--	0	0.313	1	0.5761	697828	ZNF536-[]---TSHZ3	-0.0180299	0.00416989	1.2e-05	449734	-0.0409945	0.0103858	7.88642e-05	248094	-0.0021988	0.00398036	0.6	85142	0.00465611	0.00786202	0.55	85279	-0.0108544	0.00889928	0.23	85670	0.00128695	0.000544748	0.017	84810	0.00213203	0.0062674	0.75	85449	-0.00803481
332	rs4804951	19	31673388	A	G	0.3306	0.0002	0.3304	0.3309	697828	6.148	7.833e-10	4.46e-09	++	0	0.225	1	0.6349	697828	ZNF536---[]--TSHZ3	0.0153231	0.0028711	1.8e-07	449734	0.0210467	0.00640729	0.00102052	248094	-0.00460623	0.00276288	0.097	85142	-0.00829712	0.00545742	0.13	85279	-0.00944472	0.00617373	0.13	85670	0.000677569	0.000378173	0.071	84810	0.0059044	0.00434901	0.18	85449	0.00453509
333	rs56113850	19	41353107	T	C	0.4231	0.0014	0.4221	0.425	697828	-6.64	3.147e-11	2.376e-10	--	46.4	1.864	1	0.1721	697828	[CYP2A6]	-0.0120772	0.00272306	6.3e-06	449734	-0.0308444	0.00610225	4.30396e-07	248094	0.00399525	0.00261285	0.13	85142	0.0079036	0.00516088	0.12	85279	0.00700031	0.00584066	0.23	85670	-0.000119892	0.000357607	0.73	84810	-0.000741713	0.00411369	0.9	85449	-0.00216019
334	rs58876439	19	42600984	A	G	0.0674	0.0023	0.0643	0.0691	697828	6.964	3.312e-12	3.047e-11	++	0	0.112	1	0.7382	697828	[POU2F2]	0.0287805	0.00530315	7e-08	449734	0.0531241	0.0120172	9.84442e-06	248094	-0.0094143	0.00504267	0.061	85142	-0.0158643	0.00996145	0.11	85279	-0.0128813	0.0112685	0.25	85670	-0.000287482	0.000690053	0.68	84810	0.00104728	0.00793636	0.91	85449	0.00459779
335	rs11670534	19	47003906	T	C	0.1614	0.0056	0.1539	0.1656	697828	-6.504	7.83e-11	5.456e-10	--	0	0.811	1	0.3678	697828	[PPP5D1]	-0.0209755	0.00362802	8.5e-09	449734	-0.0260842	0.00826859	0.00160523	248094	0.00575263	0.00348813	0.1	85142	0.0185178	0.00688931	0.0085	85279	0.0205384	0.0077937	0.0087	85670	-0.00096252	0.000477287	0.044	84810	0.00300728	0.00548858	0.57	85449	-0.00346722
336	rs6131805	20	16222093	T	G	0.4022	0.004	0.3993	0.4076	697828	7.055	1.724e-12	1.68e-11	++	0	0	1	0.9969	697828	MACROD2---[]---KIF16B	0.0156349	0.00279935	1.5e-08	449734	0.0259373	0.00616128	2.5558e-05	248094	-0.00262574	0.00268475	0.33	85142	-0.00266089	0.00530454	0.59	85279	-0.0068701	0.00600265	0.24	85670	-2.56156e-06	0.00036741	1	84810	0.0011537	0.00422726	0.77	85449	-0.00144376
337	rs6131942	20	17348608	A	G	0.418	0.0027	0.4143	0.42	697828	-8.451	2.885e-17	7.424e-16	--	0	0.267	1	0.6052	697828	[PCSK2]	-0.0175437	0.00273235	9.4e-11	449734	-0.0329659	0.0060449	4.92502e-08	248094	0.00426143	0.00262724	0.11	85142	0.00448613	0.00519046	0.41	85279	0.00718924	0.00587617	0.22	85670	0.000149239	0.000359621	0.67	84810	-0.00266667	0.0041387	0.57	85449	0.00407291
338	rs1474754	20	20077178	A	G	0.2636	0.0059	0.2557	0.268	697828	-5.906	3.514e-09	1.755e-08	--	0	0.805	1	0.3695	697828	[C20orf26]	-0.0129382	0.00304293	2.6e-05	449734	-0.0289467	0.00682513	2.21897e-05	248094	0.000681389	0.00292865	0.83	85142	-0.00151188	0.00578588	0.79	85279	0.000631411	0.00654757	0.93	85670	-8.91996e-05	0.000400874	0.83	84810	0.00260644	0.00461106	0.57	85449	0.00451155
339	rs6047481	20	21539564	A	T	0.6709	0.0025	0.6674	0.6727	697828	6.195	5.812e-10	3.397e-09	++	0	0.062	1	0.8031	697828	NKX2-2--[]---PAX1	0.0139627	0.00287782	1.4e-06	449734	0.0248285	0.00637615	9.85166e-05	248094	0.00120979	0.00275985	0.67	85142	-0.00796394	0.00545113	0.16	85279	-0.00526663	0.00616979	0.4	85670	0.000199335	0.000377796	0.6	84810	0.0053611	0.00434719	0.22	85449	0.000300512
340	rs1737893	20	31051699	T	C	0.3805	0.0007	0.38	0.3814	697828	-6.786	1.151e-11	9.492e-11	--	0	0.352	1	0.5531	697828	[C20orf112]	-0.0141741	0.00278957	3.5e-07	449734	-0.0279411	0.00617863	6.1105e-06	248094	0.000900035	0.00269093	0.74	85142	0.00492885	0.00531617	0.34	85279	0.0006537	0.00601789	0.9	85670	-0.000305653	0.000368305	0.4	84810	0.00726194	0.0042382	0.098	85449	-0.00306171
341	rs2072727	20	43538733	T	C	0.4327	0.0044	0.4268	0.436	697828	8.229	1.885e-16	4.109e-15	++	0	0.624	1	0.4295	697828	[PABPC1L]	0.016352	0.00271514	8.5e-10	449734	0.0333602	0.00602097	3.00882e-08	248094	-0.00487976	0.00260781	0.061	85142	-0.00754109	0.00515174	0.15	85279	0.00077992	0.00583206	0.9	85670	0.000243602	0.000356998	0.49	84810	0.00600781	0.00410825	0.16	85449	-0.00411403
342	rs57236847	20	44668401	C	G	0.6029	0.0007	0.602	0.6034	697828	6.151	7.686e-10	4.384e-09	++	55.7	2.259	1	0.1328	697828	[SLC12A5]	0.011312	0.00275467	5.3e-05	449734	0.0296855	0.00609053	1.09137e-06	248094	-0.00594918	0.00264284	0.026	85142	-0.00889445	0.00522149	0.086	85279	-0.0118752	0.00591186	0.047	85670	0.000205431	0.000361738	0.58	84810	0.00927134	0.00416359	0.03	85449	-0.000688737
343	rs695459	22	28848278	T	C	0.3906	0.0025	0.3888	0.394	697828	-5.979	2.245e-09	1.166e-08	--	0	0.273	1	0.6016	697828	[TTC28]	-0.0140772	0.00276149	3.2e-07	449734	-0.0191857	0.00609896	0.001656	248094	0.00292741	0.00265355	0.27	85142	-0.00457085	0.00524153	0.38	85279	-0.00104872	0.00593327	0.87	85670	1.46149e-05	0.000363221	0.98	84810	-0.00240778	0.00417934	0.57	85449	-0.000132424
344	rs28459838	22	35846168	T	C	0.2369	0.0035	0.2342	0.2416	697828	6.359	2.033e-10	1.303e-09	++	0	0.327	1	0.5673	697828	MCM5--[]--RASD2	0.0151431	0.00319138	1.9e-06	449734	0.0321442	0.00756202	2.13095e-05	248094	-0.000175903	0.00306574	0.97	85142	-0.0102523	0.00605479	0.088	85279	-0.00670575	0.00685357	0.34	85670	-0.000350058	0.000419585	0.41	84810	-0.000760278	0.00482772	0.89	85449	0.00314589
345	rs118047999	22	38851675	C	G	0.2459	0.0047	0.2395	0.2494	697828	5.926	3.104e-09	1.567e-08	++	74.6	3.931	1	0.04741	697828	KCNJ4--[]--KDELR3	0.0108419	0.00311793	0.00035	449734	0.0362511	0.00707323	2.974e-07	248094	-0.00320652	0.00299075	0.29	85142	-0.00509179	0.00590746	0.36	85279	0.000167834	0.00668788	0.97	85670	-0.000854962	0.000409405	0.038	84810	-0.00377491	0.00471158	0.45	85449	-0.000245106
346	rs139911	22	40704052	T	C	0.5722	0.0052	0.5652	0.5761	697828	-9.221	2.939e-20	1.392e-18	--	69.2	3.25	1	0.07144	697828	[TNRC6B]	-0.0233915	0.00273231	2.3e-17	449734	-0.0243681	0.00601546	5.09963e-05	248094	0.0060134	0.00261603	0.021	85142	0.0224191	0.00516728	1.5e-05	85279	0.00854781	0.00584992	0.14	85670	-0.000235583	0.000358001	0.5	84810	-0.00475238	0.00411994	0.25	85449	0.00587601
347	rs9611597	22	41864190	A	T	0.8371	0.0031	0.8329	0.8394	697828	7.336	2.197e-13	2.567e-12	++	0	0.189	1	0.6637	697828	[PHF5A]	0.0208731	0.00369486	1.8e-08	449734	0.0399707	0.00846386	2.3199e-06	248094	-0.00484832	0.00354341	0.17	85142	-0.0178161	0.00699736	0.01	85279	-0.003427	0.0079233	0.67	85670	1.17296e-05	0.000485006	0.98	84810	0.00600039	0.00558119	0.29	85449	-0.000518771
348	rs6007594	22	45728370	A	G	0.2644	0.0078	0.2586	0.2749	697828	-6.479	9.258e-11	6.357e-10	--	0	0.004	1	0.9469	697828	[FAM118A]	-0.0161294	0.00306305	1.6e-07	449734	-0.0254627	0.00668461	0.00013927	248094	0.00362968	0.00293207	0.21	85142	0.0123121	0.00579155	0.029	85279	0.00271275	0.00655681	0.68	85670	3.29895e-05	0.000401299	0.95	84810	-0.00274321	0.00461872	0.55	85449	-0.000852714
349	rs3747463	X	68751721	T	C	0.3609	0	0.3609	0.3609	248094	-6.212	5.23e-10	3.085e-09	?-	0	0	0	1	248094	[FAM155B]	-	-	-	-	-0.031567	0.00508252	5.23039e-10	248094	-	-	-	-	-	-	-	-	-	-	-	-	-	-	-	-	-	-	-	-	-
350	rs213462	X	82704455	A	C	0.55	0	0.55	0.55	248094	-7.253	4.063e-13	4.497e-12	?-	0	0	0	1	248094	[]--POU3F4	-	-	-	-	-0.0363018	0.00500506	4.06295e-13	248094	-	-	-	-	-	-	-	-	-	-	-	-	-	-	-	-	-	-	-	-	-
351	rs7060620	X	101012848	A	T	0.8143	0	0.8143	0.8143	248094	-7.111	1.153e-12	1.164e-11	?-	0	0	0	1	248094	ARMCX2--[]--NXF5	-	-	-	-	-0.0448533	0.0063066	1.15264e-12	248094	-	-	-	-	-	-	-	-	-	-	-	-	-	-	-	-	-	-	-	-	-
[truncated: 11 more columns]
