# Supplementary material for: Genome-wide association analyses of chronotype in 697,828 individuals provides insights into circadian rhythms
Source: Nat Commun. 2019 Jan 29;10:343. doi: 10.1038/s41467-018-08259-7 (PMC6351539; doi:10.1038/s41467-018-08259-7)
Supplement: Supplementary file 7 — Supplementary Data 4 [file 41467_2018_8259_MOESM7_ESM.xlsx]

## Sheet: Supp Data 4
Supplementary Data 4. Gene-set enrichment results from FUMA (MAGMA) on 10894 gene sets. Bonferroni correction assumes 10,894 independent tests. The 37 pathways with P Bonf < 0.05 are highlighted in green.
Pathway	Number of Genes	Beta	Beta SD	SE	P	P Bonf
GO_bp:go_regulation_of_nervous_system_development	745	0.316	0.0612	0.0512	3.447e-10	3.75516e-06
GO_cc:go_synapse	751	0.293	0.0569	0.0511	5.3629e-09	5.84234e-05
GO_cc:go_neuron_projection	942	0.256	0.0554	0.046	1.3493e-08	0.000146993
GO_bp:go_regulation_of_circadian_rhythm	102	0.732	0.0534	0.132	1.5414e-08	0.00016792
GO_bp:go_central_nervous_system_development	866	0.265	0.0551	0.0482	2.0259e-08	0.000220702
GO_bp:go_behavior	513	0.329	0.0533	0.0607	2.8709e-08	0.000312756
GO_bp:go_head_development	703	0.286	0.054	0.0528	2.9452e-08	0.00032085
GO_bp:go_regulation_of_neuron_differentiation	550	0.315	0.0527	0.0591	5.1564e-08	0.000561738
GO_cc:go_somatodendritic_compartment	650	0.29	0.0526	0.0547	5.9454e-08	0.000647692
GO_bp:go_cyclic_nucleotide_catabolic_process	17	1.75	0.0523	0.332	6.5326e-08	0.000711661
GO_bp:go_neurogenesis	1401	0.2	0.0521	0.038	7.3366e-08	0.000799249
GO_cc:go_dendrite	453	0.342	0.0521	0.0657	1.0046e-07	0.00109441
GO_cc:go_neuron_part	1260	0.206	0.0512	0.0399	1.2659e-07	0.00137907
GO_mf:go_cyclic_nucleotide_phosphodiesterase_activity	25	1.41	0.0511	0.274	1.3153e-07	0.00143289
Curated_gene_sets:kegg_circadian_rhythm_mammal	13	1.94	0.0507	0.378	1.4061e-07	0.00153181
GO_bp:go_regulation_of_n_methyl_d_aspartate_selective_glutamate_receptor_activity	15	1.75	0.049	0.347	2.3167e-07	0.00252381
GO_bp:go_regulation_of_cell_development	831	0.245	0.05	0.0487	2.4972e-07	0.00272045
GO_bp:go_regulation_of_behavior	65	0.848	0.0494	0.169	2.5309e-07	0.00275716
GO_bp:go_locomotory_behavior	181	0.499	0.0484	0.0994	2.5819e-07	0.00281272
GO_bp:go_synaptic_signaling	418	0.335	0.049	0.0692	6.7603e-07	0.00736467
GO_bp:go_camp_catabolic_process	14	1.83	0.0495	0.378	6.7957e-07	0.00740324
GO_bp:go_neuron_projection_morphogenesis	403	0.33	0.0475	0.0688	8.0495e-07	0.00876913
GO_cc:go_synapse_part	608	0.268	0.0471	0.0563	9.4803e-07	0.0103278
GO_mf:go_3_5_cyclic_amp_phosphodiesterase_activity	15	1.74	0.0487	0.367	1.0954e-06	0.0119333
GO_cc:go_presynaptic_membrane	56	0.87	0.0471	0.184	1.169e-06	0.0127351
GO_bp:go_negative_regulation_of_transcription_from_rna_polymerase_ii_promoter	738	0.24	0.0463	0.0512	1.4138e-06	0.0154019
GO_bp:go_telencephalon_development	226	0.447	0.0484	0.0957	1.4947e-06	0.0162833
GO_bp:go_negative_regulation_of_nervous_system_development	260	0.396	0.046	0.0854	1.7537e-06	0.0191048
GO_bp:go_forebrain_development	355	0.351	0.0474	0.0757	1.7876e-06	0.0194741
GO_bp:go_cell_morphogenesis_involved_in_neuron_differentiation	370	0.33	0.0455	0.0718	2.2029e-06	0.0239984
GO_bp:go_rhythmic_process	297	0.36	0.0446	0.079	2.5719e-06	0.0280183
GO_bp:go_regulation_of_dendrite_development	118	0.573	0.045	0.126	2.7109e-06	0.0295325
Curated_gene_sets:ikeda_mir30_targets_up	116	0.575	0.0447	0.128	3.412e-06	0.0371703
GO_bp:go_modulation_of_synaptic_transmission	298	0.352	0.0436	0.0784	3.5935e-06	0.0391476
GO_cc:go_presynapse	284	0.359	0.0435	0.0803	3.9807e-06	0.0433657
GO_cc:go_axon	418	0.298	0.0436	0.0668	4.1369e-06	0.0450674
GO_bp:go_neuron_migration	110	0.622	0.0471	0.14	4.5258e-06	0.0493041
GO_bp:go_regulation_of_circadian_sleep_wake_cycle	25	1.18	0.0427	0.266	4.6397e-06	0.0505449
GO_cc:go_cell_body	494	0.277	0.044	0.0625	4.7476e-06	0.0517204
GO_bp:go_regulation_of_cell_morphogenesis_involved_in_differentiation	335	0.335	0.044	0.0758	4.8779e-06	0.0531398
Curated_gene_sets:verhaak_glioblastoma_proneural	177	0.465	0.0446	0.105	4.9993e-06	0.0544624
GO_bp:go_single_organism_behavior	384	0.307	0.0432	0.0699	5.6172e-06	0.0611938
GO_bp:go_camp_metabolic_process	34	1.06	0.0448	0.243	6.3361e-06	0.0690255
GO_mf:go_rna_polymerase_ii_transcription_factor_activity_sequence_specific_dna_binding	621	0.244	0.0433	0.0559	6.4064e-06	0.0697913
GO_bp:go_regulation_of_neuron_projection_development	404	0.293	0.0423	0.0675	6.9842e-06	0.0760859
GO_bp:go_circadian_rhythm	137	0.486	0.0411	0.112	7.5478e-06	0.0822257
GO_bp:go_neuron_projection_guidance	206	0.417	0.0431	0.0965	7.9206e-06	0.086287
GO_bp:go_regulation_of_synapse_structure_or_activity	231	0.387	0.0424	0.0899	8.2353e-06	0.0897154
GO_mf:go_regulatory_region_nucleic_acid_binding	810	0.201	0.0406	0.0483	1.5597e-05	0.169914
GO_bp:go_positive_regulation_of_nervous_system_development	433	0.28	0.0417	0.0676	1.7725e-05	0.193096
Curated_gene_sets:huttmann_b_cll_poor_survival_dn	57	0.733	0.04	0.177	1.7947e-05	0.195515
GO_mf:go_chromatin_binding	432	0.265	0.0394	0.0649	2.2859e-05	0.249026
GO_bp:go_adult_behavior	135	0.476	0.0399	0.117	2.4338e-05	0.265138
GO_bp:go_regulation_of_synapse_organization	112	0.537	0.041	0.132	2.5046e-05	0.272851
Curated_gene_sets:pid_p38_mk2_pathway	21	1.22	0.0405	0.302	2.7093e-05	0.295151
GO_bp:go_synapse_assembly	66	0.733	0.043	0.182	2.722e-05	0.296535
Curated_gene_sets:aston_major_depressive_disorder_dn	157	0.44	0.0398	0.11	2.928e-05	0.318976
GO_mf:go_transcription_factor_activity_rna_polymerase_ii_core_promoter_proximal_region_sequence_specific_binding	327	0.301	0.0391	0.0754	3.2044e-05	0.349087
GO_cc:go_synaptic_membrane	259	0.35	0.0405	0.0875	3.2094e-05	0.349632
Curated_gene_sets:reactome_synthesis_secretion_and_inactivation_of_gip	13	1.52	0.0396	0.38	3.2927e-05	0.358707
GO_bp:go_regulation_of_cell_morphogenesis	549	0.237	0.0397	0.0595	3.2966e-05	0.359132
GO_bp:go_regulation_of_neurotransmitter_levels	188	0.398	0.0393	0.0998	3.3148e-05	0.361114
GO_bp:go_regulation_of_transcription_from_rna_polymerase_ii_promoter	1770	0.133	0.0385	0.0334	3.6829e-05	0.401215
GO_bp:go_ionotropic_glutamate_receptor_signaling_pathway	25	1.14	0.0412	0.288	3.7808e-05	0.41188
GO_bp:go_positive_regulation_of_dendrite_development	63	0.688	0.0395	0.175	4.4089e-05	0.480306
GO_bp:go_neuron_differentiation	876	0.186	0.039	0.0476	4.484e-05	0.488487
GO_bp:go_negative_regulation_of_neuron_differentiation	189	0.387	0.0383	0.0988	4.6092e-05	0.502126
GO_bp:go_response_to_amphetamine	30	0.964	0.0382	0.247	4.84e-05	0.52727
GO_bp:go_regulation_of_g_protein_coupled_receptor_protein_signaling_pathway	126	0.474	0.0384	0.122	5.2792e-05	0.575116
GO_bp:go_negative_regulation_of_nitrogen_compound_metabolic_process	1497	0.142	0.0381	0.0369	6.1469e-05	0.669643
GO_bp:go_neuron_projection_development	546	0.225	0.0376	0.0588	6.4527e-05	0.702957
GO_bp:go_neuron_development	688	0.201	0.0375	0.0526	6.5462e-05	0.713143
Curated_gene_sets:reactome_transmission_across_chemical_synapses	180	0.388	0.0375	0.102	6.7275e-05	0.732894
GO_bp:go_regulation_of_cell_differentiation	1480	0.141	0.0378	0.037	6.9237e-05	0.754268
GO_bp:go_positive_regulation_of_neuron_differentiation	304	0.302	0.0379	0.0794	7.077e-05	0.770968
GO_mf:go_nucleic_acid_binding_transcription_factor_activity	1178	0.162	0.039	0.0426	7.2318e-05	0.787832
GO_bp:go_synaptic_transmission_dopaminergic	17	1.23	0.0368	0.324	7.3574e-05	0.801515
GO_bp:go_negative_regulation_of_gene_expression	1481	0.141	0.0377	0.0372	7.5228e-05	0.819534
GO_mf:go_mrna_3_utr_binding	48	0.758	0.038	0.201	8.1278e-05	0.885443
GO_bp:go_cell_morphogenesis_involved_in_differentiation	515	0.23	0.0373	0.0611	8.1678e-05	0.8898
GO_mf:go_translation_regulator_activity	34	0.936	0.0395	0.248	8.2043e-05	0.893776
GO_bp:go_positive_regulation_of_cellular_amide_metabolic_process	110	0.492	0.0372	0.131	8.4587e-05	0.921491
GO_bp:go_regulation_of_synapse_assembly	78	0.595	0.038	0.158	8.7157e-05	0.949488
GO_bp:go_neuron_neuron_synaptic_transmission	55	0.72	0.0386	0.192	8.796e-05	0.958236
Curated_gene_sets:johnstone_parvb_targets_3_dn	888	0.17	0.0358	0.0453	8.8247e-05	0.961363
GO_bp:go_pallium_development	150	0.43	0.038	0.115	9.1885e-05	1.001
GO_mf:go_transcriptional_activator_activity_rna_polymerase_ii_core_promoter_proximal_region_sequence_specific_binding	225	0.341	0.0369	0.0918	0.00010146	1.10531
GO_mf:go_glutamate_receptor_activity	27	1	0.0377	0.273	0.00012199	1.32896
GO_mf:go_sequence_specific_dna_binding	1015	0.166	0.0373	0.0454	0.00012641	1.37711
GO_bp:go_cognition	251	0.31	0.0354	0.0849	0.00013045	1.42112
GO_bp:go_multi_organism_behavior	74	0.568	0.0353	0.156	0.00013118	1.42907
Curated_gene_sets:reactome_neurotransmitter_receptor_binding_and_downstream_transmission_in_the_postsynaptic_cell	132	0.424	0.0351	0.117	0.00013988	1.52385
GO_bp:go_dopamine_receptor_signaling_pathway	29	0.938	0.0365	0.259	0.00014452	1.5744
GO_bp:go_regulation_of_axonogenesis	167	0.386	0.036	0.107	0.00014901	1.62331
GO_bp:go_cardiac_muscle_adaptation	11	1.43	0.0344	0.397	0.00015538	1.69271
GO_bp:go_muscle_hypertrophy_in_response_to_stress	11	1.43	0.0344	0.397	0.00015538	1.69271
GO_bp:go_cardiac_muscle_hypertrophy_in_response_to_stress	11	1.43	0.0344	0.397	0.00015538	1.69271
GO_bp:go_positive_regulation_of_cell_morphogenesis_involved_in_differentiation	161	0.394	0.0361	0.109	0.00015701	1.71047
GO_mf:go_translation_regulator_activity_nucleic_acid_binding	17	1.39	0.0413	0.384	0.0001574	1.71472
GO_bp:go_synaptic_vesicle_cycle	89	0.524	0.0357	0.146	0.00016103	1.75426
GO_bp:go_regulation_of_system_process	508	0.224	0.0361	0.0627	0.00017363	1.89153
GO_bp:go_regulation_of_synaptic_transmission_glutamatergic	50	0.746	0.0382	0.209	0.00017924	1.95264
Curated_gene_sets:schaeffer_prostate_development_6hr_dn	511	0.212	0.0342	0.0595	0.00019041	2.07433
GO_bp:go_response_to_cocaine	46	0.691	0.0339	0.196	0.0002139	2.33023
GO_bp:go_regulation_of_potassium_ion_transport	83	0.533	0.0351	0.151	0.00021848	2.38012
GO_cc:go_postsynapse	375	0.252	0.0349	0.0716	0.00022239	2.42272
Curated_gene_sets:reactome_plc_beta_mediated_events	42	0.721	0.0338	0.206	0.00022757	2.47915
Curated_gene_sets:reactome_neuronal_system	272	0.294	0.0348	0.0839	0.0002323	2.53068
GO_bp:go_positive_regulation_of_receptor_recycling	11	1.2	0.0289	0.346	0.00024623	2.68243
GO_bp:go_synapse_organization	142	0.409	0.0352	0.118	0.00025321	2.75847
GO_bp:go_cell_part_morphogenesis	634	0.188	0.0338	0.0543	0.00026402	2.87623
GO_bp:go_cyclic_nucleotide_metabolic_process	58	0.618	0.034	0.178	0.00026488	2.8856
GO_bp:go_hippocampus_development	71	0.59	0.0359	0.171	0.00027834	3.03224
GO_bp:go_regulation_of_cell_projection_organization	553	0.198	0.0332	0.0583	0.00034444	3.75233
GO_bp:go_neurotransmitter_transport	153	0.373	0.0333	0.111	0.00037898	4.12861
GO_cc:go_nuclear_body	346	0.237	0.0316	0.0705	0.00038806	4.22753
GO_bp:go_positive_regulation_of_cell_development	469	0.218	0.0337	0.0648	0.00038934	4.24147
GO_bp:go_response_to_amine	48	0.685	0.0343	0.204	0.00039159	4.26598
Curated_gene_sets:mikkelsen_ips_icp_with_h3k27me3	54	0.636	0.0338	0.19	0.00039429	4.2954
GO_bp:go_regulation_of_transmembrane_transport	423	0.227	0.0334	0.0677	0.00039747	4.33004
Curated_gene_sets:reactome_circadian_clock	52	0.629	0.0328	0.188	0.00040102	4.36871
GO_bp:go_negative_regulation_of_cell_development	300	0.265	0.033	0.0793	0.00041487	4.51959
GO_bp:go_multicellular_organismal_signaling	123	0.439	0.0352	0.132	0.00041957	4.5708
GO_bp:go_negative_regulation_of_multicellular_organismal_process	974	0.148	0.0327	0.0445	0.00042761	4.65838
GO_bp:go_relaxation_of_cardiac_muscle	13	1.28	0.0335	0.388	0.00047099	5.13097
GO_cc:go_neuron_projection_terminus	129	0.396	0.0325	0.12	0.00047525	5.17737
GO_bp:go_regulation_of_transporter_activity	199	0.321	0.0326	0.0971	0.00047699	5.19633
GO_bp:go_positive_regulation_of_synapse_maturation	11	1.54	0.0369	0.466	0.00048755	5.31137
GO_bp:go_response_to_salt	15	1.18	0.0332	0.36	0.00049595	5.40288
GO_cc:go_perikaryon	108	0.435	0.0326	0.133	0.00053811	5.86217
GO_bp:go_glutamate_receptor_signaling_pathway	42	0.714	0.0335	0.219	0.00056072	6.10848
GO_bp:go_regulation_of_cellular_amide_metabolic_process	351	0.238	0.0319	0.073	0.00056715	6.17853
GO_bp:go_forebrain_regionalization	25	0.927	0.0335	0.287	0.00061189	6.66593
GO_bp:go_presynaptic_process_involved_in_synaptic_transmission	114	0.413	0.0318	0.128	0.00062332	6.79045
GO_bp:go_neuromuscular_process	97	0.444	0.0316	0.138	0.00063326	6.89873
GO_bp:go_startle_response	25	0.887	0.0321	0.275	0.00063855	6.95636
GO_bp:go_subpallium_development	22	1.07	0.0363	0.332	0.00064225	6.99667
GO_bp:go_negative_regulation_of_cyclic_nucleotide_metabolic_process	43	0.682	0.0323	0.212	0.00064647	7.04264
GO_bp:go_circadian_regulation_of_gene_expression	57	0.546	0.0298	0.17	0.00065428	7.12773
GO_bp:go_heterophilic_cell_cell_adhesion_via_plasma_membrane_cell_adhesion_molecules	45	0.67	0.0325	0.208	0.00065858	7.17457
GO_cc:go_transcriptional_repressor_complex	74	0.501	0.0312	0.156	0.00066836	7.28111
GO_bp:go_cerebral_cortex_gabaergic_interneuron_differentiation	12	1.36	0.0341	0.425	0.00068936	7.50989
GO_bp:go_cell_development	1422	0.12	0.0315	0.0375	0.00069752	7.59878
GO_bp:go_regulation_of_synapse_maturation	14	1.22	0.033	0.382	0.00070476	7.67766
GO_cc:go_nucleoplasm_part	699	0.157	0.0295	0.0495	0.0007587	8.26528
GO_bp:go_rna_destabilization	16	1.19	0.0346	0.377	0.00076461	8.32966
GO_bp:go_central_nervous_system_neuron_differentiation	167	0.351	0.0327	0.111	0.00076467	8.33031
Curated_gene_sets:wamunyokoli_ovarian_cancer_lmp_dn	190	0.314	0.0312	0.0993	0.00079334	8.64265
GO_bp:go_substrate_independent_telencephalic_tangential_interneuron_migration	13	1.31	0.0342	0.415	0.00080414	8.7603
GO_bp:go_substrate_independent_telencephalic_tangential_migration	13	1.31	0.0342	0.415	0.00080414	8.7603
GO_bp:go_regulation_of_ion_transport	587	0.186	0.0321	0.059	0.00082226	8.9577
GO_cc:go_transporter_complex	319	0.249	0.0319	0.0792	0.00083911	9.14126
Curated_gene_sets:lu_aging_brain_dn	152	0.368	0.0327	0.117	0.00084786	9.23659
Curated_gene_sets:mikkelsen_ips_with_hcp_h3k27me3	102	0.452	0.033	0.144	0.00085183	9.27984
Curated_gene_sets:kamminga_senescence	38	0.624	0.0278	0.199	0.00085964	9.36492
GO_bp:go_forebrain_generation_of_neurons	66	0.55	0.0323	0.176	0.00086917	9.46874
GO_bp:go_negative_regulation_of_circadian_rhythm	17	1	0.0299	0.32	0.00087815	9.56657
GO_bp:go_feeding_behavior	89	0.456	0.0311	0.146	0.00087875	9.5731
GO_bp:go_adenylate_cyclase_activating_dopamine_receptor_signaling_pathway	12	1.33	0.0334	0.425	0.00088183	9.60666
Curated_gene_sets:pasqualucci_lymphoma_by_gc_stage_dn	165	0.33	0.0306	0.106	0.00090627	9.87291
GO_bp:go_regulation_of_multicellular_organismal_development	1662	0.109	0.0307	0.0348	0.00091104	9.92487
GO_bp:go_adult_walking_behavior	31	0.77	0.031	0.247	0.0009291	10.1216
GO_bp:go_walking_behavior	31	0.77	0.031	0.247	0.0009291	10.1216
Curated_gene_sets:lastowska_neuroblastoma_copy_number_dn	787	0.178	0.0354	0.0572	0.00093373	10.1721
Curated_gene_sets:pid_nfat_3pathway	54	0.563	0.0299	0.181	0.00094641	10.3102
Curated_gene_sets:hahtola_mycosis_fungoides_up	19	0.953	0.0301	0.308	0.00097192	10.5881
GO_bp:go_posttranscriptional_regulation_of_gene_expression	446	0.197	0.0297	0.0635	0.00097585	10.6309
GO_mf:go_transmitter_gated_channel_activity	26	0.886	0.0327	0.286	0.00098232	10.7014
GO_bp:go_regulation_of_adenylate_cyclase_activity	71	0.51	0.0311	0.165	0.00098593	10.7407
GO_bp:go_regulation_of_blood_circulation	296	0.254	0.0314	0.0822	0.0010008	10.9027
Curated_gene_sets:lin_npas4_targets_dn	67	0.516	0.0306	0.167	0.0010011	10.906
GO_bp:go_calcium_mediated_signaling	90	0.452	0.031	0.146	0.0010245	11.1609
GO_mf:go_mrna_binding	152	0.334	0.0297	0.108	0.0010253	11.1696
GO_bp:go_g_protein_coupled_purinergic_receptor_signaling_pathway	18	0.963	0.0296	0.313	0.0010554	11.4975
GO_bp:go_glial_cell_fate_commitment	13	1.23	0.0322	0.401	0.0010563	11.5073
Curated_gene_sets:reactome_inhibition_of_insulin_secretion_by_adrenaline_noradrenaline	25	0.789	0.0286	0.257	0.0010638	11.589
GO_bp:go_positive_regulation_of_neuron_projection_development	230	0.276	0.0301	0.0899	0.0010718	11.6762
GO_bp:go_oxidative_demethylation	12	1.2	0.0302	0.393	0.0011103	12.0956
Curated_gene_sets:mclachlan_dental_caries_dn	78	0.497	0.0317	0.163	0.0011424	12.4453
GO_bp:go_regulation_of_cyclic_nucleotide_metabolic_process	156	0.35	0.0316	0.116	0.0012396	13.5042
GO_mf:go_neurotransmitter_receptor_activity	68	0.513	0.0306	0.17	0.0012468	13.5826
Curated_gene_sets:miki_coexpressed_with_cyp19a1	6	1.73	0.0307	0.575	0.0013253	14.4378
GO_mf:go_lysine_n_methyltransferase_activity	57	0.496	0.0271	0.165	0.0013415	14.6143
Curated_gene_sets:reactome_opioid_signalling	77	0.452	0.0287	0.151	0.0013521	14.7298
GO_mf:go_n_methyltransferase_activity	87	0.423	0.0285	0.141	0.0013869	15.1089
GO_bp:go_metencephalon_development	100	0.404	0.0292	0.135	0.0014032	15.2865
GO_bp:go_regulation_of_heart_contraction	221	0.28	0.03	0.094	0.0014338	15.6198
GO_mf:go_double_stranded_dna_binding	756	0.148	0.029	0.0498	0.001448	15.7745
Curated_gene_sets:blalock_alzheimers_disease_dn	1230	0.117	0.0286	0.0392	0.0014534	15.8333
GO_mf:go_peptide_hormone_binding	36	0.667	0.029	0.224	0.0014585	15.8889
Curated_gene_sets:roversi_glioma_copy_number_up	98	0.51	0.0365	0.172	0.0015095	16.4445
GO_bp:go_calcium_ion_regulated_exocytosis	79	0.461	0.0296	0.155	0.0015149	16.5033
Curated_gene_sets:stark_prefrontal_cortex_22q11_deletion_up	187	0.313	0.0308	0.105	0.0015155	16.5099
GO_bp:go_regulation_of_synaptic_plasticity	140	0.335	0.0286	0.113	0.0015891	17.3117
GO_cc:go_neuron_spine	121	0.367	0.0292	0.125	0.0016849	18.3553
GO_bp:go_gabaergic_neuron_differentiation	15	1.12	0.0314	0.382	0.0016921	18.4337
Curated_gene_sets:graessmann_apoptosis_by_doxorubicin_dn	1772	0.0965	0.028	0.033	0.0017223	18.7627
GO_bp:go_ribonucleotide_catabolic_process	28	0.726	0.0278	0.249	0.0017879	19.4774
GO_bp:go_negative_regulation_of_transport	457	0.189	0.0289	0.0649	0.0017888	19.4872
GO_bp:go_neuron_fate_commitment	67	0.522	0.0309	0.179	0.0017913	19.5144
GO_cc:go_cell_projection	1781	0.0989	0.0288	0.0339	0.0017927	19.5297
GO_bp:go_regulation_of_neurotransmitter_receptor_activity	30	0.722	0.0286	0.248	0.001796	19.5656
Curated_gene_sets:hui_mapk14_targets_up	20	0.899	0.0291	0.309	0.0018212	19.8402
GO_bp:go_regulation_of_cytoplasmic_translation	13	1.07	0.0279	0.369	0.0018588	20.2498
GO_bp:go_demethylation	49	0.548	0.0277	0.189	0.0018662	20.3304
Curated_gene_sets:reactome_ca_dependent_events	29	0.726	0.0283	0.25	0.0018678	20.3478
Curated_gene_sets:reactome_regulation_of_insulin_secretion	89	0.399	0.0272	0.138	0.0019247	20.9677
GO_bp:go_intraspecies_interaction_between_organisms	45	0.558	0.0271	0.193	0.0019313	21.0396
GO_bp:go_social_behavior	45	0.558	0.0271	0.193	0.0019313	21.0396
GO_bp:go_dna_demethylation	13	1.26	0.0329	0.436	0.0019367	21.0984
Curated_gene_sets:burton_adipogenesis_11	56	0.557	0.0301	0.193	0.0019505	21.2487
GO_bp:go_positive_regulation_of_behavior	26	0.74	0.0273	0.257	0.0019715	21.4775
GO_bp:go_membrane_assembly	25	0.785	0.0284	0.273	0.0020044	21.8359
GO_bp:go_regulation_of_dendrite_morphogenesis	73	0.451	0.0279	0.157	0.0020058	21.8512
GO_bp:go_chromatin_organization	640	0.156	0.0281	0.0544	0.0020357	22.1769
GO_bp:go_oligodendrocyte_differentiation	60	0.53	0.0297	0.185	0.0021269	23.1704
Curated_gene_sets:krige_response_to_tosedostat_6hr_up	891	0.13	0.0274	0.0455	0.0022021	23.9897
GO_bp:go_regulation_of_camp_metabolic_process	130	0.356	0.0293	0.125	0.0022123	24.1008
GO_bp:go_receptor_clustering	41	0.533	0.0247	0.187	0.0022485	24.4952
GO_cc:go_exocytic_vesicle	143	0.32	0.0276	0.112	0.0022542	24.5573
GO_mf:go_high_voltage_gated_calcium_channel_activity	11	1.25	0.0299	0.439	0.0022579	24.5976
GO_bp:go_limbic_system_development	98	0.416	0.0298	0.147	0.0022746	24.7795
Curated_gene_sets:mikkelsen_mef_icp_with_h3k4me3_and_h3k27me3	38	0.636	0.0284	0.225	0.0023384	25.4745
GO_mf:go_protein_domain_specific_binding	614	0.152	0.0269	0.0538	0.0023514	25.6162
GO_cc:go_postsynaptic_membrane	202	0.282	0.0288	0.0996	0.002362	25.7316
GO_bp:go_purinergic_receptor_signaling_pathway	26	0.732	0.027	0.259	0.0023634	25.7469
GO_bp:go_regulation_of_lyase_activity	87	0.425	0.0287	0.151	0.002459	26.7883
GO_bp:go_negative_regulation_of_developmental_process	794	0.14	0.028	0.0498	0.0024634	26.8363
GO_bp:go_positive_regulation_of_cell_differentiation	818	0.137	0.0277	0.0487	0.0024882	27.1065
GO_bp:go_cellular_response_to_drug	65	0.458	0.0267	0.163	0.0025064	27.3047
GO_bp:go_positive_regulation_of_axonogenesis	69	0.465	0.0279	0.166	0.0025368	27.6359
Curated_gene_sets:firestein_ctnnb1_pathway_and_proliferation	8	1.3	0.0267	0.465	0.0025492	27.771
Curated_gene_sets:reactome_pka_mediated_phosphorylation_of_creb	17	0.976	0.0291	0.35	0.0026441	28.8048
GO_bp:go_adult_locomotory_behavior	80	0.422	0.0273	0.152	0.002702	29.4356
GO_bp:go_positive_regulation_of_circadian_rhythm	21	0.774	0.0257	0.279	0.0027386	29.8343
Curated_gene_sets:zheng_foxp3_targets_in_t_lymphocyte_dn	36	0.662	0.0288	0.239	0.0027656	30.1284
GO_bp:go_negative_regulation_of_nucleotide_metabolic_process	63	0.486	0.0279	0.175	0.0027983	30.4847
GO_bp:go_cardiac_conduction	82	0.457	0.0299	0.165	0.0028146	30.6623
GO_mf:go_macromolecular_complex_binding	1389	0.103	0.0269	0.0374	0.0028159	30.6764
GO_bp:go_regulation_of_potassium_ion_transmembrane_transport	61	0.475	0.0268	0.172	0.002853	31.0806
GO_mf:go_hsp90_protein_binding	27	0.667	0.0251	0.241	0.002872	31.2876
GO_cc:go_exocytic_vesicle_membrane	56	0.516	0.0279	0.187	0.0028746	31.3159
Curated_gene_sets:reactome_incretin_synthesis_secretion_and_inactivation	21	0.831	0.0276	0.301	0.0028773	31.3453
GO_bp:go_learning	131	0.325	0.0269	0.118	0.0029005	31.598
Curated_gene_sets:marson_bound_by_foxp3_unstimulated	1221	0.112	0.0273	0.0405	0.0029669	32.3214
Curated_gene_sets:noushmehr_gbm_somatic_mutated	9	1.44	0.0313	0.525	0.0030052	32.7386
Curated_gene_sets:reactome_integration_of_energy_metabolism	116	0.337	0.0262	0.123	0.0030237	32.9402
Curated_gene_sets:hoelzel_nf1_targets_dn	104	0.399	0.0294	0.146	0.0030438	33.1592
GO_mf:go_dopamine_binding	11	1.11	0.0267	0.405	0.003057	33.303
GO_bp:go_positive_regulation_of_glucose_import_in_response_to_insulin_stimulus	13	0.9	0.0235	0.328	0.0030678	33.4206
GO_bp:go_regulation_of_receptor_recycling	20	0.771	0.025	0.281	0.0030757	33.5067
GO_mf:go_demethylase_activity	31	0.627	0.0253	0.23	0.0031897	34.7486
GO_bp:go_negative_regulation_of_cell_differentiation	603	0.155	0.0271	0.0569	0.0031946	34.802
GO_bp:go_regulation_of_extent_of_cell_growth	101	0.37	0.0269	0.136	0.0031993	34.8532
GO_bp:go_potassium_ion_homeostasis	18	0.912	0.028	0.335	0.0032328	35.2181
Curated_gene_sets:biocarta_chrebp2_pathway	41	0.558	0.0259	0.205	0.0032636	35.5537
GO_bp:go_hindbrain_development	137	0.32	0.027	0.118	0.0032677	35.5983
GO_bp:go_regulation_of_neuroblast_proliferation	28	0.769	0.0294	0.283	0.0033442	36.4317
GO_bp:go_negative_regulation_of_secretion	198	0.265	0.0269	0.0981	0.0033993	37.032
GO_bp:go_reproductive_behavior	30	0.671	0.0266	0.248	0.0034038	37.081
GO_bp:go_positive_regulation_of_synaptic_transmission	109	0.343	0.0259	0.127	0.0034346	37.4165
Curated_gene_sets:camps_colon_cancer_copy_number_up	89	0.43	0.0293	0.159	0.0034568	37.6584
GO_bp:go_forebrain_neuron_fate_commitment	12	1.2	0.0301	0.445	0.003533	38.4885
GO_mf:go_translation_repressor_activity	20	0.826	0.0267	0.309	0.0037091	40.4069
GO_mf:go_extracellular_glutamate_gated_ion_channel_activity	20	0.867	0.0281	0.324	0.0037196	40.5213
Curated_gene_sets:iizuka_liver_cancer_progression_l1_g1_dn	12	0.939	0.0236	0.351	0.0037256	40.5867
GO_bp:go_parental_behavior	12	1.1	0.0276	0.412	0.003758	40.9397
GO_bp:go_maternal_behavior	12	1.1	0.0276	0.412	0.003758	40.9397
GO_mf:go_3_5_cyclic_gmp_phosphodiesterase_activity	14	0.926	0.0251	0.346	0.0037609	40.9712
Curated_gene_sets:ruan_response_to_tnf_troglitazone_dn	42	0.623	0.0292	0.233	0.0037678	41.0464
Curated_gene_sets:biocarta_erk5_pathway	18	0.801	0.0246	0.301	0.0038544	41.9898
GO_mf:go_transcriptional_repressor_activity_rna_polymerase_ii_transcription_regulatory_region_sequence_specific_binding	168	0.273	0.0255	0.103	0.0039089	42.5836
GO_bp:go_negative_regulation_of_neurological_system_process	15	1.02	0.0287	0.386	0.0039408	42.9311
GO_bp:go_negative_chemotaxis	39	0.576	0.026	0.217	0.0039745	43.2982
Curated_gene_sets:pid_foxo_pathway	49	0.509	0.0258	0.192	0.0040212	43.807
GO_bp:go_peptidyl_lysine_methylation	74	0.396	0.0247	0.15	0.0041081	44.7536
Curated_gene_sets:pedersen_metastasis_by_erbb2_isoform_3	18	0.767	0.0236	0.291	0.0041454	45.16
GO_bp:go_neuron_cell_cell_adhesion	15	0.996	0.0279	0.378	0.0041883	45.6273
GO_bp:go_cellular_component_morphogenesis	901	0.121	0.0257	0.046	0.0041902	45.648
GO_mf:go_transcriptional_activator_activity_rna_polymerase_ii_transcription_regulatory_region_sequence_specific_binding	314	0.206	0.0262	0.0782	0.0042469	46.2657
GO_bp:go_regulation_of_developmental_growth	287	0.213	0.026	0.0813	0.004321	47.073
Curated_gene_sets:roversi_glioma_copy_number_dn	54	0.597	0.0317	0.228	0.0043536	47.4281
GO_bp:go_n_terminal_protein_amino_acid_modification	27	0.68	0.0256	0.259	0.0043706	47.6133
GO_bp:go_relaxation_of_muscle	20	0.802	0.026	0.307	0.0044281	48.2397
GO_bp:go_second_messenger_mediated_signaling	160	0.298	0.0272	0.114	0.0044656	48.6482
GO_bp:go_neuromuscular_process_controlling_balance	51	0.505	0.0261	0.193	0.0045288	49.3367
GO_bp:go_purine_containing_compound_catabolic_process	50	0.519	0.0265	0.199	0.0046072	50.1908
GO_bp:go_regulation_of_cation_channel_activity	88	0.393	0.0266	0.151	0.0046828	51.0144
GO_mf:go_protein_methyltransferase_activity	82	0.376	0.0246	0.145	0.0047072	51.2802
Curated_gene_sets:molenaar_targets_of_ccnd1_and_cdk4_up	62	0.445	0.0253	0.172	0.0047408	51.6463
GO_bp:go_cerebral_cortex_development	103	0.358	0.0263	0.138	0.0047512	51.7596
GO_bp:go_positive_regulation_of_dendrite_morphogenesis	31	0.643	0.0259	0.248	0.0047565	51.8173
GO_bp:go_negative_regulation_of_peptide_secretion	49	0.474	0.024	0.183	0.0048375	52.6997
GO_bp:go_regulation_of_transport	1793	0.0866	0.0253	0.0335	0.0048472	52.8054
GO_bp:go_behavioral_response_to_cocaine	12	1.06	0.0266	0.412	0.0049202	53.6007
Curated_gene_sets:pid_circadian_pathway	16	0.806	0.0233	0.313	0.0050072	54.5484
GO_cc:go_clathrin_sculpted_vesicle	12	1.16	0.0292	0.453	0.0051294	55.8797
Curated_gene_sets:biocarta_at1r_pathway	33	0.614	0.0255	0.239	0.0051507	56.1117
Curated_gene_sets:thum_systolic_heart_failure_dn	219	0.229	0.0244	0.0892	0.0052044	56.6967
GO_cc:go_axon_part	218	0.233	0.0248	0.0911	0.005266	57.3678
Curated_gene_sets:reactome_g_alpha_s_signalling_events	120	0.325	0.0257	0.127	0.005269	57.4005
GO_bp:go_cerebral_cortex_neuron_differentiation	22	0.809	0.0275	0.318	0.0054779	59.6762
GO_bp:go_mechanosensory_behavior	12	1.04	0.026	0.407	0.0054809	59.7089
GO_bp:go_negative_regulation_of_cytosolic_calcium_ion_concentration	11	1.11	0.0266	0.437	0.0055768	60.7537
GO_bp:go_regulation_of_neurotransmitter_transport	63	0.427	0.0245	0.168	0.0055944	60.9454
GO_bp:go_chromatin_modification	526	0.145	0.0237	0.057	0.0056077	61.0903
GO_bp:go_dna_dealkylation	18	0.889	0.0273	0.35	0.0056177	61.1992
Curated_gene_sets:reactome_downregulation_of_smad2_3_smad4_transcriptional_activity	19	0.901	0.0284	0.355	0.0056317	61.3517
Curated_gene_sets:biocarta_nfat_pathway	53	0.449	0.0236	0.177	0.0056702	61.7712
GO_bp:go_forebrain_cell_migration	61	0.441	0.0249	0.174	0.0057141	62.2494
GO_bp:go_positive_regulation_of_synapse_assembly	60	0.458	0.0257	0.181	0.0058098	63.292
GO_mf:go_core_promoter_proximal_region_dna_binding	365	0.18	0.0247	0.0715	0.0058148	63.3464
GO_bp:go_negative_regulation_of_lyase_activity	28	0.629	0.0241	0.249	0.005843	63.6536
Curated_gene_sets:reactome_synthesis_secretion_and_inactivation_of_glp1	18	0.845	0.0259	0.336	0.006011	65.4838
GO_cc:go_transport_vesicle_membrane	147	0.297	0.026	0.118	0.0060376	65.7736
Curated_gene_sets:benporath_es_with_h3k27me3	1092	0.114	0.0265	0.0455	0.0060587	66.0035
GO_bp:go_cardiac_muscle_cell_differentiation	74	0.402	0.025	0.16	0.0061186	66.656
GO_bp:go_postsynaptic_membrane_organization	25	0.636	0.023	0.254	0.0061305	66.7857
GO_bp:go_activation_of_protein_kinase_a_activity	17	0.873	0.0261	0.349	0.0061638	67.1484
GO_bp:go_regulation_of_dendritic_spine_development	55	0.479	0.0257	0.192	0.0061918	67.4535
GO_bp:go_prepulse_inhibition	12	0.996	0.025	0.399	0.0062463	68.0472
Curated_gene_sets:reactome_adenylate_cyclase_inhibitory_pathway	13	0.965	0.0252	0.387	0.0062704	68.3097
GO_mf:go_chemorepellent_activity	26	0.645	0.0238	0.258	0.0062816	68.4318
GO_bp:go_chromosome_organization	981	0.108	0.0239	0.0435	0.0064128	69.861
GO_cc:go_cation_channel_complex	166	0.273	0.0254	0.11	0.0065217	71.0474
GO_bp:go_negative_regulation_of_translational_initiation	22	0.677	0.023	0.273	0.0065399	71.2457
GO_bp:go_negative_regulation_of_g_protein_coupled_receptor_protein_signaling_pathway	40	0.549	0.0251	0.221	0.0065905	71.7969
GO_bp:go_regulation_of_nucleotide_metabolic_process	211	0.243	0.0254	0.0983	0.0067084	73.0813
Curated_gene_sets:jazag_tgfb1_signaling_via_smad4_up	108	0.319	0.0239	0.129	0.0067095	73.0933
Curated_gene_sets:reactome_activation_of_nmda_receptor_upon_glutamate_binding_and_postsynaptic_events	36	0.571	0.0248	0.231	0.0067354	73.3754
Curated_gene_sets:nikolsky_overconnected_in_breast_cancer	22	0.77	0.0261	0.312	0.0067807	73.8689
GO_bp:go_photoperiodism	23	0.617	0.0214	0.25	0.0068005	74.0846
GO_bp:go_response_to_glucagon	48	0.47	0.0236	0.191	0.0068085	74.1718
Curated_gene_sets:mcclung_creb1_targets_dn	56	0.475	0.0257	0.193	0.0069149	75.3309
GO_mf:go_calcium_channel_regulator_activity	38	0.589	0.0263	0.239	0.0069349	75.5488
GO_bp:go_regulation_of_muscle_contraction	146	0.282	0.0246	0.115	0.0069493	75.7057
GO_bp:go_positive_regulation_of_biosynthetic_process	1794	0.0822	0.024	0.0334	0.0069896	76.1447
GO_mf:go_steroid_hormone_receptor_activity	58	0.46	0.0253	0.187	0.0070101	76.368
GO_bp:go_striated_muscle_adaptation	22	0.718	0.0244	0.292	0.00705	76.8027
GO_bp:go_regulation_of_cation_transmembrane_transport	208	0.234	0.0243	0.0953	0.007062	76.9334
GO_cc:go_ciliary_base	23	0.765	0.0265	0.312	0.0071275	77.647
GO_cc:go_sarcolemma	126	0.305	0.0247	0.125	0.007195	78.3823
Curated_gene_sets:ruan_response_to_troglitazone_dn	19	0.879	0.0277	0.359	0.0071954	78.3867
GO_bp:go_regulation_of_catecholamine_secretion	43	0.514	0.0244	0.21	0.007224	78.6983
GO_bp:go_modulation_of_excitatory_postsynaptic_potential	30	0.621	0.0246	0.254	0.0072371	78.841
Curated_gene_sets:reactome_gaba_receptor_activation	52	0.496	0.0259	0.203	0.007376	80.3541
Curated_gene_sets:reactome_post_nmda_receptor_activation_events	32	0.589	0.0241	0.242	0.0073827	80.4271
GO_mf:go_hormone_binding	65	0.4	0.0233	0.165	0.0075313	82.046
Curated_gene_sets:chebotaev_gr_targets_up	76	0.407	0.0257	0.168	0.0075804	82.5809
GO_mf:go_smad_binding	71	0.399	0.0243	0.165	0.0076422	83.2541
GO_cc:go_coated_vesicle_membrane	135	0.294	0.0247	0.121	0.0076791	83.6561
GO_bp:go_response_to_ethanol	135	0.293	0.0246	0.121	0.0077675	84.6191
Curated_gene_sets:reactome_glucagon_signaling_in_metabolic_regulation	33	0.559	0.0232	0.231	0.0078332	85.3349
GO_mf:go_extracellular_ligand_gated_ion_channel_activity	73	0.409	0.0253	0.17	0.008005	87.2065
Curated_gene_sets:browne_hcmv_infection_4hr_dn	247	0.208	0.0235	0.0864	0.008135	88.6227
GO_cc:go_heterotrimeric_g_protein_complex	32	0.6	0.0246	0.25	0.008188	89.2001
GO_cc:go_histone_deacetylase_complex	60	0.409	0.0229	0.171	0.0082293	89.65
Curated_gene_sets:reactome_insulin_synthesis_and_processing	20	0.766	0.0248	0.319	0.0082347	89.7088
Curated_gene_sets:theilgaard_neutrophil_at_skin_wound_dn	226	0.207	0.0224	0.0863	0.0082997	90.4169
GO_bp:go_positive_regulation_of_long_term_synaptic_potentiation	14	0.861	0.0233	0.36	0.0083821	91.3146
Curated_gene_sets:ishida_e2f_targets	52	0.424	0.0221	0.177	0.008461	92.1741
GO_mf:go_ribosome_binding	46	0.455	0.0223	0.19	0.0084788	92.368
Curated_gene_sets:reactome_bmal1_clock_npas2_activates_circadian_expression	36	0.524	0.0228	0.22	0.0085273	92.8964
Curated_gene_sets:timofeeva_growth_stress_via_stat1_dn	16	0.754	0.0218	0.319	0.0090316	98.3903
GO_bp:go_striatum_development	16	0.922	0.0267	0.39	0.0090483	98.5722
GO_bp:go_positive_regulation_of_synaptic_transmission_glutamatergic	18	0.803	0.0247	0.34	0.0091629	99.8206
Curated_gene_sets:reactome_gaba_b_receptor_activation	38	0.536	0.0239	0.227	0.0092336	100.591
GO_bp:go_regulation_of_sister_chromatid_cohesion	17	0.703	0.021	0.299	0.0093692	102.068
GO_bp:go_regulation_of_vacuolar_transport	28	0.558	0.0214	0.238	0.0094742	103.212
GO_mf:go_gated_channel_activity	322	0.186	0.024	0.0794	0.0094791	103.265
Curated_gene_sets:siligan_bound_by_ews_flt1_fusion	47	0.485	0.0241	0.207	0.0095723	104.281
Curated_gene_sets:reactome_ionotropic_activity_of_kainate_receptors	11	0.925	0.0222	0.395	0.0095875	104.446
Curated_gene_sets:choi_atl_acute_stage	5	1.29	0.0208	0.55	0.0096074	104.663
GO_cc:go_pml_body	96	0.291	0.0206	0.124	0.0096738	105.386
Curated_gene_sets:kyng_dna_damage_by_gamma_and_uv_radiation	89	0.336	0.0229	0.144	0.0096941	105.608
GO_bp:go_protein_dna_complex_subunit_organization	219	0.218	0.0233	0.0934	0.0097207	105.897
GO_bp:go_regulation_of_muscle_system_process	194	0.236	0.0237	0.101	0.0098161	106.937
GO_bp:go_regulation_of_cell_growth	387	0.16	0.0226	0.0689	0.0099346	108.228
GO_bp:go_negative_regulation_of_cell_communication	1181	0.0935	0.0225	0.0402	0.010098	110.008
GO_bp:go_regulation_of_membrane_potential	344	0.172	0.0229	0.0742	0.010253	111.696
GO_mf:go_histone_lysine_n_methyltransferase_activity	45	0.422	0.0205	0.183	0.010339	112.633
Curated_gene_sets:bredemeyer_rag_signaling_via_atm_not_via_nfkb_up	48	0.445	0.0223	0.193	0.010507	114.463
GO_bp:go_protein_methylation	117	0.283	0.0221	0.123	0.010511	114.507
GO_bp:go_protein_alkylation	117	0.283	0.0221	0.123	0.010511	114.507
GO_bp:go_long_term_synaptic_potentiation	39	0.493	0.0223	0.214	0.010515	114.55
Curated_gene_sets:climent_breast_cancer_copy_number_dn	9	1.15	0.0251	0.501	0.010617	115.662
GO_bp:go_astrocyte_differentiation	39	0.507	0.0229	0.22	0.010621	115.705
Curated_gene_sets:kegg_neuroactive_ligand_receptor_interaction	268	0.199	0.0234	0.0865	0.010771	117.339
GO_cc:go_swi_snf_superfamily_type_complex	71	0.347	0.0211	0.151	0.01089	118.636
GO_bp:go_neuron_recognition	34	0.57	0.024	0.249	0.011014	119.987
GO_bp:go_positive_regulation_of_excitatory_postsynaptic_potential	21	0.667	0.0221	0.291	0.01102	120.052
Curated_gene_sets:akl_htlv1_infection_up	27	0.613	0.0231	0.268	0.011038	120.248
Curated_gene_sets:firestein_ctnnb1_pathway	32	0.542	0.0222	0.237	0.01109	120.814
GO_bp:go_lens_morphogenesis_in_camera_type_eye	19	0.778	0.0246	0.342	0.011425	124.464
GO_bp:go_ventricular_cardiac_muscle_cell_differentiation	19	0.817	0.0258	0.359	0.011431	124.529
GO_bp:go_cellular_response_to_fluid_shear_stress	19	0.703	0.0222	0.309	0.011535	125.662
GO_mf:go_transcription_factor_activity_direct_ligand_regulated_sequence_specific_dna_binding	47	0.463	0.023	0.204	0.011611	126.49
Curated_gene_sets:mohankumar_tlx1_targets_up	410	0.15	0.0218	0.0662	0.011617	126.556
Curated_gene_sets:pid_lkb1_pathway	47	0.438	0.0217	0.193	0.011641	126.817
GO_bp:go_entrainment_of_circadian_clock_by_photoperiod	18	0.63	0.0193	0.278	0.011726	127.743
Curated_gene_sets:moreaux_multiple_myeloma_by_taci_up	406	0.15	0.0216	0.0662	0.011744	127.939
Curated_gene_sets:reactome_downregulation_of_erbb2_erbb3_signaling	11	0.91	0.0219	0.402	0.011752	128.026
GO_cc:go_clathrin_coated_vesicle_membrane	78	0.368	0.0235	0.163	0.011825	128.822
Curated_gene_sets:sakai_tumor_infiltrating_monocytes_up	26	0.611	0.0226	0.271	0.011947	130.151
Curated_gene_sets:zhang_tlx_targets_dn	89	0.289	0.0197	0.128	0.011956	130.249
GO_mf:go_kinase_binding	599	0.124	0.0216	0.0547	0.011993	130.652
Curated_gene_sets:vanharanta_uterine_fibroid_with_7q_deletion_up	66	0.366	0.0215	0.162	0.011999	130.717
GO_cc:go_clathrin_coat_of_endocytic_vesicle	12	0.82	0.0206	0.364	0.01209	131.708
Curated_gene_sets:hahtola_ctcl_cutaneous	26	0.528	0.0195	0.235	0.012151	132.373
GO_cc:go_ionotropic_glutamate_receptor_complex	47	0.45	0.0223	0.2	0.012267	133.637
GO_bp:go_cell_cell_signaling	758	0.118	0.023	0.0524	0.012297	133.964
GO_bp:go_negative_regulation_of_transcription_regulatory_region_dna_binding	17	0.701	0.0209	0.312	0.012316	134.171
Curated_gene_sets:torchia_targets_of_ewsr1_fli1_fusion_top20_dn	18	0.725	0.0223	0.323	0.012332	134.345
GO_bp:go_white_fat_cell_differentiation	13	0.801	0.0209	0.357	0.012338	134.41
Curated_gene_sets:reactome_dopamine_neurotransmitter_release_cycle	10	0.943	0.0216	0.42	0.012412	135.216
GO_bp:go_adrenal_gland_development	23	0.655	0.0227	0.292	0.012487	136.033
Curated_gene_sets:reactome_cgmp_effects	19	0.675	0.0213	0.301	0.012495	136.121
GO_cc:go_excitatory_synapse	195	0.218	0.0219	0.0974	0.012606	137.33
GO_bp:go_neural_nucleus_development	65	0.359	0.0209	0.161	0.012909	140.631
Curated_gene_sets:tanaka_methylated_in_esophageal_carcinoma	103	0.365	0.0268	0.164	0.012939	140.957
GO_bp:go_synaptic_transmission_glutamatergic	21	0.696	0.0231	0.313	0.013093	142.635
GO_bp:go_memory	98	0.307	0.022	0.138	0.013101	142.722
GO_bp:go_positive_regulation_of_cell_projection_organization	300	0.174	0.0216	0.0781	0.013119	142.918
GO_mf:go_excitatory_extracellular_ligand_gated_ion_channel_activity	55	0.417	0.0224	0.188	0.013166	143.43
GO_bp:go_adenylate_cyclase_modulating_g_protein_coupled_receptor_signaling_pathway	144	0.263	0.0227	0.118	0.013223	144.051
GO_bp:go_regulation_of_myeloid_cell_apoptotic_process	24	0.524	0.0186	0.236	0.013257	144.422
Curated_gene_sets:biocarta_pgc1a_pathway	23	0.642	0.0223	0.29	0.013316	145.065
GO_bp:go_positive_regulation_of_transcription_from_rna_polymerase_ii_promoter	999	0.0968	0.0216	0.0437	0.013342	145.348
GO_bp:go_regulation_of_respiratory_system_process	16	0.777	0.0225	0.351	0.013394	145.914
GO_bp:go_response_to_alkaloid	137	0.256	0.0216	0.116	0.013439	146.404
GO_bp:go_positive_regulation_of_adenylate_cyclase_activity	48	0.457	0.0229	0.207	0.013769	149.999
Curated_gene_sets:pid_lis1_pathway	28	0.559	0.0214	0.254	0.013792	150.25
GO_bp:go_signal_peptide_processing	23	0.609	0.0211	0.277	0.013956	152.037
GO_bp:go_regulation_of_glucose_import_in_response_to_insulin_stimulus	18	0.63	0.0193	0.287	0.013961	152.091
GO_bp:go_olfactory_bulb_interneuron_differentiation	15	0.788	0.0221	0.359	0.014158	154.237
GO_bp:go_regulation_of_striated_muscle_cell_differentiation	86	0.337	0.0226	0.154	0.014245	155.185
GO_bp:go_positive_regulation_of_nfat_protein_import_into_nucleus	11	0.785	0.0188	0.358	0.014278	155.545
GO_bp:go_regulation_of_hormone_secretion	258	0.183	0.0211	0.0834	0.014312	155.915
Curated_gene_sets:reactome_adenylate_cyclase_activating_pathway	10	1.01	0.0232	0.464	0.014363	156.471
GO_bp:go_regulation_of_dopamine_metabolic_process	17	0.66	0.0197	0.302	0.014373	156.579
GO_bp:go_regulation_of_catecholamine_metabolic_process	17	0.66	0.0197	0.302	0.014373	156.579
GO_bp:go_membrane_depolarization_during_action_potential	39	0.493	0.0223	0.225	0.014443	157.342
GO_mf:go_heat_shock_protein_binding	89	0.317	0.0216	0.145	0.014478	157.723
GO_bp:go_regulation_of_growth	628	0.118	0.0211	0.0542	0.014511	158.083
GO_cc:go_nuclear_chromosome_telomeric_region	132	0.251	0.0209	0.115	0.014581	158.845
GO_bp:go_camera_type_eye_morphogenesis	101	0.31	0.0225	0.142	0.014738	160.556
GO_bp:go_regulation_of_establishment_of_protein_localization_to_mitochondrion	127	0.247	0.0201	0.114	0.014888	162.19
GO_bp:go_regulation_of_cellular_localization	1267	0.0847	0.0211	0.039	0.014958	162.952
GO_bp:go_cellular_response_to_hormone_stimulus	551	0.127	0.0213	0.0586	0.015008	163.497
GO_bp:go_regulation_of_cell_communication_by_electrical_coupling	13	0.878	0.0229	0.405	0.0151	164.499
Curated_gene_sets:browne_hcmv_infection_1hr_dn	216	0.195	0.0206	0.0899	0.015181	165.382
Curated_gene_sets:pilon_klf1_targets_dn	1963	0.0687	0.0209	0.0318	0.015227	165.883
Curated_gene_sets:pid_ar_nongenomic_pathway	31	0.494	0.0199	0.228	0.015308	166.765
GO_bp:go_negative_regulation_of_dna_templated_transcription_elongation	13	0.845	0.0221	0.391	0.015337	167.081
Curated_gene_sets:gabriely_mir21_targets	290	0.168	0.0206	0.078	0.015469	168.519
GO_mf:go_syntaxin_1_binding	18	0.653	0.02	0.303	0.015521	169.086
GO_bp:go_clathrin_mediated_endocytosis	35	0.462	0.0198	0.214	0.015526	169.14
GO_bp:go_regulation_of_transcription_regulatory_region_dna_binding	36	0.496	0.0215	0.23	0.015583	169.761
GO_bp:go_positive_regulation_of_cellular_response_to_insulin_stimulus	24	0.53	0.0188	0.247	0.015782	171.929
GO_bp:go_response_to_ketone	181	0.22	0.0214	0.103	0.015828	172.43
Curated_gene_sets:pid_hedgehog_gli_pathway	47	0.389	0.0193	0.181	0.015954	173.803
Curated_gene_sets:pid_ret_pathway	39	0.463	0.0209	0.216	0.016016	174.478
GO_bp:go_negative_regulation_of_bmp_signaling_pathway	41	0.467	0.0216	0.218	0.016034	174.674
GO_cc:go_plasma_membrane_protein_complex	507	0.134	0.0216	0.0626	0.016206	176.548
GO_mf:go_bhlh_transcription_factor_binding	28	0.518	0.0198	0.242	0.016262	177.158
GO_cc:go_voltage_gated_calcium_channel_complex	40	0.485	0.0222	0.227	0.016362	178.248
Curated_gene_sets:figueroa_aml_methylation_cluster_7_dn	5	1.42	0.023	0.667	0.016394	178.596
Curated_gene_sets:reactome_g_alpha_z_signalling_events	44	0.423	0.0203	0.198	0.016482	179.555
Curated_gene_sets:ray_tumorigenesis_by_erbb2_cdc25a_dn	156	0.228	0.0205	0.107	0.016521	179.98
Curated_gene_sets:mikkelsen_mef_hcp_with_h3k27me3	584	0.126	0.0216	0.059	0.016596	180.797
GO_mf:go_core_promoter_binding	152	0.239	0.0213	0.113	0.016726	182.213
GO_mf:go_zinc_ion_binding	1127	0.0889	0.021	0.0419	0.016839	183.444
Curated_gene_sets:biocarta_nos1_pathway	21	0.612	0.0203	0.288	0.016853	183.597
Curated_gene_sets:browne_hcmv_infection_6hr_up	70	0.333	0.0202	0.157	0.016872	183.804
GO_mf:go_activating_transcription_factor_binding	56	0.39	0.0211	0.184	0.017031	185.536
GO_bp:go_pyrimidine_nucleotide_biosynthetic_process	30	0.58	0.023	0.274	0.017043	185.666
GO_bp:go_membrane_biogenesis	30	0.495	0.0196	0.233	0.017074	186.004
GO_mf:go_voltage_gated_ion_channel_activity	188	0.221	0.0219	0.105	0.017214	187.529
Curated_gene_sets:pid_erbb2_erbb3_pathway	45	0.392	0.019	0.185	0.017263	188.063
GO_bp:go_positive_regulation_of_cyclase_activity	61	0.389	0.022	0.184	0.017317	188.651
GO_bp:go_negative_regulation_of_cellular_component_organization	676	0.109	0.0202	0.0517	0.017324	188.728
Curated_gene_sets:piccaluga_angioimmunoblastic_lymphoma_dn	130	0.244	0.0201	0.116	0.017435	189.937
GO_cc:go_transport_vesicle	334	0.161	0.0211	0.0762	0.017532	190.994
Curated_gene_sets:reactome_creb_phosphorylation_through_the_activation_of_camkii	14	0.758	0.0205	0.36	0.017574	191.451
Curated_gene_sets:schaeffer_sox9_targets_in_prostate_development_dn	45	0.445	0.0216	0.211	0.017633	192.094
Curated_gene_sets:reactome_membrane_binding_and_targetting_of_gag_proteins	9	0.861	0.0187	0.409	0.017646	192.236
GO_bp:go_neuron_fate_specification	31	0.561	0.0226	0.266	0.017702	192.846
Curated_gene_sets:charafe_breast_cancer_luminal_vs_basal_up	364	0.155	0.0212	0.0737	0.017737	193.227
GO_bp:go_g_protein_coupled_purinergic_nucleotide_receptor_signaling_pathway	13	0.774	0.0202	0.369	0.017946	195.504
GO_mf:go_g_protein_coupled_nucleotide_receptor_activity	13	0.774	0.0202	0.369	0.017946	195.504
GO_bp:go_regulation_of_myeloid_cell_differentiation	182	0.208	0.0202	0.0989	0.017978	195.852
Curated_gene_sets:lindgren_bladder_cancer_cluster_2a_dn	136	0.246	0.0207	0.117	0.017997	196.059
GO_mf:go_au_rich_element_binding	22	0.569	0.0193	0.271	0.018018	196.288
GO_mf:go_rna_polymerase_ii_distal_enhancer_sequence_specific_dna_binding	65	0.327	0.0191	0.156	0.018024	196.353
GO_bp:go_signal_release	171	0.224	0.0211	0.107	0.018025	196.364
GO_bp:go_response_to_drug	425	0.141	0.0209	0.0675	0.018059	196.735
GO_bp:go_regulation_of_cardiac_muscle_contraction_by_calcium_ion_signaling	23	0.607	0.0211	0.29	0.018098	197.16
GO_bp:go_negative_regulation_of_jak_stat_cascade	44	0.406	0.0195	0.194	0.018121	197.41
GO_bp:go_negative_regulation_of_stat_cascade	44	0.406	0.0195	0.194	0.018121	197.41
GO_cc:go_main_axon	58	0.396	0.0218	0.189	0.018121	197.41
GO_bp:go_negative_regulation_of_hormone_secretion	74	0.329	0.0205	0.157	0.018139	197.606
GO_bp:go_response_to_ether	11	0.816	0.0196	0.39	0.018203	198.303
Curated_gene_sets:benporath_sox2_targets	734	0.106	0.0204	0.0507	0.018281	199.153
GO_cc:go_terminal_bouton	64	0.337	0.0195	0.161	0.018285	199.197
GO_bp:go_negative_regulation_of_protein_kinase_b_signaling	36	0.476	0.0207	0.228	0.018414	200.602
GO_bp:go_negative_regulation_of_behavior	17	0.643	0.0192	0.308	0.018495	201.485
GO_bp:go_negative_regulation_of_transcription_elongation_from_rna_polymerase_ii_promoter	11	0.922	0.0221	0.442	0.018513	201.681
Curated_gene_sets:zembutsu_sensitivity_to_cisplatin	20	0.617	0.02	0.296	0.018525	201.811
GO_bp:go_cell_projection_organization	902	0.0957	0.0203	0.0459	0.018537	201.942
Curated_gene_sets:burton_adipogenesis_12	35	0.481	0.0206	0.231	0.018563	202.225
Curated_gene_sets:grade_colon_and_rectal_cancer_dn	99	0.274	0.0197	0.131	0.018578	202.389
GO_bp:go_mating	37	0.475	0.0209	0.228	0.018585	202.465
GO_bp:go_response_to_potassium_ion	14	0.915	0.0248	0.439	0.01863	202.955
GO_mf:go_histone_methyltransferase_activity	58	0.344	0.0189	0.165	0.018665	203.337
GO_bp:go_regulation_of_urine_volume	20	0.636	0.0206	0.305	0.018678	203.478
GO_bp:go_cellular_response_to_glucagon_stimulus	38	0.457	0.0204	0.219	0.018714	203.87
GO_bp:go_adenylate_cyclase_inhibiting_g_protein_coupled_receptor_signaling_pathway	68	0.369	0.022	0.177	0.018719	203.925
GO_bp:go_multicellular_organism_reproduction	735	0.105	0.0202	0.0504	0.018893	205.82
Curated_gene_sets:benporath_es_core_nine_correlated	101	0.273	0.0198	0.132	0.018968	206.637
Curated_gene_sets:dawson_methylated_in_lymphoma_tcl1	60	0.385	0.0216	0.186	0.019032	207.335
GO_mf:go_ribonucleoprotein_complex_binding	93	0.276	0.0192	0.133	0.019062	207.661
GO_bp:go_negative_regulation_of_ion_transport	127	0.265	0.0215	0.128	0.019216	209.339
GO_bp:go_glial_cell_differentiation	136	0.25	0.021	0.121	0.019226	209.448
GO_cc:go_nuclear_chromosome	516	0.125	0.0202	0.0603	0.019247	209.677
Curated_gene_sets:den_interact_with_lca5	26	0.568	0.021	0.275	0.019284	210.08
GO_bp:go_membrane_depolarization	61	0.362	0.0204	0.175	0.019302	210.276
Curated_gene_sets:dazard_response_to_uv_nhek_dn	318	0.16	0.0205	0.0774	0.01941	211.453
GO_bp:go_regulation_of_retinoic_acid_receptor_signaling_pathway	29	0.558	0.0218	0.271	0.019535	212.814
Curated_gene_sets:martin_interact_with_hdac	43	0.42	0.0199	0.204	0.019606	213.588
GO_bp:go_regulation_of_anion_transport	136	0.252	0.0212	0.122	0.019619	213.729
GO_cc:go_vesicle_membrane	504	0.128	0.0205	0.0619	0.019704	214.655
GO_bp:go_guanosine_containing_compound_metabolic_process	45	0.4	0.0194	0.194	0.019748	215.135
GO_bp:go_regulation_of_cardiac_muscle_contraction	66	0.368	0.0216	0.179	0.019784	215.527
GO_bp:go_transcription_from_mitochondrial_promoter	11	0.784	0.0188	0.381	0.019791	215.603
GO_bp:go_embryonic_eye_morphogenesis	33	0.531	0.0221	0.258	0.019821	215.93
GO_bp:go_regulation_of_substrate_adhesion_dependent_cell_spreading	43	0.425	0.0202	0.207	0.019945	217.281
GO_bp:go_retina_development_in_camera_type_eye	131	0.245	0.0203	0.119	0.020021	218.109
GO_bp:go_positive_regulation_of_cellular_component_organization	1143	0.0833	0.0198	0.0406	0.020047	218.392
GO_bp:go_adenylate_cyclase_activating_g_protein_coupled_receptor_signaling_pathway	72	0.334	0.0205	0.163	0.020119	219.176
GO_bp:go_cardiocyte_differentiation	96	0.289	0.0205	0.141	0.020237	220.462
GO_bp:go_embryonic_camera_type_eye_development	35	0.494	0.0212	0.241	0.020255	220.658
GO_bp:go_action_potential	95	0.293	0.0206	0.143	0.020256	220.669
Curated_gene_sets:plasari_tgfb1_signaling_via_nfic_1hr_dn	103	0.274	0.0201	0.134	0.020305	221.203
Curated_gene_sets:reactome_norepinephrine_neurotransmitter_release_cycle	10	0.946	0.0217	0.462	0.020363	221.835
GO_bp:go_negative_regulation_of_dna_binding	46	0.411	0.0202	0.201	0.020372	221.933
Curated_gene_sets:pid_mtor_4pathway	68	0.309	0.0184	0.151	0.020385	222.074
GO_bp:go_cellular_macromolecular_complex_assembly	711	0.105	0.0199	0.0513	0.02049	223.218
GO_bp:go_telencephalon_regionalization	13	0.874	0.0228	0.428	0.020519	223.534
GO_mf:go_drug_binding	109	0.271	0.0204	0.133	0.02065	224.961
GO_bp:go_peripheral_nervous_system_development	70	0.34	0.0206	0.167	0.020661	225.081
GO_bp:go_cell_surface_receptor_signaling_pathway_involved_in_cell_cell_signaling	71	0.326	0.0199	0.16	0.020716	225.68
Curated_gene_sets:pid_erbb1_downstream_pathway	106	0.261	0.0194	0.128	0.02072	225.724
Curated_gene_sets:ule_splicing_via_nova2	43	0.43	0.0204	0.211	0.02073	225.833
Curated_gene_sets:reactome_dag_and_ip3_signaling	31	0.488	0.0197	0.24	0.020791	226.497
GO_bp:go_regulation_of_mitochondrial_translation	11	0.862	0.0207	0.423	0.020808	226.682
GO_mf:go_c2h2_zinc_finger_domain_binding	13	0.741	0.0193	0.364	0.020879	227.456
GO_bp:go_cellular_monovalent_inorganic_cation_homeostasis	98	0.282	0.0201	0.139	0.021039	229.199
GO_bp:go_positive_regulation_of_developmental_process	1134	0.0848	0.0201	0.0418	0.021311	232.162
GO_bp:go_insulin_receptor_signaling_pathway	82	0.296	0.0193	0.146	0.021321	232.271
GO_bp:go_central_nervous_system_neuron_development	70	0.331	0.02	0.164	0.021335	232.423
GO_bp:go_positive_regulation_of_translational_initiation	21	0.556	0.0184	0.274	0.021336	232.434
GO_bp:go_grooming_behavior	14	0.802	0.0217	0.396	0.021387	232.99
GO_bp:go_stress_fiber_assembly	14	0.768	0.0208	0.379	0.021406	233.197
GO_bp:go_contractile_actin_filament_bundle_assembly	14	0.768	0.0208	0.379	0.021406	233.197
GO_bp:go_myeloid_cell_development	43	0.398	0.0189	0.197	0.021407	233.208
Curated_gene_sets:reactome_gastrin_creb_signalling_pathway_via_pkc_and_mapk	202	0.198	0.0202	0.0977	0.021604	235.354
GO_bp:go_protein_localization_to_chromatin	13	0.851	0.0222	0.421	0.021686	236.247
GO_bp:go_covalent_chromatin_modification	334	0.142	0.0186	0.0702	0.021689	236.28
GO_mf:go_signal_sequence_binding	38	0.392	0.0175	0.194	0.021722	236.639
GO_mf:go_ral_gtpase_binding	13	0.871	0.0227	0.431	0.021782	237.293
Curated_gene_sets:zhang_breast_cancer_progenitors_up	422	0.131	0.0192	0.0648	0.0219	238.579
GO_bp:go_regulation_of_protein_kinase_a_signaling	17	0.692	0.0207	0.344	0.021966	239.298
GO_cc:go_nuclear_speck	192	0.194	0.0194	0.0965	0.022017	239.853
GO_bp:go_regulation_of_respiratory_gaseous_exchange	24	0.565	0.02	0.281	0.022103	240.79
Curated_gene_sets:tang_senescence_tp53_targets_dn	55	0.326	0.0175	0.162	0.022105	240.812
GO_bp:go_post_embryonic_morphogenesis	12	0.867	0.0218	0.431	0.022133	241.117
GO_bp:go_positive_regulation_of_synaptic_transmission_gabaergic	12	0.82	0.0206	0.408	0.022144	241.237
GO_mf:go_s_adenosylmethionine_dependent_methyltransferase_activity	136	0.231	0.0195	0.115	0.022213	241.988
GO_bp:go_regulation_of_alpha_amino_3_hydroxy_5_methyl_4_isoxazole_propionate_selective_glutamate_receptor_activity	19	0.665	0.021	0.331	0.022241	242.293
Curated_gene_sets:riz_erythroid_differentiation	77	0.284	0.018	0.141	0.022264	242.544
GO_bp:go_positive_regulation_of_substrate_adhesion_dependent_cell_spreading	28	0.51	0.0195	0.254	0.022307	243.012
Curated_gene_sets:mullighan_npm1_mutated_signature_2_up	136	0.226	0.019	0.113	0.022585	246.041
GO_bp:go_insulin_like_growth_factor_receptor_signaling_pathway	14	0.695	0.0188	0.347	0.022628	246.509
GO_bp:go_response_to_hormone	890	0.0936	0.0197	0.0467	0.022631	246.542
GO_bp:go_regulation_of_skeletal_muscle_tissue_development	49	0.389	0.0197	0.194	0.022653	246.782
GO_mf:go_poly_a_rna_binding	1163	0.079	0.0189	0.0395	0.022712	247.425
GO_bp:go_positive_regulation_of_neuroblast_proliferation	21	0.674	0.0224	0.338	0.022934	249.843
GO_bp:go_regulation_of_rna_stability	140	0.209	0.0178	0.105	0.022937	249.876
Curated_gene_sets:smid_breast_cancer_luminal_a_dn	18	0.626	0.0192	0.314	0.02307	251.325
Curated_gene_sets:dazard_uv_response_cluster_g6	152	0.223	0.0198	0.112	0.023083	251.466
GO_mf:go_transmembrane_receptor_protein_phosphatase_activity	16	0.751	0.0217	0.377	0.023126	251.935
GO_bp:go_histone_methylation	84	0.283	0.0188	0.142	0.023191	252.643
Curated_gene_sets:valk_aml_cluster_1	26	0.592	0.0218	0.297	0.023296	253.787
GO_bp:go_dna_methylation_or_demethylation	56	0.362	0.0196	0.182	0.023333	254.19
Curated_gene_sets:benporath_oct4_targets	286	0.154	0.0188	0.0776	0.023355	254.429
GO_bp:go_regulation_of_chromatin_silencing	18	0.559	0.0172	0.281	0.023409	255.018
Curated_gene_sets:turjanski_mapk11_targets	5	1.5	0.0242	0.753	0.023451	255.475
GO_mf:go_beta_amyloid_binding	34	0.495	0.0209	0.25	0.023557	256.63
GO_bp:go_regulation_of_long_term_synaptic_potentiation	19	0.602	0.019	0.304	0.023745	258.678
GO_bp:go_positive_regulation_of_g_protein_coupled_receptor_protein_signaling_pathway	25	0.553	0.02	0.279	0.024002	261.478
Curated_gene_sets:reactome_g_protein_activation	27	0.497	0.0187	0.251	0.024026	261.739
GO_cc:go_cell_cell_adherens_junction	54	0.391	0.0208	0.198	0.024106	262.611
GO_bp:go_positive_regulation_of_growth	235	0.172	0.019	0.0871	0.024172	263.33
GO_bp:go_regulation_of_anatomical_structure_morphogenesis	1019	0.086	0.0193	0.0436	0.024319	264.931
GO_bp:go_negative_regulation_of_cellular_amide_metabolic_process	131	0.234	0.0194	0.119	0.024347	265.236
GO_bp:go_response_to_endogenous_stimulus	1447	0.0735	0.0195	0.0373	0.024392	265.726
GO_bp:go_synaptic_vesicle_localization	105	0.253	0.0187	0.129	0.024427	266.108
GO_bp:go_transcription_from_rna_polymerase_ii_promoter	717	0.101	0.0192	0.0512	0.024505	266.957
GO_mf:go_structure_specific_dna_binding	118	0.234	0.0184	0.119	0.02453	267.23
Curated_gene_sets:biocarta_creb_pathway	27	0.487	0.0183	0.247	0.02456	267.557
Curated_gene_sets:yemelyanov_gr_targets_dn	10	0.824	0.0189	0.419	0.024697	269.049
GO_bp:go_olfactory_lobe_development	36	0.456	0.0198	0.232	0.024793	270.095
GO_mf:go_oxidoreductase_activity_acting_on_paired_donors_with_incorporation_or_reduction_of_molecular_oxygen_2_oxoglutarate_as_one_donor_and_incorporation_of_one_atom_each_of_oxygen_into_both_donors	41	0.401	0.0186	0.204	0.024802	270.193
GO_bp:go_cell_communication_by_electrical_coupling	15	0.766	0.0215	0.39	0.024853	270.749
GO_mf:go_transition_metal_ion_binding	1363	0.0751	0.0193	0.0383	0.024994	272.285
GO_cc:go_chromocenter	13	0.77	0.0201	0.393	0.025097	273.407
Curated_gene_sets:park_hsc_markers	43	0.366	0.0174	0.187	0.025256	275.139
Curated_gene_sets:kim_all_disorders_duration_corr_dn	145	0.207	0.018	0.106	0.025316	275.793
GO_bp:go_response_to_auditory_stimulus	23	0.568	0.0197	0.291	0.025431	277.045
GO_bp:go_purinergic_nucleotide_receptor_signaling_pathway	21	0.562	0.0187	0.288	0.025475	277.525
Curated_gene_sets:reactome_synthesis_and_interconversion_of_nucleotide_di_and_triphosphates	19	0.668	0.0211	0.343	0.025616	279.061
GO_bp:go_sodium_ion_export	12	0.807	0.0202	0.414	0.025632	279.235
Curated_gene_sets:turashvili_breast_normal_ductal_vs_lobular_up	65	0.328	0.0191	0.168	0.025709	280.074
GO_bp:go_cell_migration_in_hindbrain	13	0.739	0.0193	0.379	0.025726	280.259
GO_bp:go_rhythmic_behavior	19	0.597	0.0188	0.306	0.025735	280.357
Curated_gene_sets:mense_hypoxia_up	94	0.279	0.0195	0.143	0.025807	281.141
Curated_gene_sets:gobert_oligodendrocyte_differentiation_dn	1069	0.084	0.0193	0.0432	0.025857	281.686
GO_cc:go_chromosome_telomeric_region	162	0.201	0.0185	0.103	0.025862	281.741
GO_mf:go_intronic_transcription_regulatory_region_dna_binding	12	0.763	0.0191	0.392	0.025992	283.157
GO_bp:go_response_to_nitrogen_compound	857	0.0936	0.0194	0.0482	0.026154	284.922
GO_bp:go_positive_regulation_of_striated_muscle_cell_differentiation	52	0.379	0.0198	0.195	0.026158	284.965
GO_bp:go_retinal_ganglion_cell_axon_guidance	18	0.705	0.0217	0.364	0.02627	286.185
GO_mf:go_nucleosome_binding	44	0.374	0.0179	0.193	0.026273	286.218
GO_bp:go_regulation_of_collateral_sprouting	18	0.646	0.0198	0.333	0.026296	286.469
GO_bp:go_regulation_of_mitochondrion_organization	217	0.168	0.0178	0.0867	0.02636	287.166
GO_bp:go_negative_regulation_of_cell_projection_organization	142	0.214	0.0184	0.111	0.026421	287.83
Curated_gene_sets:kyng_dna_damage_by_4nqo_or_uv	62	0.326	0.0185	0.168	0.026517	288.876
GO_mf:go_pdz_domain_binding	90	0.269	0.0184	0.139	0.026528	288.996
GO_bp:go_regulation_of_peptide_secretion	206	0.177	0.0183	0.0917	0.026649	290.314
GO_mf:go_enhancer_binding	93	0.254	0.0177	0.131	0.026668	290.521
Curated_gene_sets:lopez_mesothelioma_survival_worst_vs_best_dn	7	1.04	0.02	0.54	0.026694	290.804
GO_mf:go_catecholamine_binding	16	0.637	0.0185	0.33	0.026785	291.796
GO_bp:go_regulation_of_phospholipase_a2_activity	10	0.919	0.0211	0.476	0.026811	292.079
Curated_gene_sets:pal_prmt5_targets_up	200	0.178	0.0182	0.0924	0.026841	292.406
Curated_gene_sets:slebos_head_and_neck_cancer_with_hpv_up	81	0.279	0.0181	0.145	0.02689	292.94
GO_bp:go_regulation_of_potassium_ion_transmembrane_transporter_activity	41	0.39	0.0181	0.202	0.026941	293.495
Curated_gene_sets:pid_tcr_calcium_pathway	29	0.507	0.0197	0.263	0.02701	294.247
Curated_gene_sets:holleman_daunorubicin_b_all_up	10	0.812	0.0186	0.423	0.027334	297.777
GO_bp:go_muscle_adaptation	28	0.467	0.0179	0.244	0.027481	299.378
GO_bp:go_lipoprotein_biosynthetic_process	84	0.285	0.0189	0.148	0.027485	299.422
GO_bp:go_negative_regulation_of_establishment_of_protein_localization	208	0.18	0.0187	0.0937	0.027597	300.642
GO_bp:go_protein_localization_to_chromosome	45	0.406	0.0197	0.212	0.027615	300.838
GO_mf:go_ion_channel_binding	110	0.246	0.0186	0.128	0.027715	301.927
GO_bp:go_associative_learning	74	0.292	0.0182	0.152	0.027716	301.938
Curated_gene_sets:reactome_advanced_glycosylation_endproduct_receptor_signaling	13	0.688	0.0179	0.359	0.027824	303.115
GO_bp:go_response_to_corticosterone	25	0.496	0.018	0.259	0.02785	303.398
Curated_gene_sets:reactome_endosomal_vacuolar_pathway	8	1.13	0.0232	0.593	0.027851	303.409
GO_bp:go_dna_repair	473	0.115	0.0178	0.0599	0.027915	304.106
GO_bp:go_regulation_of_norepinephrine_secretion	17	0.626	0.0187	0.328	0.028052	305.598
Curated_gene_sets:benporath_nanog_targets	985	0.0841	0.0186	0.044	0.028063	305.718
GO_cc:go_baf_type_complex	23	0.485	0.0168	0.254	0.028209	307.309
Curated_gene_sets:ivanova_hematopoiesis_stem_cell	250	0.162	0.0184	0.085	0.028267	307.941
GO_bp:go_monovalent_inorganic_cation_homeostasis	125	0.233	0.0188	0.123	0.028417	309.575
Curated_gene_sets:ding_lung_cancer_mutated_frequently	13	0.7	0.0183	0.368	0.028457	310.011
GO_bp:go_rrna_containing_ribonucleoprotein_complex_export_from_nucleus	11	0.647	0.0155	0.34	0.028468	310.13
Curated_gene_sets:hoshida_liver_cancer_late_recurrence_up	62	0.302	0.0172	0.159	0.028473	310.185
GO_bp:go_negative_regulation_of_amine_transport	25	0.553	0.02	0.291	0.028562	311.154
GO_bp:go_response_to_histamine	11	0.813	0.0195	0.427	0.028605	311.623
Curated_gene_sets:onken_uveal_melanoma_up	773	0.097	0.0191	0.0511	0.028704	312.701
GO_bp:go_cell_proliferation_in_forebrain	27	0.496	0.0186	0.261	0.028784	313.573
GO_bp:go_histone_h4_k8_acetylation	15	0.544	0.0153	0.287	0.028854	314.335
GO_bp:go_histone_h4_k5_acetylation	15	0.544	0.0153	0.287	0.028854	314.335
GO_bp:go_positive_regulation_of_lyase_activity	61	0.351	0.0198	0.185	0.029	315.926
Curated_gene_sets:pid_arf6_downstream_pathway	15	0.712	0.02	0.376	0.02902	316.144
Curated_gene_sets:reactome_nuclear_events_kinase_and_transcription_factor_activation	24	0.522	0.0185	0.276	0.029065	316.634
GO_cc:go_dense_core_granule	13	0.756	0.0197	0.399	0.029124	317.277
GO_bp:go_cell_fate_determination	43	0.411	0.0195	0.217	0.029133	317.375
Curated_gene_sets:ongusaha_brca1_targets_dn	14	0.717	0.0194	0.379	0.029208	318.192
Curated_gene_sets:pid_integrin_a4b1_pathway	33	0.471	0.0196	0.249	0.029285	319.031
GO_bp:go_positive_regulation_of_renal_sodium_excretion	14	0.708	0.0192	0.375	0.029404	320.327
Curated_gene_sets:biocarta_mef2d_pathway	18	0.602	0.0185	0.319	0.029496	321.329
Curated_gene_sets:gazin_epigenetic_silencing_by_kras	26	0.485	0.0179	0.257	0.029704	323.595
Curated_gene_sets:plasari_tgfb1_targets_10hr_dn	243	0.168	0.0189	0.0893	0.029743	324.02
Curated_gene_sets:kim_all_disorders_calb1_corr_up	543	0.111	0.0185	0.0589	0.029771	324.325
Curated_gene_sets:reactome_creb_phosphorylation_through_the_activation_of_ras	26	0.494	0.0182	0.262	0.02984	325.077
GO_bp:go_cerebellar_cortex_development	46	0.369	0.0181	0.196	0.030041	327.267
GO_bp:go_dna_metabolic_process	743	0.0921	0.0178	0.0491	0.030324	330.35
Curated_gene_sets:kegg_cardiac_muscle_contraction	73	0.302	0.0186	0.161	0.030361	330.753
GO_cc:go_golgi_cisterna_membrane	71	0.294	0.0179	0.157	0.030377	330.927
Curated_gene_sets:lee_naive_t_lymphocyte	18	0.57	0.0175	0.304	0.030415	331.341
Curated_gene_sets:biocarta_cell2cell_pathway	12	0.73	0.0183	0.39	0.030614	333.509
GO_bp:go_positive_regulation_of_developmental_growth	155	0.205	0.0184	0.11	0.030699	334.435
Curated_gene_sets:okawa_neuroblastoma_1p36_31_deletion	22	0.918	0.0312	0.491	0.030896	336.581
Curated_gene_sets:park_hsc_and_multipotent_progenitors	50	0.313	0.016	0.168	0.030986	337.561
GO_bp:go_regulation_of_voltage_gated_calcium_channel_activity	25	0.533	0.0193	0.285	0.031002	337.736
Curated_gene_sets:pid_smad2_3pathway	17	0.575	0.0171	0.308	0.031003	337.747
GO_bp:go_regulation_of_camp_mediated_signaling	23	0.493	0.0171	0.264	0.03104	338.15
GO_cc:go_axon_initial_segment	12	0.814	0.0204	0.437	0.031216	340.067
Curated_gene_sets:tesar_alk_and_jak_targets_mouse_es_d4_up	6	1.1	0.0194	0.588	0.031272	340.677
GO_bp:go_regulation_of_synaptic_transmission_gabaergic	29	0.487	0.019	0.261	0.031274	340.699
Curated_gene_sets:reactome_signalling_by_ngf	213	0.169	0.0178	0.091	0.031282	340.786
GO_bp:go_regulation_of_neural_precursor_cell_proliferation	73	0.304	0.0188	0.164	0.03152	343.379
GO_bp:go_regulation_of_cardiac_muscle_cell_differentiation	19	0.663	0.0209	0.357	0.031679	345.111
GO_bp:go_positive_regulation_of_urine_volume	14	0.735	0.0199	0.396	0.031846	346.93
GO_cc:go_calcium_channel_complex	62	0.334	0.019	0.18	0.031989	348.488
GO_bp:go_regulation_of_synaptic_transmission_dopaminergic	17	0.581	0.0173	0.314	0.032001	348.619
GO_mf:go_voltage_gated_cation_channel_activity	133	0.228	0.019	0.123	0.032082	349.501
Curated_gene_sets:riz_erythroid_differentiation_hemgn	31	0.434	0.0175	0.234	0.032097	349.665
Curated_gene_sets:pujana_breast_cancer_with_brca1_mutated_up	56	0.301	0.0163	0.163	0.032205	350.841
Curated_gene_sets:tesar_alk_targets_episc_4d_up	8	0.873	0.0179	0.472	0.032243	351.255
GO_bp:go_b_cell_differentiation	88	0.272	0.0184	0.147	0.032433	353.325
GO_bp:go_positive_regulation_of_cardiac_muscle_cell_differentiation	13	0.813	0.0212	0.44	0.032512	354.186
Curated_gene_sets:pid_hes_hey_pathway	48	0.365	0.0183	0.198	0.032801	357.334
GO_bp:go_negative_regulation_of_extrinsic_apoptotic_signaling_pathway_in_absence_of_ligand	32	0.43	0.0176	0.234	0.032833	357.683
GO_bp:go_negative_regulation_of_signal_transduction_in_absence_of_ligand	32	0.43	0.0176	0.234	0.032833	357.683
GO_bp:go_negative_regulation_of_response_to_stimulus	1347	0.0699	0.0179	0.038	0.032884	358.238
Curated_gene_sets:reactome_signal_regulatory_protein_sirp_family_interactions	11	0.786	0.0189	0.428	0.032962	359.088
GO_bp:go_response_to_peptide	402	0.125	0.018	0.0682	0.032963	359.099
GO_mf:go_syntaxin_binding	89	0.268	0.0182	0.146	0.033	359.502
GO_bp:go_histone_h4_k16_acetylation	19	0.466	0.0147	0.254	0.033027	359.796
Curated_gene_sets:mariadason_response_to_butyrate_sulindac_6	50	0.351	0.0179	0.191	0.033031	359.84
GO_bp:go_regulation_of_feeding_behavior	22	0.525	0.0178	0.286	0.03322	361.899
GO_bp:go_maintenance_of_cell_polarity	12	0.83	0.0208	0.453	0.033522	365.189
GO_bp:go_positive_regulation_of_myeloid_leukocyte_differentiation	50	0.342	0.0175	0.187	0.033537	365.352
GO_bp:go_olfactory_bulb_interneuron_development	11	0.739	0.0177	0.404	0.033671	366.812
Curated_gene_sets:li_wilms_tumor_vs_fetal_kidney_1_dn	163	0.193	0.0177	0.105	0.033767	367.858
GO_bp:go_negative_regulation_of_calcium_ion_transmembrane_transport	30	0.453	0.0179	0.248	0.033803	368.25
Curated_gene_sets:pid_s1p_s1p4_pathway	14	0.647	0.0175	0.354	0.033813	368.359
Curated_gene_sets:kegg_calcium_signaling_pathway	177	0.193	0.0185	0.106	0.033829	368.533
GO_cc:go_pcg_protein_complex	42	0.349	0.0164	0.191	0.033921	369.535
Curated_gene_sets:reactome_receptor_ligand_binding_initiates_the_second_proteolytic_cleavage_of_notch_receptor	11	0.777	0.0187	0.426	0.033968	370.047
GO_bp:go_camp_biosynthetic_process	17	0.621	0.0185	0.341	0.034046	370.897
GO_bp:go_gtp_metabolic_process	22	0.542	0.0184	0.297	0.034052	370.962
GO_bp:go_positive_regulation_of_mitochondrion_organization	166	0.184	0.0171	0.101	0.03418	372.357
GO_bp:go_mitotic_spindle_assembly	41	0.388	0.018	0.213	0.034181	372.368
GO_bp:go_microtubule_cytoskeleton_organization_involved_in_mitosis	41	0.388	0.018	0.213	0.034181	372.368
GO_bp:go_protein_autoubiquitination	48	0.379	0.019	0.208	0.034217	372.76
GO_mf:go_histone_binding	172	0.18	0.0171	0.099	0.034236	372.967
Curated_gene_sets:cui_tcf21_targets_2_dn	819	0.0916	0.0186	0.0503	0.03433	373.991
GO_bp:go_spindle_assembly	70	0.297	0.0179	0.163	0.034378	374.514
Curated_gene_sets:rattenbacher_bound_by_celf1	414	0.117	0.0171	0.0646	0.034663	377.619
GO_bp:go_g_protein_coupled_receptor_signaling_pathway_coupled_to_cyclic_nucleotide_second_messenger	171	0.197	0.0186	0.109	0.034742	378.479
GO_cc:go_spindle_pole	125	0.214	0.0173	0.118	0.03491	380.31
GO_bp:go_negative_regulation_of_embryonic_development	26	0.528	0.0195	0.291	0.034936	380.593
GO_bp:go_wnt_signaling_pathway_calcium_modulating_pathway	39	0.4	0.0181	0.221	0.035183	383.284
Curated_gene_sets:kegg_progesterone_mediated_oocyte_maturation	86	0.247	0.0166	0.137	0.035276	384.297
GO_bp:go_regulation_of_dopamine_secretion	22	0.546	0.0186	0.302	0.03531	384.667
Curated_gene_sets:medina_smarca4_targets	43	0.384	0.0182	0.213	0.035491	386.639
GO_bp:go_regulation_of_skeletal_muscle_cell_differentiation	17	0.559	0.0167	0.31	0.035503	386.77
GO_mf:go_rna_polymerase_ii_transcription_factor_binding	104	0.245	0.018	0.136	0.035562	387.412
GO_mf:go_basal_transcription_machinery_binding	27	0.506	0.019	0.281	0.035798	389.983
GO_bp:go_negative_regulation_of_dendrite_development	27	0.435	0.0164	0.242	0.035806	390.071
Curated_gene_sets:kang_fluorouracil_resistance_up	21	0.559	0.0186	0.311	0.035813	390.147
GO_bp:go_negative_regulation_of_catecholamine_secretion	16	0.64	0.0185	0.355	0.035872	390.79
Curated_gene_sets:bernard_ppapdc1b_targets_dn	54	0.345	0.0183	0.192	0.03592	391.312
GO_bp:go_excitatory_postsynaptic_potential	27	0.455	0.0171	0.253	0.03599	392.075
GO_bp:go_muscle_hypertrophy	28	0.456	0.0175	0.253	0.036005	392.238
Curated_gene_sets:lopez_mesothelioma_survival_overall_up	7	0.834	0.016	0.464	0.0361	393.273
Curated_gene_sets:riz_erythroid_differentiation_ccne1	40	0.352	0.0161	0.196	0.036112	393.404
Curated_gene_sets:hesson_tumor_suppressor_cluster_3p21_3	7	1.23	0.0236	0.687	0.036244	394.842
GO_bp:go_positive_regulation_of_potassium_ion_transmembrane_transport	27	0.454	0.0171	0.253	0.03626	395.016
Curated_gene_sets:amundson_genotoxic_signature	102	0.231	0.0168	0.129	0.036359	396.095
GO_bp:go_positive_regulation_of_nuclear_transcribed_mrna_poly_a_tail_shortening	11	0.763	0.0183	0.425	0.036432	396.89
GO_bp:go_regulation_of_nuclear_transcribed_mrna_poly_a_tail_shortening	11	0.763	0.0183	0.425	0.036432	396.89
GO_bp:go_regulation_of_axon_guidance	39	0.378	0.0171	0.211	0.036634	399.091
Curated_gene_sets:reactome_ras_activation_uopn_ca2_infux_through_nmda_receptor	16	0.601	0.0174	0.336	0.036712	399.941
GO_mf:go_thiol_dependent_ubiquitin_specific_protease_activity	72	0.27	0.0165	0.151	0.036764	400.507
GO_mf:go_chromatin_dna_binding	80	0.26	0.0168	0.146	0.036785	400.736
GO_bp:go_positive_regulation_of_dendritic_spine_development	35	0.432	0.0185	0.242	0.036814	401.052
GO_bp:go_positive_regulation_of_mrna_3_end_processing	17	0.629	0.0188	0.352	0.036889	401.869
GO_bp:go_positive_regulation_of_chondrocyte_differentiation	19	0.566	0.0179	0.317	0.036994	403.013
GO_bp:go_positive_regulation_of_camp_metabolic_process	89	0.27	0.0184	0.151	0.037091	404.069
GO_mf:go_passive_transmembrane_transporter_activity	456	0.119	0.0181	0.0665	0.037125	404.44
GO_bp:go_positive_regulation_of_fatty_acid_oxidation	14	0.705	0.0191	0.395	0.037244	405.736
Curated_gene_sets:reactome_unblocking_of_nmda_receptor_glutamate_binding_and_activation	14	0.678	0.0184	0.381	0.037386	407.283
GO_mf:go_g_protein_coupled_neurotransmitter_receptor_activity	14	0.638	0.0173	0.358	0.037489	408.405
GO_bp:go_regulation_of_rhodopsin_mediated_signaling_pathway	28	0.401	0.0153	0.225	0.037531	408.863
Curated_gene_sets:pid_s1p_s1p1_pathway	22	0.496	0.0168	0.279	0.037541	408.972
GO_bp:go_pyrimidine_nucleoside_triphosphate_biosynthetic_process	19	0.615	0.0194	0.346	0.037636	410.007
GO_bp:go_gliogenesis	175	0.185	0.0176	0.104	0.037805	411.848
GO_bp:go_transmembrane_receptor_protein_tyrosine_kinase_signaling_pathway	503	0.109	0.0174	0.0612	0.037926	413.166
GO_cc:go_primary_lysosome	17	0.501	0.015	0.282	0.037931	413.22
GO_mf:go_rna_binding	1567	0.0618	0.017	0.0348	0.037951	413.438
GO_bp:go_cytoplasmic_microtubule_organization	41	0.361	0.0167	0.204	0.038136	415.454
GO_bp:go_cellular_response_to_sterol	15	0.714	0.02	0.403	0.038373	418.035
GO_bp:go_membrane_repolarization	15	0.632	0.0177	0.357	0.038428	418.635
Curated_gene_sets:krige_response_to_tosedostat_24hr_dn	987	0.0768	0.017	0.0434	0.03847	419.092
GO_bp:go_forebrain_neuron_development	34	0.409	0.0173	0.232	0.03855	419.964
Curated_gene_sets:reactome_ngf_signalling_via_trka_from_the_plasma_membrane	135	0.202	0.0169	0.114	0.038577	420.258
Curated_gene_sets:wotton_runx_targets_dn	28	0.49	0.0188	0.277	0.038613	420.65
Curated_gene_sets:kinsey_targets_of_ewsr1_flii_fusion_up	1256	0.0684	0.017	0.0387	0.038695	421.543
Curated_gene_sets:haddad_b_lymphocyte_progenitor	275	0.151	0.018	0.0853	0.038711	421.718
GO_bp:go_negative_regulation_of_transmembrane_transport	87	0.26	0.0175	0.147	0.038794	422.622
GO_bp:go_negative_regulation_of_transmembrane_receptor_protein_serine_threonine_kinase_signaling_pathway	101	0.242	0.0176	0.137	0.038799	422.676
GO_bp:go_eye_morphogenesis	136	0.213	0.018	0.121	0.039027	425.16
Curated_gene_sets:kegg_axon_guidance	129	0.209	0.0172	0.119	0.039029	425.182
GO_mf:go_nucleotide_receptor_activity	20	0.516	0.0167	0.293	0.03903	425.193
Curated_gene_sets:wattel_autonomous_thyroid_adenoma_up	69	0.279	0.0168	0.159	0.03929	428.025
Curated_gene_sets:sharma_pilocytic_astrocytoma_location_up	25	0.51	0.0185	0.29	0.039319	428.341
GO_mf:go_transcription_factor_binding	519	0.105	0.0171	0.0599	0.039438	429.638
GO_mf:go_voltage_gated_calcium_channel_activity	42	0.389	0.0182	0.221	0.039513	430.455
Curated_gene_sets:biocarta_carm1_pathway	13	0.655	0.0171	0.373	0.039551	430.869
GO_mf:go_translation_initiation_factor_binding	29	0.423	0.0165	0.241	0.039574	431.119
Curated_gene_sets:gargalovic_response_to_oxidized_phospholipids_green_up	23	0.515	0.0179	0.293	0.039618	431.598
Curated_gene_sets:nielsen_liposarcoma_dn	20	0.589	0.0191	0.336	0.039674	432.209
GO_bp:go_myeloid_cell_differentiation	188	0.166	0.0164	0.0948	0.039734	432.862
Curated_gene_sets:kegg_snare_interactions_in_vesicular_transport	36	0.385	0.0167	0.22	0.039762	433.167
GO_bp:go_negative_regulation_of_cation_transmembrane_transport	62	0.306	0.0174	0.174	0.039775	433.309
GO_mf:go_amide_binding	262	0.148	0.0172	0.0843	0.039803	433.614
GO_bp:go_protein_modification_by_small_protein_conjugation_or_removal	852	0.081	0.0167	0.0463	0.039951	435.226
GO_bp:go_platelet_morphogenesis	18	0.474	0.0145	0.271	0.040129	437.165
Curated_gene_sets:reactome_nitric_oxide_stimulates_guanylate_cyclase	25	0.471	0.017	0.269	0.040384	439.943
Curated_gene_sets:bystrykh_hematopoiesis_stem_cell_qtl_trans	874	0.0815	0.017	0.0467	0.040546	441.708
Curated_gene_sets:holleman_prednisolone_resistance_all_up	19	0.53	0.0167	0.304	0.04061	442.405
Curated_gene_sets:liao_metastasis	517	0.102	0.0166	0.0586	0.040669	443.048
GO_bp:go_dna_replication_initiation	29	0.392	0.0153	0.225	0.040697	443.353
Curated_gene_sets:chesler_brain_highest_genetic_variance	34	0.404	0.0171	0.232	0.040709	443.484
GO_bp:go_ovulation_cycle	113	0.23	0.0176	0.132	0.040837	444.878
Curated_gene_sets:zembutsu_sensitivity_to_cyclophosphamide	18	0.578	0.0178	0.332	0.040908	445.652
Curated_gene_sets:nielsen_leiomyosarcoma_cnn1_dn	20	0.558	0.0181	0.321	0.040916	445.739
Curated_gene_sets:pid_endothelin_pathway	63	0.297	0.017	0.171	0.040967	446.294
GO_bp:go_cell_cycle_g1_s_phase_transition	110	0.208	0.0157	0.119	0.041003	446.687
GO_bp:go_g1_s_transition_of_mitotic_cell_cycle	110	0.208	0.0157	0.119	0.041003	446.687
GO_cc:go_clathrin_vesicle_coat	22	0.494	0.0168	0.285	0.041128	448.048
GO_bp:go_multicellular_organismal_response_to_stress	68	0.295	0.0176	0.17	0.041163	448.43
GO_bp:go_cranial_skeletal_system_development	56	0.316	0.0171	0.182	0.041189	448.713
GO_mf:go_purinergic_receptor_activity	23	0.479	0.0166	0.276	0.041203	448.865
Curated_gene_sets:reactome_mapk_targets_nuclear_events_mediated_by_map_kinases	30	0.435	0.0172	0.25	0.041248	449.356
Curated_gene_sets:ly_aging_old_dn	57	0.291	0.0159	0.168	0.041441	451.458
GO_bp:go_regulation_of_heart_rate_by_cardiac_conduction	30	0.473	0.0187	0.273	0.041468	451.752
GO_mf:go_protein_serine_threonine_phosphatase_activity	62	0.283	0.0161	0.163	0.041534	452.471
GO_bp:go_positive_regulation_of_cell_growth	146	0.19	0.0165	0.109	0.041592	453.103
GO_bp:go_negative_regulation_of_binding	131	0.199	0.0165	0.115	0.041632	453.539
GO_bp:go_negative_regulation_of_b_cell_apoptotic_process	12	0.644	0.0161	0.372	0.041669	453.942
Curated_gene_sets:dorn_adenovirus_infection_48hr_up	14	0.595	0.0161	0.344	0.041716	454.454
Curated_gene_sets:shepard_crush_and_burn_mutant_dn	183	0.174	0.017	0.101	0.041874	456.175
Curated_gene_sets:lopez_mesotelioma_survival_time_dn	7	0.979	0.0188	0.567	0.041964	457.156
GO_cc:go_membrane_region	1134	0.0715	0.0169	0.0414	0.042009	457.646
GO_bp:go_endoplasmic_reticulum_organization	39	0.391	0.0177	0.226	0.042028	457.853
GO_bp:go_negative_regulation_of_chromatin_modification	43	0.333	0.0158	0.193	0.042034	457.918
Curated_gene_sets:reactome_activation_of_the_mrna_upon_binding_of_the_cap_binding_complex_and_eifs_and_subsequent_binding_to_43s	55	0.324	0.0174	0.187	0.042093	458.561
GO_bp:go_mitotic_spindle_organization	69	0.283	0.017	0.164	0.042243	460.195
Curated_gene_sets:kurokawa_liver_cancer_chemotherapy_up	12	0.622	0.0156	0.361	0.042281	460.609
Curated_gene_sets:biocarta_egfr_smrte_pathway	11	0.744	0.0179	0.431	0.042317	461.001
GO_bp:go_regulation_of_intracellular_transport	618	0.0923	0.0163	0.0535	0.042349	461.35
GO_bp:go_regulation_of_metal_ion_transport	324	0.134	0.0174	0.078	0.042433	462.265
GO_bp:go_positive_regulation_of_gene_expression	1720	0.0582	0.0167	0.0338	0.042496	462.951
GO_bp:go_calcium_ion_regulated_exocytosis_of_neurotransmitter	33	0.42	0.0175	0.244	0.042507	463.071
GO_bp:go_response_to_sterol	24	0.508	0.018	0.295	0.042553	463.572
GO_bp:go_vocalization_behavior	13	0.631	0.0165	0.366	0.042572	463.779
Curated_gene_sets:eppert_lsc_r	40	0.349	0.016	0.203	0.042606	464.15
GO_cc:go_cell_junction	1144	0.0711	0.0169	0.0413	0.042704	465.217
GO_bp:go_regulation_of_translational_initiation	81	0.249	0.0162	0.145	0.042976	468.181
GO_bp:go_protein_acylation	153	0.179	0.0159	0.104	0.043106	469.597
GO_bp:go_positive_regulation_of_fatty_acid_metabolic_process	33	0.43	0.0179	0.251	0.043117	469.717
GO_bp:go_negative_regulation_of_calcium_ion_transport	51	0.333	0.0172	0.194	0.043119	469.738
GO_bp:go_cardiac_chamber_formation	11	0.758	0.0182	0.443	0.043545	474.379
GO_bp:go_cerebral_cortex_cell_migration	42	0.345	0.0162	0.202	0.043636	475.371
Curated_gene_sets:nikolsky_breast_cancer_20p13_amplicon	8	1.24	0.0254	0.725	0.043663	475.665
GO_bp:go_localization_within_membrane	121	0.196	0.0155	0.114	0.043736	476.46
GO_bp:go_positive_regulation_of_catecholamine_secretion	14	0.595	0.0161	0.348	0.043893	478.17
GO_bp:go_neuromuscular_synaptic_transmission	26	0.463	0.0171	0.271	0.043957	478.868
GO_bp:go_cellular_response_to_endogenous_stimulus	1008	0.0748	0.0167	0.0438	0.044021	479.565
GO_mf:go_protein_channel_activity	11	0.577	0.0138	0.339	0.044249	482.049
GO_bp:go_positive_regulation_of_potassium_ion_transport	38	0.376	0.0168	0.221	0.044297	482.572
GO_bp:go_specification_of_organ_identity	14	0.633	0.0172	0.372	0.04434	483.04
GO_bp:go_regulation_of_peptide_transport	254	0.142	0.0162	0.0832	0.04444	484.129
GO_bp:go_regulation_of_amine_transport	71	0.288	0.0175	0.169	0.044475	484.511
GO_cc:go_extrinsic_component_of_membrane	252	0.14	0.016	0.0825	0.044515	484.946
Curated_gene_sets:reactome_g_alpha_q_signalling_events	181	0.178	0.0172	0.105	0.044612	486.003
Curated_gene_sets:reactome_signaling_by_erbb2	97	0.228	0.0162	0.134	0.04466	486.526
Curated_gene_sets:wang_metastasis_of_breast_cancer_esr1_up	22	0.459	0.0156	0.27	0.044665	486.581
GO_bp:go_transmission_of_nerve_impulse	54	0.325	0.0173	0.191	0.044906	489.206
GO_cc:go_cation_transporting_atpase_complex	16	0.559	0.0162	0.33	0.044914	489.293
GO_bp:go_regulation_of_receptor_activity	117	0.215	0.0168	0.127	0.044942	489.598
GO_bp:go_regulation_of_calcium_ion_transmembrane_transporter_activity	71	0.287	0.0175	0.169	0.045105	491.374
Curated_gene_sets:ikeda_mir30_targets_dn	27	0.478	0.018	0.282	0.045129	491.635
GO_bp:go_positive_regulation_of_stem_cell_proliferation	61	0.33	0.0186	0.195	0.045238	492.823
Curated_gene_sets:wang_prostate_cancer_androgen_independent	62	0.29	0.0165	0.171	0.04534	493.934
GO_bp:go_regulation_of_muscle_cell_differentiation	152	0.191	0.017	0.113	0.045467	495.317
GO_bp:go_heart_formation	12	0.648	0.0163	0.384	0.045514	495.83
GO_bp:go_neural_retina_development	50	0.334	0.0171	0.198	0.045624	497.028
GO_bp:go_regulation_of_megakaryocyte_differentiation	27	0.427	0.0161	0.253	0.045629	497.082
GO_cc:go_chromatin	436	0.115	0.0171	0.0679	0.045672	497.551
Curated_gene_sets:zhang_tlx_targets_60hr_dn	273	0.126	0.015	0.0749	0.045733	498.215
Curated_gene_sets:schlosser_serum_response_up	129	0.201	0.0165	0.119	0.045796	498.902
GO_mf:go_lamin_binding	17	0.537	0.016	0.319	0.045954	500.623
Curated_gene_sets:benporath_suz12_targets	1007	0.0808	0.0181	0.048	0.046182	503.107
Curated_gene_sets:liu_breast_cancer	26	0.423	0.0156	0.251	0.046234	503.673
GO_bp:go_negative_regulation_of_chemotaxis	50	0.315	0.0161	0.187	0.046364	505.089
Curated_gene_sets:grade_colon_vs_rectal_cancer_up	38	0.365	0.0163	0.217	0.046474	506.288
Curated_gene_sets:mikkelsen_npc_icp_with_h3k4me3	441	0.106	0.016	0.0633	0.046564	507.268
Curated_gene_sets:reactome_dscam_interactions	11	0.675	0.0162	0.402	0.046597	507.628
GO_bp:go_thymus_development	47	0.339	0.0168	0.202	0.046633	508.02
GO_bp:go_regulation_of_intracellular_steroid_hormone_receptor_signaling_pathway	59	0.275	0.0153	0.164	0.046792	509.752
Curated_gene_sets:reactome_formation_of_the_ternary_complex_and_subsequently_the_43s_complex	47	0.346	0.0171	0.206	0.046895	510.874
Curated_gene_sets:thum_systolic_heart_failure_up	402	0.117	0.0169	0.0701	0.046952	511.495
GO_bp:go_deoxyribonucleotide_biosynthetic_process	12	0.683	0.0171	0.408	0.047088	512.977
GO_bp:go_regulation_of_smooth_muscle_contraction	60	0.3	0.0168	0.179	0.047095	513.053
Curated_gene_sets:reactome_erk_mapk_targets	21	0.487	0.0161	0.291	0.047317	515.471
GO_bp:go_regulation_of_neurotransmitter_secretion	50	0.31	0.0158	0.185	0.047321	515.515
Curated_gene_sets:reactome_g1_s_specific_transcription	17	0.481	0.0143	0.288	0.047356	515.896
Curated_gene_sets:tian_tnf_signaling_not_via_nfkb	21	0.465	0.0154	0.278	0.047359	515.929
GO_cc:go_pseudopodium	15	0.511	0.0143	0.306	0.047398	516.354
Curated_gene_sets:fontaine_papillary_thyroid_carcinoma_up	63	0.274	0.0157	0.164	0.04749	517.356
GO_cc:go_chromosome	872	0.0779	0.0163	0.0467	0.047516	517.639
Curated_gene_sets:reactome_endogenous_sterols	15	0.605	0.017	0.363	0.047526	517.748
GO_mf:go_histone_methyltransferase_activity_h3_k4_specific_	18	0.453	0.0139	0.272	0.047542	517.923
GO_mf:go_cysteine_type_peptidase_activity	167	0.169	0.0157	0.101	0.047601	518.565
GO_bp:go_telomere_maintenance_via_telomere_lengthening	26	0.445	0.0164	0.267	0.047685	519.48
GO_bp:go_eating_behavior	30	0.424	0.0168	0.254	0.047691	519.546
GO_bp:go_regulation_of_golgi_organization	12	0.658	0.0165	0.395	0.047777	520.483
GO_bp:go_entrainment_of_circadian_clock	25	0.418	0.0151	0.251	0.047777	520.483
GO_bp:go_neuronal_action_potential	28	0.456	0.0175	0.274	0.047831	521.071
GO_bp:go_cell_cell_adhesion_via_plasma_membrane_adhesion_molecules	199	0.191	0.0194	0.115	0.04784	521.169
Curated_gene_sets:oxford_rala_or_ralb_targets_up	48	0.298	0.0149	0.179	0.048008	522.999
Curated_gene_sets:mori_mature_b_lymphocyte_dn	75	0.25	0.0156	0.15	0.048156	524.611
GO_cc:go_dendrite_cytoplasm	16	0.594	0.0172	0.357	0.048294	526.115
GO_bp:go_regulation_of_muscle_adaptation	62	0.302	0.0172	0.182	0.048605	529.503
GO_mf:go_transcription_factor_activity_rna_polymerase_ii_distal_enhancer_sequence_specific_binding	89	0.249	0.017	0.15	0.048623	529.699
GO_bp:go_response_to_electrical_stimulus	43	0.35	0.0166	0.211	0.048638	529.862
Curated_gene_sets:kinsey_targets_of_ewsr1_flii_fusion_dn	319	0.132	0.017	0.0798	0.048831	531.965
Curated_gene_sets:reactome_activation_of_kainate_receptors_upon_glutamate_binding	31	0.362	0.0146	0.219	0.048905	532.771
Curated_gene_sets:yao_temporal_response_to_progesterone_cluster_8	48	0.333	0.0167	0.201	0.048999	533.795
GO_bp:go_pyrimidine_nucleobase_metabolic_process	19	0.554	0.0175	0.335	0.049149	535.429
GO_bp:go_activation_of_adenylate_cyclase_activity	39	0.375	0.0169	0.227	0.049413	538.305
GO_bp:go_pyrimidine_containing_compound_metabolic_process	74	0.269	0.0168	0.163	0.049432	538.512
GO_bp:go_cellular_response_to_cholesterol	12	0.75	0.0188	0.454	0.049442	538.621
GO_bp:go_negative_regulation_of_cell_morphogenesis_involved_in_differentiation	116	0.204	0.0158	0.124	0.049494	539.188
GO_bp:go_retina_morphogenesis_in_camera_type_eye	45	0.354	0.0172	0.215	0.049901	543.621
Curated_gene_sets:krige_response_to_tosedostat_24hr_up	724	0.083	0.0159	0.0505	0.050077	545.539
GO_bp:go_peptidyl_lysine_dimethylation	12	0.577	0.0145	0.351	0.050204	546.922
GO_cc:go_coated_vesicle	230	0.151	0.0164	0.0917	0.050296	547.925
GO_mf:go_igg_binding	10	0.92	0.0211	0.56	0.050355	548.567
GO_cc:go_outer_mitochondrial_membrane_protein_complex	12	0.524	0.0132	0.32	0.050392	548.97
Curated_gene_sets:kaposi_liver_cancer_met_up	18	0.424	0.013	0.259	0.050551	550.703
GO_bp:go_regulation_of_protein_targeting_to_mitochondrion	97	0.209	0.0149	0.128	0.050667	551.966
GO_bp:go_cell_fate_commitment	226	0.156	0.0169	0.0951	0.050852	553.982
GO_cc:go_nuclear_chromatin	288	0.132	0.0161	0.0807	0.050887	554.363
GO_bp:go_regulation_of_cellular_ph	77	0.25	0.0158	0.153	0.051156	557.293
Curated_gene_sets:white_neuroblastoma_with_1p36.3_deletion	20	0.821	0.0266	0.503	0.051366	559.581
GO_cc:go_protein_dna_complex	172	0.199	0.0188	0.122	0.051366	559.581
GO_bp:go_macromolecular_complex_assembly	1378	0.0607	0.0157	0.0372	0.051564	561.738
GO_bp:go_regulation_of_intrinsic_apoptotic_signaling_pathway_in_response_to_dna_damage_by_p53_class_mediator	13	0.545	0.0142	0.334	0.051588	562
Curated_gene_sets:mueller_common_targets_of_aml_fusions_dn	30	0.356	0.0141	0.219	0.051648	562.653
Curated_gene_sets:raffel_vegfa_targets_up	9	0.877	0.0191	0.539	0.051701	563.231
GO_bp:go_negative_regulation_of_axon_extension	37	0.344	0.0152	0.212	0.052035	566.869
Curated_gene_sets:pid_igf1_pathway	30	0.388	0.0154	0.239	0.052079	567.349
GO_bp:go_response_to_mineralocorticoid	34	0.359	0.0152	0.221	0.052304	569.8
GO_bp:go_peptidyl_lysine_modification	305	0.119	0.0149	0.0731	0.052321	569.985
Curated_gene_sets:west_adrenocortical_tumor_up	293	0.129	0.0159	0.0797	0.052334	570.127
Curated_gene_sets:reactome_regulation_of_insulin_secretion_by_glucagon_like_peptide1	42	0.322	0.0151	0.198	0.052348	570.279
Curated_gene_sets:ross_aml_with_pml_rara_fusion	74	0.258	0.0161	0.159	0.052353	570.334
GO_bp:go_hormone_mediated_signaling_pathway	157	0.172	0.0156	0.106	0.052407	570.922
GO_bp:go_parturition	20	0.488	0.0158	0.301	0.052454	571.434
Curated_gene_sets:staege_ewing_family_tumor	32	0.417	0.0171	0.257	0.052552	572.501
Curated_gene_sets:li_cytidine_analogs_cyctotoxicity	14	0.493	0.0134	0.305	0.052891	576.195
GO_bp:go_spinal_cord_association_neuron_differentiation	14	0.637	0.0173	0.394	0.052935	576.674
Curated_gene_sets:flechner_pbl_kidney_transplant_rejected_vs_ok_up	64	0.282	0.0163	0.174	0.05305	577.927
GO_bp:go_regulation_of_postsynaptic_membrane_potential	55	0.295	0.0158	0.183	0.053146	578.973
GO_bp:go_cytoplasmic_sequestering_of_transcription_factor	19	0.45	0.0142	0.279	0.053373	581.445
GO_mf:go_channel_regulator_activity	131	0.206	0.0171	0.128	0.053381	581.533
GO_bp:go_negative_regulation_of_smoothened_signaling_pathway	25	0.429	0.0155	0.266	0.053509	582.927
GO_bp:go_regulation_of_delayed_rectifier_potassium_channel_activity	18	0.512	0.0157	0.318	0.053692	584.921
GO_bp:go_post_golgi_vesicle_mediated_transport	82	0.234	0.0153	0.145	0.053719	585.215
Curated_gene_sets:pid_erbb4_pathway	39	0.342	0.0154	0.212	0.053842	586.555
GO_mf:go_scaffold_protein_binding	44	0.324	0.0156	0.202	0.054087	589.224
GO_bp:go_regulation_of_histone_deacetylation	24	0.423	0.015	0.263	0.054096	589.322
GO_bp:go_replacement_ossification	26	0.414	0.0153	0.258	0.054156	589.975
GO_bp:go_endochondral_ossification	26	0.414	0.0153	0.258	0.054156	589.975
GO_mf:go_co_smad_binding	11	0.639	0.0153	0.398	0.054238	590.869
Curated_gene_sets:biocarta_cacam_pathway	13	0.618	0.0161	0.385	0.054325	591.817
GO_bp:go_n_terminal_protein_amino_acid_acetylation	16	0.585	0.0169	0.365	0.054619	595.019
GO_bp:go_b_cell_activation	130	0.194	0.016	0.121	0.054635	595.194
Curated_gene_sets:zembutsu_sensitivity_to_vincristine	18	0.504	0.0155	0.315	0.054781	596.784
Curated_gene_sets:benporath_eed_targets	1034	0.0746	0.0169	0.0466	0.054867	597.721
Curated_gene_sets:chemnitz_response_to_prostaglandin_e2_dn	359	0.118	0.0161	0.0741	0.055184	601.174
GO_bp:go_g_protein_coupled_receptor_internalization	13	0.61	0.0159	0.383	0.055423	603.778
GO_bp:go_negative_regulation_of_retinoic_acid_receptor_signaling_pathway	23	0.489	0.017	0.307	0.055468	604.268
GO_mf:go_phosphotransferase_activity_nitrogenous_group_as_acceptor	13	0.569	0.0149	0.357	0.055476	604.356
Curated_gene_sets:pid_insulin_glucose_pathway	26	0.36	0.0133	0.226	0.055508	604.704
GO_bp:go_regulation_of_transcription_involved_in_g1_s_transition_of_mitotic_cell_cycle	26	0.395	0.0146	0.248	0.055601	605.717
GO_bp:go_negative_regulation_of_myeloid_cell_differentiation	84	0.241	0.0159	0.151	0.055641	606.153
GO_bp:go_regulation_of_neurotransmitter_uptake	15	0.569	0.016	0.358	0.055764	607.493
GO_mf:go_phosphoprotein_phosphatase_activity	176	0.158	0.0152	0.0996	0.055803	607.918
GO_bp:go_regulation_of_fat_cell_differentiation	106	0.209	0.0155	0.131	0.055856	608.495
GO_bp:go_endochondral_bone_morphogenesis	45	0.328	0.0159	0.206	0.055915	609.138
GO_mf:go_dopamine_receptor_binding	17	0.557	0.0166	0.35	0.055952	609.541
Curated_gene_sets:buckanovich_t_lymphocyte_homing_on_tumor_up	21	0.487	0.0161	0.306	0.056142	611.611
GO_cc:go_cytoplasmic_mrna_processing_body	71	0.253	0.0154	0.159	0.056311	613.452
GO_bp:go_negative_regulation_of_rna_splicing	25	0.408	0.0148	0.257	0.056563	616.197
GO_bp:go_positive_regulation_of_osteoclast_differentiation	24	0.412	0.0146	0.26	0.056594	616.535
GO_bp:go_negative_regulation_of_synaptic_transmission	61	0.281	0.0159	0.178	0.056643	617.069
GO_bp:go_cellular_potassium_ion_homeostasis	12	0.654	0.0164	0.413	0.056676	617.428
GO_bp:go_dendrite_morphogenesis	42	0.349	0.0164	0.221	0.056813	618.921
GO_bp:go_cellular_response_to_dna_damage_stimulus	712	0.0781	0.0148	0.0494	0.056816	618.954
GO_bp:go_regulation_of_multicellular_organism_growth	66	0.257	0.0151	0.163	0.056882	619.673
Curated_gene_sets:pid_s1p_s1p2_pathway	24	0.45	0.016	0.285	0.056946	620.37
GO_bp:go_negative_regulation_of_oligodendrocyte_differentiation	13	0.729	0.019	0.462	0.057209	623.235
Curated_gene_sets:boylan_multiple_myeloma_c_up	46	0.304	0.0149	0.193	0.057283	624.041
Curated_gene_sets:tesar_alk_targets_human_es_5d_up	5	1.11	0.0179	0.703	0.057335	624.607
GO_bp:go_cytoplasmic_mrna_processing_body_assembly	13	0.556	0.0145	0.352	0.057346	624.727
GO_mf:go_protein_c_terminus_binding	183	0.15	0.0146	0.0949	0.057379	625.087
Curated_gene_sets:dacosta_uv_response_via_ercc3_up	305	0.118	0.0148	0.075	0.057403	625.348
GO_bp:go_negative_regulation_of_cation_channel_activity	34	0.366	0.0154	0.232	0.057603	627.527
Curated_gene_sets:biocarta_eif4_pathway	24	0.413	0.0146	0.262	0.057625	627.767
GO_bp:go_negative_regulation_of_neuron_apoptotic_process	135	0.179	0.015	0.114	0.057628	627.799
Curated_gene_sets:dierick_serotonin_function_genes	6	0.989	0.0175	0.628	0.057664	628.192
Curated_gene_sets:liu_prostate_cancer_up	91	0.227	0.0157	0.144	0.057701	628.595
GO_bp:go_histone_h4_acetylation	50	0.265	0.0136	0.168	0.057704	628.627
Curated_gene_sets:rosty_cervical_cancer_proliferation_cluster	140	0.161	0.0138	0.102	0.057723	628.834
GO_mf:go_delayed_rectifier_potassium_channel_activity	36	0.377	0.0164	0.239	0.057734	628.954
GO_bp:go_pyrimidine_ribonucleotide_metabolic_process	24	0.471	0.0167	0.299	0.057783	629.488
GO_mf:go_enzyme_binding	1725	0.0533	0.0153	0.0339	0.057845	630.163
GO_cc:go_plasma_membrane_raft	87	0.226	0.0153	0.144	0.057856	630.283
GO_bp:go_regulation_of_dna_binding	93	0.233	0.0162	0.148	0.057888	630.632
GO_bp:go_neural_precursor_cell_proliferation	70	0.26	0.0157	0.165	0.057917	630.948
GO_bp:go_mating_behavior	23	0.453	0.0157	0.288	0.05795	631.307
GO_bp:go_multi_organism_reproductive_behavior	23	0.453	0.0157	0.288	0.05795	631.307
GO_mf:go_atpase_activator_activity	18	0.489	0.015	0.311	0.057958	631.394
Curated_gene_sets:reactome_ncam_signaling_for_neurite_out_growth	64	0.264	0.0153	0.168	0.05799	631.743
GO_cc:go_set1c_compass_complex	11	0.542	0.013	0.345	0.058066	632.571
GO_bp:go_synaptic_vesicle_endocytosis	17	0.515	0.0154	0.328	0.058491	637.201
GO_bp:go_regulation_of_actin_filament_based_movement	32	0.422	0.0173	0.27	0.05877	640.24
GO_mf:go_phosphatase_regulator_activity	83	0.226	0.0149	0.144	0.058784	640.393
GO_bp:go_regulation_of_cytoplasmic_transport	478	0.0958	0.015	0.0612	0.058807	640.643
GO_bp:go_positive_regulation_of_mrna_processing	32	0.403	0.0165	0.258	0.058998	642.724
GO_bp:go_nucleus_localization	20	0.488	0.0158	0.313	0.059243	645.393
Curated_gene_sets:reactome_adherens_junctions_interactions	27	0.449	0.0169	0.288	0.059358	646.646
Curated_gene_sets:mikkelsen_dedifferentiated_state_dn	7	1.02	0.0196	0.656	0.059481	647.986
GO_bp:go_synaptic_vesicle_recycling	23	0.45	0.0156	0.289	0.059483	648.008
GO_bp:go_eye_development	325	0.119	0.0154	0.0763	0.059604	649.326
GO_mf:go_hsp70_protein_binding	30	0.388	0.0154	0.249	0.059703	650.404
GO_bp:go_membrane_depolarization_during_cardiac_muscle_cell_action_potential	14	0.628	0.017	0.403	0.059848	651.984
GO_cc:go_n_terminal_protein_acetyltransferase_complex	11	0.674	0.0162	0.434	0.060157	655.35
GO_bp:go_positive_regulation_of_cyclic_nucleotide_metabolic_process	109	0.216	0.0163	0.139	0.060253	656.396
GO_bp:go_modulation_by_host_of_viral_process	18	0.533	0.0164	0.344	0.060279	656.679
GO_bp:go_monocyte_differentiation	16	0.508	0.0147	0.328	0.060386	657.845
GO_bp:go_embryonic_cranial_skeleton_morphogenesis	46	0.313	0.0154	0.202	0.060468	658.738
Curated_gene_sets:spielman_lymphoblast_european_vs_asian_up	479	0.0945	0.0148	0.061	0.060652	660.743
GO_bp:go_positive_regulation_of_homeostatic_process	213	0.142	0.0149	0.0915	0.060879	663.216
Curated_gene_sets:reactome_peptide_hormone_biosynthesis	14	0.657	0.0178	0.425	0.060968	664.185
GO_bp:go_positive_regulation_of_mrna_metabolic_process	44	0.324	0.0156	0.21	0.061001	664.545
GO_bp:go_nose_development	15	0.536	0.015	0.347	0.061264	667.41
GO_cc:go_neuronal_cell_body_membrane	20	0.506	0.0164	0.328	0.061349	668.336
GO_mf:go_calcium_dependent_phospholipid_binding	54	0.306	0.0163	0.199	0.061362	668.478
Curated_gene_sets:liang_silenced_by_methylation_dn	11	0.558	0.0134	0.362	0.061448	669.415
GO_mf:go_rna_polymerase_ii_core_promoter_sequence_specific_dna_binding	53	0.298	0.0157	0.193	0.061798	673.227
Curated_gene_sets:rashi_response_to_ionizing_radiation_3	48	0.295	0.0148	0.192	0.061923	674.589
GO_bp:go_alkaloid_metabolic_process	14	0.547	0.0148	0.356	0.06211	676.626
Curated_gene_sets:zhou_cell_cycle_genes_in_ir_response_2hr	7	0.767	0.0147	0.499	0.062134	676.888
Curated_gene_sets:pyeon_hpv_positive_tumors_up	86	0.204	0.0137	0.133	0.062223	677.857
Curated_gene_sets:matzuk_steroidogenesis	7	0.751	0.0144	0.489	0.062254	678.195
Curated_gene_sets:marson_bound_by_e2f4_unstimulated	723	0.0798	0.0152	0.052	0.062373	679.491
GO_bp:go_negative_regulation_of_protein_secretion	107	0.195	0.0146	0.127	0.062561	681.54
GO_bp:go_cerebral_cortex_radially_oriented_cell_migration	28	0.371	0.0142	0.242	0.062601	681.975
GO_bp:go_regulation_of_heart_rate	86	0.232	0.0155	0.151	0.062612	682.095
Curated_gene_sets:ju_aging_terc_targets_dn	5	1.11	0.018	0.724	0.062656	682.574
Curated_gene_sets:ikeda_mir1_targets_up	53	0.314	0.0165	0.205	0.062672	682.749
GO_bp:go_macrophage_differentiation	19	0.45	0.0142	0.294	0.062727	683.348
Curated_gene_sets:reactome_mitotic_m_m_g1_phases	170	0.144	0.0135	0.0939	0.062762	683.729
GO_bp:go_sympathetic_nervous_system_development	21	0.505	0.0168	0.33	0.062764	683.751
Curated_gene_sets:shiraishi_plzf_targets_up	10	0.679	0.0156	0.443	0.062785	683.98
Curated_gene_sets:nick_response_to_proc_treatment_dn	27	0.423	0.0159	0.276	0.063104	687.455
Curated_gene_sets:reactome_p2y_receptors	12	0.643	0.0161	0.42	0.063121	687.64
Curated_gene_sets:valk_aml_cluster_15	29	0.394	0.0154	0.258	0.063365	690.298
GO_bp:go_roundabout_signaling_pathway	12	0.673	0.0169	0.441	0.063404	690.723
GO_bp:go_post_embryonic_development	89	0.23	0.0157	0.151	0.06343	691.006
Curated_gene_sets:tien_intestine_probiotics_6hr_dn	163	0.163	0.015	0.107	0.063443	691.148
GO_mf:go_single_stranded_dna_dependent_atpase_activity	14	0.563	0.0152	0.369	0.063544	692.248
Curated_gene_sets:shin_b_cell_lymphoma_cluster_3	28	0.36	0.0138	0.236	0.06355	692.314
GO_bp:go_protein_import_into_mitochondrial_matrix	14	0.441	0.0119	0.289	0.063795	694.983
GO_bp:go_regulation_of_neuron_migration	29	0.414	0.0161	0.272	0.063809	695.135
Curated_gene_sets:acevedo_normal_tissue_adjacent_to_liver_tumor_up	166	0.155	0.0144	0.102	0.063833	695.397
GO_bp:go_positive_regulation_of_nuclear_transcribed_mrna_catabolic_process_deadenylation_dependent_decay	15	0.582	0.0163	0.383	0.064016	697.39
GO_bp:go_regulation_of_nuclear_transcribed_mrna_catabolic_process_deadenylation_dependent_decay	15	0.582	0.0163	0.383	0.064016	697.39
Curated_gene_sets:corradetti_mtor_pathway_regulators_dn	6	0.855	0.0152	0.562	0.06404	697.652
Curated_gene_sets:pid_lpa4_pathway	15	0.586	0.0164	0.385	0.064065	697.924
Curated_gene_sets:pujana_xprss_int_network	167	0.149	0.0138	0.0977	0.064145	698.796
GO_bp:go_embryonic_camera_type_eye_morphogenesis	24	0.465	0.0165	0.306	0.064327	700.778
Curated_gene_sets:reactome_destabilization_of_mrna_by_auf1_hnrnp_d0	52	0.25	0.013	0.165	0.064404	701.617
Curated_gene_sets:torchia_targets_of_ewsr1_fli1_fusion_dn	319	0.12	0.0154	0.079	0.064552	703.229
Curated_gene_sets:haddad_t_lymphocyte_and_nk_progenitor_up	76	0.239	0.0151	0.158	0.064609	703.85
GO_bp:go_regulation_of_bmp_signaling_pathway	75	0.245	0.0154	0.162	0.064619	703.959
GO_cc:go_microtubule_organizing_center	621	0.0804	0.0143	0.053	0.064728	705.147
GO_bp:go_pyrimidine_ribonucleoside_triphosphate_metabolic_process	16	0.575	0.0167	0.38	0.064956	707.631
Curated_gene_sets:reactome_pi_metabolism	49	0.308	0.0156	0.204	0.064975	707.838
GO_cc:go_t_tubule	45	0.313	0.0152	0.207	0.065177	710.038
GO_cc:go_potassium_channel_complex	90	0.221	0.0152	0.146	0.065382	712.272
Curated_gene_sets:rome_insulin_targets_in_muscle_up	438	0.0947	0.0142	0.0627	0.065569	714.309
Curated_gene_sets:onder_cdh1_targets_3_up	17	0.527	0.0157	0.349	0.065622	714.886
GO_bp:go_protein_dephosphorylation	188	0.144	0.0143	0.0958	0.065759	716.379
Curated_gene_sets:myllykangas_amplification_hot_spot_30	5	0.635	0.0103	0.421	0.065802	716.847
GO_bp:go_thyroid_gland_development	25	0.4	0.0145	0.265	0.066058	719.636
Curated_gene_sets:zhang_tlx_targets_36hr_dn	185	0.138	0.0135	0.0915	0.066102	720.115
GO_bp:go_retrograde_transport_endosome_to_plasma_membrane	13	0.597	0.0156	0.397	0.066113	720.235
GO_mf:go_transcription_factor_activity_rna_polymerase_ii_transcription_factor_binding	133	0.173	0.0144	0.115	0.066204	721.226
GO_bp:go_cytoplasmic_sequestering_of_protein	40	0.301	0.0138	0.2	0.066421	723.59
GO_cc:go_autophagosome	79	0.227	0.0146	0.151	0.066536	724.843
GO_bp:go_endocrine_system_development	123	0.188	0.0151	0.125	0.06654	724.887
GO_mf:go_phosphatidylinositol_phosphate_5_phosphatase_activity	13	0.522	0.0136	0.348	0.066678	726.39
Curated_gene_sets:benporath_es_core_nine	9	0.636	0.0138	0.424	0.066935	729.19
Curated_gene_sets:kegg_vegf_signaling_pathway	77	0.224	0.0142	0.149	0.066982	729.702
Curated_gene_sets:browne_hcmv_infection_20hr_up	237	0.129	0.0143	0.0861	0.067014	730.051
Curated_gene_sets:reactome_nuclear_receptor_transcription_pathway	46	0.314	0.0154	0.21	0.067025	730.17
GO_mf:go_nucleoside_diphosphate_kinase_activity	17	0.515	0.0154	0.344	0.067072	730.682
Curated_gene_sets:biocarta_igf1r_pathway	23	0.388	0.0135	0.259	0.067081	730.78
GO_bp:go_long_term_memory	28	0.388	0.0148	0.259	0.067135	731.369
GO_mf:go_protein_n_terminus_binding	101	0.193	0.014	0.129	0.067378	734.016
GO_bp:go_regulation_of_protein_insertion_into_mitochondrial_membrane_involved_in_apoptotic_signaling_pathway	29	0.378	0.0147	0.253	0.067506	735.41
GO_bp:go_positive_regulation_of_protein_insertion_into_mitochondrial_membrane_involved_in_apoptotic_signaling_pathway	29	0.378	0.0147	0.253	0.067506	735.41
GO_bp:go_calcium_mediated_signaling_using_intracellular_calcium_source	16	0.518	0.015	0.347	0.067552	735.911
GO_mf:go_transcription_factor_activity_protein_binding	577	0.0826	0.0141	0.0553	0.067606	736.5
GO_bp:go_protein_complex_biogenesis	1117	0.061	0.0143	0.0409	0.067777	738.363
GO_bp:go_protein_complex_assembly	1117	0.061	0.0143	0.0409	0.067777	738.363
GO_bp:go_locomotory_exploration_behavior	11	0.687	0.0165	0.461	0.067828	738.918
GO_bp:go_regulation_of_nfat_protein_import_into_nucleus	17	0.474	0.0142	0.318	0.0679	739.703
GO_bp:go_positive_regulation_of_proteasomal_protein_catabolic_process	98	0.196	0.014	0.131	0.067959	740.345
Curated_gene_sets:petretto_cardiac_hypertrophy	33	0.408	0.0169	0.273	0.06796	740.356
GO_cc:go_cytoplasmic_vesicle_part	592	0.0854	0.0148	0.0573	0.068209	743.069
GO_bp:go_nucleoside_phosphate_catabolic_process	69	0.252	0.0151	0.169	0.068413	745.291
GO_cc:go_nucleoid	45	0.253	0.0123	0.17	0.068465	745.858
Curated_gene_sets:reactome_downstream_signal_transduction	92	0.203	0.0141	0.137	0.068497	746.206
Curated_gene_sets:ueda_central_clock	89	0.213	0.0145	0.143	0.068693	748.342
GO_bp:go_regulation_of_catabolic_process	734	0.0728	0.014	0.0491	0.068824	749.769
GO_mf:go_phosphatase_activator_activity	11	0.569	0.0137	0.383	0.068828	749.812
GO_bp:go_negative_regulation_of_potassium_ion_transport	32	0.366	0.015	0.247	0.068846	750.008
GO_bp:go_negative_regulation_of_intracellular_steroid_hormone_receptor_signaling_pathway	29	0.346	0.0135	0.233	0.068854	750.095
GO_bp:go_chromatin_assembly_or_disassembly	166	0.168	0.0156	0.113	0.068858	750.139
GO_cc:go_dna_packaging_complex	105	0.276	0.0204	0.186	0.069163	753.462
Curated_gene_sets:mms_mouse_lymph_high_4hrs_up	33	0.34	0.0141	0.23	0.069263	754.551
GO_mf:go_neuropeptide_receptor_activity	43	0.321	0.0152	0.217	0.069328	755.259
GO_bp:go_fucose_metabolic_process	16	0.444	0.0128	0.3	0.069377	755.793
Curated_gene_sets:xu_response_to_tretinoin_dn	12	0.604	0.0152	0.409	0.069642	758.68
Curated_gene_sets:pid_hdac_classi_pathway	65	0.223	0.013	0.151	0.069873	761.196
GO_bp:go_apical_protein_localization	12	0.587	0.0147	0.398	0.07025	765.304
Curated_gene_sets:bidus_metastasis_up	214	0.131	0.0138	0.089	0.070514	768.18
Curated_gene_sets:reactome_synthesis_of_pips_at_the_plasma_membrane	32	0.385	0.0158	0.262	0.070524	768.288
GO_bp:go_taxis	466	0.0973	0.015	0.0661	0.07055	768.572
Curated_gene_sets:vietor_ifrd1_targets	23	0.368	0.0128	0.25	0.070688	770.075
GO_bp:go_negative_regulation_of_axonogenesis	64	0.247	0.0143	0.168	0.07069	770.097
GO_bp:go_tor_signaling	16	0.516	0.0149	0.351	0.070751	770.761
Curated_gene_sets:riz_erythroid_differentiation_hbz	41	0.318	0.0147	0.216	0.070784	771.121
GO_bp:go_regulation_of_cellular_response_to_insulin_stimulus	60	0.242	0.0136	0.165	0.071174	775.37
GO_mf:go_ubiquitin_like_protein_specific_protease_activity	101	0.197	0.0143	0.134	0.071191	775.555
Curated_gene_sets:pid_angiopoietin_receptor_pathway	50	0.256	0.0131	0.174	0.071316	776.917
Curated_gene_sets:reactome_nucleotide_like_purinergic_receptors	15	0.547	0.0153	0.373	0.071436	778.224
GO_bp:go_regulation_of_release_of_sequestered_calcium_ion_into_cytosol_by_sarcoplasmic_reticulum	25	0.423	0.0153	0.289	0.071481	778.714
GO_bp:go_dendrite_development	79	0.223	0.0143	0.152	0.071572	779.705
GO_cc:go_methyltransferase_complex	90	0.188	0.0129	0.129	0.071734	781.47
Curated_gene_sets:juban_targets_of_spi1_and_fli1_up	113	0.187	0.0143	0.128	0.071753	781.677
Curated_gene_sets:song_targets_of_ie86_cmv_protein	60	0.254	0.0142	0.174	0.07179	782.08
GO_bp:go_regulation_of_mitochondrial_outer_membrane_permeabilization_involved_in_apoptotic_signaling_pathway	43	0.279	0.0133	0.191	0.07194	783.714
GO_bp:go_regulation_of_early_endosome_to_late_endosome_transport	16	0.461	0.0133	0.315	0.071942	783.736
GO_bp:go_positive_regulation_of_muscle_cell_differentiation	84	0.224	0.0148	0.153	0.072011	784.488
Curated_gene_sets:valk_aml_cluster_9	34	0.357	0.015	0.244	0.072013	784.51
GO_bp:go_post_anal_tail_morphogenesis	18	0.457	0.014	0.313	0.072094	785.392
GO_bp:go_negative_regulation_of_fat_cell_differentiation	41	0.312	0.0145	0.214	0.072218	786.743
Curated_gene_sets:kim_mycn_amplification_targets_up	91	0.228	0.0157	0.157	0.072489	789.695
GO_bp:go_reflex	20	0.466	0.0151	0.321	0.073095	796.297
Curated_gene_sets:abbud_lif_signaling_2_dn	7	0.771	0.0148	0.532	0.07346	800.273
GO_bp:go_columnar_cuboidal_epithelial_cell_development	48	0.292	0.0146	0.201	0.073512	800.84
GO_bp:go_guanosine_containing_compound_biosynthetic_process	15	0.465	0.013	0.321	0.073636	802.191
Curated_gene_sets:nikolsky_breast_cancer_6p24_p22_amplicon	21	0.586	0.0194	0.405	0.073943	805.535
GO_bp:go_camp_mediated_signaling	37	0.354	0.0156	0.245	0.074028	806.461
Curated_gene_sets:aguirre_pancreatic_cancer_copy_number_dn	236	0.138	0.0152	0.0953	0.074058	806.788
GO_mf:go_lipase_inhibitor_activity	17	0.462	0.0138	0.319	0.074212	808.466
Curated_gene_sets:biocarta_gpcr_pathway	34	0.339	0.0143	0.234	0.074261	808.999
GO_bp:go_positive_regulation_of_multicellular_organismal_process	1387	0.0551	0.0143	0.0382	0.074334	809.795
Curated_gene_sets:whitfield_cell_cycle_s	157	0.145	0.0131	0.1	0.074366	810.143
Curated_gene_sets:biocarta_mpr_pathway	34	0.319	0.0135	0.221	0.074551	812.159
Curated_gene_sets:suzuki_response_to_tsa_and_decitabine_1b	23	0.365	0.0127	0.253	0.074608	812.78
GO_bp:go_nad_biosynthetic_process	15	0.552	0.0155	0.383	0.074702	813.804
Curated_gene_sets:kumar_pathogen_load_by_macrophages	268	0.117	0.0138	0.0813	0.074908	816.048
Curated_gene_sets:rodwell_aging_kidney_dn	139	0.167	0.0142	0.116	0.075008	817.137
GO_mf:go_histone_deacetylase_binding	105	0.191	0.0142	0.133	0.075026	817.333
GO_bp:go_membrane_raft_organization	17	0.421	0.0126	0.292	0.075067	817.78
GO_mf:go_snap_receptor_activity	36	0.319	0.0138	0.222	0.075212	819.36
GO_bp:go_regulation_of_gonadotropin_secretion	13	0.572	0.0149	0.398	0.075314	820.471
GO_bp:go_regulation_of_chondrocyte_differentiation	45	0.298	0.0144	0.207	0.075368	821.059
Curated_gene_sets:reactome_synthesis_secretion_and_deacylation_of_ghrelin	15	0.45	0.0126	0.313	0.075382	821.212
GO_bp:go_regulation_of_chromosome_organization	273	0.116	0.0138	0.0809	0.075487	822.355
GO_bp:go_steroid_hormone_mediated_signaling_pathway	124	0.174	0.014	0.121	0.075579	823.358
GO_bp:go_nucleobase_containing_small_molecule_metabolic_process	532	0.0857	0.0141	0.0597	0.075705	824.73
GO_mf:go_camp_binding	23	0.4	0.0139	0.279	0.075734	825.046
Curated_gene_sets:shipp_dlbcl_cured_vs_fatal_dn	43	0.3	0.0142	0.209	0.075759	825.319
Curated_gene_sets:reactome_regulation_of_mrna_stability_by_proteins_that_bind_au_rich_elements	83	0.184	0.0121	0.128	0.075766	825.395
Curated_gene_sets:kondo_prostate_cancer_hcp_with_h3k27me3	95	0.212	0.015	0.148	0.076205	830.177
GO_bp:go_cellular_response_to_nitrogen_compound	505	0.087	0.014	0.0609	0.076372	831.997
GO_mf:go_cyclase_activity	22	0.424	0.0144	0.297	0.076435	832.683
Curated_gene_sets:riz_erythroid_differentiation_12hr	43	0.297	0.0141	0.208	0.076825	836.932
GO_bp:go_negative_regulation_of_ryanodine_sensitive_calcium_release_channel_activity	12	0.547	0.0137	0.383	0.076919	837.956
GO_bp:go_inner_dynein_arm_assembly	11	0.527	0.0126	0.37	0.077058	839.47
GO_bp:go_spinal_cord_development	106	0.19	0.0142	0.134	0.077111	840.047
GO_bp:go_negative_regulation_of_neuron_death	171	0.143	0.0135	0.1	0.077117	840.113
GO_bp:go_nucleobase_containing_small_molecule_interconversion	23	0.407	0.0141	0.286	0.077225	841.289
Curated_gene_sets:benporath_nos_targets	176	0.142	0.0136	0.1	0.077372	842.891
GO_bp:go_bone_development	155	0.152	0.0137	0.107	0.077381	842.989
GO_mf:go_phosphatidylinositol_phosphate_phosphatase_activity	29	0.347	0.0135	0.244	0.077394	843.13
Curated_gene_sets:ginestier_breast_cancer_znf217_amplified_dn	320	0.104	0.0133	0.0729	0.077471	843.969
Curated_gene_sets:reactome_dna_replication	190	0.126	0.0125	0.0886	0.077484	844.111
GO_bp:go_pyrimidine_nucleoside_triphosphate_metabolic_process	21	0.468	0.0155	0.329	0.077503	844.318
Curated_gene_sets:reactome_nef_mediates_down_modulation_of_cell_surface_receptors_by_recruiting_them_to_clathrin_adapters	20	0.436	0.0141	0.307	0.077584	845.2
GO_bp:go_regulation_of_lipid_metabolic_process	284	0.116	0.0141	0.0817	0.077665	846.083
Curated_gene_sets:reactome_shc1_events_in_erbb4_signaling	20	0.405	0.0131	0.285	0.077694	846.398
GO_bp:go_response_to_morphine	30	0.344	0.0136	0.242	0.0777	846.464
GO_bp:go_response_to_isoquinoline_alkaloid	30	0.344	0.0136	0.242	0.0777	846.464
Curated_gene_sets:pid_pi3kci_akt_pathway	35	0.312	0.0134	0.22	0.077879	848.414
Curated_gene_sets:meissner_npc_hcp_with_h3k4me3_and_h3k27me3	142	0.176	0.0151	0.124	0.077989	849.612
GO_bp:go_mitochondrial_genome_maintenance	24	0.368	0.0131	0.26	0.078063	850.418
Curated_gene_sets:reactome_amine_ligand_binding_receptors	37	0.344	0.0152	0.243	0.078075	850.549
GO_cc:go_plasma_membrane_region	932	0.0644	0.0139	0.0454	0.078108	850.909
GO_cc:go_clathrin_coat_of_coated_pit	16	0.446	0.0129	0.315	0.07835	853.545
Curated_gene_sets:biocarta_parkin_pathway	12	0.561	0.0141	0.396	0.078454	854.678
Curated_gene_sets:kegg_neurotrophin_signaling_pathway	127	0.162	0.0132	0.114	0.078468	854.83
GO_bp:go_regulation_of_calcium_ion_transmembrane_transport	116	0.184	0.0143	0.13	0.078571	855.952
GO_bp:go_regulation_of_protein_localization	943	0.0631	0.0137	0.0446	0.078587	856.127
Curated_gene_sets:spielman_lymphoblast_european_vs_asian_dn	582	0.0777	0.0134	0.055	0.078694	857.292
Curated_gene_sets:wang_lsd1_targets_up	24	0.396	0.014	0.28	0.078754	857.946
Curated_gene_sets:firestein_proliferation	172	0.143	0.0135	0.101	0.078762	858.033
GO_bp:go_regulation_of_transcription_involved_in_cell_fate_commitment	20	0.494	0.016	0.349	0.078771	858.131
GO_bp:go_cell_cycle_dna_replication	12	0.532	0.0133	0.377	0.078895	859.482
GO_bp:go_mitotic_sister_chromatid_cohesion	12	0.548	0.0137	0.388	0.079127	862.01
Curated_gene_sets:reactome_nef_mediated_downregulation_of_mhc_class_i_complex_cell_surface_expression	9	0.695	0.0151	0.493	0.079137	862.118
GO_bp:go_negative_regulation_of_axon_guidance	26	0.352	0.013	0.25	0.0794	864.984
Curated_gene_sets:asgharzadeh_neuroblastoma_poor_survival_dn	42	0.281	0.0132	0.2	0.079462	865.659
Curated_gene_sets:reactome_glycoprotein_hormones	12	0.65	0.0163	0.461	0.079591	867.064
GO_bp:go_positive_regulation_of_chromosome_segregation	25	0.338	0.0122	0.24	0.079749	868.786
GO_bp:go_regulation_of_striated_muscle_contraction	78	0.225	0.0144	0.16	0.079853	869.919
GO_bp:go_epithelial_cell_fate_commitment	15	0.603	0.0169	0.429	0.079882	870.235
GO_cc:go_dendritic_shaft	37	0.308	0.0135	0.219	0.079923	870.681
GO_bp:go_regulation_of_muscle_hypertrophy	37	0.342	0.0151	0.243	0.080058	872.152
Curated_gene_sets:johansson_gliomagenesis_by_pdgfb_dn	20	0.413	0.0134	0.294	0.080061	872.185
Curated_gene_sets:dorn_adenovirus_infection_32hr_up	11	0.544	0.0131	0.388	0.080478	876.727
GO_bp:go_negative_regulation_of_transporter_activity	65	0.234	0.0137	0.167	0.080581	877.849
GO_bp:go_catecholamine_metabolic_process	41	0.291	0.0135	0.208	0.080625	878.329
GO_bp:go_catechol_containing_compound_metabolic_process	41	0.291	0.0135	0.208	0.080625	878.329
Curated_gene_sets:purbey_targets_of_ctbp1_not_satb1_dn	424	0.0903	0.0133	0.0645	0.080705	879.2
Curated_gene_sets:reactome_adp_signalling_through_p2ry12	21	0.375	0.0125	0.268	0.080778	879.996
GO_bp:go_response_to_ammonium_ion	51	0.261	0.0135	0.186	0.080803	880.268
GO_bp:go_negative_regulation_of_intracellular_signal_transduction	432	0.0903	0.0134	0.0645	0.08094	881.76
GO_bp:go_establishment_of_protein_localization_to_plasma_membrane	88	0.197	0.0134	0.141	0.080953	881.902
GO_bp:go_regulation_of_muscle_tissue_development	102	0.199	0.0145	0.142	0.080975	882.142
Curated_gene_sets:mcclung_cocaine_reward_5d	80	0.219	0.0142	0.157	0.081009	882.512
GO_bp:go_sialylation	21	0.429	0.0142	0.307	0.081049	882.948
GO_mf:go_sialyltransferase_activity	21	0.429	0.0142	0.307	0.081049	882.948
GO_mf:go_transcriptional_repressor_activity_rna_polymerase_ii_core_promoter_proximal_region_sequence_specific_binding	105	0.181	0.0134	0.129	0.08119	884.484
GO_bp:go_phosphatidylinositol_3_kinase_signaling	26	0.399	0.0147	0.285	0.081273	885.388
GO_bp:go_utp_metabolic_process	11	0.626	0.015	0.448	0.081352	886.249
GO_bp:go_negative_regulation_of_developmental_growth	83	0.212	0.014	0.152	0.081492	887.774
Curated_gene_sets:gazda_diamond_blackfan_anemia_myeloid_dn	37	0.369	0.0162	0.265	0.081543	888.329
GO_cc:go_sodium_potassium_exchanging_atpase_complex	11	0.58	0.0139	0.416	0.081691	889.942
GO_bp:go_catecholamine_transport	14	0.52	0.0141	0.374	0.081795	891.075
GO_bp:go_regulation_of_mrna_catabolic_process	26	0.371	0.0137	0.266	0.081826	891.412
Curated_gene_sets:kegg_purine_metabolism	158	0.142	0.0129	0.102	0.082009	893.406
Curated_gene_sets:reactome_hormone_sensitive_lipase_hsl_mediated_triacylglycerol_hydrolysis	12	0.477	0.012	0.343	0.082057	893.929
GO_mf:go_macromolecule_transmembrane_transporter_activity	21	0.35	0.0116	0.252	0.082158	895.029
GO_bp:go_sister_chromatid_cohesion	109	0.176	0.0133	0.127	0.082196	895.443
Curated_gene_sets:biocarta_cdk5_pathway	11	0.566	0.0136	0.407	0.082286	896.424
GO_cc:go_site_of_polarized_growth	149	0.16	0.0141	0.115	0.082306	896.642
GO_bp:go_response_to_pain	29	0.373	0.0145	0.269	0.082425	897.938
GO_bp:go_protein_localization_to_nucleus	156	0.141	0.0127	0.102	0.082663	900.531
Curated_gene_sets:zembutsu_sensitivity_to_mitomycin	19	0.448	0.0141	0.323	0.082667	900.574
GO_bp:go_forebrain_morphogenesis	14	0.553	0.015	0.399	0.082798	902.001
GO_bp:go_negative_regulation_of_glycoprotein_metabolic_process	15	0.5	0.014	0.361	0.082824	902.285
GO_bp:go_regulation_of_rna_polymerase_ii_transcriptional_preinitiation_complex_assembly	13	0.449	0.0117	0.325	0.083127	905.586
GO_bp:go_oligosaccharide_metabolic_process	65	0.218	0.0127	0.158	0.083136	905.684
Curated_gene_sets:yao_hoxa10_targets_via_progesterone_up	78	0.198	0.0126	0.143	0.083189	906.261
GO_cc:go_mcm_complex	11	0.558	0.0134	0.404	0.083223	906.631
Curated_gene_sets:watanabe_colon_cancer_msi_vs_mss_dn	79	0.209	0.0135	0.152	0.083426	908.843
Curated_gene_sets:sig_insulin_receptor_pathway_in_cardiac_myocytes	51	0.252	0.013	0.183	0.083686	911.675
GO_mf:go_core_promoter_sequence_specific_dna_binding	101	0.193	0.014	0.14	0.083861	913.582
GO_bp:go_phosphatidylcholine_biosynthetic_process	27	0.36	0.0135	0.261	0.083882	913.811
GO_bp:go_regulation_of_protein_deacetylation	34	0.303	0.0128	0.22	0.083965	914.715
GO_bp:go_protein_localization_to_synapse	16	0.523	0.0151	0.379	0.084025	915.368
GO_cc:go_cell_projection_part	944	0.0613	0.0133	0.0445	0.084263	917.961
Curated_gene_sets:tonks_targets_of_runx1_runx1t1_fusion_sustained_in_monocyte_dn	8	0.603	0.0124	0.438	0.08434	918.8
Curated_gene_sets:cairo_liver_development_up	166	0.154	0.0143	0.112	0.084766	923.441
Curated_gene_sets:pujana_brca1_pcc_network	1615	0.0464	0.0129	0.0338	0.084808	923.898
GO_cc:go_clathrin_coated_vesicle	154	0.154	0.0138	0.112	0.085134	927.45
GO_cc:go_histone_methyltransferase_complex	71	0.193	0.0118	0.141	0.085134	927.45
GO_bp:go_positive_regulation_of_vacuolar_transport	14	0.498	0.0135	0.363	0.085137	927.482
GO_bp:go_insemination	13	0.508	0.0133	0.371	0.085153	927.657
GO_bp:go_positive_regulation_of_telomere_capping	16	0.455	0.0132	0.332	0.08519	928.06
GO_bp:go_cellular_glucose_homeostasis	76	0.203	0.0128	0.148	0.085206	928.234
Curated_gene_sets:reactome_grb2_events_in_erbb2_signaling	22	0.385	0.0131	0.281	0.085287	929.117
GO_bp:go_vacuolar_acidification	17	0.457	0.0136	0.334	0.085399	930.337
Curated_gene_sets:wang_recurrent_liver_cancer_up	20	0.392	0.0127	0.287	0.085446	930.849
GO_cc:go_prp19_complex	13	0.492	0.0128	0.36	0.085527	931.731
Curated_gene_sets:nikolsky_breast_cancer_22q13_amplicon	17	0.834	0.0249	0.609	0.085592	932.439
Curated_gene_sets:gazda_diamond_blackfan_anemia_myeloid_up	29	0.325	0.0127	0.238	0.085619	932.733
GO_bp:go_regulation_of_renal_sodium_excretion	24	0.386	0.0137	0.282	0.085638	932.94
GO_bp:go_developmental_cell_growth	77	0.22	0.014	0.161	0.085789	934.585
Curated_gene_sets:fontaine_thyroid_tumor_uncertain_malignancy_up	35	0.305	0.0131	0.223	0.085919	936.002
GO_bp:go_primitive_streak_formation	10	0.578	0.0132	0.423	0.085953	936.372
GO_bp:go_heart_development	467	0.0898	0.0139	0.0657	0.085965	936.503
Curated_gene_sets:reactome_post_translational_modification_synthesis_of_gpi_anchored_proteins	26	0.382	0.0141	0.28	0.086084	937.799
GO_bp:go_pyrimidine_containing_compound_biosynthetic_process	41	0.305	0.0141	0.223	0.086228	939.368
Curated_gene_sets:zhang_adipogenesis_by_bmp7	14	0.47	0.0127	0.345	0.086351	940.708
GO_bp:go_positive_regulation_of_mitochondrial_outer_membrane_permeabilization_involved_in_apoptotic_signaling_pathway	36	0.304	0.0132	0.223	0.086502	942.353
Curated_gene_sets:reactome_diabetes_pathways	127	0.161	0.0131	0.118	0.086537	942.734
GO_bp:go_regulation_of_cell_size	172	0.141	0.0134	0.104	0.086577	943.17
Curated_gene_sets:reactome_synthesis_of_glycosylphosphatidylinositol_gpi	17	0.483	0.0144	0.355	0.086617	943.606
GO_cc:go_nbaf_complex	14	0.475	0.0129	0.349	0.086992	947.691
Curated_gene_sets:reactome_regulation_of_ampk_activity_via_lkb1	14	0.47	0.0127	0.346	0.087038	948.192
Curated_gene_sets:reactome_sos_mediated_signalling	14	0.447	0.0121	0.329	0.087171	949.641
Curated_gene_sets:reactome_pyrimidine_catabolism	12	0.546	0.0137	0.402	0.0872	949.957
Curated_gene_sets:reactome_activation_of_the_ap1_family_of_transcription_factors	10	0.579	0.0133	0.426	0.087221	950.186
GO_bp:go_striated_muscle_cell_differentiation	171	0.142	0.0134	0.104	0.087347	951.558
Curated_gene_sets:wakabayashi_adipogenesis_pparg_rxra_bound_36hr	150	0.154	0.0136	0.113	0.087418	952.332
Curated_gene_sets:valk_aml_with_t_8_21_translocation	5	0.962	0.0156	0.709	0.087428	952.441
Curated_gene_sets:jazag_tgfb1_signaling_via_smad4_dn	67	0.235	0.0139	0.173	0.087436	952.528
GO_bp:go_regulation_of_sister_chromatid_segregation	66	0.222	0.013	0.164	0.087491	953.127
Curated_gene_sets:lee_targets_of_ptch1_and_sufu_dn	82	0.21	0.0138	0.155	0.087738	955.818
GO_bp:go_cell_cycle_phase_transition	254	0.112	0.0129	0.0829	0.087953	958.16
GO_bp:go_nucleosome_disassembly	17	0.371	0.0111	0.274	0.088024	958.933
GO_bp:go_protein_dna_complex_disassembly	17	0.371	0.0111	0.274	0.088024	958.933
GO_bp:go_chromatin_disassembly	17	0.371	0.0111	0.274	0.088024	958.933
Curated_gene_sets:guenther_growth_spherical_vs_adherent_up	21	0.4	0.0133	0.296	0.088142	960.219
GO_bp:go_positive_regulation_of_cell_cycle_phase_transition	68	0.219	0.0131	0.162	0.088272	961.635
GO_mf:go_calmodulin_binding	178	0.14	0.0135	0.104	0.088293	961.864
GO_cc:go_wash_complex	10	0.573	0.0131	0.425	0.088455	963.629
GO_bp:go_regulation_of_histone_h3_k9_methylation	17	0.427	0.0127	0.317	0.08862	965.426
GO_bp:go_ventricular_system_development	27	0.347	0.0131	0.257	0.08873	966.625
Curated_gene_sets:mili_pseudopodia_haptotaxis_up	514	0.079	0.0128	0.0586	0.08884	967.823
GO_cc:go_nuclear_heterochromatin	31	0.317	0.0128	0.235	0.088845	967.877
Curated_gene_sets:st_ga12_pathway	24	0.386	0.0137	0.286	0.088988	969.435
GO_bp:go_response_to_fluid_shear_stress	34	0.315	0.0133	0.234	0.089079	970.427
GO_mf:go_snare_binding	124	0.166	0.0134	0.124	0.089275	972.562
Curated_gene_sets:wang_tumor_invasiveness_dn	209	0.119	0.0124	0.0888	0.089281	972.627
Curated_gene_sets:hummerich_malignant_skin_tumor_dn	18	0.395	0.0121	0.294	0.089301	972.845
GO_bp:go_nicotinamide_nucleotide_biosynthetic_process	18	0.467	0.0143	0.347	0.089566	975.732
GO_bp:go_pyridine_nucleotide_biosynthetic_process	18	0.467	0.0143	0.347	0.089566	975.732
GO_bp:go_t_cell_mediated_immunity	27	0.333	0.0125	0.248	0.089658	976.734
GO_bp:go_organophosphate_biosynthetic_process	451	0.0864	0.0131	0.0643	0.0898	978.281
GO_bp:go_megakaryocyte_differentiation	19	0.395	0.0125	0.295	0.089817	978.466
Curated_gene_sets:reactome_tgf_beta_receptor_signaling_activates_smads	24	0.34	0.012	0.253	0.089865	978.989
Curated_gene_sets:lu_ezh2_targets_up	278	0.106	0.0127	0.0793	0.09021	982.748
Curated_gene_sets:rao_bound_by_sall4_isoform_b	513	0.0813	0.0132	0.0607	0.090231	982.977
GO_cc:go_node_of_ranvier	15	0.529	0.0148	0.395	0.090327	984.022
GO_bp:go_positive_regulation_of_multicellular_organismal_metabolic_process	23	0.388	0.0135	0.289	0.090345	984.218
GO_bp:go_positive_regulation_of_collagen_metabolic_process	23	0.388	0.0135	0.289	0.090345	984.218
GO_bp:go_regulation_of_intrinsic_apoptotic_signaling_pathway_in_response_to_dna_damage	33	0.292	0.0121	0.218	0.090566	986.626
Curated_gene_sets:reactome_nephrin_interactions	20	0.424	0.0137	0.317	0.090612	987.127
GO_bp:go_protein_dealkylation	26	0.337	0.0124	0.252	0.090891	990.167
GO_bp:go_protein_demethylation	26	0.337	0.0124	0.252	0.090891	990.167
GO_bp:go_response_to_cold	43	0.276	0.0131	0.207	0.090908	990.352
GO_bp:go_positive_regulation_of_creb_transcription_factor_activity	14	0.488	0.0132	0.366	0.090982	991.158
Curated_gene_sets:zheng_foxp3_targets_dn	5	0.776	0.0126	0.582	0.091114	992.596
Curated_gene_sets:zhan_late_differentiation_genes_up	32	0.295	0.0121	0.221	0.091146	992.945
Curated_gene_sets:reactome_voltage_gated_potassium_channels	43	0.288	0.0137	0.216	0.091158	993.075
GO_bp:go_clathrin_coat_assembly	11	0.563	0.0135	0.423	0.091182	993.337
GO_bp:go_arachidonic_acid_secretion	15	0.518	0.0145	0.389	0.091217	993.718
GO_bp:go_arachidonate_transport	15	0.518	0.0145	0.389	0.091217	993.718
GO_bp:go_regulation_of_cell_shape	139	0.152	0.0129	0.114	0.091319	994.829
Curated_gene_sets:seiden_oncogenesis_by_met	88	0.182	0.0123	0.137	0.091414	995.864
GO_mf:go_cyclic_nucleotide_binding	36	0.291	0.0126	0.219	0.091667	998.62
Curated_gene_sets:wei_mir34a_targets	146	0.156	0.0136	0.117	0.091688	998.849
Curated_gene_sets:lee_calorie_restriction_neocortex_up	83	0.196	0.0129	0.147	0.092182	1004.23
GO_cc:go_apical_dendrite	15	0.494	0.0139	0.372	0.092212	1004.56
GO_bp:go_dopamine_transport	11	0.559	0.0134	0.421	0.092339	1005.94
GO_cc:go_membrane_protein_complex	1013	0.0578	0.013	0.0435	0.092351	1006.07
GO_mf:go_deacetylase_activity	55	0.229	0.0123	0.172	0.092473	1007.4
Curated_gene_sets:kegg_glycosylphosphatidylinositol_gpi_anchor_biosynthesis	25	0.387	0.014	0.292	0.092493	1007.62
Curated_gene_sets:zhang_tlx_targets_36hr_up	222	0.121	0.013	0.0916	0.092776	1010.7
GO_cc:go_spliceosomal_tri_snrnp_complex	26	0.363	0.0134	0.274	0.092833	1011.32
Curated_gene_sets:foster_kdm1a_targets_dn	211	0.119	0.0125	0.09	0.092916	1012.23
GO_bp:go_negative_regulation_of_cell_growth	169	0.135	0.0126	0.102	0.092938	1012.47
Curated_gene_sets:shiraishi_plzf_targets_dn	9	0.564	0.0123	0.426	0.092948	1012.58
GO_bp:go_somite_development	77	0.221	0.014	0.167	0.092951	1012.61
GO_bp:go_negative_regulation_of_skeletal_muscle_tissue_development	13	0.475	0.0124	0.359	0.092995	1013.09
GO_bp:go_negative_regulation_of_ossification	68	0.215	0.0128	0.162	0.093019	1013.35
Curated_gene_sets:reactome_gaba_synthesis_release_reuptake_and_degradation	17	0.481	0.0144	0.364	0.093026	1013.43
Curated_gene_sets:dacosta_uv_response_via_ercc3_ttd_dn	84	0.202	0.0134	0.153	0.093145	1014.72
Curated_gene_sets:schlingemann_skin_carcinogenesis_tpa_dn	28	0.312	0.0119	0.236	0.093198	1015.3
Curated_gene_sets:kegg_melanogenesis	101	0.185	0.0135	0.14	0.093378	1017.26
Curated_gene_sets:pid_vegfr1_2_pathway	69	0.213	0.0128	0.161	0.09349	1018.48
GO_cc:go_mitochondrion	1632	0.0451	0.0126	0.0342	0.09349	1018.48
Curated_gene_sets:mantovani_nfkb_targets_dn	11	0.464	0.0111	0.352	0.093519	1018.8
Curated_gene_sets:biocarta_mcm_pathway	18	0.392	0.012	0.297	0.093558	1019.22
Curated_gene_sets:reactome_ligand_gated_ion_channel_transport	21	0.466	0.0155	0.354	0.093706	1020.83
Curated_gene_sets:benporath_prc2_targets	632	0.0782	0.014	0.0593	0.093808	1021.94
GO_bp:go_protein_localization_to_cell_periphery	149	0.149	0.0132	0.113	0.093902	1022.97
GO_bp:go_negative_regulation_of_endocytosis	39	0.278	0.0126	0.211	0.09395	1023.49
GO_bp:go_regulation_of_excretion	29	0.35	0.0136	0.266	0.093964	1023.64
GO_bp:go_cellular_response_to_peptide	273	0.107	0.0128	0.0816	0.093988	1023.91
Curated_gene_sets:kegg_cell_cycle	125	0.157	0.0127	0.12	0.094112	1025.26
GO_bp:go_mrna_processing	421	0.0845	0.0124	0.0643	0.094284	1027.13
GO_bp:go_glycolipid_biosynthetic_process	62	0.237	0.0135	0.18	0.094348	1027.83
GO_mf:go_histone_demethylase_activity	23	0.34	0.0118	0.259	0.094353	1027.88
Curated_gene_sets:lin_npas4_targets_up	162	0.139	0.0128	0.106	0.094361	1027.97
GO_bp:go_cardiac_right_ventricle_morphogenesis	16	0.452	0.0131	0.345	0.094763	1032.35
GO_bp:go_golgi_to_plasma_membrane_transport	40	0.272	0.0125	0.208	0.09506	1035.58
GO_bp:go_negative_regulation_of_neural_precursor_cell_proliferation	21	0.349	0.0116	0.266	0.095152	1036.59
GO_bp:go_response_to_redox_state	12	0.54	0.0136	0.413	0.095177	1036.86
Curated_gene_sets:reactome_developmental_biology	386	0.0898	0.0127	0.0686	0.095297	1038.17
GO_mf:go_clathrin_binding	63	0.22	0.0126	0.168	0.095343	1038.67
GO_bp:go_regulation_of_synaptic_vesicle_exocytosis	20	0.361	0.0117	0.276	0.095441	1039.73
Curated_gene_sets:mullighan_npm1_signature_3_up	334	0.0934	0.0123	0.0715	0.095509	1040.48
Curated_gene_sets:st_phosphoinositide_3_kinase_pathway	37	0.272	0.012	0.208	0.095527	1040.67
GO_bp:go_cellular_protein_complex_assembly	344	0.0926	0.0123	0.0708	0.09555	1040.92
GO_bp:go_enzyme_linked_receptor_protein_signaling_pathway	694	0.0688	0.0129	0.0527	0.095588	1041.34
GO_bp:go_mitochondrial_rna_metabolic_process	30	0.287	0.0114	0.22	0.095756	1043.17
GO_cc:go_chromatoid_body	13	0.473	0.0124	0.362	0.095762	1043.23
GO_bp:go_fear_response	29	0.33	0.0129	0.253	0.095933	1045.09
GO_bp:go_negative_regulation_of_transcription_factor_import_into_nucleus	39	0.277	0.0125	0.212	0.095967	1045.46
Curated_gene_sets:rodrigues_ntn1_and_dcc_targets	32	0.323	0.0132	0.247	0.09598	1045.61
Curated_gene_sets:zhan_multiple_myeloma_subgroups	30	0.256	0.0101	0.196	0.09606	1046.48
Curated_gene_sets:huang_dasatinib_resistance_dn	69	0.23	0.0138	0.176	0.096293	1049.02
GO_mf:go_neuropilin_binding	14	0.422	0.0114	0.324	0.096314	1049.24
GO_mf:go_glucosyltransferase_activity	16	0.461	0.0133	0.354	0.096738	1053.86
Curated_gene_sets:reactome_signaling_by_notch4	12	0.571	0.0143	0.439	0.097026	1057
GO_bp:go_semaphorin_plexin_signaling_pathway	35	0.271	0.0116	0.209	0.097156	1058.42
GO_bp:go_ephrin_receptor_signaling_pathway	86	0.189	0.0127	0.146	0.09718	1058.68
GO_mf:go_ubiquitin_like_protein_binding	120	0.159	0.0126	0.123	0.097369	1060.74
GO_bp:go_negative_regulation_of_receptor_activity	29	0.31	0.0121	0.239	0.097379	1060.85
GO_bp:go_regulation_of_double_strand_break_repair	37	0.31	0.0136	0.239	0.097524	1062.43
GO_bp:go_regulation_of_bone_development	18	0.414	0.0127	0.319	0.097719	1064.55
GO_cc:go_golgi_cisterna	90	0.184	0.0126	0.142	0.097809	1065.53
Curated_gene_sets:gozgit_esr1_targets_dn	732	0.0681	0.0131	0.0526	0.097842	1065.89
Curated_gene_sets:lian_neutrophil_granule_constituents	25	0.334	0.0121	0.258	0.097865	1066.14
GO_bp:go_spindle_checkpoint	25	0.382	0.0138	0.295	0.097966	1067.24
Curated_gene_sets:biocarta_arenrf2_pathway	13	0.477	0.0124	0.369	0.098017	1067.8
Curated_gene_sets:biocarta_ras_pathway	23	0.339	0.0118	0.262	0.098024	1067.87
GO_bp:go_regulation_of_gliogenesis	90	0.189	0.0129	0.146	0.098077	1068.45
GO_bp:go_protein_complex_subunit_organization	1507	0.046	0.0124	0.0356	0.098119	1068.91
GO_bp:go_cell_differentiation_in_spinal_cord	55	0.25	0.0134	0.193	0.098196	1069.75
GO_bp:go_nucleoside_triphosphate_biosynthetic_process	63	0.212	0.0122	0.165	0.098282	1070.68
Curated_gene_sets:howlin_cited1_targets_1_up	33	0.295	0.0123	0.228	0.098356	1071.49
GO_bp:go_dopamine_metabolic_process	25	0.34	0.0123	0.264	0.098549	1073.59
Curated_gene_sets:biocarta_ck1_pathway	17	0.439	0.0131	0.341	0.098568	1073.8
Curated_gene_sets:mikkelsen_mef_icp_with_h3k27me3	199	0.122	0.0124	0.0944	0.098666	1074.87
GO_bp:go_establishment_of_localization_in_cell	1657	0.0435	0.0122	0.0337	0.098708	1075.32
Curated_gene_sets:vernell_retinoblastoma_pathway_up	70	0.187	0.0113	0.145	0.098774	1076.04
GO_mf:go_single_stranded_rna_binding	68	0.197	0.0117	0.153	0.098796	1076.28
GO_bp:go_positive_regulation_of_fat_cell_differentiation	51	0.244	0.0126	0.189	0.098835	1076.71
GO_mf:go_map_kinase_activity	14	0.505	0.0137	0.392	0.098903	1077.45
GO_bp:go_cyclic_nucleotide_mediated_signaling	46	0.287	0.0141	0.223	0.099023	1078.76
Curated_gene_sets:kayo_aging_muscle_dn	121	0.151	0.012	0.117	0.099101	1079.61
GO_bp:go_regulation_of_binding	283	0.104	0.0126	0.0811	0.099137	1080
GO_bp:go_cellular_response_to_ketone	74	0.21	0.0131	0.164	0.099275	1081.5
GO_bp:go_cardiac_muscle_tissue_development	140	0.155	0.0132	0.12	0.099328	1082.08
GO_bp:go_positive_regulation_of_multicellular_organism_growth	32	0.29	0.0119	0.226	0.099841	1087.67
Curated_gene_sets:pid_lysophospholipid_pathway	66	0.22	0.0129	0.171	0.099958	1088.94
Curated_gene_sets:kim_germinal_center_t_helper_up	65	0.222	0.0129	0.173	0.1	1089.4
Curated_gene_sets:kegg_oocyte_meiosis	112	0.162	0.0124	0.127	0.10009	1090.38
GO_bp:go_retinoic_acid_receptor_signaling_pathway	18	0.382	0.0117	0.298	0.10009	1090.38
GO_cc:go_golgi_associated_vesicle	81	0.184	0.012	0.144	0.1001	1090.49
Curated_gene_sets:park_hsc_vs_multipotent_progenitors_dn	18	0.357	0.011	0.279	0.10011	1090.6
GO_bp:go_oxaloacetate_metabolic_process	11	0.578	0.0139	0.451	0.10012	1090.71
GO_bp:go_rrna_modification	25	0.341	0.0123	0.266	0.10022	1091.8
Curated_gene_sets:stein_esrra_targets_responsive_to_estrogen_up	31	0.281	0.0113	0.22	0.10023	1091.91
Curated_gene_sets:reactome_acetylcholine_neurotransmitter_release_cycle	10	0.555	0.0127	0.434	0.10036	1093.32
Curated_gene_sets:pid_cxcr3_pathway	44	0.238	0.0114	0.186	0.10048	1094.63
GO_bp:go_fatty_acid_beta_oxidation_using_acyl_coa_dehydrogenase	18	0.369	0.0113	0.288	0.10049	1094.74
GO_mf:go_inward_rectifier_potassium_channel_activity	21	0.41	0.0136	0.321	0.10051	1094.96
Curated_gene_sets:burton_adipogenesis_3	102	0.165	0.012	0.129	0.10053	1095.17
Curated_gene_sets:mariadason_response_to_butyrate_curcumin_sulindac_tsa_2	8	0.577	0.0118	0.452	0.10058	1095.72
Curated_gene_sets:boylan_multiple_myeloma_c_dn	57	0.248	0.0135	0.194	0.10091	1099.31
Curated_gene_sets:mariadason_response_to_butyrate_curcumin_sulindac_tsa_8	14	0.407	0.011	0.319	0.10111	1101.49
GO_bp:go_positive_regulation_of_vasoconstriction	35	0.299	0.0128	0.234	0.10111	1101.49
GO_mf:go_mitogen_activated_protein_kinase_binding	25	0.328	0.0119	0.257	0.10112	1101.6
Curated_gene_sets:wilson_proteases_at_tumor_bone_interface_up	20	0.357	0.0116	0.28	0.10125	1103.02
Curated_gene_sets:biocarta_chemical_pathway	22	0.339	0.0115	0.266	0.10131	1103.67
GO_bp:go_regulation_of_calcium_ion_dependent_exocytosis	84	0.193	0.0128	0.151	0.10132	1103.78
GO_bp:go_copulation	17	0.45	0.0134	0.353	0.10132	1103.78
GO_bp:go_neuropeptide_signaling_pathway	97	0.185	0.0132	0.145	0.10146	1105.31
GO_bp:go_positive_regulation_of_muscle_hypertrophy	22	0.402	0.0137	0.316	0.10169	1107.81
GO_bp:go_positive_regulation_of_cardiac_muscle_hypertrophy	22	0.402	0.0137	0.316	0.10169	1107.81
GO_bp:go_peripheral_nervous_system_neuron_differentiation	13	0.491	0.0128	0.386	0.1017	1107.92
GO_bp:go_peripheral_nervous_system_neuron_development	13	0.491	0.0128	0.386	0.1017	1107.92
Curated_gene_sets:reactome_amyloids	79	0.243	0.0156	0.191	0.10171	1108.03
GO_bp:go_immune_system_development	575	0.0723	0.0124	0.0569	0.10179	1108.9
Curated_gene_sets:mcclung_delta_fosb_targets_2wk	48	0.26	0.013	0.205	0.10218	1113.15
GO_bp:go_purine_containing_compound_metabolic_process	395	0.087	0.0124	0.0685	0.1022	1113.37
GO_bp:go_regulation_of_mrna_3_end_processing	28	0.333	0.0128	0.263	0.10228	1114.24
GO_mf:go_beta_1_3_galactosyltransferase_activity	15	0.422	0.0118	0.333	0.10232	1114.67
GO_bp:go_long_term_synaptic_depression	15	0.435	0.0122	0.343	0.10233	1114.78
GO_bp:go_ovulation_cycle_process	88	0.185	0.0126	0.146	0.10247	1116.31
Curated_gene_sets:weigel_oxidative_stress_response	36	0.253	0.011	0.199	0.10248	1116.42
GO_mf:go_phosphatase_inhibitor_activity	35	0.284	0.0121	0.224	0.10263	1118.05
Curated_gene_sets:kyng_dna_damage_up	223	0.118	0.0127	0.0932	0.10311	1123.28
Curated_gene_sets:martoriati_mdm4_targets_neuroepithelium_dn	163	0.139	0.0128	0.11	0.10321	1124.37
GO_bp:go_negative_regulation_of_histone_modification	36	0.267	0.0116	0.211	0.10325	1124.81
GO_bp:go_pyrimidine_nucleotide_metabolic_process	45	0.268	0.013	0.212	0.10346	1127.09
GO_bp:go_protein_chromophore_linkage	12	0.514	0.0129	0.407	0.10346	1127.09
GO_bp:go_negative_regulation_of_lipid_transport	27	0.338	0.0127	0.268	0.10364	1129.05
GO_cc:go_vesicle_coat	44	0.255	0.0123	0.203	0.10365	1129.16
Curated_gene_sets:li_wilms_tumor_vs_fetal_kidney_2_up	30	0.3	0.0119	0.238	0.1037	1129.71
GO_mf:go_protein_transporter_activity	98	0.163	0.0117	0.129	0.10395	1132.43
Curated_gene_sets:biocarta_ndkdynamin_pathway	18	0.382	0.0117	0.303	0.10397	1132.65
Curated_gene_sets:reactome_ncam1_interactions	39	0.283	0.0128	0.225	0.10397	1132.65
GO_mf:go_phosphoric_ester_hydrolase_activity	362	0.0882	0.012	0.0701	0.10397	1132.65
GO_bp:go_retina_homeostasis	67	0.203	0.012	0.161	0.10407	1133.74
GO_bp:go_adipose_tissue_development	32	0.31	0.0127	0.246	0.10422	1135.37
GO_bp:go_protein_localization_to_organelle	548	0.0712	0.0119	0.0567	0.10435	1136.79
GO_bp:go_adult_heart_development	13	0.457	0.0119	0.364	0.10439	1137.22
Curated_gene_sets:rodrigues_ntn1_targets_up	16	0.501	0.0145	0.399	0.10443	1137.66
GO_cc:go_cajal_body	52	0.226	0.0118	0.18	0.10449	1138.31
GO_mf:go_transcriptional_repressor_activity_rna_polymerase_ii_activating_transcription_factor_binding	53	0.232	0.0122	0.185	0.10453	1138.75
GO_cc:go_photoreceptor_inner_segment	35	0.296	0.0127	0.235	0.10461	1139.62
GO_bp:go_cytosolic_transport	211	0.116	0.0121	0.0925	0.10471	1140.71
Curated_gene_sets:gaussmann_mll_af4_fusion_targets_g_dn	35	0.285	0.0122	0.227	0.10501	1143.98
GO_bp:go_bone_cell_development	21	0.361	0.012	0.288	0.10512	1145.18
GO_bp:go_cellular_response_to_carbohydrate_stimulus	74	0.195	0.0121	0.155	0.10544	1148.66
Curated_gene_sets:reactome_darpp_32_events	24	0.351	0.0125	0.281	0.10569	1151.39
GO_bp:go_calcium_dependent_cell_cell_adhesion_via_plasma_membrane_cell_adhesion_molecules	26	0.395	0.0146	0.316	0.1057	1151.5
GO_bp:go_male_gamete_generation	453	0.0794	0.0121	0.0636	0.10578	1152.37
Curated_gene_sets:zheng_foxp3_targets_in_t_lymphocyte_up	12	0.514	0.0129	0.412	0.10595	1154.22
GO_mf:go_phosphatase_binding	163	0.128	0.0118	0.103	0.10617	1156.62
GO_mf:go_repressing_transcription_factor_binding	57	0.231	0.0126	0.186	0.10618	1156.72
Curated_gene_sets:lin_tumor_escape_from_immune_attack	18	0.456	0.014	0.366	0.10625	1157.49
Curated_gene_sets:reactome_regulation_of_water_balance_by_renal_aquaporins	44	0.248	0.0119	0.199	0.10679	1163.37
GO_bp:go_mitochondrial_transmembrane_transport	57	0.206	0.0113	0.166	0.10701	1165.77
Curated_gene_sets:matzuk_preovulatory_follicle	10	0.521	0.0119	0.419	0.10724	1168.27
GO_bp:go_positive_regulation_of_transmembrane_transport	131	0.144	0.0119	0.116	0.10732	1169.14
Curated_gene_sets:grade_colon_vs_rectal_cancer_dn	55	0.236	0.0127	0.19	0.10735	1169.47
GO_bp:go_regulation_of_ph	91	0.175	0.012	0.141	0.10738	1169.8
Curated_gene_sets:reactome_trafficking_of_ampa_receptors	26	0.301	0.0111	0.243	0.10752	1171.32
Curated_gene_sets:pid_trail_pathway	29	0.31	0.0121	0.25	0.10759	1172.09
GO_bp:go_developmental_induction	27	0.339	0.0127	0.273	0.10765	1172.74
Curated_gene_sets:ouyang_prostate_cancer_markers	19	0.402	0.0127	0.324	0.10772	1173.5
GO_bp:go_nls_bearing_protein_import_into_nucleus	22	0.315	0.0107	0.255	0.10817	1178.4
Curated_gene_sets:biocarta_ptc1_pathway	11	0.429	0.0103	0.347	0.10825	1179.28
GO_mf:go_steroid_hydroxylase_activity	31	0.317	0.0128	0.257	0.10834	1180.26
GO_bp:go_regulation_of_cardiac_muscle_cell_contraction	27	0.348	0.0131	0.282	0.10846	1181.56
GO_bp:go_sister_chromatid_segregation	174	0.121	0.0115	0.0982	0.10849	1181.89
Curated_gene_sets:liu_liver_cancer	36	0.259	0.0113	0.21	0.10854	1182.43
Curated_gene_sets:biocarta_ucalpain_pathway	18	0.411	0.0126	0.333	0.10861	1183.2
GO_mf:go_inositol_trisphosphate_phosphatase_activity	11	0.513	0.0123	0.416	0.10872	1184.4
Curated_gene_sets:martinez_rb1_and_tp53_targets_dn	588	0.0681	0.0118	0.0553	0.10901	1187.55
GO_cc:go_cytoplasmic_side_of_membrane	168	0.126	0.0118	0.103	0.10913	1188.86
GO_bp:go_peptidyl_glutamic_acid_modification	29	0.329	0.0128	0.267	0.10917	1189.3
GO_bp:go_craniofacial_suture_morphogenesis	15	0.431	0.0121	0.35	0.10922	1189.84
GO_bp:go_actin_polymerization_or_depolymerization	37	0.27	0.0119	0.219	0.10923	1189.95
GO_bp:go_methylation	275	0.1	0.0119	0.0813	0.10923	1189.95
GO_bp:go_serotonin_metabolic_process	12	0.445	0.0112	0.362	0.10925	1190.17
GO_bp:go_regulation_of_neuron_apoptotic_process	192	0.117	0.0116	0.0947	0.10927	1190.39
GO_bp:go_oligosaccharide_biosynthetic_process	13	0.444	0.0116	0.361	0.10929	1190.61
GO_bp:go_protein_import_into_peroxisome_matrix	12	0.531	0.0133	0.432	0.10934	1191.15
Curated_gene_sets:bild_e2f3_oncogenic_signature	237	0.107	0.0119	0.087	0.10936	1191.37
Curated_gene_sets:mikkelsen_mcv6_icp_with_h3k27me3	73	0.185	0.0114	0.15	0.10937	1191.48
Curated_gene_sets:kaab_failed_heart_atrium_up	37	0.277	0.0122	0.225	0.10947	1192.57
GO_bp:go_renal_water_homeostasis	35	0.296	0.0127	0.241	0.10955	1193.44
GO_bp:go_cellular_response_to_oxygen_containing_compound	799	0.0603	0.0121	0.0491	0.10965	1194.53
GO_cc:go_nuclear_envelope	414	0.0791	0.0115	0.0644	0.10974	1195.51
Curated_gene_sets:kyng_response_to_h2o2_via_ercc6_dn	45	0.245	0.0119	0.199	0.10979	1196.05
GO_mf:go_tbp_class_protein_binding	20	0.321	0.0104	0.262	0.10989	1197.14
Curated_gene_sets:reactome_tetrahydrobiopterin_bh4_synthesis_recycling_salvage_and_regulation	12	0.426	0.0107	0.347	0.1099	1197.25
GO_cc:go_perinuclear_region_of_cytoplasm	639	0.0663	0.0119	0.0541	0.11021	1200.63
GO_bp:go_regulation_of_organelle_organization	1164	0.0492	0.0118	0.0401	0.11024	1200.95
Curated_gene_sets:marson_bound_by_foxp3_stimulated	1012	0.0537	0.012	0.0439	0.11031	1201.72
GO_bp:go_regulation_of_autophagy	253	0.1	0.0115	0.0819	0.11079	1206.95
GO_bp:go_circulatory_system_process	365	0.0918	0.0126	0.0751	0.11083	1207.38
GO_mf:go_semaphorin_receptor_binding	21	0.326	0.0108	0.267	0.11105	1209.78
Curated_gene_sets:mili_pseudopodia_chemotaxis_dn	451	0.0772	0.0117	0.0632	0.11122	1211.63
GO_bp:go_positive_regulation_of_glucose_transport	43	0.234	0.0111	0.192	0.11126	1212.07
GO_bp:go_regulation_of_fatty_acid_oxidation	28	0.312	0.0119	0.255	0.11128	1212.28
GO_bp:go_establishment_of_mitochondrion_localization	16	0.491	0.0142	0.403	0.11152	1214.9
GO_bp:go_dorsal_ventral_pattern_formation	91	0.177	0.0122	0.146	0.11172	1217.08
GO_bp:go_golgi_to_vacuole_transport	27	0.312	0.0118	0.257	0.11178	1217.73
GO_bp:go_pituitary_gland_development	42	0.264	0.0124	0.217	0.11181	1218.06
Curated_gene_sets:kegg_glycosphingolipid_biosynthesis_globo_series	14	0.404	0.0109	0.332	0.1119	1219.04
GO_mf:go_s_acyltransferase_activity	29	0.267	0.0104	0.22	0.11194	1219.47
GO_bp:go_organelle_localization	411	0.0799	0.0116	0.0657	0.11197	1219.8
GO_bp:go_negative_regulation_of_calcium_ion_transport_into_cytosol	19	0.38	0.012	0.312	0.11213	1221.54
Curated_gene_sets:mikkelsen_npc_hcp_with_h3k27me3	340	0.0958	0.0127	0.0789	0.11218	1222.09
GO_bp:go_sensory_organ_development	492	0.0765	0.0121	0.063	0.1123	1223.4
Curated_gene_sets:reactome_enos_activation_and_regulation	19	0.36	0.0114	0.297	0.11244	1224.92
Curated_gene_sets:lau_apoptosis_cdkn2a_dn	5	0.577	0.00935	0.476	0.11246	1225.14
Curated_gene_sets:de_yy1_targets_up	19	0.372	0.0117	0.307	0.11251	1225.68
Curated_gene_sets:kurokawa_liver_cancer_early_recurrence_dn	7	0.684	0.0131	0.565	0.11294	1230.37
GO_mf:go_transferase_activity_transferring_pentosyl_groups	56	0.203	0.011	0.168	0.11295	1230.48
Curated_gene_sets:wu_alzheimer_disease_dn	19	0.367	0.0116	0.303	0.11296	1230.59
GO_bp:go_regulation_of_mitophagy	42	0.223	0.0105	0.185	0.11332	1234.51
Curated_gene_sets:reactome_cell_cycle_mitotic	310	0.0869	0.011	0.0719	0.11333	1234.62
GO_bp:go_negative_regulation_of_cytokine_biosynthetic_process	28	0.308	0.0118	0.255	0.1134	1235.38
Curated_gene_sets:brown_myeloid_cell_development_up	159	0.128	0.0117	0.106	0.11347	1236.14
GO_bp:go_negative_regulation_of_protein_activation_cascade	10	0.573	0.0131	0.475	0.11351	1236.58
Curated_gene_sets:reactome_transcriptional_regulation_of_white_adipocyte_differentiation	72	0.183	0.0112	0.151	0.11356	1237.12
Curated_gene_sets:stearman_lung_cancer_early_vs_late_up	123	0.142	0.0114	0.118	0.1136	1237.56
GO_bp:go_toxin_metabolic_process	12	0.437	0.011	0.362	0.11383	1240.06
GO_bp:go_cardiac_cell_development	49	0.242	0.0123	0.201	0.11403	1242.24
Curated_gene_sets:li_lung_cancer	41	0.229	0.0106	0.19	0.11425	1244.64
Curated_gene_sets:reactome_pkb_mediated_events	28	0.292	0.0112	0.242	0.11448	1247.15
Curated_gene_sets:jepsen_smrt_targets	33	0.246	0.0102	0.205	0.11449	1247.25
Curated_gene_sets:pid_era_genomic_pathway	64	0.216	0.0125	0.179	0.1145	1247.36
Curated_gene_sets:zhan_multiple_myeloma_pr_dn	44	0.263	0.0126	0.219	0.11451	1247.47
GO_bp:go_cerebral_cortex_radial_glia_guided_migration	19	0.379	0.012	0.315	0.11458	1248.23
GO_bp:go_telencephalon_glial_cell_migration	19	0.379	0.012	0.315	0.11458	1248.23
GO_bp:go_midgut_development	14	0.475	0.0129	0.395	0.11466	1249.11
Curated_gene_sets:rampon_enriched_learning_environment_early_up	14	0.397	0.0108	0.33	0.1147	1249.54
GO_bp:go_negative_regulation_of_receptor_mediated_endocytosis	17	0.379	0.0113	0.316	0.11495	1252.27
Curated_gene_sets:pid_atf2_pathway	59	0.215	0.012	0.179	0.11498	1252.59
GO_bp:go_neuronal_ion_channel_clustering	12	0.472	0.0118	0.393	0.11502	1253.03
GO_bp:go_regulation_of_secretion	692	0.0632	0.0118	0.0527	0.11507	1253.57
GO_mf:go_protein_complex_scaffold	67	0.19	0.0112	0.158	0.1152	1254.99
GO_bp:go_negative_regulation_of_hematopoietic_progenitor_cell_differentiation	24	0.316	0.0112	0.264	0.11523	1255.32
GO_bp:go_regulation_of_calcineurin_nfat_signaling_cascade	16	0.428	0.0124	0.357	0.11532	1256.3
GO_bp:go_organelle_fusion	129	0.136	0.0112	0.114	0.11534	1256.51
GO_bp:go_negative_regulation_of_striated_muscle_cell_differentiation	27	0.319	0.012	0.266	0.11536	1256.73
GO_bp:go_regulation_of_organ_growth	73	0.204	0.0126	0.17	0.11539	1257.06
GO_bp:go_cerebellar_granular_layer_development	13	0.493	0.0129	0.412	0.11558	1259.13
GO_cc:go_pericentriolar_material	18	0.36	0.011	0.301	0.11575	1260.98
Curated_gene_sets:rampon_enriched_learning_environment_late_up	22	0.346	0.0117	0.289	0.11584	1261.96
GO_bp:go_proteasome_assembly	14	0.38	0.0103	0.318	0.11587	1262.29
GO_bp:go_phosphatidylinositol_biosynthetic_process	123	0.148	0.0118	0.124	0.1162	1265.88
GO_bp:go_regulation_of_vesicle_mediated_transport	459	0.0757	0.0116	0.0634	0.11628	1266.75
GO_bp:go_sodium_ion_transmembrane_transport	90	0.173	0.0119	0.145	0.1163	1266.97
Curated_gene_sets:worschech_tumor_rejection_dn	10	0.489	0.0112	0.41	0.11639	1267.95
GO_bp:go_regulation_of_smoothened_signaling_pathway	62	0.2	0.0114	0.167	0.11644	1268.5
GO_mf:go_acyl_coa_dehydrogenase_activity	17	0.371	0.0111	0.311	0.11651	1269.26
GO_bp:go_metallo_sulfur_cluster_assembly	18	0.411	0.0126	0.345	0.11656	1269.8
GO_bp:go_iron_sulfur_cluster_assembly	18	0.411	0.0126	0.345	0.11656	1269.8
GO_bp:go_regulation_of_mrna_metabolic_process	117	0.144	0.0113	0.121	0.1166	1270.24
GO_bp:go_histone_h3_k4_methylation	32	0.27	0.0111	0.227	0.11678	1272.2
Curated_gene_sets:pid_alpha_synuclein_pathway	33	0.272	0.0113	0.229	0.11683	1272.75
GO_bp:go_regulation_of_action_potential	38	0.275	0.0123	0.231	0.11684	1272.85
Curated_gene_sets:kim_all_disorders_oligodendrocyte_number_corr_up	753	0.0588	0.0114	0.0493	0.11688	1273.29
Curated_gene_sets:iwanaga_e2f1_targets_induced_by_serum	31	0.278	0.0112	0.233	0.11689	1273.4
GO_bp:go_locomotion	1108	0.0505	0.0118	0.0425	0.11702	1274.82
Curated_gene_sets:pid_retinoic_acid_pathway	30	0.279	0.011	0.234	0.11715	1276.23
Curated_gene_sets:kegg_beta_alanine_metabolism	22	0.356	0.0121	0.299	0.11716	1276.34
GO_bp:go_neurotransmitter_uptake	15	0.406	0.0114	0.341	0.11723	1277.1
GO_mf:go_transcriptional_repressor_activity_rna_polymerase_ii_transcription_factor_binding	86	0.175	0.0117	0.147	0.11762	1281.35
GO_bp:go_cardiac_ventricle_morphogenesis	62	0.22	0.0125	0.186	0.11768	1282.01
GO_mf:go_protein_tyrosine_kinase_binding	55	0.208	0.0112	0.175	0.11768	1282.01
GO_bp:go_positive_regulation_of_response_to_oxidative_stress	15	0.37	0.0104	0.312	0.11772	1282.44
Curated_gene_sets:ginestier_breast_cancer_20q13_amplification_dn	163	0.119	0.011	0.1	0.11778	1283.1
GO_bp:go_response_to_inactivity	12	0.46	0.0115	0.388	0.11785	1283.86
GO_bp:go_embryonic_skeletal_system_morphogenesis	94	0.179	0.0126	0.151	0.11806	1286.15
Curated_gene_sets:pid_p38_alpha_beta_downstream_pathway	38	0.273	0.0122	0.23	0.11812	1286.8
GO_bp:go_regulation_of_odontogenesis_of_dentin_containing_tooth	11	0.491	0.0118	0.415	0.11825	1288.22
Curated_gene_sets:xu_akt1_targets_48hr	9	0.607	0.0132	0.513	0.11829	1288.65
GO_bp:go_fatty_acid_beta_oxidation	51	0.218	0.0112	0.184	0.11845	1290.39
Curated_gene_sets:watanabe_rectal_cancer_radiotherapy_responsive_up	105	0.152	0.0113	0.129	0.11855	1291.48
GO_mf:go_binding_bridging	172	0.121	0.0114	0.102	0.11857	1291.7
GO_bp:go_skeletal_muscle_organ_development	136	0.141	0.0119	0.12	0.11867	1292.79
Curated_gene_sets:reactome_synthesis_of_pc	18	0.364	0.0112	0.308	0.11873	1293.44
GO_mf:go_ligand_gated_channel_activity	140	0.14	0.012	0.119	0.119	1296.39
Curated_gene_sets:tsai_dnajb4_targets_dn	6	0.647	0.0115	0.549	0.11906	1297.04
Curated_gene_sets:reactome_cytochrome_p450_arranged_by_substrate_type	49	0.251	0.0127	0.213	0.11907	1297.15
GO_mf:go_phosphotransferase_activity_phosphate_group_as_acceptor	39	0.242	0.0109	0.205	0.11917	1298.24
GO_bp:go_regulation_of_circadian_sleep_wake_cycle_non_rem_sleep	12	0.399	0.01	0.338	0.1192	1298.56
Curated_gene_sets:ray_targets_of_p210_bcr_abl_fusion_up	15	0.421	0.0118	0.357	0.11943	1301.07
GO_mf:go_atp_dependent_microtubule_motor_activity	18	0.346	0.0106	0.294	0.1195	1301.83
Curated_gene_sets:ivanova_hematopoiesis_late_progenitor	541	0.0669	0.0111	0.0568	0.11953	1302.16
GO_bp:go_response_to_insecticide	12	0.428	0.0107	0.364	0.1197	1304.01
GO_bp:go_visual_behavior	50	0.207	0.0106	0.176	0.11983	1305.43
GO_bp:go_regulation_of_cardiac_muscle_contraction_by_regulation_of_the_release_of_sequestered_calcium_ion	19	0.384	0.0121	0.327	0.11997	1306.95
GO_mf:go_peptide_hormone_receptor_binding	17	0.353	0.0105	0.3	0.12007	1308.04
Curated_gene_sets:jiang_vhl_targets	136	0.13	0.0109	0.111	0.12013	1308.7
GO_bp:go_positive_regulation_of_sodium_ion_transmembrane_transport	17	0.363	0.0108	0.309	0.1202	1309.46
Curated_gene_sets:biocarta_no1_pathway	30	0.284	0.0113	0.242	0.12022	1309.68
Curated_gene_sets:kegg_alzheimers_disease	160	0.121	0.0111	0.103	0.1203	1310.55
Curated_gene_sets:furukawa_dusp6_targets_pci35_dn	70	0.181	0.011	0.154	0.12051	1312.84
GO_bp:go_positive_regulation_of_neuron_migration	10	0.516	0.0118	0.44	0.12057	1313.49
Curated_gene_sets:vetter_targets_of_prkca_and_ets1_dn	16	0.433	0.0126	0.37	0.12096	1317.74
GO_bp:go_neural_crest_cell_differentiation	74	0.188	0.0117	0.161	0.12121	1320.46
GO_bp:go_response_to_parathyroid_hormone	13	0.494	0.0129	0.422	0.12123	1320.68
GO_mf:go_estradiol_17_beta_dehydrogenase_activity	11	0.481	0.0116	0.412	0.12152	1323.84
GO_bp:go_multi_organism_reproductive_process	852	0.0546	0.0113	0.0468	0.1216	1324.71
GO_bp:go_modulation_by_symbiont_of_host_cellular_process	27	0.286	0.0107	0.245	0.12191	1328.09
GO_bp:go_regulation_of_muscle_organ_development	102	0.165	0.0121	0.142	0.12193	1328.31
Curated_gene_sets:toyota_targets_of_mir34b_and_mir34c	438	0.0747	0.0112	0.0641	0.12194	1328.41
Curated_gene_sets:dittmer_pthlh_targets_up	113	0.145	0.0111	0.124	0.1223	1332.34
GO_bp:go_positive_regulation_of_cell_cycle_g2_m_phase_transition	18	0.405	0.0125	0.349	0.12233	1332.66
GO_mf:go_cysteine_type_endopeptidase_activity_involved_in_apoptotic_process	15	0.373	0.0105	0.321	0.12246	1334.08
Curated_gene_sets:tong_interact_with_pttg1	57	0.209	0.0114	0.18	0.12255	1335.06
Curated_gene_sets:gavin_foxp3_targets_cluster_p2	77	0.185	0.0117	0.159	0.1226	1335.6
Curated_gene_sets:plasari_tgfb1_targets_1hr_dn	6	0.644	0.0114	0.555	0.12263	1335.93
GO_bp:go_non_canonical_wnt_signaling_pathway	142	0.125	0.0108	0.108	0.12263	1335.93
Curated_gene_sets:reactome_trafficking_of_glur2_containing_ampa_receptors	14	0.356	0.00965	0.307	0.12267	1336.37
GO_bp:go_homeostatic_process	1332	0.0447	0.0114	0.0384	0.1227	1336.69
GO_cc:go_h4_histone_acetyltransferase_complex	18	0.313	0.00962	0.27	0.12273	1337.02
GO_mf:go_photoreceptor_activity	13	0.479	0.0125	0.412	0.12275	1337.24
Curated_gene_sets:yagi_aml_with_t_9_11_translocation	130	0.14	0.0115	0.12	0.12279	1337.67
Curated_gene_sets:reactome_raf_map_kinase_cascade	10	0.426	0.00975	0.367	0.12286	1338.44
GO_cc:go_extrinsic_component_of_organelle_membrane	27	0.288	0.0108	0.248	0.1229	1338.87
GO_bp:go_regulation_of_microtubule_polymerization_or_depolymerization	177	0.116	0.0111	0.0997	0.12309	1340.94
GO_bp:go_anterior_posterior_pattern_specification	194	0.125	0.0125	0.108	0.12311	1341.16
GO_bp:go_cellular_response_to_insulin_stimulus	147	0.129	0.0113	0.111	0.12312	1341.27
GO_bp:go_regulation_of_myeloid_leukocyte_differentiation	108	0.153	0.0115	0.132	0.12321	1342.25
Curated_gene_sets:markey_rb1_chronic_lof_up	115	0.147	0.0114	0.127	0.12332	1343.45
GO_mf:go_protein_complex_binding	929	0.0524	0.0113	0.0452	0.12334	1343.67
Curated_gene_sets:reactome_signaling_by_egfr_in_cancer	105	0.148	0.0109	0.127	0.12362	1346.72
GO_mf:go_peroxisome_proliferator_activated_receptor_binding	15	0.362	0.0101	0.313	0.12364	1346.93
GO_cc:go_ciliary_membrane	78	0.179	0.0114	0.154	0.12379	1348.57
GO_cc:go_endoplasmic_reticulum_golgi_intermediate_compartment_membrane	62	0.193	0.011	0.167	0.12381	1348.79
Curated_gene_sets:boyerinas_oncofetal_targets_of_let7a1	12	0.444	0.0111	0.384	0.12383	1349
Curated_gene_sets:gaussmann_mll_af4_fusion_targets_c_up	167	0.124	0.0115	0.107	0.12397	1350.53
GO_bp:go_catecholamine_biosynthetic_process	18	0.398	0.0122	0.345	0.12397	1350.53
GO_bp:go_catechol_containing_compound_biosynthetic_process	18	0.398	0.0122	0.345	0.12397	1350.53
Curated_gene_sets:deurig_t_cell_prolymphocytic_leukemia_up	358	0.0824	0.0112	0.0714	0.12419	1352.93
GO_bp:go_reactive_oxygen_species_biosynthetic_process	23	0.293	0.0102	0.254	0.12423	1353.36
GO_cc:go_phosphatase_complex	44	0.227	0.0109	0.197	0.12423	1353.36
Curated_gene_sets:reactome_m_g1_transition	80	0.15	0.00968	0.13	0.12425	1353.58
GO_bp:go_positive_regulation_of_potassium_ion_transmembrane_transporter_activity	16	0.36	0.0104	0.312	0.12427	1353.8
Curated_gene_sets:zhan_multiple_myeloma_cd1_and_cd2_up	86	0.183	0.0123	0.159	0.12431	1354.23
GO_mf:go_single_stranded_dna_binding	88	0.162	0.011	0.14	0.12459	1357.28
GO_bp:go_dna_modification	76	0.175	0.0111	0.152	0.12462	1357.61
GO_bp:go_positive_regulation_of_bone_resorption	13	0.416	0.0108	0.361	0.12463	1357.72
GO_bp:go_positive_regulation_of_bone_remodeling	13	0.416	0.0108	0.361	0.12463	1357.72
GO_bp:go_microtubule_cytoskeleton_organization	344	0.0824	0.011	0.0715	0.12467	1358.15
GO_bp:go_response_to_light_stimulus	279	0.0891	0.0107	0.0774	0.12468	1358.26
GO_bp:go_regulation_of_synaptic_vesicle_transport	30	0.272	0.0108	0.237	0.1249	1360.66
Curated_gene_sets:zhan_v2_late_differentiation_genes	43	0.22	0.0104	0.191	0.12491	1360.77
GO_bp:go_axonal_fasciculation	21	0.356	0.0118	0.31	0.12536	1365.67
GO_bp:go_positive_regulation_of_blood_circulation	93	0.167	0.0117	0.146	0.12544	1366.54
Curated_gene_sets:collis_prkdc_regulators	15	0.42	0.0118	0.366	0.12565	1368.83
Curated_gene_sets:chiaradonna_neoplastic_transformation_kras_up	127	0.136	0.0111	0.119	0.12574	1369.81
Curated_gene_sets:mikkelsen_es_icp_with_h3k27me3	42	0.235	0.011	0.205	0.12578	1370.25
GO_bp:go_positive_regulation_of_oxidative_stress_induced_cell_death	11	0.431	0.0103	0.376	0.12578	1370.25
Curated_gene_sets:reactome_platelet_homeostasis	74	0.177	0.011	0.155	0.12615	1374.28
Curated_gene_sets:hernandez_mitotic_arrest_by_docetaxel_1_dn	38	0.24	0.0107	0.209	0.12619	1374.71
GO_cc:go_membrane_microdomain	288	0.0921	0.0112	0.0807	0.12665	1379.73
Curated_gene_sets:shi_sparc_targets_up	24	0.308	0.0109	0.27	0.12667	1379.94
GO_cc:go_golgi_associated_vesicle_membrane	49	0.214	0.0109	0.188	0.12677	1381.03
Curated_gene_sets:biocarta_biopeptides_pathway	42	0.247	0.0116	0.216	0.12721	1385.83
GO_bp:go_regulation_of_monocyte_differentiation	14	0.46	0.0125	0.404	0.12723	1386.04
Curated_gene_sets:kauffmann_dna_repair_genes	224	0.0988	0.0106	0.0868	0.1275	1388.99
Curated_gene_sets:biocarta_carm_er_pathway	34	0.267	0.0112	0.234	0.12758	1389.86
GO_mf:go_poly_pyrimidine_tract_binding	17	0.324	0.00968	0.285	0.12761	1390.18
Curated_gene_sets:liu_cmyb_targets_dn	7	0.5	0.00958	0.44	0.12763	1390.4
GO_bp:go_ventral_spinal_cord_development	47	0.239	0.0119	0.21	0.12766	1390.73
GO_bp:go_notch_receptor_processing	16	0.403	0.0117	0.355	0.1282	1396.61
GO_cc:go_intrinsic_component_of_the_cytoplasmic_side_of_the_plasma_membrane	14	0.355	0.00961	0.313	0.12834	1398.14
GO_mf:go_rrna_methyltransferase_activity	13	0.514	0.0134	0.453	0.12848	1399.66
Curated_gene_sets:nielsen_schwannoma_up	15	0.368	0.0103	0.325	0.12873	1402.38
GO_bp:go_positive_regulation_of_cartilage_development	29	0.293	0.0114	0.259	0.12913	1406.74
Curated_gene_sets:tsuda_alveolar_soft_part_sarcoma	10	0.433	0.00992	0.383	0.12915	1406.96
Curated_gene_sets:tesar_alk_targets_episc_3d_up	8	0.571	0.0117	0.505	0.12917	1407.18
GO_bp:go_negative_regulation_of_dendritic_spine_development	11	0.461	0.0111	0.408	0.12949	1410.66
Curated_gene_sets:gargalovic_response_to_oxidized_phospholipids_turquoise_dn	53	0.205	0.0108	0.182	0.12962	1412.08
Curated_gene_sets:mitsiades_response_to_aplidin_up	427	0.0741	0.011	0.0657	0.12967	1412.62
GO_bp:go_long_chain_fatty_acid_transport	43	0.243	0.0115	0.215	0.12969	1412.84
Curated_gene_sets:reactome_activation_of_the_pre_replicative_complex	30	0.24	0.0095	0.212	0.12976	1413.61
Curated_gene_sets:pid_s1p_s1p3_pathway	30	0.279	0.0111	0.248	0.12991	1415.24
GO_bp:go_negative_regulation_of_megakaryocyte_differentiation	18	0.328	0.0101	0.291	0.12992	1415.35
Curated_gene_sets:reactome_negative_regulators_of_rig_i_mda5_signaling	30	0.295	0.0117	0.262	0.13001	1416.33
GO_bp:go_regulation_of_fibrinolysis	14	0.346	0.00937	0.307	0.13006	1416.87
Curated_gene_sets:iwanaga_carcinogenesis_by_kras_up	170	0.114	0.0107	0.101	0.13011	1417.42
Curated_gene_sets:zhou_pancreatic_endocrine_progenitor	14	0.409	0.0111	0.363	0.13014	1417.75
Curated_gene_sets:mori_small_pre_bii_lymphocyte_dn	77	0.17	0.0108	0.151	0.13036	1420.14
Curated_gene_sets:lee_neural_crest_stem_cell_up	143	0.133	0.0115	0.118	0.1304	1420.58
GO_mf:go_misfolded_protein_binding	12	0.402	0.0101	0.358	0.13052	1421.88
GO_bp:go_negative_regulation_of_intrinsic_apoptotic_signaling_pathway_in_response_to_dna_damage	26	0.279	0.0103	0.249	0.13072	1424.06
Curated_gene_sets:biocarta_tff_pathway	21	0.315	0.0105	0.281	0.13077	1424.61
GO_mf:go_monovalent_cation_proton_antiporter_activity	12	0.447	0.0112	0.398	0.131	1427.11
Curated_gene_sets:reactome_rap1_signalling	16	0.391	0.0113	0.348	0.13102	1427.33
Curated_gene_sets:reactome_activation_of_irf3_irf7_mediated_by_tbk1_ikk_epsilon	13	0.453	0.0118	0.404	0.13104	1427.55
Curated_gene_sets:reactome_aquaporin_mediated_transport	51	0.212	0.0109	0.189	0.13146	1432.13
GO_bp:go_negative_regulation_of_molecular_function	1062	0.0475	0.0109	0.0425	0.13148	1432.34
GO_bp:go_suckling_behavior	13	0.382	0.00998	0.341	0.13153	1432.89
GO_bp:go_brain_morphogenesis	34	0.296	0.0125	0.265	0.13158	1433.43
Curated_gene_sets:whitfield_cell_cycle_g2_m	215	0.102	0.0108	0.0913	0.13165	1434.2
Curated_gene_sets:biocarta_dream_pathway	14	0.42	0.0114	0.375	0.13166	1434.3
Curated_gene_sets:roylance_breast_cancer_16q_copy_number_up	58	0.278	0.0153	0.249	0.13185	1436.37
GO_cc:go_ampa_glutamate_receptor_complex	27	0.29	0.0109	0.259	0.13189	1436.81
GO_bp:go_epithelial_cell_differentiation_involved_in_kidney_development	23	0.351	0.0122	0.314	0.13204	1438.44
GO_bp:go_protein_deglycosylation	21	0.316	0.0105	0.283	0.13213	1439.42
GO_bp:go_positive_regulation_of_neurological_system_process	23	0.329	0.0114	0.295	0.13245	1442.91
Curated_gene_sets:pid_aurora_a_pathway	31	0.237	0.00953	0.212	0.13263	1444.87
GO_bp:go_ribonucleoside_triphosphate_biosynthetic_process	51	0.198	0.0102	0.178	0.13293	1448.14
Curated_gene_sets:wong_mitochondria_gene_module	221	0.0973	0.0104	0.0874	0.13294	1448.25
GO_bp:go_oocyte_maturation	18	0.34	0.0105	0.306	0.13301	1449.01
GO_bp:go_negative_regulation_of_dendrite_morphogenesis	15	0.339	0.00951	0.305	0.13322	1451.3
GO_bp:go_negative_regulation_of_chromosome_organization	93	0.154	0.0108	0.139	0.13326	1451.73
GO_mf:go_nitric_oxide_synthase_binding	19	0.332	0.0105	0.299	0.13336	1452.82
GO_bp:go_protein_k48_linked_deubiquitination	20	0.286	0.00927	0.258	0.13344	1453.7
GO_bp:go_mrna_metabolic_process	599	0.0606	0.0106	0.0546	0.13345	1453.8
GO_bp:go_activation_of_transmembrane_receptor_protein_tyrosine_kinase_activity	12	0.498	0.0125	0.449	0.13356	1455
GO_cc:go_filopodium_tip	11	0.464	0.0111	0.418	0.13358	1455.22
Curated_gene_sets:galie_tumor_stemness_genes	6	0.68	0.0121	0.614	0.13382	1457.84
GO_mf:go_actin_filament_binding	120	0.132	0.0104	0.119	0.13387	1458.38
GO_bp:go_camera_type_eye_photoreceptor_cell_differentiation	15	0.431	0.0121	0.389	0.13389	1458.6
GO_bp:go_negative_regulation_of_mrna_metabolic_process	35	0.248	0.0106	0.224	0.13393	1459.03
GO_mf:go_rna_polymerase_core_enzyme_binding	23	0.347	0.012	0.313	0.13396	1459.36
GO_bp:go_regulation_of_jak_stat_cascade	144	0.129	0.0112	0.117	0.13413	1461.21
GO_bp:go_regulation_of_stat_cascade	144	0.129	0.0112	0.117	0.13413	1461.21
GO_bp:go_astrocyte_development	19	0.355	0.0112	0.321	0.13428	1462.85
GO_mf:go_rna_polymerase_ii_activating_transcription_factor_binding	36	0.248	0.0108	0.224	0.13429	1462.96
Curated_gene_sets:baker_hematopoesis_stat1_targets	10	0.466	0.0107	0.421	0.13437	1463.83
GO_cc:go_cohesin_complex	11	0.421	0.0101	0.38	0.13449	1465.13
GO_bp:go_regulation_of_response_to_extracellular_stimulus	173	0.11	0.0104	0.0992	0.13468	1467.2
GO_bp:go_regulation_of_response_to_nutrient_levels	173	0.11	0.0104	0.0992	0.13468	1467.2
Curated_gene_sets:ambrosini_flavopiridol_treatment_tp53	107	0.148	0.0111	0.134	0.13471	1467.53
GO_bp:go_positive_regulation_of_muscle_contraction	44	0.228	0.0109	0.206	0.13474	1467.86
Curated_gene_sets:reactome_potassium_channels	98	0.158	0.0113	0.143	0.13482	1468.73
GO_bp:go_macromolecule_methylation	202	0.105	0.0108	0.0954	0.13507	1471.45
GO_mf:go_kinase_regulator_activity	185	0.109	0.0107	0.0987	0.13519	1472.76
GO_bp:go_estrogen_biosynthetic_process	11	0.454	0.0109	0.412	0.13535	1474.5
Curated_gene_sets:wiemann_telomere_shortening_and_chronic_liver_damage_up	8	0.439	0.00898	0.399	0.13579	1479.3
GO_bp:go_positive_regulation_of_coagulation	25	0.279	0.0101	0.254	0.13585	1479.95
GO_mf:go_rna_polymerase_ii_core_binding	19	0.367	0.0116	0.334	0.13613	1483
Curated_gene_sets:reactome_inhibition_of_voltage_gated_ca2_channels_via_gbeta_gamma_subunits	25	0.308	0.0112	0.281	0.13626	1484.42
GO_bp:go_positive_regulation_of_purine_nucleotide_metabolic_process	132	0.136	0.0113	0.124	0.13626	1484.42
GO_bp:go_positive_regulation_of_nucleotide_metabolic_process	132	0.136	0.0113	0.124	0.13626	1484.42
Curated_gene_sets:farmer_breast_cancer_basal_vs_lulminal	327	0.0812	0.0105	0.074	0.13633	1485.18
Curated_gene_sets:pedersen_metastasis_by_erbb2_isoform_7	386	0.076	0.0107	0.0693	0.1364	1485.94
Curated_gene_sets:dunne_targets_of_aml1_mtg8_fusion_dn	19	0.319	0.0101	0.291	0.13642	1486.16
GO_bp:go_cellular_macromolecule_localization	1221	0.0429	0.0105	0.0391	0.1365	1487.03
Curated_gene_sets:lindgren_bladder_cancer_with_loh_in_chr9q	115	0.138	0.0107	0.126	0.13671	1489.32
GO_bp:go_type_b_pancreatic_cell_development	13	0.418	0.0109	0.382	0.13693	1491.72
Curated_gene_sets:cardoso_response_to_gamma_radiation_and_3ab	17	0.374	0.0112	0.342	0.13703	1492.8
GO_bp:go_cellular_response_to_abiotic_stimulus	260	0.0884	0.0102	0.0808	0.13706	1493.13
Curated_gene_sets:lim_mammary_luminal_mature_dn	99	0.166	0.0119	0.151	0.1371	1493.57
GO_bp:go_glucose_homeostasis	169	0.114	0.0106	0.104	0.13744	1497.27
GO_bp:go_carbohydrate_homeostasis	169	0.114	0.0106	0.104	0.13744	1497.27
Curated_gene_sets:ding_lung_cancer_by_mutation_rate	20	0.353	0.0114	0.323	0.13759	1498.91
GO_mf:go_rna_polymerase_ii_transcription_corepressor_activity	26	0.302	0.0111	0.276	0.13759	1498.91
GO_bp:go_nucleoside_phosphate_biosynthetic_process	187	0.105	0.0103	0.0962	0.13761	1499.12
GO_bp:go_heterochromatin_organization	10	0.422	0.00966	0.387	0.13777	1500.87
Curated_gene_sets:kegg_aldosterone_regulated_sodium_reabsorption	43	0.209	0.00992	0.192	0.13785	1501.74
GO_bp:go_regulation_of_hematopoietic_progenitor_cell_differentiation	40	0.238	0.0109	0.218	0.13795	1502.83
GO_bp:go_gmp_metabolic_process	20	0.29	0.00939	0.267	0.1382	1505.55
GO_bp:go_regulation_of_chromatin_organization	149	0.119	0.0105	0.109	0.13836	1507.29
GO_bp:go_glandular_epithelial_cell_development	18	0.364	0.0112	0.334	0.13837	1507.4
Curated_gene_sets:kohoutek_ccnt2_targets	58	0.183	0.0101	0.168	0.13857	1509.58
Curated_gene_sets:tien_intestine_probiotics_24hr_dn	212	0.101	0.0106	0.0929	0.13872	1511.22
GO_bp:go_positive_regulation_of_myeloid_leukocyte_cytokine_production_involved_in_immune_response	11	0.447	0.0107	0.412	0.13899	1514.16
GO_bp:go_negative_regulation_of_muscle_tissue_development	36	0.259	0.0112	0.239	0.13906	1514.92
Curated_gene_sets:kim_mycl1_amplification_targets_up	12	0.412	0.0103	0.38	0.13912	1515.57
Curated_gene_sets:reactome_myogenesis	28	0.304	0.0116	0.28	0.13914	1515.79
Curated_gene_sets:reactome_rora_activates_circadian_expression	24	0.294	0.0104	0.271	0.13916	1516.01
Curated_gene_sets:delaserna_myod_targets_up	88	0.164	0.0111	0.152	0.13938	1518.41
GO_bp:go_female_meiotic_division	25	0.253	0.00915	0.233	0.13944	1519.06
Curated_gene_sets:iwanaga_carcinogenesis_by_kras_dn	116	0.132	0.0103	0.122	0.13946	1519.28
GO_mf:go_androgen_receptor_binding	39	0.233	0.0105	0.215	0.13947	1519.39
GO_mf:go_transferase_activity_transferring_one_carbon_groups	217	0.0974	0.0103	0.0901	0.1397	1521.89
GO_bp:go_phosphatidylinositol_dephosphorylation	23	0.298	0.0103	0.276	0.13989	1523.96
GO_bp:go_rna_localization	181	0.101	0.00978	0.0933	0.13989	1523.96
GO_bp:go_regulation_of_dendritic_spine_morphogenesis	30	0.271	0.0108	0.251	0.14009	1526.14
GO_mf:go_r_smad_binding	23	0.299	0.0104	0.277	0.14023	1527.67
GO_bp:go_ganglion_development	13	0.44	0.0115	0.408	0.14024	1527.77
Curated_gene_sets:shepard_bmyb_targets	72	0.167	0.0102	0.154	0.14032	1528.65
Curated_gene_sets:massarweh_tamoxifen_resistance_dn	239	0.0975	0.0109	0.0904	0.14037	1529.19
Curated_gene_sets:izadpanah_stem_cell_adipose_vs_bone_up	125	0.132	0.0106	0.122	0.14042	1529.74
GO_mf:go_protein_tyrosine_serine_threonine_phosphatase_activity	44	0.209	0.01	0.194	0.14049	1530.5
GO_bp:go_glycosyl_compound_biosynthetic_process	119	0.13	0.0102	0.12	0.14064	1532.13
GO_mf:go_titin_binding	14	0.361	0.00977	0.335	0.14068	1532.57
GO_bp:go_oocyte_differentiation	38	0.235	0.0105	0.218	0.14088	1534.75
GO_bp:go_nonmotile_primary_cilium_assembly	23	0.278	0.00964	0.258	0.14089	1534.86
GO_cc:go_chromosomal_region	329	0.0794	0.0103	0.0738	0.14114	1537.58
Curated_gene_sets:pid_hdac_classii_pathway	34	0.251	0.0106	0.234	0.14115	1537.69
GO_bp:go_regulation_of_translational_initiation_in_response_to_stress	13	0.348	0.00909	0.324	0.14117	1537.91
Curated_gene_sets:kegg_ppar_signaling_pathway	69	0.163	0.00977	0.151	0.14132	1539.54
GO_bp:go_positive_regulation_of_skeletal_muscle_tissue_development	25	0.298	0.0108	0.277	0.14138	1540.19
Curated_gene_sets:dorn_adenovirus_infection_24hr_up	12	0.413	0.0104	0.385	0.14161	1542.7
GO_bp:go_lymphocyte_activation	335	0.0811	0.0107	0.0757	0.14195	1546.4
GO_bp:go_protein_heterotrimerization	14	0.34	0.00922	0.318	0.14208	1547.82
GO_bp:go_ectodermal_placode_development	15	0.434	0.0122	0.405	0.14212	1548.26
GO_bp:go_ectodermal_placode_morphogenesis	15	0.434	0.0122	0.405	0.14212	1548.26
GO_bp:go_ectodermal_placode_formation	15	0.434	0.0122	0.405	0.14212	1548.26
Curated_gene_sets:hoegerkorp_cd44_targets_temporal_dn	26	0.273	0.0101	0.255	0.14227	1549.89
Curated_gene_sets:reactome_antigen_processing_ubiquitination_proteasome_degradation	201	0.0998	0.0102	0.0933	0.14232	1550.43
GO_bp:go_apoptotic_process_involved_in_development	21	0.322	0.0107	0.301	0.14237	1550.98
GO_mf:go_hormone_receptor_binding	164	0.112	0.0103	0.105	0.14246	1551.96
Curated_gene_sets:gaussmann_mll_af4_fusion_targets_g_up	231	0.0962	0.0105	0.0899	0.1425	1552.39
Curated_gene_sets:pujana_chek2_pcc_network	771	0.05	0.00984	0.0467	0.14252	1552.61
GO_bp:go_regulation_of_interleukin_6_biosynthetic_process	16	0.322	0.00933	0.302	0.1426	1553.48
Curated_gene_sets:kaab_failed_heart_atrium_dn	142	0.115	0.00991	0.108	0.14269	1554.46
Curated_gene_sets:della_response_to_tsa_and_butyrate	21	0.319	0.0106	0.299	0.14285	1556.21
Curated_gene_sets:reactome_packaging_of_telomere_ends	48	0.256	0.0129	0.24	0.14297	1557.52
GO_bp:go_gamete_generation	562	0.061	0.0103	0.0572	0.14316	1559.59
Curated_gene_sets:nutt_gbm_vs_ao_glioma_dn	45	0.188	0.00914	0.177	0.14326	1560.67
Curated_gene_sets:reactome_mitochondrial_protein_import	50	0.198	0.0101	0.186	0.14338	1561.98
Curated_gene_sets:nouzova_tretinoin_and_h4_acetylation	136	0.114	0.00958	0.107	0.14373	1565.79
Curated_gene_sets:reactome_presynaptic_nicotinic_acetylcholine_receptors	12	0.404	0.0101	0.38	0.14375	1566.01
Curated_gene_sets:natsume_response_to_interferon_beta_up	70	0.173	0.0105	0.163	0.14381	1566.67
GO_bp:go_regulation_of_growth_hormone_secretion	11	0.372	0.00892	0.35	0.14408	1569.61
GO_bp:go_negative_regulation_of_gliogenesis	37	0.253	0.0111	0.238	0.14415	1570.37
GO_bp:go_poly_a_mrna_export_from_nucleus	14	0.398	0.0108	0.375	0.14418	1570.7
GO_bp:go_regulation_of_rna_splicing	96	0.141	0.01	0.133	0.1443	1572
GO_bp:go_cellular_response_to_organic_cyclic_compound	464	0.0679	0.0105	0.0641	0.14462	1575.49
Curated_gene_sets:faelt_b_cll_with_vh3_21_dn	48	0.209	0.0105	0.197	0.14463	1575.6
GO_cc:go_small_nucleolar_ribonucleoprotein_complex	19	0.303	0.00955	0.286	0.14467	1576.03
Curated_gene_sets:vantveer_breast_cancer_brca1_dn	43	0.206	0.00978	0.195	0.14474	1576.8
Curated_gene_sets:krasnoselskaya_ilf3_targets_dn	46	0.221	0.0108	0.209	0.14486	1578.1
Curated_gene_sets:gargalovic_response_to_oxidized_phospholipids_magenta_up	27	0.285	0.0107	0.269	0.14489	1578.43
GO_bp:go_gamma_aminobutyric_acid_signaling_pathway	22	0.339	0.0115	0.321	0.14505	1580.17
GO_bp:go_single_organism_cellular_localization	884	0.048	0.0101	0.0454	0.14517	1581.48
GO_bp:go_regulation_of_long_term_neuronal_synaptic_plasticity	24	0.27	0.00958	0.256	0.1456	1586.17
GO_bp:go_attachment_of_spindle_microtubules_to_kinetochore	14	0.337	0.00914	0.32	0.14561	1586.28
Curated_gene_sets:kegg_adherens_junction	71	0.177	0.0108	0.168	0.14575	1587.8
GO_mf:go_translation_factor_activity_rna_binding	86	0.144	0.00968	0.137	0.14584	1588.78
Curated_gene_sets:reactome_the_role_of_nef_in_hiv1_replication_and_disease_pathogenesis	27	0.277	0.0104	0.263	0.14613	1591.94
GO_bp:go_regulation_of_anatomical_structure_size	468	0.0666	0.0103	0.0632	0.14617	1592.38
GO_bp:go_lateral_ventricle_development	13	0.425	0.0111	0.404	0.14617	1592.38
GO_bp:go_regulation_of_translation_in_response_to_stress	19	0.29	0.00916	0.276	0.14641	1594.99
GO_cc:go_high_density_lipoprotein_particle	26	0.275	0.0102	0.262	0.14668	1597.93
GO_bp:go_response_to_food	19	0.275	0.00869	0.262	0.1467	1598.15
GO_bp:go_response_to_thyroid_hormone	22	0.311	0.0106	0.296	0.14691	1600.44
GO_cc:go_anchored_component_of_plasma_membrane	40	0.222	0.0102	0.212	0.14725	1604.14
Curated_gene_sets:iwanaga_carcinogenesis_by_kras_pten_dn	348	0.0767	0.0103	0.0733	0.14754	1607.3
GO_bp:go_reproduction	1254	0.0415	0.0103	0.0397	0.14765	1608.5
Curated_gene_sets:blalock_alzheimers_disease_up	1661	0.0354	0.00998	0.0338	0.14782	1610.35
GO_bp:go_negative_regulation_of_hemopoiesis	128	0.129	0.0105	0.123	0.1481	1613.4
GO_bp:go_erythrocyte_development	24	0.274	0.00971	0.262	0.14819	1614.38
GO_bp:go_cardiac_chamber_development	144	0.128	0.0111	0.123	0.14821	1614.6
GO_bp:go_plasma_membrane_organization	200	0.102	0.0103	0.0974	0.14853	1618.09
GO_cc:go_golgi_stack	124	0.124	0.00993	0.118	0.14857	1618.52
GO_bp:go_organelle_inheritance	11	0.418	0.01	0.402	0.14892	1622.33
GO_cc:go_envelope	1087	0.0426	0.00988	0.041	0.14911	1624.4
GO_bp:go_regulation_of_androgen_receptor_signaling_pathway	22	0.252	0.00857	0.243	0.1494	1627.56
GO_bp:go_positive_regulation_of_receptor_biosynthetic_process	11	0.458	0.011	0.441	0.14941	1627.67
Curated_gene_sets:biocarta_mcalpain_pathway	25	0.276	0.01	0.266	0.14943	1627.89
Curated_gene_sets:takao_response_to_uvb_radiation_dn	97	0.135	0.0096	0.13	0.14943	1627.89
GO_bp:go_organelle_membrane_fusion	92	0.144	0.00995	0.138	0.14957	1629.42
GO_bp:go_bone_trabecula_morphogenesis	11	0.414	0.00994	0.399	0.1496	1629.74
Curated_gene_sets:jiang_aging_cerebral_cortex_dn	55	0.18	0.00965	0.173	0.14968	1630.61
Curated_gene_sets:stambolsky_targets_of_mutated_tp53_up	47	0.204	0.0101	0.197	0.14981	1632.03
Curated_gene_sets:reactome_activated_notch1_transmits_signal_to_the_nucleus	26	0.29	0.0107	0.28	0.15035	1637.91
Curated_gene_sets:myllykangas_amplification_hot_spot_21	6	0.741	0.0131	0.716	0.15042	1638.68
GO_cc:go_heterochromatin	66	0.17	0.01	0.165	0.15081	1642.92
GO_mf:go_calmodulin_dependent_protein_kinase_activity	28	0.289	0.0111	0.28	0.15101	1645.1
GO_bp:go_chondrocyte_development	21	0.335	0.0111	0.325	0.15127	1647.94
GO_bp:go_phosphate_containing_compound_metabolic_process	1965	0.0329	0.01	0.0319	0.15141	1649.46
Curated_gene_sets:reactome_g1_s_transition	107	0.118	0.0088	0.114	0.15161	1651.64
GO_cc:go_pericentric_heterochromatin	15	0.356	0.00998	0.346	0.15164	1651.97
GO_bp:go_muscle_system_process	281	0.0857	0.0103	0.0833	0.15178	1653.49
Curated_gene_sets:nielsen_gist_vs_synovial_sarcoma_up	18	0.33	0.0101	0.32	0.15185	1654.25
Curated_gene_sets:reactome_other_semaphorin_interactions	15	0.374	0.0105	0.363	0.15194	1655.23
GO_bp:go_negative_regulation_of_cellular_response_to_transforming_growth_factor_beta_stimulus	66	0.174	0.0102	0.169	0.15208	1656.76
GO_bp:go_negative_regulation_of_transforming_growth_factor_beta_receptor_signaling_pathway	66	0.174	0.0102	0.169	0.15208	1656.76
Curated_gene_sets:vanoevelen_myogenesis_sin3a_targets	220	0.0923	0.00986	0.0898	0.15209	1656.87
GO_bp:go_muscle_structure_development	430	0.0696	0.0103	0.0677	0.1522	1658.07
Curated_gene_sets:bystrykh_scp2_qtl	5	0.609	0.00987	0.593	0.15221	1658.18
GO_bp:go_regulation_of_fatty_acid_metabolic_process	87	0.15	0.0101	0.146	0.15241	1660.35
GO_bp:go_spinal_cord_motor_neuron_cell_fate_specification	13	0.452	0.0118	0.44	0.1525	1661.34
GO_cc:go_chd_type_complex	17	0.313	0.00934	0.305	0.15253	1661.66
GO_bp:go_negative_regulation_of_lymphocyte_apoptotic_process	27	0.262	0.00985	0.255	0.15256	1661.99
GO_bp:go_actomyosin_structure_organization	77	0.162	0.0103	0.158	0.1528	1664.6
GO_bp:go_purine_containing_compound_biosynthetic_process	139	0.112	0.00955	0.11	0.15303	1667.11
Curated_gene_sets:biocarta_eif2_pathway	11	0.388	0.00932	0.379	0.15321	1669.07
GO_bp:go_negative_regulation_of_glycoprotein_biosynthetic_process	12	0.394	0.00989	0.385	0.15323	1669.29
GO_bp:go_regulation_of_b_cell_apoptotic_process	18	0.336	0.0103	0.329	0.15324	1669.4
Curated_gene_sets:biocarta_mal_pathway	19	0.293	0.00925	0.287	0.15326	1669.61
GO_mf:go_inositol_phosphate_phosphatase_activity	20	0.305	0.00987	0.298	0.1533	1670.05
GO_bp:go_positive_regulation_of_neural_precursor_cell_proliferation	42	0.237	0.0111	0.232	0.15335	1670.59
GO_bp:go_sodium_ion_homeostasis	30	0.277	0.011	0.271	0.15337	1670.81
Curated_gene_sets:reactome_cell_cell_communication	118	0.131	0.0103	0.128	0.15342	1671.36
Curated_gene_sets:pid_a6b1_a6b4_integrin_pathway	46	0.201	0.00986	0.197	0.15359	1673.21
Curated_gene_sets:kokkinakis_methionine_deprivation_48hr_dn	63	0.17	0.00974	0.166	0.15366	1673.97
Curated_gene_sets:moreaux_b_lymphocyte_maturation_by_taci_up	87	0.142	0.00956	0.139	0.15374	1674.84
GO_bp:go_negative_regulation_of_muscle_organ_development	36	0.241	0.0104	0.236	0.1538	1675.5
Curated_gene_sets:bandres_response_to_carmustin_without_mgmt_24hr_dn	9	0.412	0.00895	0.404	0.15394	1677.02
GO_cc:go_intercalated_disc	51	0.198	0.0102	0.194	0.15399	1677.57
Curated_gene_sets:reactome_intrinsic_pathway_for_apoptosis	29	0.251	0.00979	0.246	0.15407	1678.44
Curated_gene_sets:wang_immortalized_by_hoxa9_and_meis1_dn	24	0.292	0.0104	0.287	0.15423	1680.18
GO_bp:go_atp_hydrolysis_coupled_transmembrane_transport	37	0.232	0.0102	0.228	0.15428	1680.73
Curated_gene_sets:zhang_tlx_targets_60hr_up	293	0.0815	0.01	0.0801	0.15431	1681.05
GO_bp:go_positive_regulation_of_sodium_ion_transmembrane_transporter_activity	12	0.354	0.00887	0.347	0.15436	1681.6
Curated_gene_sets:reactome_association_of_tric_cct_with_target_proteins_during_biosynthesis	26	0.248	0.00916	0.244	0.15445	1682.58
Curated_gene_sets:urs_adipocyte_differentiation_up	74	0.159	0.00987	0.156	0.15445	1682.58
Curated_gene_sets:pid_p53_regulation_pathway	59	0.179	0.00993	0.176	0.15465	1684.76
Curated_gene_sets:stark_prefrontal_cortex_22q11_deletion_dn	513	0.0601	0.00972	0.0591	0.15473	1685.63
GO_cc:go_cytosolic_proteasome_complex	11	0.339	0.00814	0.333	0.15473	1685.63
Curated_gene_sets:mizushima_autophagosome_formation	19	0.326	0.0103	0.322	0.15532	1692.06
GO_bp:go_ventral_spinal_cord_interneuron_differentiation	17	0.373	0.0111	0.368	0.15541	1693.04
Curated_gene_sets:pid_aurora_b_pathway	40	0.186	0.00852	0.184	0.1557	1696.2
GO_bp:go_cardiac_ventricle_development	106	0.145	0.0108	0.143	0.15575	1696.74
GO_bp:go_regulation_of_homeostatic_process	444	0.0655	0.00987	0.0647	0.15578	1697.07
GO_bp:go_gpi_anchor_metabolic_process	33	0.259	0.0108	0.256	0.15582	1697.5
GO_mf:go_calcium_dependent_protein_binding	59	0.176	0.00977	0.174	0.15598	1699.25
GO_bp:go_protein_acetylation	123	0.118	0.00948	0.117	0.15631	1702.84
Curated_gene_sets:chiaretti_acute_lymphoblastic_leukemia_zap70	65	0.17	0.00991	0.168	0.15651	1705.02
GO_bp:go_positive_regulation_of_organ_growth	38	0.244	0.0109	0.242	0.15693	1709.6
GO_mf:go_arachidonic_acid_monooxygenase_activity	15	0.407	0.0114	0.405	0.15709	1711.34
GO_bp:go_cell_growth	136	0.117	0.00989	0.117	0.15714	1711.88
GO_mf:go_metal_cluster_binding	61	0.166	0.0094	0.165	0.15721	1712.65
GO_bp:go_golgi_localization	12	0.475	0.0119	0.473	0.15735	1714.17
Curated_gene_sets:fournier_acinar_development_early_dn	6	0.628	0.0111	0.625	0.15767	1717.66
GO_cc:go_acetylcholine_gated_channel_complex	23	0.28	0.00973	0.279	0.15767	1717.66
GO_bp:go_cell_differentiation_involved_in_kidney_development	35	0.252	0.0108	0.251	0.15773	1718.31
GO_bp:go_mitochondrial_transport	176	0.0967	0.00925	0.0963	0.15776	1718.64
Curated_gene_sets:reactome_assembly_of_the_pre_replicative_complex	65	0.147	0.00855	0.146	0.15787	1719.84
Curated_gene_sets:su_pancreas	49	0.19	0.00961	0.189	0.15793	1720.49
GO_bp:go_rrna_methylation	17	0.375	0.0112	0.374	0.15803	1721.58
GO_bp:go_positive_regulation_of_mitotic_sister_chromatid_separation	14	0.317	0.00858	0.316	0.1583	1724.52
GO_bp:go_positive_regulation_of_mitotic_metaphase_anaphase_transition	14	0.317	0.00858	0.316	0.1583	1724.52
GO_bp:go_positive_regulation_of_metaphase_anaphase_transition_of_cell_cycle	14	0.317	0.00858	0.316	0.1583	1724.52
Curated_gene_sets:wu_alzheimer_disease_up	13	0.411	0.0107	0.411	0.15836	1725.17
GO_bp:go_vesicle_docking_involved_in_exocytosis	35	0.22	0.0094	0.22	0.15865	1728.33
GO_bp:go_mitochondrial_dna_metabolic_process	14	0.313	0.00849	0.314	0.15882	1730.19
Curated_gene_sets:hummerich_skin_cancer_progression_dn	101	0.132	0.00957	0.132	0.15895	1731.6
GO_mf:go_inositol_trisphosphate_kinase_activity	11	0.402	0.00966	0.403	0.159	1732.15
GO_bp:go_protein_localization_to_membrane	371	0.0693	0.00958	0.0694	0.15902	1732.36
GO_bp:go_cellular_response_to_radiation	138	0.111	0.00942	0.111	0.1591	1733.24
GO_bp:go_negative_regulation_of_organic_acid_transport	18	0.332	0.0102	0.334	0.15959	1738.57
GO_bp:go_motor_neuron_axon_guidance	27	0.263	0.0099	0.264	0.1596	1738.68
GO_bp:go_primary_amino_compound_metabolic_process	15	0.315	0.00884	0.317	0.15978	1740.64
Curated_gene_sets:tooker_gemcitabine_resistance_up	79	0.155	0.00998	0.156	0.15987	1741.62
GO_cc:go_esc_e_z_complex	16	0.262	0.00758	0.263	0.15997	1742.71
GO_bp:go_protein_palmitoylation	23	0.269	0.00932	0.27	0.16003	1743.37
Curated_gene_sets:gargalovic_response_to_oxidized_phospholipids_magenta_dn	12	0.328	0.00821	0.329	0.16013	1744.46
GO_bp:go_activin_receptor_signaling_pathway	22	0.276	0.00938	0.278	0.16022	1745.44
GO_mf:go_sh3_domain_binding	113	0.123	0.00946	0.124	0.16027	1745.98
[truncated: 8,896 more rows]
