# Supplementary material for: Genome-wide association analyses of chronotype in 697,828 individuals provides insights into circadian rhythms
Source: Nat Commun. 2019 Jan 29;10:343. doi: 10.1038/s41467-018-08259-7 (PMC6351539; doi:10.1038/s41467-018-08259-7)
Supplement: Supplementary file 8 — Supplementary Data 5 [file 41467_2018_8259_MOESM8_ESM.xlsx]

## Sheet: Supp Data 5
Supplementary Data 5. PASCAL gene-set enrichment results ordered by empirical P.
Pathway	Chi-squared P	Empirical P
KEGG_CIRCADIAN_RHYTHM_MAMMAL	5.06175e-08	<1.00E-8
REACTOME_CIRCADIAN_CLOCK	1.22295e-06	3e-07
REACTOME_TRANSMISSION_ACROSS_CHEMICAL_SYNAPSES	9.87101e-06	3.19e-05
REACTOME_NEURONAL_SYSTEM	1.63935e-05	6e-05
REACTOME_BMAL1_CLOCK_NPAS2_ACTIVATES_CIRCADIAN_EXPRESSION	2.83057e-05	1.75e-05
REACTOME_HEMOSTASIS	5.04216e-05	9.7e-05
REACTOME_SIGNALING_BY_GPCR	5.79274e-05	5.3e-05
REACTOME_G_ALPHA_S_SIGNALLING_EVENTS	6.10286e-05	0.000114
REACTOME_ADENYLATE_CYCLASE_INHIBITORY_PATHWAY	0.000151819	0.00029
REACTOME_PLC_BETA_MEDIATED_EVENTS	0.000161463	6.6e-05
REACTOME_MRNA_SPLICING	0.000175384	0.000112
REACTOME_GABA_RECEPTOR_ACTIVATION	0.000254325	0.00051
KEGG_NEUROACTIVE_LIGAND_RECEPTOR_INTERACTION	0.00025795	0.000202
REACTOME_NEUROTRANSMITTER_RECEPTOR_BINDING_AND_DOWNSTREAM_TRANSMISSION_IN_THE_POSTSYNAPTIC_CELL	0.00026976	0.000573
KEGG_PHENYLALANINE_METABOLISM	0.000349368	0.00355
REACTOME_GPCR_DOWNSTREAM_SIGNALING	0.000413967	0.000333
REACTOME_MRNA_PROCESSING	0.000457704	0.000364
KEGG_SPLICEOSOME	0.000629513	0.00088
REACTOME_FACTORS_INVOLVED_IN_MEGAKARYOCYTE_DEVELOPMENT_AND_PLATELET_PRODUCTION	0.000643137	0.00093
REACTOME_DEVELOPMENTAL_BIOLOGY	0.000706785	0.00111
REACTOME_REGULATION_OF_INSULIN_SECRETION	0.000787366	0.00065
REACTOME_PROCESSING_OF_CAPPED_INTRON_CONTAINING_PRE_MRNA	0.00084428	0.00073
REACTOME_GABA_B_RECEPTOR_ACTIVATION	0.00119432	0.00207
REACTOME_OPIOID_SIGNALLING	0.0012153	0.00078
KEGG_MELANOGENESIS	0.00122833	0.00164
REACTOME_GASTRIN_CREB_SIGNALLING_PATHWAY_VIA_PKC_AND_MAPK	0.00141336	0.0017
REACTOME_ADAPTIVE_IMMUNE_SYSTEM	0.00168298	0.00133
REACTOME_THE_ROLE_OF_NEF_IN_HIV1_REPLICATION_AND_DISEASE_PATHOGENESIS	0.00177672	0.00162
REACTOME_IMMUNE_SYSTEM	0.00194192	0.0017
REACTOME_INTEGRATION_OF_ENERGY_METABOLISM	0.00195305	0.00174
KEGG_AXON_GUIDANCE	0.00195842	0.00276
REACTOME_INHIBITION_OF_INSULIN_SECRETION_BY_ADRENALINE_NORADRENALINE	0.00215936	0.00244
KEGG_CALCIUM_SIGNALING_PATHWAY	0.00226108	0.00382
REACTOME_ADP_SIGNALLING_THROUGH_P2RY12	0.00228587	0.00441
REACTOME_NGF_SIGNALLING_VIA_TRKA_FROM_THE_PLASMA_MEMBRANE	0.00234265	0.00191
REACTOME_NEF_MEDIATES_DOWN_MODULATION_OF_CELL_SURFACE_RECEPTORS_BY_RECRUITING_THEM_TO_CLATHRIN_ADAPTERS	0.00251444	0.00156
REACTOME_NEF_MEDIATED_DOWNREGULATION_OF_MHC_CLASS_I_COMPLEX_CELL_SURFACE_EXPRESSION	0.00270039	0.00249
REACTOME_POST_TRANSLATIONAL_MODIFICATION_SYNTHESIS_OF_GPI_ANCHORED_PROTEINS	0.00278571	0.00424
REACTOME_G_ALPHA_Q_SIGNALLING_EVENTS	0.0032283	0.00328
REACTOME_SYNTHESIS_SECRETION_AND_INACTIVATION_OF_GIP	0.00382779	0.00666
KEGG_OOCYTE_MEIOSIS	0.00383483	0.00559
REACTOME_G_ALPHA_Z_SIGNALLING_EVENTS	0.00388196	0.00456
REACTOME_SIGNALLING_BY_NGF	0.00434537	0.00489
REACTOME_ADVANCED_GLYCOSYLATION_ENDPRODUCT_RECEPTOR_SIGNALING	0.00452002	0.00564
KEGG_PROGESTERONE_MEDIATED_OOCYTE_MATURATION	0.00478472	0.0103
REACTOME_G_PROTEIN_ACTIVATION	0.0052868	0.00117
REACTOME_DOPAMINE_NEUROTRANSMITTER_RELEASE_CYCLE	0.00547487	0.0061
KEGG_PURINE_METABOLISM	0.00563269	0.00284
REACTOME_AXON_GUIDANCE	0.00650964	0.01124
KEGG_LONG_TERM_DEPRESSION	0.00656496	0.00921
REACTOME_LYSOSOME_VESICLE_BIOGENESIS	0.00703549	0.00369
REACTOME_CELL_CYCLE_MITOTIC	0.00739318	0.00759
BIOCARTA_NFAT_PATHWAY	0.00744681	0.00744
REACTOME_SIGNAL_AMPLIFICATION	0.00767883	0.01396
KEGG_LIMONENE_AND_PINENE_DEGRADATION	0.00778298	0.0569
KEGG_GLYCOSYLPHOSPHATIDYLINOSITOL_GPI_ANCHOR_BIOSYNTHESIS	0.00804359	0.01048
REACTOME_GPCR_LIGAND_BINDING	0.00840551	0.00588
REACTOME_CELL_CYCLE	0.00888167	0.01034
REACTOME_INTRINSIC_PATHWAY	0.00899185	0.0058
KEGG_DILATED_CARDIOMYOPATHY	0.009501	0.01089
KEGG_MAPK_SIGNALING_PATHWAY	0.00985931	0.00975
REACTOME_SYNTHESIS_OF_GLYCOSYLPHOSPHATIDYLINOSITOL_GPI	0.00993197	0.01447
REACTOME_DOWNSTREAM_SIGNAL_TRANSDUCTION	0.0104772	0.01238
REACTOME_CS_DS_DEGRADATION	0.0112314	0.0307
REACTOME_CLASS_A1_RHODOPSIN_LIKE_RECEPTORS	0.0113451	0.00818
REACTOME_METABOLISM_OF_PROTEINS	0.0117902	0.00746
REACTOME_MHC_CLASS_II_ANTIGEN_PRESENTATION	0.0131147	0.00807
KEGG_GAP_JUNCTION	0.0133815	0.02252
REACTOME_NOREPINEPHRINE_NEUROTRANSMITTER_RELEASE_CYCLE	0.0134933	0.0135
REACTOME_HORMONE_LIGAND_BINDING_RECEPTORS	0.0141318	0.0123
REACTOME_FORMATION_OF_FIBRIN_CLOT_CLOTTING_CASCADE	0.0145959	0.01259
REACTOME_PKA_MEDIATED_PHOSPHORYLATION_OF_CREB	0.0148484	0.02221
REACTOME_MITOCHONDRIAL_PROTEIN_IMPORT	0.0150934	0.01318
KEGG_PHOSPHATIDYLINOSITOL_SIGNALING_SYSTEM	0.015359	0.01431
BIOCARTA_ERK5_PATHWAY	0.0158187	0.01885
REACTOME_ENOS_ACTIVATION_AND_REGULATION	0.0159806	0.02029
REACTOME_PLATELET_ACTIVATION_SIGNALING_AND_AGGREGATION	0.0162077	0.01997
REACTOME_SIGNALING_BY_EGFR_IN_CANCER	0.0165371	0.02171
KEGG_VEGF_SIGNALING_PATHWAY	0.0168832	0.02124
REACTOME_CIRCADIAN_REPRESSION_OF_EXPRESSION_BY_REV_ERBA	0.0172027	0.01974
KEGG_HYPERTROPHIC_CARDIOMYOPATHY_HCM	0.0175111	0.02138
KEGG_LEUKOCYTE_TRANSENDOTHELIAL_MIGRATION	0.0175173	0.0212
REACTOME_INSULIN_RECEPTOR_SIGNALLING_CASCADE	0.0177515	0.01626
REACTOME_ANTIGEN_PROCESSING_UBIQUITINATION_PROTEASOME_DEGRADATION	0.0178193	0.02807
REACTOME_CA_DEPENDENT_EVENTS	0.0180182	0.02887
REACTOME_MITOTIC_G2_G2_M_PHASES	0.0182489	0.02161
REACTOME_METABOLISM_OF_NUCLEOTIDES	0.0190922	0.01222
REACTOME_HIV_INFECTION	0.0191367	0.01943
KEGG_ARRHYTHMOGENIC_RIGHT_VENTRICULAR_CARDIOMYOPATHY_ARVC	0.0199708	0.02677
REACTOME_G_ALPHA_I_SIGNALLING_EVENTS	0.020424	0.01715
KEGG_HUNTINGTONS_DISEASE	0.021064	0.00866
REACTOME_FORMATION_OF_ATP_BY_CHEMIOSMOTIC_COUPLING	0.0215691	0.03938
BIOCARTA_PPARA_PATHWAY	0.0219735	0.03372
KEGG_NON_SMALL_CELL_LUNG_CANCER	0.0220548	0.0376
REACTOME_INSULIN_SYNTHESIS_AND_PROCESSING	0.0225157	0.01234
REACTOME_SIGNAL_ATTENUATION	0.0228338	0.01801
REACTOME_LIGAND_GATED_ION_CHANNEL_TRANSPORT	0.0232097	0.02993
REACTOME_GLYCOPROTEIN_HORMONES	0.0240518	0.02549
KEGG_LYSOSOME	0.0249276	0.02855
REACTOME_RORA_ACTIVATES_CIRCADIAN_EXPRESSION	0.0251274	0.02782
REACTOME_RAP1_SIGNALLING	0.025207	0.03298
REACTOME_KINESINS	0.0255763	0.0377
BIOCARTA_CHREBP2_PATHWAY	0.0256207	0.0351
REACTOME_BIOSYNTHESIS_OF_THE_N_GLYCAN_PRECURSOR_DOLICHOL_LIPID_LINKED_OLIGOSACCHARIDE_LLO_AND_TRANSFER_TO_A_NASCENT_PROTEIN	0.0266174	0.03247
KEGG_GLYCOSPHINGOLIPID_BIOSYNTHESIS_GLOBO_SERIES	0.026636	0.02131
KEGG_TYROSINE_METABOLISM	0.0268315	0.02714
KEGG_PROTEASOME	0.0277001	0.03989
REACTOME_PEPTIDE_HORMONE_BIOSYNTHESIS	0.0280873	0.03107
REACTOME_PI_METABOLISM	0.0284141	0.03923
KEGG_CHEMOKINE_SIGNALING_PATHWAY	0.028769	0.03325
REACTOME_RETROGRADE_NEUROTROPHIN_SIGNALLING	0.0288869	0.01943
KEGG_CELL_CYCLE	0.0307826	0.03767
REACTOME_LOSS_OF_NLP_FROM_MITOTIC_CENTROSOMES	0.0308908	0.0368
REACTOME_L1CAM_INTERACTIONS	0.0314629	0.02457
KEGG_HISTIDINE_METABOLISM	0.0316203	0.03984
REACTOME_DAG_AND_IP3_SIGNALING	0.0316421	0.05032
REACTOME_EFFECTS_OF_PIP2_HYDROLYSIS	0.0319158	0.03775
KEGG_N_GLYCAN_BIOSYNTHESIS	0.0322379	0.04287
REACTOME_GLUCAGON_SIGNALING_IN_METABOLIC_REGULATION	0.0336493	0.0474
REACTOME_HOST_INTERACTIONS_OF_HIV_FACTORS	0.0338735	0.03592
REACTOME_HYALURONAN_UPTAKE_AND_DEGRADATION	0.0343512	0.08477
REACTOME_REGULATION_OF_MRNA_STABILITY_BY_PROTEINS_THAT_BIND_AU_RICH_ELEMENTS	0.034587	0.03789
REACTOME_AMINE_DERIVED_HORMONES	0.0353964	0.0743
REACTOME_AMINO_ACID_TRANSPORT_ACROSS_THE_PLASMA_MEMBRANE	0.0354346	0.03464
REACTOME_TETRAHYDROBIOPTERIN_BH4_SYNTHESIS_RECYCLING_SALVAGE_AND_REGULATION	0.035577	0.05648
REACTOME_SIGNALING_BY_SCF_KIT	0.0362422	0.02839
REACTOME_GABA_SYNTHESIS_RELEASE_REUPTAKE_AND_DEGRADATION	0.0364132	0.04062
REACTOME_ACETYLCHOLINE_NEUROTRANSMITTER_RELEASE_CYCLE	0.036644	0.03617
REACTOME_HYALURONAN_METABOLISM	0.0371863	0.08687
KEGG_VASOPRESSIN_REGULATED_WATER_REABSORPTION	0.0373551	0.03347
BIOCARTA_TFF_PATHWAY	0.0377385	0.03749
BIOCARTA_PTC1_PATHWAY	0.0380236	0.0406
BIOCARTA_INTRINSIC_PATHWAY	0.0381182	0.02299
REACTOME_SCF_BETA_TRCP_MEDIATED_DEGRADATION_OF_EMI1	0.038208	0.04047
BIOCARTA_CACAM_PATHWAY	0.0386219	0.05463
REACTOME_MITOTIC_M_M_G1_PHASES	0.0386325	0.04305
BIOCARTA_AT1R_PATHWAY	0.0387741	0.04896
REACTOME_COMMON_PATHWAY	0.0388067	0.02566
BIOCARTA_RAS_PATHWAY	0.0389473	0.04164
BIOCARTA_CREB_PATHWAY	0.039016	0.06001
BIOCARTA_VIP_PATHWAY	0.039614	0.0574
REACTOME_SIGNAL_TRANSDUCTION_BY_L1	0.0396201	0.0453
REACTOME_SIGNALING_BY_INSULIN_RECEPTOR	0.0401869	0.04001
REACTOME_CELL_CELL_COMMUNICATION	0.0412198	0.07577
BIOCARTA_EIF4_PATHWAY	0.0418009	0.03191
REACTOME_DOWNREGULATION_OF_SMAD2_3_SMAD4_TRANSCRIPTIONAL_ACTIVITY	0.0418241	0.05091
REACTOME_CHONDROITIN_SULFATE_DERMATAN_SULFATE_METABOLISM	0.0440499	0.06711
REACTOME_CLASS_I_MHC_MEDIATED_ANTIGEN_PROCESSING_PRESENTATION	0.0446319	0.06676
REACTOME_INCRETIN_SYNTHESIS_SECRETION_AND_INACTIVATION	0.0446627	0.03016
REACTOME_NUCLEAR_RECEPTOR_TRANSCRIPTION_PATHWAY	0.0460859	0.05771
REACTOME_PURINE_RIBONUCLEOSIDE_MONOPHOSPHATE_BIOSYNTHESIS	0.0461919	0.05933
BIOCARTA_PGC1A_PATHWAY	0.0468181	0.05306
BIOCARTA_BIOPEPTIDES_PATHWAY	0.0469469	0.04519
KEGG_RNA_DEGRADATION	0.0469662	0.03875
REACTOME_ADHERENS_JUNCTIONS_INTERACTIONS	0.0476297	0.07371
REACTOME_NEUROTRANSMITTER_RELEASE_CYCLE	0.0488622	0.0582
KEGG_INOSITOL_PHOSPHATE_METABOLISM	0.0495989	0.0553
BIOCARTA_NO1_PATHWAY	0.0496894	0.07822
REACTOME_SIGNALING_BY_ERBB2	0.0505044	0.0668
REACTOME_MRNA_SPLICING_MINOR_PATHWAY	0.0516861	0.03889
REACTOME_RECYCLING_PATHWAY_OF_L1	0.0519108	0.03913
REACTOME_DESTABILIZATION_OF_MRNA_BY_AUF1_HNRNP_D0	0.05219	0.04767
REACTOME_POST_NMDA_RECEPTOR_ACTIVATION_EVENTS	0.0525005	0.07025
KEGG_VIRAL_MYOCARDITIS	0.0528583	0.04089
KEGG_FC_GAMMA_R_MEDIATED_PHAGOCYTOSIS	0.0535413	0.07016
REACTOME_TRANSPORT_OF_INORGANIC_CATIONS_ANIONS_AND_AMINO_ACIDS_OLIGOPEPTIDES	0.0541066	0.06414
REACTOME_SEMA4D_IN_SEMAPHORIN_SIGNALING	0.0550875	0.08172
KEGG_GNRH_SIGNALING_PATHWAY	0.0551615	0.0784
BIOCARTA_CARM1_PATHWAY	0.0555412	0.0841
KEGG_HOMOLOGOUS_RECOMBINATION	0.0556725	0.07549
REACTOME_ADENYLATE_CYCLASE_ACTIVATING_PATHWAY	0.0563969	0.05899
REACTOME_SEMA4D_INDUCED_CELL_MIGRATION_AND_GROWTH_CONE_COLLAPSE	0.0567608	0.08236
REACTOME_AMINE_LIGAND_BINDING_RECEPTORS	0.0571694	0.05679
REACTOME_CREB_PHOSPHORYLATION_THROUGH_THE_ACTIVATION_OF_CAMKII	0.0577013	0.0823
REACTOME_FORMATION_OF_INCISION_COMPLEX_IN_GG_NER	0.0579687	0.05205
KEGG_NOTCH_SIGNALING_PATHWAY	0.0586292	0.08275
REACTOME_NCAM_SIGNALING_FOR_NEURITE_OUT_GROWTH	0.0588361	0.08783
REACTOME_IL_2_SIGNALING	0.058904	0.07882
REACTOME_SIGNALING_BY_RHO_GTPASES	0.0592776	0.06128
REACTOME_RECRUITMENT_OF_MITOTIC_CENTROSOME_PROTEINS_AND_COMPLEXES	0.0597719	0.06799
REACTOME_MITOTIC_PROMETAPHASE	0.0601939	0.06889
REACTOME_ACTIVATION_OF_NMDA_RECEPTOR_UPON_GLUTAMATE_BINDING_AND_POSTSYNAPTIC_EVENTS	0.0613177	0.08214
REACTOME_DOWNSTREAM_SIGNALING_OF_ACTIVATED_FGFR	0.0622443	0.07678
KEGG_NEUROTROPHIN_SIGNALING_PATHWAY	0.0625353	0.0641
REACTOME_GABA_A_RECEPTOR_ACTIVATION	0.0627052	0.06985
REACTOME_DIABETES_PATHWAYS	0.06391	0.05137
BIOCARTA_RACCYCD_PATHWAY	0.0639711	0.08864
KEGG_VASCULAR_SMOOTH_MUSCLE_CONTRACTION	0.0642053	0.10107
REACTOME_REGULATION_OF_MITOTIC_CELL_CYCLE	0.0642899	0.06345
KEGG_GLYCEROLIPID_METABOLISM	0.0678038	0.03972
BIOCARTA_PARKIN_PATHWAY	0.0683218	0.07937
REACTOME_DNA_REPLICATION	0.0686902	0.07756
BIOCARTA_HSP27_PATHWAY	0.06889	0.041
REACTOME_SIGNALLING_TO_RAS	0.0692504	0.07163
KEGG_ALDOSTERONE_REGULATED_SODIUM_REABSORPTION	0.0707272	0.09584
REACTOME_IONOTROPIC_ACTIVITY_OF_KAINATE_RECEPTORS	0.0724834	0.08928
KEGG_ALZHEIMERS_DISEASE	0.0725237	0.10015
KEGG_CARDIAC_MUSCLE_CONTRACTION	0.072591	0.10798
REACTOME_REGULATION_OF_INSULIN_SECRETION_BY_GLUCAGON_LIKE_PEPTIDE1	0.0727491	0.10806
BIOCARTA_UCALPAIN_PATHWAY	0.0729051	0.09956
BIOCARTA_MET_PATHWAY	0.0733587	0.09135
REACTOME_TRANSMEMBRANE_TRANSPORT_OF_SMALL_MOLECULES	0.0734499	0.08694
BIOCARTA_CELL2CELL_PATHWAY	0.0748406	0.10499
REACTOME_DSCAM_INTERACTIONS	0.0750346	0.10264
BIOCARTA_CK1_PATHWAY	0.0754846	0.09573
BIOCARTA_CELLCYCLE_PATHWAY	0.075954	0.07998
BIOCARTA_PLATELETAPP_PATHWAY	0.0768291	0.05564
REACTOME_TRNA_AMINOACYLATION	0.077646	0.07087
KEGG_GLYOXYLATE_AND_DICARBOXYLATE_METABOLISM	0.0789283	0.07042
KEGG_COLORECTAL_CANCER	0.0790136	0.09376
BIOCARTA_INTEGRIN_PATHWAY	0.0794608	0.11525
BIOCARTA_RHO_PATHWAY	0.080012	0.0677
REACTOME_GROWTH_HORMONE_RECEPTOR_SIGNALING	0.081294	0.08072
REACTOME_SYNTHESIS_OF_PIPS_AT_THE_EARLY_ENDOSOME_MEMBRANE	0.0820122	0.10032
REACTOME_SYNTHESIS_SECRETION_AND_DEACYLATION_OF_GHRELIN	0.0828211	0.12562
REACTOME_SIGNALING_BY_PDGF	0.0831223	0.08901
REACTOME_NUCLEAR_EVENTS_KINASE_AND_TRANSCRIPTION_FACTOR_ACTIVATION	0.0837757	0.08053
KEGG_SELENOAMINO_ACID_METABOLISM	0.0846219	0.0579
REACTOME_SYNTHESIS_OF_PIPS_AT_THE_PLASMA_MEMBRANE	0.0860802	0.12232
REACTOME_P53_INDEPENDENT_G1_S_DNA_DAMAGE_CHECKPOINT	0.0867393	0.10939
BIOCARTA_CXCR4_PATHWAY	0.0874757	0.11932
BIOCARTA_NOS1_PATHWAY	0.0877606	0.13513
REACTOME_RAF_MAP_KINASE_CASCADE	0.0877822	0.1008
REACTOME_SHC1_EVENTS_IN_ERBB4_SIGNALING	0.088038	0.11145
REACTOME_SYNTHESIS_OF_PC	0.0883536	0.04205
REACTOME_REGULATION_OF_AMPK_ACTIVITY_VIA_LKB1	0.0892755	0.09474
KEGG_ADHERENS_JUNCTION	0.0898967	0.13385
KEGG_INSULIN_SIGNALING_PATHWAY	0.0911143	0.09968
REACTOME_SEMAPHORIN_INTERACTIONS	0.0919713	0.13139
REACTOME_SYNTHESIS_SECRETION_AND_INACTIVATION_OF_GLP1	0.0919992	0.0618
REACTOME_SIGNALING_BY_FGFR_IN_DISEASE	0.0941256	0.10681
REACTOME_FORMATION_OF_THE_HIV1_EARLY_ELONGATION_COMPLEX	0.0943713	0.08383
REACTOME_SIGNAL_REGULATORY_PROTEIN_SIRP_FAMILY_INTERACTIONS	0.0952013	0.13715
KEGG_TIGHT_JUNCTION	0.0957733	0.07383
KEGG_TYPE_II_DIABETES_MELLITUS	0.0970041	0.12041
REACTOME_REGULATION_OF_APOPTOSIS	0.0982658	0.09013
BIOCARTA_EDG1_PATHWAY	0.0996966	0.13313
KEGG_UBIQUITIN_MEDIATED_PROTEOLYSIS	0.0998787	0.11806
REACTOME_NITRIC_OXIDE_STIMULATES_GUANYLATE_CYCLASE	0.100428	0.12553
KEGG_SNARE_INTERACTIONS_IN_VESICULAR_TRANSPORT	0.100621	0.08582
BIOCARTA_DREAM_PATHWAY	0.101279	0.13397
REACTOME_TRAFFICKING_OF_AMPA_RECEPTORS	0.102663	0.0881
KEGG_PANTOTHENATE_AND_COA_BIOSYNTHESIS	0.103093	0.11481
REACTOME_PI3K_CASCADE	0.105211	0.11913
REACTOME_TIE2_SIGNALING	0.107552	0.13279
REACTOME_PI3K_AKT_ACTIVATION	0.10763	0.09349
REACTOME_PURINE_METABOLISM	0.10794	0.10532
KEGG_ACUTE_MYELOID_LEUKEMIA	0.109064	0.11902
REACTOME_CDK_MEDIATED_PHOSPHORYLATION_AND_REMOVAL_OF_CDC6	0.109097	0.13262
REACTOME_PYRIMIDINE_METABOLISM	0.110249	0.08977
BIOCARTA_CHEMICAL_PATHWAY	0.110867	0.11614
REACTOME_CYTOKINE_SIGNALING_IN_IMMUNE_SYSTEM	0.111061	0.10429
REACTOME_P38MAPK_EVENTS	0.112612	0.11266
REACTOME_PKB_MEDIATED_EVENTS	0.114345	0.11577
REACTOME_SEROTONIN_RECEPTORS	0.114911	0.10469
REACTOME_IL_3_5_AND_GM_CSF_SIGNALING	0.115175	0.13124
REACTOME_GRB2_EVENTS_IN_ERBB2_SIGNALING	0.115451	0.14483
KEGG_MATURITY_ONSET_DIABETES_OF_THE_YOUNG	0.115515	0.14305
REACTOME_CREB_PHOSPHORYLATION_THROUGH_THE_ACTIVATION_OF_RAS	0.11569	0.15168
REACTOME_A_TETRASACCHARIDE_LINKER_SEQUENCE_IS_REQUIRED_FOR_GAG_SYNTHESIS	0.116128	0.10137
REACTOME_REGULATION_OF_SIGNALING_BY_CBL	0.11751	0.13821
KEGG_GLYCEROPHOSPHOLIPID_METABOLISM	0.117676	0.07691
BIOCARTA_CARM_ER_PATHWAY	0.117687	0.11963
REACTOME_REGULATION_OF_ORNITHINE_DECARBOXYLASE_ODC	0.1191	0.14611
BIOCARTA_FIBRINOLYSIS_PATHWAY	0.119233	0.08362
REACTOME_RAS_ACTIVATION_UOPN_CA2_INFUX_THROUGH_NMDA_RECEPTOR	0.121407	0.15625
REACTOME_CYCLIN_E_ASSOCIATED_EVENTS_DURING_G1_S_TRANSITION_	0.122287	0.12984
BIOCARTA_EIF_PATHWAY	0.122451	0.08396
REACTOME_CYCLIN_A_B1_ASSOCIATED_EVENTS_DURING_G2_M_TRANSITION	0.122641	0.11989
REACTOME_NUCLEAR_SIGNALING_BY_ERBB4	0.123097	0.14296
REACTOME_SIGNALLING_TO_ERKS	0.124106	0.12455
REACTOME_P2Y_RECEPTORS	0.124309	0.1496
REACTOME_POTASSIUM_CHANNELS	0.125088	0.1801
BIOCARTA_BAD_PATHWAY	0.125597	0.17527
REACTOME_ARMS_MEDIATED_ACTIVATION	0.126218	0.13871
REACTOME_SOS_MEDIATED_SIGNALLING	0.126774	0.1453
REACTOME_NOTCH1_INTRACELLULAR_DOMAIN_REGULATES_TRANSCRIPTION	0.126817	0.18687
REACTOME_MYOGENESIS	0.127122	0.11014
KEGG_BLADDER_CANCER	0.127411	0.19037
REACTOME_PHOSPHOLIPASE_C_MEDIATED_CASCADE	0.127493	0.17333
BIOCARTA_EIF2_PATHWAY	0.128789	0.14108
REACTOME_PEPTIDE_LIGAND_BINDING_RECEPTORS	0.12946	0.09303
REACTOME_GAP_JUNCTION_TRAFFICKING	0.129498	0.11362
BIOCARTA_ALK_PATHWAY	0.130917	0.14697
REACTOME_MAPK_TARGETS_NUCLEAR_EVENTS_MEDIATED_BY_MAP_KINASES	0.131036	0.1301
REACTOME_PPARA_ACTIVATES_GENE_EXPRESSION	0.131117	0.1122
REACTOME_ASSOCIATION_OF_TRIC_CCT_WITH_TARGET_PROTEINS_DURING_BIOSYNTHESIS	0.131142	0.07926
REACTOME_P53_DEPENDENT_G1_DNA_DAMAGE_RESPONSE	0.131278	0.15101
REACTOME_ABCA_TRANSPORTERS_IN_LIPID_HOMEOSTASIS	0.131763	0.13802
REACTOME_DARPP_32_EVENTS	0.132756	0.19496
REACTOME_RNA_POL_II_TRANSCRIPTION	0.133012	0.13631
BIOCARTA_FREE_PATHWAY	0.133139	0.16332
REACTOME_BRANCHED_CHAIN_AMINO_ACID_CATABOLISM	0.133272	0.11526
REACTOME_ACTIVATION_OF_THE_AP1_FAMILY_OF_TRANSCRIPTION_FACTORS	0.133698	0.16059
REACTOME_METABOLISM_OF_PORPHYRINS	0.134197	0.14997
KEGG_PANCREATIC_CANCER	0.134429	0.157
REACTOME_REGULATION_OF_WATER_BALANCE_BY_RENAL_AQUAPORINS	0.135279	0.15947
REACTOME_EARLY_PHASE_OF_HIV_LIFE_CYCLE	0.136519	0.16144
REACTOME_PYRIMIDINE_CATABOLISM	0.13721	0.13864
REACTOME_PLATELET_CALCIUM_HOMEOSTASIS	0.137305	0.1917
KEGG_HEDGEHOG_SIGNALING_PATHWAY	0.137967	0.16695
REACTOME_SIGNALING_BY_TGF_BETA_RECEPTOR_COMPLEX	0.138161	0.15432
REACTOME_SIGNALING_BY_FGFR	0.138768	0.15974
BIOCARTA_MTOR_PATHWAY	0.138928	0.09924
REACTOME_VIF_MEDIATED_DEGRADATION_OF_APOBEC3G	0.139611	0.15912
REACTOME_UNBLOCKING_OF_NMDA_RECEPTOR_GLUTAMATE_BINDING_AND_ACTIVATION	0.14005	0.16408
REACTOME_AUTODEGRADATION_OF_THE_E3_UBIQUITIN_LIGASE_COP1	0.14085	0.16376
REACTOME_ENERGY_DEPENDENT_REGULATION_OF_MTOR_BY_LKB1_AMPK	0.141057	0.1405
REACTOME_RNA_POL_I_PROMOTER_OPENING	0.141622	0.16484
BIOCARTA_EXTRINSIC_PATHWAY	0.143444	0.0912
REACTOME_CYTOSOLIC_TRNA_AMINOACYLATION	0.144117	0.16513
REACTOME_SYNTHESIS_OF_PIPS_AT_THE_LATE_ENDOSOME_MEMBRANE	0.144277	0.17138
REACTOME_PROTEIN_FOLDING	0.145446	0.10927
REACTOME_CROSS_PRESENTATION_OF_SOLUBLE_EXOGENOUS_ANTIGENS_ENDOSOMES	0.145663	0.16925
REACTOME_PROLONGED_ERK_ACTIVATION_EVENTS	0.147605	0.16121
BIOCARTA_EGFR_SMRTE_PATHWAY	0.148206	0.13927
BIOCARTA_SHH_PATHWAY	0.148401	0.18456
REACTOME_XENOBIOTICS	0.148838	0.1655
KEGG_AMINOACYL_TRNA_BIOSYNTHESIS	0.152551	0.12792
KEGG_REGULATION_OF_ACTIN_CYTOSKELETON	0.1526	0.20241
REACTOME_SIGNALING_BY_FGFR1_FUSION_MUTANTS	0.154209	0.16306
BIOCARTA_IGF1R_PATHWAY	0.155452	0.20037
REACTOME_METABOLISM_OF_AMINO_ACIDS_AND_DERIVATIVES	0.15559	0.16552
REACTOME_ROLE_OF_DCC_IN_REGULATING_APOPTOSIS	0.157079	0.10808
BIOCARTA_PROTEASOME_PATHWAY	0.157524	0.16111
REACTOME_G1_S_SPECIFIC_TRANSCRIPTION	0.158058	0.12045
BIOCARTA_P27_PATHWAY	0.158239	0.17876
REACTOME_SIGNALING_BY_ERBB4	0.158329	0.15541
REACTOME_SYNTHESIS_AND_INTERCONVERSION_OF_NUCLEOTIDE_DI_AND_TRIPHOSPHATES	0.158372	0.11526
REACTOME_MTORC1_MEDIATED_SIGNALLING	0.158943	0.16632
REACTOME_TRANSCRIPTIONAL_REGULATION_OF_WHITE_ADIPOCYTE_DIFFERENTIATION	0.159403	0.17145
KEGG_PROSTATE_CANCER	0.159717	0.15991
REACTOME_COPI_MEDIATED_TRANSPORT	0.160047	0.1645
BIOCARTA_IGF1_PATHWAY	0.161054	0.16589
REACTOME_METABOLISM_OF_LIPIDS_AND_LIPOPROTEINS	0.161351	0.18368
REACTOME_MITOCHONDRIAL_TRNA_AMINOACYLATION	0.161577	0.13017
REACTOME_AMINO_ACID_AND_OLIGOPEPTIDE_SLC_TRANSPORTERS	0.163471	0.16537
REACTOME_APC_C_CDH1_MEDIATED_DEGRADATION_OF_CDC20_AND_OTHER_APC_C_CDH1_TARGETED_PROTEINS_IN_LATE_MITOSIS_EARLY_G1	0.163834	0.18161
REACTOME_SIGNALLING_TO_P38_VIA_RIT_AND_RIN	0.164512	0.17336
BIOCARTA_MAL_PATHWAY	0.165006	0.19245
REACTOME_IL_RECEPTOR_SHC_SIGNALING	0.165153	0.20844
REACTOME_VOLTAGE_GATED_POTASSIUM_CHANNELS	0.165452	0.22277
REACTOME_SHC_MEDIATED_SIGNALLING	0.168097	0.18295
REACTOME_CGMP_EFFECTS	0.168555	0.19809
REACTOME_SIGNALING_BY_THE_B_CELL_RECEPTOR_BCR	0.170214	0.17046
REACTOME_THROMBIN_SIGNALLING_THROUGH_PROTEINASE_ACTIVATED_RECEPTORS_PARS	0.170412	0.13152
REACTOME_SHC1_EVENTS_IN_EGFR_SIGNALING	0.171132	0.18872
REACTOME_TRANSPORT_OF_VITAMINS_NUCLEOSIDES_AND_RELATED_MOLECULES	0.171496	0.20252
REACTOME_SCFSKP2_MEDIATED_DEGRADATION_OF_P27_P21	0.172434	0.18999
REACTOME_AMINE_COMPOUND_SLC_TRANSPORTERS	0.17294	0.13231
REACTOME_NCAM1_INTERACTIONS	0.174955	0.2413
REACTOME_NUCLEOTIDE_LIKE_PURINERGIC_RECEPTORS	0.175398	0.21311
REACTOME_PLATELET_HOMEOSTASIS	0.178218	0.22976
REACTOME_ERK_MAPK_TARGETS	0.178262	0.15515
REACTOME_FORMATION_OF_RNA_POL_II_ELONGATION_COMPLEX_	0.180348	0.16706
REACTOME_SHC_RELATED_EVENTS	0.181909	0.2001
REACTOME_AKT_PHOSPHORYLATES_TARGETS_IN_THE_CYTOSOL	0.182597	0.1333
KEGG_AMYOTROPHIC_LATERAL_SCLEROSIS_ALS	0.183251	0.17645
REACTOME_MITOTIC_G1_G1_S_PHASES	0.184702	0.15959
REACTOME_GAP_JUNCTION_DEGRADATION	0.185394	0.15829
REACTOME_TRANS_GOLGI_NETWORK_VESICLE_BUDDING	0.185507	0.13979
BIOCARTA_ARAP_PATHWAY	0.185795	0.22758
REACTOME_DIGESTION_OF_DIETARY_CARBOHYDRATE	0.185896	0.19599
REACTOME_SIGNALING_BY_NOTCH	0.186222	0.2105
REACTOME_HS_GAG_BIOSYNTHESIS	0.186451	0.16283
REACTOME_CELL_EXTRACELLULAR_MATRIX_INTERACTIONS	0.18692	0.22814
REACTOME_ANTIVIRAL_MECHANISM_BY_IFN_STIMULATED_GENES	0.188562	0.17649
REACTOME_TRANSCRIPTIONAL_ACTIVITY_OF_SMAD2_SMAD3_SMAD4_HETEROTRIMER	0.188661	0.20971
BIOCARTA_STATHMIN_PATHWAY	0.188937	0.21814
BIOCARTA_CDK5_PATHWAY	0.189118	0.21748
REACTOME_CLASS_C_3_METABOTROPIC_GLUTAMATE_PHEROMONE_RECEPTORS	0.189123	0.20046
REACTOME_LATENT_INFECTION_OF_HOMO_SAPIENS_WITH_MYCOBACTERIUM_TUBERCULOSIS	0.189319	0.24193
BIOCARTA_AKAPCENTROSOME_PATHWAY	0.190587	0.21572
REACTOME_MRNA_3_END_PROCESSING	0.192177	0.18603
REACTOME_POST_TRANSLATIONAL_PROTEIN_MODIFICATION	0.192753	0.18411
BIOCARTA_PS1_PATHWAY	0.193292	0.2363
REACTOME_PLATELET_AGGREGATION_PLUG_FORMATION	0.193388	0.18631
BIOCARTA_MPR_PATHWAY	0.193711	0.24467
REACTOME_ENDOSOMAL_VACUOLAR_PATHWAY	0.194023	0.20149
KEGG_DRUG_METABOLISM_OTHER_ENZYMES	0.195587	0.22615
REACTOME_INTERACTION_BETWEEN_L1_AND_ANKYRINS	0.196085	0.14199
REACTOME_OXYGEN_DEPENDENT_PROLINE_HYDROXYLATION_OF_HYPOXIA_INDUCIBLE_FACTOR_ALPHA	0.197485	0.24251
BIOCARTA_FEEDER_PATHWAY	0.197747	0.22819
REACTOME_BINDING_AND_ENTRY_OF_HIV_VIRION	0.199061	0.19711
BIOCARTA_MCALPAIN_PATHWAY	0.200715	0.24025
REACTOME_AQUAPORIN_MEDIATED_TRANSPORT	0.201542	0.2259
REACTOME_NEPHRIN_INTERACTIONS	0.201661	0.22245
REACTOME_ENDOGENOUS_STEROLS	0.201762	0.23415
KEGG_PROXIMAL_TUBULE_BICARBONATE_RECLAMATION	0.202235	0.18979
REACTOME_P75_NTR_RECEPTOR_MEDIATED_SIGNALLING	0.202405	0.28352
BIOCARTA_ECM_PATHWAY	0.202572	0.23935
REACTOME_SIGNALING_BY_WNT	0.203192	0.23987
REACTOME_PURINE_SALVAGE	0.203405	0.17922
REACTOME_TRAFFICKING_OF_GLUR2_CONTAINING_AMPA_RECEPTORS	0.203428	0.16458
REACTOME_TRANSPORT_OF_ORGANIC_ANIONS	0.203442	0.22976
REACTOME_SIGNALING_BY_NOTCH1	0.203495	0.29194
REACTOME_ACTIVATION_OF_KAINATE_RECEPTORS_UPON_GLUTAMATE_BINDING	0.204479	0.22577
REACTOME_DOWNSTREAM_SIGNALING_EVENTS_OF_B_CELL_RECEPTOR_BCR	0.205844	0.20652
REACTOME_GLUTAMATE_NEUROTRANSMITTER_RELEASE_CYCLE	0.20615	0.18389
REACTOME_ORC1_REMOVAL_FROM_CHROMATIN	0.207029	0.2699
REACTOME_TRANSCRIPTION	0.207346	0.19819
BIOCARTA_CDC42RAC_PATHWAY	0.207527	0.24344
BIOCARTA_TGFB_PATHWAY	0.207792	0.24798
REACTOME_CLEAVAGE_OF_GROWING_TRANSCRIPT_IN_THE_TERMINATION_REGION_	0.208176	0.21739
REACTOME_GOLGI_ASSOCIATED_VESICLE_BIOGENESIS	0.208818	0.14256
BIOCARTA_GABA_PATHWAY	0.209508	0.23764
BIOCARTA_HDAC_PATHWAY	0.209511	0.22193
REACTOME_G_ALPHA1213_SIGNALLING_EVENTS	0.21026	0.26838
REACTOME_INTRINSIC_PATHWAY_FOR_APOPTOSIS	0.210293	0.17404
REACTOME_ION_CHANNEL_TRANSPORT	0.210612	0.22624
REACTOME_GAMMA_CARBOXYLATION_TRANSPORT_AND_AMINO_TERMINAL_CLEAVAGE_OF_PROTEINS	0.211342	0.1197
KEGG_COMPLEMENT_AND_COAGULATION_CASCADES	0.211614	0.17337
REACTOME_ER_PHAGOSOME_PATHWAY	0.212324	0.2335
REACTOME_METABOLISM_OF_MRNA	0.212585	0.22278
REACTOME_PHOSPHORYLATION_OF_CD3_AND_TCR_ZETA_CHAINS	0.213283	0.21608
REACTOME_RNA_POL_II_TRANSCRIPTION_PRE_INITIATION_AND_PROMOTER_OPENING	0.213371	0.18905
REACTOME_RNA_POL_I_TRANSCRIPTION	0.213894	0.20982
BIOCARTA_GPCR_PATHWAY	0.21472	0.28227
BIOCARTA_AGR_PATHWAY	0.215328	0.25804
REACTOME_DOWNREGULATION_OF_TGF_BETA_RECEPTOR_SIGNALING	0.217938	0.24491
BIOCARTA_AKAP13_PATHWAY	0.218296	0.25018
REACTOME_GLOBAL_GENOMIC_NER_GG_NER	0.22031	0.19614
REACTOME_SIGNALING_BY_ILS	0.220692	0.24126
REACTOME_MRNA_CAPPING	0.222683	0.18718
REACTOME_AMYLOIDS	0.223078	0.29264
KEGG_LONG_TERM_POTENTIATION	0.223543	0.29798
BIOCARTA_INSULIN_PATHWAY	0.223942	0.22507
REACTOME_HIV_LIFE_CYCLE	0.224234	0.25334
REACTOME_METABOLISM_OF_RNA	0.22424	0.2456
REACTOME_SLC_MEDIATED_TRANSMEMBRANE_TRANSPORT	0.22522	0.2438
REACTOME_GLYCOSAMINOGLYCAN_METABOLISM	0.227081	0.30531
REACTOME_TRYPTOPHAN_CATABOLISM	0.229237	0.26897
REACTOME_GAP_JUNCTION_ASSEMBLY	0.229337	0.22155
KEGG_OLFACTORY_TRANSDUCTION	0.229883	0.19146
REACTOME_ROLE_OF_SECOND_MESSENGERS_IN_NETRIN1_SIGNALING	0.230337	0.27444
REACTOME_METABOLISM_OF_POLYAMINES	0.231565	0.1817
BIOCARTA_MCM_PATHWAY	0.231874	0.23916
REACTOME_HEPARAN_SULFATE_HEPARIN_HS_GAG_METABOLISM	0.232305	0.23799
KEGG_CHRONIC_MYELOID_LEUKEMIA	0.23351	0.28902
REACTOME_S_PHASE	0.234158	0.26732
KEGG_GLYCOSAMINOGLYCAN_BIOSYNTHESIS_KERATAN_SULFATE	0.23489	0.22194
BIOCARTA_NKCELLS_PATHWAY	0.237319	0.2697
REACTOME_G1_S_TRANSITION	0.237344	0.23369
REACTOME_ANTIGEN_PROCESSING_CROSS_PRESENTATION	0.238895	0.27546
REACTOME_ASPARAGINE_N_LINKED_GLYCOSYLATION	0.240261	0.2861
REACTOME_RNA_POL_II_PRE_TRANSCRIPTION_EVENTS	0.241393	0.23172
REACTOME_PROLACTIN_RECEPTOR_SIGNALING	0.241658	0.25286
REACTOME_TRAFFICKING_AND_PROCESSING_OF_ENDOSOMAL_TLR	0.241776	0.21131
BIOCARTA_PYK2_PATHWAY	0.243466	0.28975
REACTOME_FORMATION_OF_TRANSCRIPTION_COUPLED_NER_TC_NER_REPAIR_COMPLEX	0.245318	0.19994
REACTOME_TRAF6_MEDIATED_INDUCTION_OF_NFKB_AND_MAP_KINASES_UPON_TLR7_8_OR_9_ACTIVATION	0.245579	0.23285
REACTOME_FATTY_ACID_TRIACYLGLYCEROL_AND_KETONE_BODY_METABOLISM	0.247189	0.2469
REACTOME_MEIOTIC_SYNAPSIS	0.247209	0.29301
KEGG_P53_SIGNALING_PATHWAY	0.247412	0.2387
REACTOME_CELL_JUNCTION_ORGANIZATION	0.248557	0.30991
BIOCARTA_MITOCHONDRIA_PATHWAY	0.248586	0.21298
BIOCARTA_HCMV_PATHWAY	0.249655	0.28409
KEGG_TRYPTOPHAN_METABOLISM	0.251453	0.30159
REACTOME_SIGNALING_BY_FGFR1_MUTANTS	0.251634	0.27106
REACTOME_GENERIC_TRANSCRIPTION_PATHWAY	0.252116	0.31483
REACTOME_ACTIVATION_OF_CHAPERONE_GENES_BY_XBP1S	0.252675	0.27725
BIOCARTA_TPO_PATHWAY	0.252778	0.25647
REACTOME_REGULATION_OF_INSULIN_LIKE_GROWTH_FACTOR_IGF_ACTIVITY_BY_INSULIN_LIKE_GROWTH_FACTOR_BINDING_PROTEINS_IGFBPS	0.252899	0.17564
KEGG_PENTOSE_AND_GLUCURONATE_INTERCONVERSIONS	0.253064	0.28384
REACTOME_ELEVATION_OF_CYTOSOLIC_CA2_LEVELS	0.253132	0.2993
REACTOME_CELL_CELL_JUNCTION_ORGANIZATION	0.253777	0.30494
REACTOME_TGF_BETA_RECEPTOR_SIGNALING_ACTIVATES_SMADS	0.254318	0.28169
KEGG_PYRIMIDINE_METABOLISM	0.255628	0.1926
REACTOME_APOPTOSIS	0.256292	0.25552
BIOCARTA_SPRY_PATHWAY	0.256805	0.23438
KEGG_TGF_BETA_SIGNALING_PATHWAY	0.258927	0.33768
REACTOME_RNA_POL_I_TRANSCRIPTION_TERMINATION	0.260647	0.23781
REACTOME_SYNTHESIS_OF_SUBSTRATES_IN_N_GLYCAN_BIOSYTHESIS	0.262145	0.26759
REACTOME_AUTODEGRADATION_OF_CDH1_BY_CDH1_APC_C	0.262207	0.28816
BIOCARTA_NUCLEARRS_PATHWAY	0.262522	0.22357
REACTOME_E2F_MEDIATED_REGULATION_OF_DNA_REPLICATION	0.264974	0.23466
REACTOME_NA_CL_DEPENDENT_NEUROTRANSMITTER_TRANSPORTERS	0.267691	0.27927
REACTOME_FRS2_MEDIATED_CASCADE	0.268166	0.30392
BIOCARTA_CASPASE_PATHWAY	0.269172	0.2307
REACTOME_ACTIVATION_OF_NF_KAPPAB_IN_B_CELLS	0.269204	0.30263
BIOCARTA_ARENRF2_PATHWAY	0.271122	0.29795
REACTOME_DEGRADATION_OF_THE_EXTRACELLULAR_MATRIX	0.271565	0.29868
REACTOME_CELL_SURFACE_INTERACTIONS_AT_THE_VASCULAR_WALL	0.271816	0.26225
REACTOME_GLUCAGON_TYPE_LIGAND_RECEPTORS	0.272317	0.26362
KEGG_PRION_DISEASES	0.272592	0.32797
REACTOME_ANDROGEN_BIOSYNTHESIS	0.27312	0.29559
BIOCARTA_CALCINEURIN_PATHWAY	0.274719	0.33301
REACTOME_ASSEMBLY_OF_THE_PRE_REPLICATIVE_COMPLEX	0.274994	0.33457
KEGG_ENDOMETRIAL_CANCER	0.275525	0.26319
KEGG_NUCLEOTIDE_EXCISION_REPAIR	0.278079	0.25334
REACTOME_CHOLESTEROL_BIOSYNTHESIS	0.278466	0.30565
REACTOME_REGULATION_OF_RHEB_GTPASE_ACTIVITY_BY_AMPK	0.278762	0.3001
REACTOME_INHIBITION_OF_VOLTAGE_GATED_CA2_CHANNELS_VIA_GBETA_GAMMA_SUBUNITS	0.279961	0.27964
BIOCARTA_PAR1_PATHWAY	0.280011	0.2301
REACTOME_PRE_NOTCH_TRANSCRIPTION_AND_TRANSLATION	0.28148	0.19899
BIOCARTA_ACTINY_PATHWAY	0.281707	0.30274
REACTOME_HORMONE_SENSITIVE_LIPASE_HSL_MEDIATED_TRIACYLGLYCEROL_HYDROLYSIS	0.282111	0.32328
BIOCARTA_MAPK_PATHWAY	0.282665	0.27357
KEGG_RENIN_ANGIOTENSIN_SYSTEM	0.284328	0.33282
REACTOME_CONVERSION_FROM_APC_C_CDC20_TO_APC_C_CDH1_IN_LATE_ANAPHASE	0.286795	0.2955
BIOCARTA_ASBCELL_PATHWAY	0.287056	0.29385
KEGG_OTHER_GLYCAN_DEGRADATION	0.28973	0.31765
REACTOME_PRE_NOTCH_EXPRESSION_AND_PROCESSING	0.290475	0.23198
KEGG_MTOR_SIGNALING_PATHWAY	0.290556	0.32087
BIOCARTA_SKP2E2F_PATHWAY	0.291183	0.29206
BIOCARTA_SRCRPTP_PATHWAY	0.291614	0.34209
REACTOME_POST_CHAPERONIN_TUBULIN_FOLDING_PATHWAY	0.291862	0.32781
REACTOME_NETRIN1_SIGNALING	0.291866	0.33224
REACTOME_REGULATION_OF_KIT_SIGNALING	0.294374	0.28062
REACTOME_REGULATORY_RNA_PATHWAYS	0.297195	0.19859
KEGG_JAK_STAT_SIGNALING_PATHWAY	0.297903	0.3021
BIOCARTA_CSK_PATHWAY	0.297973	0.32811
BIOCARTA_SPPA_PATHWAY	0.298121	0.2164
BIOCARTA_P53_PATHWAY	0.2983	0.33202
KEGG_PATHWAYS_IN_CANCER	0.305036	0.33911
REACTOME_INWARDLY_RECTIFYING_K_CHANNELS	0.307869	0.3093
REACTOME_APC_C_CDC20_MEDIATED_DEGRADATION_OF_MITOTIC_PROTEINS	0.308183	0.33945
REACTOME_HS_GAG_DEGRADATION	0.308338	0.2181
KEGG_TASTE_TRANSDUCTION	0.309399	0.34853
KEGG_RIBOFLAVIN_METABOLISM	0.309638	0.27481
REACTOME_ORGANIC_CATION_ANION_ZWITTERION_TRANSPORT	0.310862	0.32089
REACTOME_MRNA_DECAY_BY_5_TO_3_EXORIBONUCLEASE	0.311584	0.32631
BIOCARTA_NEUROTRANSMITTERS_PATHWAY	0.312037	0.33817
KEGG_ONE_CARBON_POOL_BY_FOLATE	0.313028	0.32056
REACTOME_SPRY_REGULATION_OF_FGF_SIGNALING	0.314826	0.33429
BIOCARTA_CCR3_PATHWAY	0.315585	0.33977
KEGG_STEROID_HORMONE_BIOSYNTHESIS	0.315883	0.35834
BIOCARTA_MEF2D_PATHWAY	0.316928	0.36984
BIOCARTA_PTEN_PATHWAY	0.317961	0.34614
BIOCARTA_TCR_PATHWAY	0.31862	0.35546
REACTOME_OTHER_SEMAPHORIN_INTERACTIONS	0.319544	0.29857
REACTOME_NFKB_AND_MAP_KINASES_ACTIVATION_MEDIATED_BY_TLR4_SIGNALING_REPERTOIRE	0.319746	0.31613
REACTOME_RNA_POL_I_TRANSCRIPTION_INITIATION	0.320471	0.29157
REACTOME_CELL_DEATH_SIGNALLING_VIA_NRAGE_NRIF_AND_NADE	0.320904	0.40388
REACTOME_MEIOSIS	0.321275	0.35399
BIOCARTA_HIF_PATHWAY	0.321898	0.33068
REACTOME_REGULATION_OF_BETA_CELL_DEVELOPMENT	0.322511	0.33124
REACTOME_PACKAGING_OF_TELOMERE_ENDS	0.322776	0.35043
REACTOME_SIGNALING_BY_HIPPO	0.323402	0.34256
REACTOME_CYTOCHROME_P450_ARRANGED_BY_SUBSTRATE_TYPE	0.32458	0.3713
BIOCARTA_G2_PATHWAY	0.324622	0.37044
BIOCARTA_IL4_PATHWAY	0.325127	0.3232
KEGG_GLYCOSPHINGOLIPID_BIOSYNTHESIS_GANGLIO_SERIES	0.327694	0.36647
BIOCARTA_LEPTIN_PATHWAY	0.329175	0.35612
REACTOME_SYNTHESIS_OF_PIPS_AT_THE_GOLGI_MEMBRANE	0.332783	0.30316
REACTOME_DESTABILIZATION_OF_MRNA_BY_KSRP	0.332841	0.33597
REACTOME_PI3K_EVENTS_IN_ERBB4_SIGNALING	0.333045	0.29529
REACTOME_P130CAS_LINKAGE_TO_MAPK_SIGNALING_FOR_INTEGRINS	0.333891	0.37476
KEGG_STEROID_BIOSYNTHESIS	0.333978	0.35042
REACTOME_ANTIGEN_ACTIVATES_B_CELL_RECEPTOR_LEADING_TO_GENERATION_OF_SECOND_MESSENGERS	0.336435	0.33767
REACTOME_PD1_SIGNALING	0.336632	0.32624
REACTOME_GLUCONEOGENESIS	0.33816	0.32184
BIOCARTA_BARRESTIN_SRC_PATHWAY	0.338752	0.33881
BIOCARTA_TCAPOPTOSIS_PATHWAY	0.339144	0.32395
REACTOME_NUCLEOTIDE_EXCISION_REPAIR	0.339599	0.28332
BIOCARTA_GCR_PATHWAY	0.340052	0.39011
KEGG_NATURAL_KILLER_CELL_MEDIATED_CYTOTOXICITY	0.340253	0.41276
KEGG_BASAL_TRANSCRIPTION_FACTORS	0.342068	0.34956
REACTOME_LATE_PHASE_OF_HIV_LIFE_CYCLE	0.342747	0.35827
KEGG_ALPHA_LINOLENIC_ACID_METABOLISM	0.344358	0.3535
REACTOME_TRAF6_MEDIATED_IRF7_ACTIVATION_IN_TLR7_8_OR_9_SIGNALING	0.344361	0.284
REACTOME_REGULATION_OF_HYPOXIA_INDUCIBLE_FACTOR_HIF_BY_OXYGEN	0.345452	0.37978
KEGG_FOLATE_BIOSYNTHESIS	0.345628	0.35073
BIOCARTA_PLCE_PATHWAY	0.347143	0.38176
REACTOME_PHOSPHOLIPID_METABOLISM	0.347577	0.2868
REACTOME_ABORTIVE_ELONGATION_OF_HIV1_TRANSCRIPT_IN_THE_ABSENCE_OF_TAT	0.348969	0.31839
BIOCARTA_HER2_PATHWAY	0.353406	0.3764
BIOCARTA_AGPCR_PATHWAY	0.354073	0.38893
REACTOME_SYNTHESIS_OF_DNA	0.354732	0.42088
REACTOME_ERKS_ARE_INACTIVATED	0.355379	0.35558
REACTOME_ACTIVATED_AMPK_STIMULATES_FATTY_ACID_OXIDATION_IN_MUSCLE	0.355669	0.39654
REACTOME_CDT1_ASSOCIATION_WITH_THE_CDC6_ORC_ORIGIN_COMPLEX	0.35653	0.42634
REACTOME_ETHANOL_OXIDATION	0.357272	0.34299
REACTOME_INFLAMMASOMES	0.359317	0.41376
BIOCARTA_CDMAC_PATHWAY	0.359331	0.3698
BIOCARTA_RAC1_PATHWAY	0.359404	0.40021
REACTOME_MEMBRANE_TRAFFICKING	0.362063	0.31476
REACTOME_RNA_POL_I_RNA_POL_III_AND_MITOCHONDRIAL_TRANSCRIPTION	0.363046	0.33371
REACTOME_METABOLISM_OF_CARBOHYDRATES	0.363232	0.44139
KEGG_FC_EPSILON_RI_SIGNALING_PATHWAY	0.364646	0.42848
REACTOME_TANDEM_PORE_DOMAIN_POTASSIUM_CHANNELS	0.364783	0.39017
BIOCARTA_D4GDI_PATHWAY	0.365583	0.26969
REACTOME_BOTULINUM_NEUROTOXICITY	0.366737	0.31518
REACTOME_INNATE_IMMUNE_SYSTEM	0.367222	0.30532
KEGG_RENAL_CELL_CARCINOMA	0.368199	0.40811
REACTOME_PECAM1_INTERACTIONS	0.368537	0.39687
KEGG_PYRUVATE_METABOLISM	0.368791	0.36806
REACTOME_EGFR_DOWNREGULATION	0.369919	0.33697
REACTOME_ABC_FAMILY_PROTEINS_MEDIATED_TRANSPORT	0.370981	0.37428
KEGG_PARKINSONS_DISEASE	0.371936	0.35174
REACTOME_M_G1_TRANSITION	0.372991	0.43256
KEGG_DNA_REPLICATION	0.373369	0.40696
REACTOME_PROCESSING_OF_INTRONLESS_PRE_MRNAS	0.375042	0.39892
REACTOME_TRANSLOCATION_OF_ZAP_70_TO_IMMUNOLOGICAL_SYNAPSE	0.375558	0.34226
BIOCARTA_AHSP_PATHWAY	0.375629	0.35589
BIOCARTA_DC_PATHWAY	0.376052	0.36728
KEGG_DORSO_VENTRAL_AXIS_FORMATION	0.37612	0.39545
BIOCARTA_AMI_PATHWAY	0.376535	0.24903
BIOCARTA_CFTR_PATHWAY	0.377034	0.40383
REACTOME_MAP_KINASE_ACTIVATION_IN_TLR_CASCADE	0.377098	0.32442
REACTOME_DNA_REPAIR	0.377229	0.3241
BIOCARTA_CARDIACEGF_PATHWAY	0.377355	0.4044
KEGG_PORPHYRIN_AND_CHLOROPHYLL_METABOLISM	0.379186	0.38276
REACTOME_PI3K_EVENTS_IN_ERBB2_SIGNALING	0.379486	0.35037
REACTOME_CELL_CYCLE_CHECKPOINTS	0.380317	0.44908
REACTOME_NRAGE_SIGNALS_DEATH_THROUGH_JNK	0.380559	0.44973
REACTOME_INTEGRATION_OF_PROVIRUS	0.383884	0.39588
REACTOME_REGULATED_PROTEOLYSIS_OF_P75NTR	0.384017	0.41869
BIOCARTA_IL17_PATHWAY	0.384155	0.3945
REACTOME_PROCESSING_OF_CAPPED_INTRONLESS_PRE_MRNA	0.384711	0.44011
BIOCARTA_ACE2_PATHWAY	0.385887	0.40151
BIOCARTA_AKT_PATHWAY	0.387877	0.33043
REACTOME_GLUCOSE_METABOLISM	0.389739	0.3804
BIOCARTA_P38MAPK_PATHWAY	0.393889	0.38448
REACTOME_GENERATION_OF_SECOND_MESSENGER_MOLECULES	0.39564	0.4283
REACTOME_PHASE1_FUNCTIONALIZATION_OF_COMPOUNDS	0.396156	0.43959
REACTOME_DESTABILIZATION_OF_MRNA_BY_TRISTETRAPROLIN_TTP	0.396242	0.42616
REACTOME_SIGNALING_BY_NOTCH4	0.39665	0.41283
REACTOME_GLYCOLYSIS	0.397753	0.40008
KEGG_FRUCTOSE_AND_MANNOSE_METABOLISM	0.402329	0.44584
REACTOME_PIP3_ACTIVATES_AKT_SIGNALING	0.402443	0.3241
REACTOME_GLUCURONIDATION	0.402881	0.40743
BIOCARTA_VDR_PATHWAY	0.403982	0.42901
KEGG_ASCORBATE_AND_ALDARATE_METABOLISM	0.404509	0.39955
REACTOME_DNA_STRAND_ELONGATION	0.405621	0.41953
BIOCARTA_NO2IL12_PATHWAY	0.405793	0.41099
REACTOME_RIP_MEDIATED_NFKB_ACTIVATION_VIA_DAI	0.405816	0.45316
REACTOME_G0_AND_EARLY_G1	0.406078	0.31957
BIOCARTA_TCRA_PATHWAY	0.407291	0.37664
REACTOME_NUCLEOTIDE_BINDING_DOMAIN_LEUCINE_RICH_REPEAT_CONTAINING_RECEPTOR_NLR_SIGNALING_PATHWAYS	0.408418	0.35215
REACTOME_UNWINDING_OF_DNA	0.411327	0.3875
REACTOME_CASPASE_MEDIATED_CLEAVAGE_OF_CYTOSKELETAL_PROTEINS	0.411459	0.43575
REACTOME_PROTEOLYTIC_CLEAVAGE_OF_SNARE_COMPLEX_PROTEINS	0.411749	0.33924
REACTOME_ACTIVATION_OF_BH3_ONLY_PROTEINS	0.412457	0.38777
REACTOME_APOPTOTIC_CLEAVAGE_OF_CELLULAR_PROTEINS	0.412474	0.44084
BIOCARTA_ATM_PATHWAY	0.413436	0.45332
BIOCARTA_ETC_PATHWAY	0.414703	0.44388
REACTOME_CHYLOMICRON_MEDIATED_LIPID_TRANSPORT	0.414756	0.45052
BIOCARTA_GATA3_PATHWAY	0.415696	0.44631
KEGG_APOPTOSIS	0.415714	0.43673
REACTOME_TOLL_RECEPTOR_CASCADES	0.416181	0.37116
REACTOME_INTERFERON_SIGNALING	0.417146	0.40666
REACTOME_THE_NLRP3_INFLAMMASOME	0.418489	0.45042
KEGG_GLYCOSPHINGOLIPID_BIOSYNTHESIS_LACTO_AND_NEOLACTO_SERIES	0.419374	0.42712
BIOCARTA_BLYMPHOCYTE_PATHWAY	0.421988	0.43679
BIOCARTA_ERYTH_PATHWAY	0.422577	0.4709
KEGG_ANTIGEN_PROCESSING_AND_PRESENTATION	0.424738	0.43469
BIOCARTA_STEM_PATHWAY	0.424914	0.43929
BIOCARTA_ACH_PATHWAY	0.425684	0.44297
REACTOME_NOD1_2_SIGNALING_PATHWAY	0.427861	0.31631
BIOCARTA_IL3_PATHWAY	0.429124	0.44477
KEGG_BETA_ALANINE_METABOLISM	0.430067	0.42463
REACTOME_GAB1_SIGNALOSOME	0.431395	0.38499
BIOCARTA_FMLP_PATHWAY	0.433474	0.4929
KEGG_PROTEIN_EXPORT	0.43544	0.48505
REACTOME_G_BETA_GAMMA_SIGNALLING_THROUGH_PI3KGAMMA	0.437782	0.44019
KEGG_ETHER_LIPID_METABOLISM	0.438542	0.47992
KEGG_TYPE_I_DIABETES_MELLITUS	0.438652	0.38573
REACTOME_INHIBITION_OF_REPLICATION_INITIATION_OF_DAMAGED_DNA_BY_RB1_E2F1	0.440301	0.45695
KEGG_GLYCOSAMINOGLYCAN_BIOSYNTHESIS_HEPARAN_SULFATE	0.441932	0.51341
BIOCARTA_SALMONELLA_PATHWAY	0.442235	0.4563
REACTOME_ELONGATION_ARREST_AND_RECOVERY	0.443202	0.42763
REACTOME_APOBEC3G_MEDIATED_RESISTANCE_TO_HIV1_INFECTION	0.443285	0.42784
REACTOME_REGULATION_OF_COMPLEMENT_CASCADE	0.444553	0.4472
BIOCARTA_IL7_PATHWAY	0.444638	0.44773
BIOCARTA_GH_PATHWAY	0.446388	0.49056
REACTOME_RESPONSE_TO_ELEVATED_PLATELET_CYTOSOLIC_CA2_	0.446526	0.54955
REACTOME_SPHINGOLIPID_DE_NOVO_BIOSYNTHESIS	0.448587	0.36664
REACTOME_G1_PHASE	0.448768	0.42933
BIOCARTA_TEL_PATHWAY	0.449581	0.44605
BIOCARTA_P53HYPOXIA_PATHWAY	0.451132	0.49678
REACTOME_PROSTACYCLIN_SIGNALLING_THROUGH_PROSTACYCLIN_RECEPTOR	0.452414	0.45913
REACTOME_POL_SWITCHING	0.452516	0.47795
REACTOME_LAGGING_STRAND_SYNTHESIS	0.453607	0.4737
REACTOME_TRIF_MEDIATED_TLR3_SIGNALING	0.454189	0.43062
REACTOME_REGULATION_OF_GENE_EXPRESSION_IN_BETA_CELLS	0.455179	0.43278
REACTOME_SIGNALING_BY_FGFR_MUTANTS	0.455493	0.48183
KEGG_WNT_SIGNALING_PATHWAY	0.457451	0.52423
KEGG_GLYCOSAMINOGLYCAN_DEGRADATION	0.461288	0.31726
BIOCARTA_BARR_MAPK_PATHWAY	0.465193	0.44918
REACTOME_RECEPTOR_LIGAND_BINDING_INITIATES_THE_SECOND_PROTEOLYTIC_CLEAVAGE_OF_NOTCH_RECEPTOR	0.466196	0.48535
REACTOME_DESTABILIZATION_OF_MRNA_BY_BRF1	0.46621	0.49039
KEGG_GLIOMA	0.46935	0.50794
BIOCARTA_DEATH_PATHWAY	0.471308	0.41853
REACTOME_G2_M_DNA_DAMAGE_CHECKPOINT	0.471975	0.47317
BIOCARTA_RANMS_PATHWAY	0.474515	0.48264
BIOCARTA_CD40_PATHWAY	0.478142	0.48486
KEGG_NON_HOMOLOGOUS_END_JOINING	0.479687	0.48601
KEGG_MELANOMA	0.480111	0.52103
KEGG_VIBRIO_CHOLERAE_INFECTION	0.482331	0.519
REACTOME_INTEGRIN_ALPHAIIB_BETA3_SIGNALING	0.482547	0.54413
REACTOME_FGFR1_LIGAND_BINDING_AND_ACTIVATION	0.482573	0.50443
KEGG_VALINE_LEUCINE_AND_ISOLEUCINE_BIOSYNTHESIS	0.482682	0.43194
KEGG_VALINE_LEUCINE_AND_ISOLEUCINE_DEGRADATION	0.484255	0.45298
BIOCARTA_BCELLSURVIVAL_PATHWAY	0.48457	0.50812
BIOCARTA_RARRXR_PATHWAY	0.484748	0.49119
KEGG_ASTHMA	0.485049	0.51128
BIOCARTA_FCER1_PATHWAY	0.486027	0.53501
REACTOME_ACYL_CHAIN_REMODELLING_OF_PG	0.486247	0.49051
BIOCARTA_P35ALZHEIMERS_PATHWAY	0.487073	0.52018
BIOCARTA_CCR5_PATHWAY	0.487157	0.5138
REACTOME_G_PROTEIN_BETA_GAMMA_SIGNALLING	0.48722	0.49258
KEGG_SMALL_CELL_LUNG_CANCER	0.487601	0.47768
REACTOME_SIGNALING_BY_NOTCH2	0.487738	0.50122
BIOCARTA_PDGF_PATHWAY	0.490581	0.47302
REACTOME_LIPID_DIGESTION_MOBILIZATION_AND_TRANSPORT	0.490652	0.57004
BIOCARTA_G1_PATHWAY	0.492704	0.53113
REACTOME_G_BETA_GAMMA_SIGNALLING_THROUGH_PLC_BETA	0.492715	0.50018
KEGG_DRUG_METABOLISM_CYTOCHROME_P450	0.49356	0.52073
KEGG_GLYCOSAMINOGLYCAN_BIOSYNTHESIS_CHONDROITIN_SULFATE	0.493982	0.55947
REACTOME_SIGNALING_BY_NOTCH3	0.494345	0.50794
BIOCARTA_PTDINS_PATHWAY	0.498918	0.48925
BIOCARTA_EGF_PATHWAY	0.499224	0.47401
BIOCARTA_NDKDYNAMIN_PATHWAY	0.501526	0.54836
REACTOME_SLBP_DEPENDENT_PROCESSING_OF_REPLICATION_DEPENDENT_HISTONE_PRE_MRNAS	0.503728	0.53398
REACTOME_DOWNREGULATION_OF_ERBB2_ERBB3_SIGNALING	0.505029	0.52745
REACTOME_SIGNALING_BY_BMP	0.506632	0.54939
BIOCARTA_CTLA4_PATHWAY	0.507514	0.52869
REACTOME_MYD88_MAL_CASCADE_INITIATED_ON_PLASMA_MEMBRANE	0.508552	0.48063
REACTOME_SIGNALING_BY_CONSTITUTIVELY_ACTIVE_EGFR	0.508656	0.5472
KEGG_ERBB_SIGNALING_PATHWAY	0.509054	0.53593
REACTOME_ADP_SIGNALLING_THROUGH_P2RY1	0.509865	0.52346
REACTOME_IL_7_SIGNALING	0.511378	0.4727
REACTOME_HDL_MEDIATED_LIPID_TRANSPORT	0.512465	0.54507
KEGG_PATHOGENIC_ESCHERICHIA_COLI_INFECTION	0.515869	0.51404
KEGG_PENTOSE_PHOSPHATE_PATHWAY	0.516093	0.50883
REACTOME_THROMBOXANE_SIGNALLING_THROUGH_TP_RECEPTOR	0.517225	0.52722
BIOCARTA_NGF_PATHWAY	0.518403	0.53095
REACTOME_PROCESSIVE_SYNTHESIS_ON_THE_LAGGING_STRAND	0.52006	0.519
REACTOME_MEIOTIC_RECOMBINATION	0.520427	0.51082
REACTOME_PURINE_CATABOLISM	0.520967	0.5
BIOCARTA_VEGF_PATHWAY	0.521234	0.55328
REACTOME_PRESYNAPTIC_NICOTINIC_ACETYLCHOLINE_RECEPTORS	0.521258	0.52933
REACTOME_SIGNALING_BY_NODAL	0.526911	0.57076
REACTOME_N_GLYCAN_TRIMMING_IN_THE_ER_AND_CALNEXIN_CALRETICULIN_CYCLE	0.527625	0.55218
BIOCARTA_BCR_PATHWAY	0.529044	0.58001
REACTOME_VIRAL_MESSENGER_RNA_SYNTHESIS	0.529287	0.45322
BIOCARTA_IL22BP_PATHWAY	0.530524	0.55553
REACTOME_ACYL_CHAIN_REMODELLING_OF_PS	0.531154	0.52902
BIOCARTA_RB_PATHWAY	0.532416	0.56718
KEGG_RNA_POLYMERASE	0.533832	0.42034
KEGG_FOCAL_ADHESION	0.535022	0.56977
REACTOME_GRB2_SOS_PROVIDES_LINKAGE_TO_MAPK_SIGNALING_FOR_INTERGRINS_	0.536108	0.57764
KEGG_EPITHELIAL_CELL_SIGNALING_IN_HELICOBACTER_PYLORI_INFECTION	0.538013	0.62788
REACTOME_REGULATION_OF_IFNA_SIGNALING	0.538693	0.56038
REACTOME_RIG_I_MDA5_MEDIATED_INDUCTION_OF_IFN_ALPHA_BETA_PATHWAYS	0.539507	0.60288
BIOCARTA_TRKA_PATHWAY	0.5399	0.56414
REACTOME_TCR_SIGNALING	0.540087	0.57682
REACTOME_TRANSPORT_OF_MATURE_TRANSCRIPT_TO_CYTOPLASM	0.540158	0.53037
REACTOME_NEGATIVE_REGULATORS_OF_RIG_I_MDA5_SIGNALING	0.541188	0.57276
REACTOME_INHIBITION_OF_THE_PROTEOLYTIC_ACTIVITY_OF_APC_C_REQUIRED_FOR_THE_ONSET_OF_ANAPHASE_BY_MITOTIC_SPINDLE_CHECKPOINT_COMPONENTS	0.541614	0.54033
BIOCARTA_IL10_PATHWAY	0.547492	0.54783
REACTOME_SIGNALING_BY_FGFR3_MUTANTS	0.547888	0.56468
REACTOME_SIGNALING_BY_ACTIVATED_POINT_MUTANTS_OF_FGFR1	0.549516	0.56452
BIOCARTA_KREB_PATHWAY	0.55113	0.56547
REACTOME_IRAK1_RECRUITS_IKK_COMPLEX	0.556038	0.55642
BIOCARTA_EPHA4_PATHWAY	0.558278	0.57233
KEGG_CELL_ADHESION_MOLECULES_CAMS	0.558914	0.58996
REACTOME_TRANSCRIPTION_COUPLED_NER_TC_NER	0.558915	0.48832
BIOCARTA_IGF1MTOR_PATHWAY	0.559437	0.56703
REACTOME_INSULIN_RECEPTOR_RECYCLING	0.560703	0.61121
REACTOME_APC_CDC20_MEDIATED_DEGRADATION_OF_NEK2A	0.562498	0.56645
REACTOME_TRANSFERRIN_ENDOCYTOSIS_AND_RECYCLING	0.562707	0.61396
REACTOME_IRON_UPTAKE_AND_TRANSPORT	0.563146	0.62041
KEGG_B_CELL_RECEPTOR_SIGNALING_PATHWAY	0.563423	0.62055
KEGG_NICOTINATE_AND_NICOTINAMIDE_METABOLISM	0.564414	0.57927
REACTOME_METAL_ION_SLC_TRANSPORTERS	0.565015	0.55897
REACTOME_DEADENYLATION_DEPENDENT_MRNA_DECAY	0.567135	0.59511
REACTOME_NFKB_IS_ACTIVATED_AND_SIGNALS_SURVIVAL	0.567235	0.57902
REACTOME_MRNA_DECAY_BY_3_TO_5_EXORIBONUCLEASE	0.567645	0.59517
REACTOME_CRMPS_IN_SEMA3A_SIGNALING	0.569199	0.58603
REACTOME_PI_3K_CASCADE	0.570134	0.53989
REACTOME_TRAF6_MEDIATED_INDUCTION_OF_TAK1_COMPLEX	0.571602	0.60081
KEGG_THYROID_CANCER	0.577121	0.58296
REACTOME_ACTIVATED_TAK1_MEDIATES_P38_MAPK_ACTIVATION	0.577282	0.49995
REACTOME_ABACAVIR_TRANSPORT_AND_METABOLISM	0.577379	0.59195
REACTOME_DOWNSTREAM_TCR_SIGNALING	0.578624	0.57163
REACTOME_ACYL_CHAIN_REMODELLING_OF_PI	0.581274	0.57311
BIOCARTA_THELPER_PATHWAY	0.582819	0.55896
REACTOME_TRAF6_MEDIATED_NFKB_ACTIVATION	0.584645	0.61254
REACTOME_NEP_NS2_INTERACTS_WITH_THE_CELLULAR_EXPORT_MACHINERY	0.586104	0.60628
BIOCARTA_ATRBRCA_PATHWAY	0.589919	0.60334
BIOCARTA_IL12_PATHWAY	0.590891	0.61358
REACTOME_ACTIVATED_TLR4_SIGNALLING	0.591675	0.56805
REACTOME_APOPTOTIC_EXECUTION_PHASE	0.59297	0.61356
REACTOME_HIGHLY_CALCIUM_PERMEABLE_POSTSYNAPTIC_NICOTINIC_ACETYLCHOLINE_RECEPTORS	0.593665	0.59172
KEGG_ABC_TRANSPORTERS	0.594504	0.59316
REACTOME_ION_TRANSPORT_BY_P_TYPE_ATPASES	0.595115	0.60996
BIOCARTA_IL5_PATHWAY	0.597626	0.56402
REACTOME_STRIATED_MUSCLE_CONTRACTION	0.59772	0.62044
KEGG_BASE_EXCISION_REPAIR	0.598245	0.55736
REACTOME_OPSINS	0.599304	0.60956
BIOCARTA_IL6_PATHWAY	0.600782	0.60076
BIOCARTA_INFLAM_PATHWAY	0.601558	0.6164
REACTOME_PROSTANOID_LIGAND_RECEPTORS	0.601662	0.58177
REACTOME_SPHINGOLIPID_METABOLISM	0.604052	0.57184
REACTOME_ACTIVATION_OF_THE_PRE_REPLICATIVE_COMPLEX	0.606194	0.60346
REACTOME_TGF_BETA_RECEPTOR_SIGNALING_IN_EMT_EPITHELIAL_TO_MESENCHYMAL_TRANSITION	0.608359	0.58514
BIOCARTA_RNA_PATHWAY	0.610469	0.62686
KEGG_LINOLEIC_ACID_METABOLISM	0.610579	0.62524
BIOCARTA_EPO_PATHWAY	0.611971	0.61841
REACTOME_FGFR4_LIGAND_BINDING_AND_ACTIVATION	0.612827	0.61614
REACTOME_TAK1_ACTIVATES_NFKB_BY_PHOSPHORYLATION_AND_ACTIVATION_OF_IKKS_COMPLEX	0.613829	0.6461
REACTOME_ACTIVATED_NOTCH1_TRANSMITS_SIGNAL_TO_THE_NUCLEUS	0.614558	0.65474
REACTOME_NEGATIVE_REGULATION_OF_FGFR_SIGNALING	0.615271	0.64253
REACTOME_DEFENSINS	0.616032	0.58933
BIOCARTA_IL2RB_PATHWAY	0.616125	0.62157
REACTOME_GPVI_MEDIATED_ACTIVATION_CASCADE	0.616941	0.6107
KEGG_ARGININE_AND_PROLINE_METABOLISM	0.617751	0.57585
KEGG_CITRATE_CYCLE_TCA_CYCLE	0.619094	0.58236
REACTOME_FATTY_ACYL_COA_BIOSYNTHESIS	0.620254	0.65728
REACTOME_RESPIRATORY_ELECTRON_TRANSPORT_ATP_SYNTHESIS_BY_CHEMIOSMOTIC_COUPLING_AND_HEAT_PRODUCTION_BY_UNCOUPLING_PROTEINS_	0.621028	0.5926
REACTOME_LIPOPROTEIN_METABOLISM	0.621183	0.66928
REACTOME_UNFOLDED_PROTEIN_RESPONSE	0.623693	0.64534
BIOCARTA_TOB1_PATHWAY	0.625311	0.65338
BIOCARTA_PML_PATHWAY	0.626945	0.54941
REACTOME_SEMA3A_PLEXIN_REPULSION_SIGNALING_BY_INHIBITING_INTEGRIN_ADHESION	0.627716	0.63963
REACTOME_BIOLOGICAL_OXIDATIONS	0.628323	0.68701
REACTOME_G2_M_CHECKPOINTS	0.628924	0.64622
REACTOME_TELOMERE_MAINTENANCE	0.630855	0.65468
REACTOME_APC_C_CDC20_MEDIATED_DEGRADATION_OF_CYCLIN_B	0.631401	0.62778
REACTOME_CHROMOSOME_MAINTENANCE	0.635456	0.67465
REACTOME_CTNNB1_PHOSPHORYLATION_CASCADE	0.637534	0.65859
REACTOME_ZINC_TRANSPORTERS	0.638385	0.635
BIOCARTA_CERAMIDE_PATHWAY	0.641098	0.64872
REACTOME_DEADENYLATION_OF_MRNA	0.641491	0.6323
REACTOME_REMOVAL_OF_THE_FLAP_INTERMEDIATE_FROM_THE_C_STRAND	0.644452	0.61611
BIOCARTA_AKAP95_PATHWAY	0.644965	0.63764
REACTOME_VITAMIN_B5_PANTOTHENATE_METABOLISM	0.64881	0.66128
BIOCARTA_41BB_PATHWAY	0.649058	0.67416
KEGG_BASAL_CELL_CARCINOMA	0.649186	0.64663
KEGG_GLYCINE_SERINE_AND_THREONINE_METABOLISM	0.649866	0.57255
REACTOME_GLYCEROPHOSPHOLIPID_BIOSYNTHESIS	0.650002	0.54315
REACTOME_SEMA3A_PAK_DEPENDENT_AXON_REPULSION	0.650194	0.66629
REACTOME_SYNTHESIS_OF_BILE_ACIDS_AND_BILE_SALTS_VIA_24_HYDROXYCHOLESTEROL	0.651706	0.63066
REACTOME_CLASS_B_2_SECRETIN_FAMILY_RECEPTORS	0.652159	0.63767
REACTOME_MEMBRANE_BINDING_AND_TARGETTING_OF_GAG_PROTEINS	0.652205	0.66168
REACTOME_SRP_DEPENDENT_COTRANSLATIONAL_PROTEIN_TARGETING_TO_MEMBRANE	0.652552	0.68426
REACTOME_REGULATION_OF_INSULIN_SECRETION_BY_ACETYLCHOLINE	0.65287	0.65359
REACTOME_NRIF_SIGNALS_CELL_DEATH_FROM_THE_NUCLEUS	0.654033	0.66959
REACTOME_BASE_FREE_SUGAR_PHOSPHATE_REMOVAL_VIA_THE_SINGLE_NUCLEOTIDE_REPLACEMENT_PATHWAY	0.657045	0.60597
REACTOME_CHONDROITIN_SULFATE_BIOSYNTHESIS	0.659428	0.69549
BIOCARTA_TALL1_PATHWAY	0.659667	0.68115
BIOCARTA_HIVNEF_PATHWAY	0.661269	0.60366
REACTOME_CD28_CO_STIMULATION	0.6637	0.67613
REACTOME_STEROID_HORMONES	0.664381	0.68247
REACTOME_MUSCLE_CONTRACTION	0.66441	0.70773
REACTOME_COSTIMULATION_BY_THE_CD28_FAMILY	0.664413	0.69867
KEGG_GLUTATHIONE_METABOLISM	0.666485	0.69934
BIOCARTA_LONGEVITY_PATHWAY	0.668433	0.68961
REACTOME_ACTIVATION_OF_ATR_IN_RESPONSE_TO_REPLICATION_STRESS	0.668595	0.68148
REACTOME_TRANSPORT_TO_THE_GOLGI_AND_SUBSEQUENT_MODIFICATION	0.669678	0.70395
KEGG_MISMATCH_REPAIR	0.66986	0.70051
REACTOME_FANCONI_ANEMIA_PATHWAY	0.672102	0.69584
REACTOME_REVERSIBLE_HYDRATION_OF_CARBON_DIOXIDE	0.672469	0.67236
REACTOME_REGULATION_OF_THE_FANCONI_ANEMIA_PATHWAY	0.672725	0.67048
REACTOME_MICRORNA_MIRNA_BIOGENESIS	0.675064	0.61546
REACTOME_ACETYLCHOLINE_BINDING_AND_DOWNSTREAM_EVENTS	0.676847	0.67888
BIOCARTA_CTCF_PATHWAY	0.678216	0.67619
REACTOME_INTERACTIONS_OF_VPR_WITH_HOST_CELLULAR_PROTEINS	0.678539	0.71004
KEGG_BIOSYNTHESIS_OF_UNSATURATED_FATTY_ACIDS	0.678688	0.68433
REACTOME_FORMATION_OF_TUBULIN_FOLDING_INTERMEDIATES_BY_CCT_TRIC	0.678982	0.69061
REACTOME_GLUTATHIONE_CONJUGATION	0.679857	0.70206
BIOCARTA_NKT_PATHWAY	0.680002	0.6874
KEGG_T_CELL_RECEPTOR_SIGNALING_PATHWAY	0.680852	0.7219
BIOCARTA_PITX2_PATHWAY	0.682342	0.68218
KEGG_SYSTEMIC_LUPUS_ERYTHEMATOSUS	0.685516	0.70055
REACTOME_RESOLUTION_OF_AP_SITES_VIA_THE_MULTIPLE_NUCLEOTIDE_PATCH_REPLACEMENT_PATHWAY	0.688183	0.63982
REACTOME_RESOLUTION_OF_AP_SITES_VIA_THE_SINGLE_NUCLEOTIDE_REPLACEMENT_PATHWAY	0.688642	0.64873
REACTOME_NOTCH_HLH_TRANSCRIPTION_PATHWAY	0.68961	0.70143
REACTOME_IKK_COMPLEX_RECRUITMENT_MEDIATED_BY_RIP1	0.690191	0.70049
REACTOME_CD28_DEPENDENT_PI3K_AKT_SIGNALING	0.690728	0.677
BIOCARTA_GRANULOCYTES_PATHWAY	0.691485	0.70555
REACTOME_ACTIVATED_POINT_MUTANTS_OF_FGFR2	0.693431	0.70538
REACTOME_SYNTHESIS_OF_VERY_LONG_CHAIN_FATTY_ACYL_COAS	0.697407	0.71668
REACTOME_FGFR2C_LIGAND_BINDING_AND_ACTIVATION	0.699456	0.70536
REACTOME_PLATELET_SENSITIZATION_BY_LDL	0.699523	0.70795
REACTOME_SYNTHESIS_OF_PA	0.69998	0.70363
REACTOME_SMOOTH_MUSCLE_CONTRACTION	0.702272	0.73162
KEGG_PEROXISOME	0.702952	0.65195
REACTOME_PHOSPHORYLATION_OF_THE_APC_C	0.70394	0.6796
REACTOME_METABOLISM_OF_NON_CODING_RNA	0.707843	0.73806
REACTOME_SHC_MEDIATED_CASCADE	0.707991	0.73234
REACTOME_PTM_GAMMA_CARBOXYLATION_HYPUSINE_FORMATION_AND_ARYLSULFATASE_ACTIVATION	0.710276	0.55522
REACTOME_BASE_EXCISION_REPAIR	0.712632	0.67
KEGG_LYSINE_DEGRADATION	0.715889	0.75068
REACTOME_EICOSANOID_LIGAND_BINDING_RECEPTORS	0.717646	0.70859
REACTOME_METABOLISM_OF_VITAMINS_AND_COFACTORS	0.718045	0.73965
REACTOME_ACTIVATION_OF_IRF3_IRF7_MEDIATED_BY_TBK1_IKK_EPSILON	0.71814	0.72987
REACTOME_SMAD2_SMAD3_SMAD4_HETEROTRIMER_REGULATES_TRANSCRIPTION	0.719931	0.75411
REACTOME_INTEGRIN_CELL_SURFACE_INTERACTIONS	0.720277	0.75959
REACTOME_TRANSPORT_OF_GLUCOSE_AND_OTHER_SUGARS_BILE_SALTS_AND_ORGANIC_ACIDS_METAL_IONS_AND_AMINE_COMPOUNDS	0.720881	0.66385
BIOCARTA_TNFR2_PATHWAY	0.722719	0.71733
BIOCARTA_ERK_PATHWAY	0.722885	0.72463
BIOCARTA_RANKL_PATHWAY	0.724009	0.73836
REACTOME_APOPTOSIS_INDUCED_DNA_FRAGMENTATION	0.725413	0.72255
BIOCARTA_TID_PATHWAY	0.726328	0.74357
REACTOME_CALNEXIN_CALRETICULIN_CYCLE	0.729116	0.73665
REACTOME_RECRUITMENT_OF_NUMA_TO_MITOTIC_CENTROSOMES	0.729829	0.73028
BIOCARTA_MTA3_PATHWAY	0.729879	0.70569
KEGG_ENDOCYTOSIS	0.73014	0.74783
REACTOME_KERATAN_SULFATE_BIOSYNTHESIS	0.730776	0.72503
REACTOME_PREFOLDIN_MEDIATED_TRANSFER_OF_SUBSTRATE_TO_CCT_TRIC	0.73146	0.7468
KEGG_TAURINE_AND_HYPOTAURINE_METABOLISM	0.736247	0.74437
REACTOME_TRAF6_MEDIATED_IRF7_ACTIVATION	0.738757	0.73521
REACTOME_ANTIGEN_PRESENTATION_FOLDING_ASSEMBLY_AND_PEPTIDE_LOADING_OF_CLASS_I_MHC	0.739592	0.74949
KEGG_PROPANOATE_METABOLISM	0.739825	0.67878
REACTOME_TRAF3_DEPENDENT_IRF_ACTIVATION_PATHWAY	0.739909	0.72456
KEGG_OXIDATIVE_PHOSPHORYLATION	0.739927	0.73448
KEGG_TERPENOID_BACKBONE_BIOSYNTHESIS	0.740807	0.75044
REACTOME_EXTENSION_OF_TELOMERES	0.740936	0.74055
KEGG_PPAR_SIGNALING_PATHWAY	0.741046	0.74313
REACTOME_TRANSLATION	0.741076	0.78724
REACTOME_DEPOSITION_OF_NEW_CENPA_CONTAINING_NUCLEOSOMES_AT_THE_CENTROMERE	0.741268	0.74561
REACTOME_SYNTHESIS_OF_BILE_ACIDS_AND_BILE_SALTS_VIA_7ALPHA_HYDROXYCHOLESTEROL	0.741911	0.73448
REACTOME_PRE_NOTCH_PROCESSING_IN_GOLGI	0.742518	0.74618
BIOCARTA_WNT_PATHWAY	0.742885	0.7589
REACTOME_THE_ACTIVATION_OF_ARYLSULFATASES	0.744093	0.75791
REACTOME_N_GLYCAN_ANTENNAE_ELONGATION_IN_THE_MEDIAL_TRANS_GOLGI	0.747165	0.75164
REACTOME_RNA_POL_III_TRANSCRIPTION_INITIATION_FROM_TYPE_3_PROMOTER	0.748492	0.68448
REACTOME_ACYL_CHAIN_REMODELLING_OF_PE	0.74873	0.74802
REACTOME_ACYL_CHAIN_REMODELLING_OF_PC	0.749157	0.75093
REACTOME_GLYCOSPHINGOLIPID_METABOLISM	0.751619	0.78373
BIOCARTA_TNFR1_PATHWAY	0.751697	0.68437
BIOCARTA_GLEEVEC_PATHWAY	0.753431	0.75924
REACTOME_IRAK2_MEDIATED_ACTIVATION_OF_TAK1_COMPLEX_UPON_TLR7_8_OR_9_STIMULATION	0.753468	0.75509
REACTOME_N_GLYCAN_ANTENNAE_ELONGATION	0.753472	0.75185
REACTOME_CYTOSOLIC_SULFONATION_OF_SMALL_MOLECULES	0.754246	0.75856
REACTOME_FGFR_LIGAND_BINDING_AND_ACTIVATION	0.754956	0.76674
KEGG_AUTOIMMUNE_THYROID_DISEASE	0.755567	0.76029
REACTOME_TRANSPORT_OF_RIBONUCLEOPROTEINS_INTO_THE_HOST_NUCLEUS	0.756863	0.7764
KEGG_BUTANOATE_METABOLISM	0.762283	0.78149
REACTOME_P75NTR_SIGNALS_VIA_NFKB	0.762672	0.77177
BIOCARTA_SARS_PATHWAY	0.766399	0.75535
REACTOME_REGULATION_OF_GLUCOKINASE_BY_GLUCOKINASE_REGULATORY_PROTEIN	0.76733	0.78755
REACTOME_PHASE_II_CONJUGATION	0.767719	0.80708
BIOCARTA_GLYCOLYSIS_PATHWAY	0.768051	0.77241
BIOCARTA_IL2_PATHWAY	0.771288	0.76247
REACTOME_DCC_MEDIATED_ATTRACTIVE_SIGNALING	0.77603	0.78575
BIOCARTA_NTHI_PATHWAY	0.776855	0.78582
BIOCARTA_STRESS_PATHWAY	0.778343	0.79754
KEGG_NITROGEN_METABOLISM	0.778562	0.76282
REACTOME_ALPHA_LINOLENIC_ACID_ALA_METABOLISM	0.780548	0.75703
REACTOME_DOUBLE_STRAND_BREAK_REPAIR	0.783828	0.78648
REACTOME_NONSENSE_MEDIATED_DECAY_ENHANCED_BY_THE_EXON_JUNCTION_COMPLEX	0.7866	0.78419
KEGG_SULFUR_METABOLISM	0.786884	0.78669
KEGG_TOLL_LIKE_RECEPTOR_SIGNALING_PATHWAY	0.78693	0.79466
REACTOME_RNA_POL_III_TRANSCRIPTION	0.788572	0.7451
REACTOME_TERMINATION_OF_O_GLYCAN_BIOSYNTHESIS	0.788574	0.78553
REACTOME_BETA_DEFENSINS	0.788858	0.76725
REACTOME_GLYCOGEN_BREAKDOWN_GLYCOGENOLYSIS	0.789408	0.8003
BIOCARTA_CBL_PATHWAY	0.791577	0.79967
KEGG_PRIMARY_BILE_ACID_BIOSYNTHESIS	0.795877	0.78591
REACTOME_VEGF_LIGAND_RECEPTOR_INTERACTIONS	0.797789	0.79624
KEGG_SPHINGOLIPID_METABOLISM	0.798599	0.81667
BIOCARTA_RAB_PATHWAY	0.79882	0.78113
KEGG_PRIMARY_IMMUNODEFICIENCY	0.799931	0.79925
REACTOME_INFLUENZA_LIFE_CYCLE	0.802895	0.80833
REACTOME_3_UTR_MEDIATED_TRANSLATIONAL_REGULATION	0.804483	0.81311
REACTOME_ACTIVATION_OF_RAC	0.805406	0.80238
REACTOME_CD28_DEPENDENT_VAV1_PATHWAY	0.806319	0.80874
BIOCARTA_MONOCYTE_PATHWAY	0.807244	0.8143
REACTOME_HOMOLOGOUS_RECOMBINATION_REPAIR_OF_REPLICATION_INDEPENDENT_DOUBLE_STRAND_BREAKS	0.812462	0.80374
BIOCARTA_DNAFRAGMENT_PATHWAY	0.813546	0.80805
REACTOME_RNA_POL_III_TRANSCRIPTION_TERMINATION	0.813815	0.81294
KEGG_LEISHMANIA_INFECTION	0.817135	0.84012
REACTOME_TRIGLYCERIDE_BIOSYNTHESIS	0.817351	0.83958
REACTOME_APOPTOTIC_CLEAVAGE_OF_CELL_ADHESION_PROTEINS	0.818323	0.81412
BIOCARTA_TH1TH2_PATHWAY	0.820446	0.82672
REACTOME_IL_6_SIGNALING	0.820975	0.81928
REACTOME_E2F_ENABLED_INHIBITION_OF_PRE_REPLICATION_COMPLEX_FORMATION	0.824911	0.82877
REACTOME_PERK_REGULATED_GENE_EXPRESSION	0.825784	0.82371
BIOCARTA_RELA_PATHWAY	0.826347	0.81867
REACTOME_KERATAN_SULFATE_KERATIN_METABOLISM	0.827833	0.81936
REACTOME_ASSOCIATION_OF_LICENSING_FACTORS_WITH_THE_PRE_REPLICATIVE_COMPLEX	0.829609	0.83034
REACTOME_BASIGIN_INTERACTIONS	0.831293	0.83102
REACTOME_MITOCHONDRIAL_FATTY_ACID_BETA_OXIDATION	0.834485	0.84168
REACTOME_SYNTHESIS_OF_BILE_ACIDS_AND_BILE_SALTS	0.835435	0.82988
KEGG_ADIPOCYTOKINE_SIGNALING_PATHWAY	0.837235	0.85686
REACTOME_INFLUENZA_VIRAL_RNA_TRANSCRIPTION_AND_REPLICATION	0.838876	0.82288
REACTOME_TIGHT_JUNCTION_INTERACTIONS	0.842978	0.84008
BIOCARTA_ETS_PATHWAY	0.843711	0.81915
KEGG_NOD_LIKE_RECEPTOR_SIGNALING_PATHWAY	0.84445	0.82503
REACTOME_RECYCLING_OF_BILE_ACIDS_AND_SALTS	0.84486	0.84779
REACTOME_INTERFERON_GAMMA_SIGNALING	0.846999	0.8522
REACTOME_SIGNALING_BY_ROBO_RECEPTOR	0.84827	0.85662
REACTOME_RNA_POL_III_CHAIN_ELONGATION	0.848287	0.84287
REACTOME_CDC6_ASSOCIATION_WITH_THE_ORC_ORIGIN_COMPLEX	0.849366	0.84663
REACTOME_PEPTIDE_CHAIN_ELONGATION	0.850863	0.84669
REACTOME_METABOLISM_OF_STEROID_HORMONES_AND_VITAMINS_A_AND_D	0.850938	0.85402
KEGG_AMINO_SUGAR_AND_NUCLEOTIDE_SUGAR_METABOLISM	0.851046	0.87294
BIOCARTA_FAS_PATHWAY	0.859752	0.871
KEGG_HEMATOPOIETIC_CELL_LINEAGE	0.859775	0.8677
BIOCARTA_TOLL_PATHWAY	0.860494	0.83719
REACTOME_PEROXISOMAL_LIPID_METABOLISM	0.860596	0.82617
KEGG_CYSTEINE_AND_METHIONINE_METABOLISM	0.861808	0.82097
REACTOME_REPAIR_SYNTHESIS_FOR_GAP_FILLING_BY_DNA_POL_IN_TC_NER	0.862793	0.85829
REACTOME_NEGATIVE_REGULATION_OF_THE_PI3K_AKT_NETWORK	0.863058	0.85987
REACTOME_ACTIVATION_OF_THE_MRNA_UPON_BINDING_OF_THE_CAP_BINDING_COMPLEX_AND_EIFS_AND_SUBSEQUENT_BINDING_TO_43S	0.865125	0.88578
BIOCARTA_GSK3_PATHWAY	0.866029	0.88042
REACTOME_OLFACTORY_SIGNALING_PATHWAY	0.869013	0.84142
BIOCARTA_ARF_PATHWAY	0.87353	0.87354
REACTOME_P75NTR_RECRUITS_SIGNALLING_COMPLEXES	0.874379	0.87084
REACTOME_FORMATION_OF_THE_TERNARY_COMPLEX_AND_SUBSEQUENTLY_THE_43S_COMPLEX	0.875335	0.89568
BIOCARTA_EPONFKB_PATHWAY	0.87821	0.88574
KEGG_ARACHIDONIC_ACID_METABOLISM	0.879857	0.8888
REACTOME_CITRIC_ACID_CYCLE_TCA_CYCLE	0.881034	0.88849
KEGG_METABOLISM_OF_XENOBIOTICS_BY_CYTOCHROME_P450	0.881582	0.88979
BIOCARTA_CTL_PATHWAY	0.886634	0.89372
REACTOME_INTERFERON_ALPHA_BETA_SIGNALING	0.887682	0.90324
REACTOME_TRANSPORT_OF_MATURE_MRNA_DERIVED_FROM_AN_INTRONLESS_TRANSCRIPT	0.889607	0.89988
REACTOME_ENDOSOMAL_SORTING_COMPLEX_REQUIRED_FOR_TRANSPORT_ESCRT	0.892186	0.88931
REACTOME_IL1_SIGNALING	0.892948	0.88217
KEGG_O_GLYCAN_BIOSYNTHESIS	0.893347	0.90235
BIOCARTA_LYM_PATHWAY	0.900184	0.89971
REACTOME_RNA_POL_III_TRANSCRIPTION_INITIATION_FROM_TYPE_2_PROMOTER	0.903736	0.90039
KEGG_RIBOSOME	0.90633	0.8977
KEGG_RETINOL_METABOLISM	0.90747	0.91749
REACTOME_PLATELET_ADHESION_TO_EXPOSED_COLLAGEN	0.910653	0.91449
REACTOME_EXTRACELLULAR_MATRIX_ORGANIZATION	0.911135	0.91834
REACTOME_YAP1_AND_WWTR1_TAZ_STIMULATED_GENE_EXPRESSION	0.914936	0.91709
REACTOME_TCA_CYCLE_AND_RESPIRATORY_ELECTRON_TRANSPORT	0.915508	0.89879
REACTOME_SYNTHESIS_OF_PE	0.915895	0.91858
KEGG_CYTOKINE_CYTOKINE_RECEPTOR_INTERACTION	0.916801	0.9318
REACTOME_REGULATION_OF_IFNG_SIGNALING	0.918554	0.92411
KEGG_INTESTINAL_IMMUNE_NETWORK_FOR_IGA_PRODUCTION	0.920071	0.927
BIOCARTA_LAIR_PATHWAY	0.924932	0.92973
BIOCARTA_MYOSIN_PATHWAY	0.926847	0.93007
KEGG_FATTY_ACID_METABOLISM	0.927195	0.92636
REACTOME_RESPIRATORY_ELECTRON_TRANSPORT	0.932782	0.88712
BIOCARTA_TCYTOTOXIC_PATHWAY	0.932799	0.93146
REACTOME_ACTIVATION_OF_CHAPERONE_GENES_BY_ATF6_ALPHA	0.933506	0.93112
REACTOME_KERATAN_SULFATE_DEGRADATION	0.935257	0.93594
REACTOME_CREATION_OF_C4_AND_C2_ACTIVATORS	0.938301	0.93187
KEGG_ECM_RECEPTOR_INTERACTION	0.940772	0.90639
KEGG_ALLOGRAFT_REJECTION	0.942085	0.94388
REACTOME_EXTRINSIC_PATHWAY_FOR_APOPTOSIS	0.948616	0.95432
REACTOME_ACTIVATION_OF_GENES_BY_ATF4	0.948668	0.95408
REACTOME_O_LINKED_GLYCOSYLATION_OF_MUCINS	0.949906	0.95725
REACTOME_BILE_ACID_AND_BILE_SALT_METABOLISM	0.950232	0.94717
REACTOME_JNK_C_JUN_KINASES_PHOSPHORYLATION_AND_ACTIVATION_MEDIATED_BY_ACTIVATED_HUMAN_TAK1	0.952911	0.95413
KEGG_ALANINE_ASPARTATE_AND_GLUTAMATE_METABOLISM	0.953082	0.95596
REACTOME_IMMUNOREGULATORY_INTERACTIONS_BETWEEN_A_LYMPHOID_AND_A_NON_LYMPHOID_CELL	0.953344	0.95184
KEGG_REGULATION_OF_AUTOPHAGY	0.953675	0.95128
REACTOME_CTLA4_INHIBITORY_SIGNALING	0.956475	0.9555
KEGG_GALACTOSE_METABOLISM	0.959869	0.95434
REACTOME_INITIAL_TRIGGERING_OF_COMPLEMENT	0.961358	0.95807
REACTOME_ACTIVATION_OF_CHAPERONES_BY_ATF6_ALPHA	0.96338	0.96222
BIOCARTA_NFKB_PATHWAY	0.963476	0.96551
BIOCARTA_VITCB_PATHWAY	0.963646	0.96419
KEGG_GLYCOLYSIS_GLUCONEOGENESIS	0.963972	0.95577
REACTOME_CHEMOKINE_RECEPTORS_BIND_CHEMOKINES	0.965103	0.96602
KEGG_RIG_I_LIKE_RECEPTOR_SIGNALING_PATHWAY	0.96748	0.97278
REACTOME_FACILITATIVE_NA_INDEPENDENT_GLUCOSE_TRANSPORTERS	0.967871	0.96934
REACTOME_SULFUR_AMINO_ACID_METABOLISM	0.969518	0.97011
BIOCARTA_CLASSIC_PATHWAY	0.972923	0.97471
BIOCARTA_CYTOKINE_PATHWAY	0.975425	0.97807
REACTOME_AMINO_ACID_SYNTHESIS_AND_INTERCONVERSION_TRANSAMINATION	0.97665	0.97928
REACTOME_GLUCOSE_TRANSPORT	0.976907	0.97859
BIOCARTA_BARRESTIN_PATHWAY	0.978853	0.97846
REACTOME_PASSIVE_TRANSPORT_BY_AQUAPORINS	0.98231	0.98318
KEGG_STARCH_AND_SUCROSE_METABOLISM	0.983274	0.97567
REACTOME_COLLAGEN_FORMATION	0.984569	0.9862
BIOCARTA_IL1R_PATHWAY	0.987511	0.98884
BIOCARTA_KERATINOCYTE_PATHWAY	0.988025	0.98654
REACTOME_PYRUVATE_METABOLISM_AND_CITRIC_ACID_TCA_CYCLE	0.988152	0.98934
REACTOME_COMPLEMENT_CASCADE	0.988701	0.98885
REACTOME_PYRUVATE_METABOLISM	0.989882	0.98915
BIOCARTA_SODD_PATHWAY	0.990587	0.99188
KEGG_CYTOSOLIC_DNA_SENSING_PATHWAY	0.991493	0.99129
REACTOME_REGULATION_OF_PYRUVATE_DEHYDROGENASE_PDH_COMPLEX	0.993356	0.99289
REACTOME_BILE_SALT_AND_ORGANIC_ANION_SLC_TRANSPORTERS	0.99626	0.99588
REACTOME_NFKB_ACTIVATION_THROUGH_FADD_RIP1_PATHWAY_MEDIATED_BY_CASPASE_8_AND10	0.996379	0.99645
BIOCARTA_COMP_PATHWAY	0.997804	0.99776
BIOCARTA_LECTIN_PATHWAY	0.997918	0.99793
KEGG_GRAFT_VERSUS_HOST_DISEASE	0.998597	0.9985
BIOCARTA_SET_PATHWAY	0.99899	0.99876
