# Supplementary material for: Genome-wide association analyses of chronotype in 697,828 individuals provides insights into circadian rhythms
Source: Nat Commun. 2019 Jan 29;10:343. doi: 10.1038/s41467-018-08259-7 (PMC6351539; doi:10.1038/s41467-018-08259-7)
Supplement: Supplementary file 9 — Supplementary Data 6 [file 41467_2018_8259_MOESM9_ESM.xlsx]

## Sheet: Supp Data 6
Supplementary Data 6. Gene set enrichment results from MAGENTA. We used 110Kb upstream and 40Kb downstream limits for assigning variants to genes and with the number of permutations set to 10,000.
Database	Gene set	ORIG_GS_SIZE	EFF_GS_SIZE	#_GENES_ABS_LIST	#_GENES_WO_SCORE	#_GENES_REM_PROXIM	MED_GENE_SIZE_KB	MEAN_GENE_SIZE_KB	NOMINAL_GSEA_PVAL_95PERC_CUTOFF	FDR_95PERC_CUTOFF	EXP_#_GENES_ABOVE_95PERC_CUTOFF	OBS_#_GENES_ABOVE_95PERC_CUTOFF	NOMINAL_GSEA_PVAL_75PERC_CUTOFF	FDR_75PERC_CUTOFF	EXP_#_GENES_ABOVE_75PERC_CUTOFF	OBS_#_GENES_ABOVE_75PERC_CUTOFF	#_GENES_FLAGGED
KEGG	KEGG_CIRCADIAN_RHYTHM_MAMMAL	13	13	0	0	0	36	56	1.9e-05	0.0005	1	6	1e-05	0.0003	3	11	0
Panther	Circadian_clock_system	9	9	0	0	0	45	58	3.1e-05	0.0011	0	5	0.000104	0.0025	2	8	0
PANTHER_BIOLOGICAL_PROCESS	Proteolysis	960	720	117	1	122	28	63	0.0003	0.16395	36	56	0.0065	0.18579	180	207	0
GOTERM	peptide hormone binding	20	20	0	0	0	16	62	0.000343	0.2146	1	6	0.041143	0.428669	5	9	0
PANTHER_BIOLOGICAL_PROCESS	Lactation,_mammary_development	13	9	0	0	4	10	42	0.0004	0.0058	0	4	0.0016	0.0326	2	7	0
GOTERM	RNA splicing	265	251	8	0	6	20	41	0.0007	0.81604	13	25	0.0096	0.309662	63	80	0
GOTERM	peptidase activity	490	422	12	1	55	31	70	0.0009	0.711911	21	36	0.0048	0.273253	106	128	0
REACTOME	MRNA_SPLICING	107	107	0	0	0	15	23	0.001	0.29695	5	14	0.0026	0.11443	27	40	0
Panther	De_novo_purine_biosynthesis	26	24	0	0	2	31	56	0.0012	0.0414	1	6	0.0548	0.522857	6	10	0
KEGG	KEGG_SPLICEOSOME	128	125	2	0	1	16	24	0.001313	0.104233	6	15	1.5e-05	0.00135	31	53	0
REACTOME	STRIATED_MUSCLE_CONTRACTION	31	29	0	0	2	21	118	0.0022	0.5642	1	6	0.163	0.423801	7	10	0
GOTERM	proteolysis	434	369	9	0	56	30	72	0.0023	0.67309	18	31	0.1242	0.636758	92	102	0
REACTOME	ELONGATION_AND_PROCESSING_OF_CAPPED_TRANSCRIPTS	134	134	0	0	0	17	25	0.0024	0.35218	7	15	0.001	0.0621429	34	50	0
GOTERM	single-stranded DNA binding	49	49	0	0	0	23	48	0.0028	0.714583	2	8	0.0376	0.458107	12	18	0
KEGG	KEGG_AMINOACYL_TRNA_BIOSYNTHESIS	41	39	1	0	1	34	56	0.0032	0.12565	2	7	0.247	0.537669	10	12	0
REACTOME	TRNA_AMINOACYLATION	40	39	0	0	1	34	55	0.0032	0.259633	2	7	0.2575	0.525113	10	12	0
GOTERM	nervous system development	376	355	1	0	20	34	118	0.0033	0.688795	18	30	0.0001	0.07445	89	118	0
PANTHER_MOLECULAR_FUNCTION	Serine_protease	189	137	23	0	29	20	49	0.0034	0.2915	7	15	0.5516	0.846965	34	34	0
REACTOME	PROCESSING_OF_CAPPED_INTRON_CONTAINING_PRE_MRNA	138	138	0	0	0	20	30	0.0034	0.399517	7	15	0.0166	0.245346	35	46	0
GOTERM	ribonucleoprotein complex	103	102	1	0	0	13	28	0.0036	0.690188	5	12	0.2411	0.739397	26	29	0
PANTHER_MOLECULAR_FUNCTION	Ribonucleoprotein	96	65	30	0	1	18	45	0.004	0.35745	3	9	0.0674	0.483296	16	22	0
GOTERM	negative regulation of signal transduction	42	42	0	0	0	36	80	0.0042	0.7652	2	7	0.1404	0.630476	11	14	0
GOTERM	rhythmic process	14	14	0	0	0	46	143	0.0046	0.98665	1	4	0.0422	0.415332	4	7	0
Panther	Angiogenesis	80	78	1	0	1	39	82	0.0047	0.16895	4	10	0.2137	0.56702	20	23	0
GOTERM	signal transducer activity	289	272	1	1	15	36	80	0.005	0.638515	14	24	0.0385	0.504165	68	81	0
KEGG	KEGG_PURINE_METABOLISM	159	156	0	0	3	35	95	0.005	0.17612	8	16	0.0009	0.0773333	39	56	0
REACTOME	METABLISM_OF_NUCLEOTIDES	71	69	0	0	2	29	58	0.0053	0.355175	3	9	0.0243	0.247881	17	25	0
GOTERM	spliceosomal complex	123	120	2	0	1	19	26	0.0058	0.633616	6	13	0.0139	0.390109	30	41	0
PANTHER_MOLECULAR_FUNCTION	Aminoacyl-tRNA_synthetase	36	33	1	0	2	35	51	0.0059	0.5746	2	6	0.1796	0.567737	8	11	0
GOTERM	guanyl nucleotide binding	18	16	0	0	2	54	91	0.0062	0.9113	1	4	0.3768	0.777346	4	5	0
GOTERM	positive regulation of axonogenesis	15	15	0	0	0	33	195	0.0065	1	1	4	0.0191	0.332888	4	8	0
PANTHER_BIOLOGICAL_PROCESS	Stress_response	200	178	18	0	4	23	52	0.0066	0.43	9	17	0.0007	0.0326667	45	65	0
PANTHER_BIOLOGICAL_PROCESS	Amino_acid_activation	38	35	1	0	2	39	49	0.0067	0.221633	2	6	0.2429	0.653516	9	11	0
GOTERM	positive regulation of apoptosis	95	93	0	0	2	27	81	0.0076	0.619771	5	11	0.1025	0.610653	23	29	0
REACTOME	FORMATION_AND_MATURATION_OF_MRNA_TRANSCRIPT	152	152	0	0	0	18	30	0.0076	0.393136	8	15	0.0003	0.0866	38	57	0
GOTERM	transcriptional repressor complex	28	28	0	0	0	48	113	0.0097	0.6645	1	5	0.0654	0.531968	7	11	0
GOTERM	cardiac muscle contraction	18	18	0	0	0	19	82	0.0103	0.7788	1	4	0.2779	0.731236	5	6	0
KEGG	KEGG_PHENYLALANINE_METABOLISM	18	17	0	0	1	27	39	0.0104	0.135625	1	4	0.6484	0.754232	4	4	0
GOTERM	spliceosome assembly	19	18	1	0	0	17	37	0.0105	0.686992	1	4	0.2881	0.735961	5	6	0
REACTOME	MUSCLE_CONTRACTION	51	48	0	0	3	26	104	0.0105	0.372433	2	7	0.3021	0.584956	12	14	0
GOTERM	chromosome	147	115	7	0	25	26	39	0.0109	0.75867	6	12	0.2081	0.716009	29	33	0
Ingenuity	IGF-1.Signaling	19	19	0	0	0	65	92	0.0124	0.466	1	4	0.1776	0.4526	5	7	0
GOTERM	ATP metabolic process	10	10	0	0	0	28	52	0.0129	0.8486	1	3	0.4735	0.791032	3	3	0
REACTOME	PURINE_RIBONUCLEOSIDE_MONOPHOSPHATE_BIOSYNTHESIS	11	10	0	0	1	30	32	0.0133	0.2876	1	3	0.0764	0.309951	3	5	0
GOTERM	circadian rhythm	29	29	0	0	0	33	86	0.0136	0.660659	1	5	0.0147	0.333706	7	13	0
GOTERM	nucleotide binding	1934	1713	30	3	188	40	82	0.0142	0.685167	86	102	0.0099	0.39974	428	460	0
GOTERM	Golgi cisterna membrane	68	65	2	0	1	50	65	0.0143	0.756193	3	8	0.4522	0.815989	16	17	0
PANTHER_BIOLOGICAL_PROCESS	Amino_acid_biosynthesis	46	42	4	0	0	30	42	0.0144	0.35812	2	6	0.0755	0.492668	11	15	0
BIOCARTA	PTC1_PATHWAY	11	11	0	0	0	31	50	0.0148	0.9333	1	3	0.1125	0.471078	3	5	0
GOTERM	metal ion transport	20	20	0	0	0	26	68	0.015	0.643705	1	4	0.3832	0.781917	5	6	0
PANTHER_MOLECULAR_FUNCTION	Other_G-protein_modulator	239	190	43	1	5	61	101	0.015	0.65066	10	17	0.2445	0.668199	48	52	0
GOTERM	sequence-specific DNA binding	509	451	16	1	41	13	57	0.01509	0.720841	23	33	2.2e-05	0.0173	113	151	0
GOTERM	clathrin coated vesicle membrane	11	11	0	0	0	61	140	0.0151	0.78218	1	3	0.2876	0.726706	3	4	0
PANTHER_MOLECULAR_FUNCTION	Other_RNA-binding_protein	192	164	23	1	4	25	63	0.0153	0.574383	8	15	0.0188	0.336082	41	53	0
GOTERM	protein maturation by peptide bond cleavage	11	11	0	0	0	25	127	0.0154	0.642814	1	3	0.116	0.594013	3	5	0
PANTHER_BIOLOGICAL_PROCESS	mRNA_splicing	214	178	34	0	2	21	44	0.0159	0.460143	9	16	0.0001	0.0065	45	69	0
REACTOME	MITOCHONDRIAL_TRNA_AMINOACYLATION	20	20	0	0	0	27	67	0.0159	0.399329	1	4	0.2082	0.462402	5	7	0
GOTERM	negative regulation of insulin secretion	12	12	0	0	0	31	81	0.016	0.686273	1	3	0.0528	0.439457	3	6	0
GOTERM	protein complex binding	66	65	1	0	0	28	93	0.0167	0.746541	3	8	0.0703	0.61786	16	22	0
PANTHER_BIOLOGICAL_PROCESS	Neuronal_activities	142	122	13	1	6	35	119	0.0167	0.409425	6	12	0.145	0.579344	31	36	0
BIOCARTA	AKAP13_PATHWAY	12	12	0	0	0	88	102	0.0172	0.67325	1	3	0.0485	0.457939	3	6	0
GOTERM	protein serine or threonine phosphatase complex	12	12	0	0	0	43	81	0.0177	0.700531	1	3	0.0537	0.43911	3	6	0
GOTERM	arachidonic acid secretion	11	11	0	0	0	21	28	0.0177	0.718925	1	3	0.0079	0.172743	3	7	0
KEGG	KEGG_HYPERTROPHIC_CARDIOMYOPATHY_HCM	85	79	2	0	4	37	148	0.0178	0.288825	4	9	0.4084	0.663679	20	21	0
REACTOME	MRNA_SPLICING_MINOR_PATHWAY	42	42	0	0	0	11	21	0.0178	0.373839	2	6	0.0773	0.331769	11	15	0
KEGG	KEGG_PROTEASOME	48	43	4	0	1	15	27	0.0185	0.260271	2	6	0.0955	0.400115	11	15	0
REACTOME	P53_INDEPENDENT_DNA_DAMAGE_RESPONSE	43	43	0	0	0	13	24	0.0185	0.337719	2	6	0.166	0.434496	11	14	0
GOTERM	serine-type endopeptidase activity	154	120	4	0	30	15	39	0.0188	0.755684	6	12	0.5314	0.841347	30	30	0
Panther	Parkinson_disease	43	43	0	0	0	20	66	0.0194	0.27305	2	6	0.0493	0.413789	11	16	0
KEGG	KEGG_NITROGEN_METABOLISM	23	21	0	0	2	23	38	0.0196	0.212667	1	4	0.6333	0.747538	5	5	0
GOTERM	proteasome complex	56	56	0	0	0	18	36	0.0204	0.756411	3	7	0.0485	0.499812	14	20	0
GOTERM	nuclear mRNA splicing, via spliceosome	45	45	0	0	0	17	24	0.0212	0.760453	2	6	0.0004	0.0495	11	23	0
GOTERM	mRNA processing	246	233	11	0	2	22	51	0.0221	0.702865	12	19	0.0026	0.184119	58	77	0
PANTHER_BIOLOGICAL_PROCESS	Other_intracellular_signaling_cascade	225	202	20	0	3	56	133	0.0221	0.466773	10	17	0.0071	0.195044	51	66	0
REACTOME	MITOTIC_M_M_G1_PHASES	157	156	0	0	1	27	46	0.0229	0.426212	8	14	0.3177	0.593936	39	42	0
GOTERM	axon guidance	70	70	0	0	0	64	201	0.0234	0.741305	4	8	0.0847	0.57953	18	23	0
GOTERM	response to cocaine	13	13	0	0	0	35	44	0.0239	0.641609	1	3	0.0807	0.53497	3	6	0
REACTOME	CYTOSOLIC_TRNA_AMINOACYLATION	23	23	0	0	0	33	39	0.0252	0.344673	1	4	0.3517	0.593105	6	7	0
REACTOME	CYCLIN_E_ASSOCIATED_EVENTS_DURING_G1_S_TRANSITION	58	58	0	0	0	15	30	0.0269	0.407926	3	7	0.0711	0.323332	15	20	0
GOTERM	cytoplasmic membrane-bounded vesicle	87	86	0	0	1	43	70	0.0278	0.679634	4	9	0.5853	0.850706	22	21	0
GOTERM	superoxide metabolic process	14	14	0	0	0	15	38	0.0287	0.688137	1	3	0.2563	0.696181	4	5	0
REACTOME	METABOLISM_OF_AMINO_ACIDS	162	159	0	0	3	25	41	0.0287	0.441911	8	14	0.3036	0.59472	40	43	0
REACTOME	SEROTONIN_NEUROTRANSMITTER_RELEASE_CYCLE	14	14	0	0	0	64	164	0.0287	0.42414	1	3	0.0095	0.146	4	8	0
GOTERM	positive regulation of gene-specific transcription	36	35	0	0	1	48	49	0.029	0.770197	2	5	0.0328	0.422326	9	14	0
GOTERM	response to morphine	14	14	0	0	0	53	80	0.0291	0.715179	1	3	0.0383	0.416893	4	7	0
REACTOME	GLUTATHIONE_CONJUGATION	17	14	0	0	3	15	19	0.03	0.363508	1	3	0.476	0.649308	4	4	0
REACTOME	DOPAMINE_NEUROTRANSMITTER_RELEASE_CYCLE	14	14	0	0	0	64	163	0.0304	0.355993	1	3	0.0022	0.06862	4	9	0
GOTERM	positive regulation of gene-specific transcription from RNA polymerase II promoter	61	61	0	0	0	33	60	0.0305	0.686824	3	7	0.0343	0.438168	15	22	0
GOTERM	3'-5' exonuclease activity	14	14	0	0	0	41	52	0.0306	0.743714	1	3	0.4829	0.803969	4	4	0
Panther	Pyrimidine_Metabolism	6	6	0	0	0	27	160	0.0307	0.224133	0	2	0.1692	0.436268	2	3	0
Ingenuity	Clutamate.Receptor.Signaling	14	14	0	0	0	99	256	0.0307	0.44775	1	3	0.0379	0.5575	4	7	0
GOTERM	response to unfolded protein	51	49	0	0	2	12	32	0.0325	0.687908	2	6	0.0239	0.414216	12	19	0
REACTOME	SCF_BETA_TRCP_MEDIATED_DEGRADATION_OF_EMI1	48	48	0	0	0	14	29	0.0333	0.426433	2	6	0.1236	0.408315	12	16	0
GOTERM	feeding behavior	25	25	0	0	0	7	35	0.0339	0.774532	1	4	0.1493	0.633132	6	9	0
GOTERM	purine nucleotide biosynthetic process	16	15	0	0	1	39	43	0.0357	0.752888	1	3	0.0514	0.453925	4	7	0
GOTERM	positive regulation of I-kappaB kinase or NF-kappaB cascade	107	105	0	0	2	25	48	0.0359	0.822653	5	10	0.3731	0.796014	26	28	0
GOTERM	embryonic hindlimb morphogenesis	15	15	0	0	0	62	82	0.0362	0.732509	1	3	0.3135	0.738851	4	5	0
Ingenuity	Mitochondrial.Dysfunction	76	76	0	0	0	15	50	0.0364	0.791733	4	8	0.3471	0.607513	19	21	0
REACTOME	CYCLIN_A1_ASSOCIATED_EVENTS_DURING_G2_M_TRANSITION	15	15	0	0	0	17	36	0.0368	0.3474	1	3	0.317	0.545844	4	5	0
BIOCARTA	AKAPCENTROSOME_PATHWAY	15	15	0	0	0	53	113	0.0369	1	1	3	0.0548	0.427856	4	7	0
KEGG	KEGG_SELENOAMINO_ACID_METABOLISM	26	26	0	0	0	27	37	0.0372	0.33874	1	4	0.1797	0.479248	7	9	0
REACTOME	GLUTAMATE_NEUROTRANSMITTER_RELEASE_CYCLE	15	15	0	0	0	81	131	0.0376	0.339572	1	3	0.0545	0.289377	4	7	0
GOTERM	mitochondrial matrix	155	151	0	0	4	24	46	0.0382	0.808389	8	13	0.0738	0.605179	38	46	0
GOTERM	regulation of immune response	15	15	0	0	0	24	40	0.0383	0.740311	1	3	0.1541	0.624335	4	6	0
REACTOME	G_PROTEIN_ACTIVATION	28	26	0	0	2	31	57	0.0384	0.407845	1	4	0.0955	0.3568	7	10	0
KEGG	KEGG_LYSOSOME	121	119	0	0	2	24	38	0.0388	0.456346	6	11	0.015	0.2303	30	41	0
GOTERM	mitochondrion	1038	937	21	0	80	19	43	0.0389	0.773765	47	58	0.0069	0.309808	234	264	0
GOTERM	lyase activity	96	92	0	0	4	23	44	0.0395	0.819608	5	9	0.3503	0.785587	23	25	0
Panther	PDGF_signaling_pathway	52	51	0	0	1	46	112	0.0395	0.375063	3	6	0.2776	0.670185	13	15	0
PANTHER_BIOLOGICAL_PROCESS	Other_receptor_mediated_signaling_pathway	210	185	10	0	15	15	70	0.0397	0.595769	9	15	0.6696	0.999741	46	44	0
GOTERM	manganese ion binding	26	26	0	0	0	45	64	0.0398	0.749047	1	4	0.0157	0.332709	7	12	0
PANTHER_MOLECULAR_FUNCTION	Lyase	16	16	0	0	0	20	28	0.0398	0.75315	1	3	0.1875	0.584553	4	6	0
GOTERM	forebrain development	51	50	1	0	0	25	64	0.0399	0.692623	3	6	0.0011	0.0912461	13	23	0
PANTHER_BIOLOGICAL_PROCESS	Pyrimidine_metabolism	42	39	1	0	2	24	56	0.0399	0.436283	2	5	0.5277	0.965048	10	10	0
GOTERM	negative regulation of cell proliferation	272	265	2	0	5	24	67	0.0403	0.790355	13	20	0.4708	0.825651	66	67	0
PANTHER_BIOLOGICAL_PROCESS	Other_sulfur_metabolism	17	16	1	0	0	38	61	0.0403	0.475083	1	3	0.5981	0.949323	4	4	0
REACTOME	OPIOID_SIGNALLING	83	80	0	0	3	55	136	0.0412	0.438182	4	8	0.0044	0.143683	20	31	0
GOTERM	cilium axoneme	26	26	0	0	0	66	123	0.0414	0.734119	1	4	0.9227	0.968294	7	4	0
REACTOME	GENE_EXPRESSION	425	404	3	1	17	19	43	0.0414	0.528026	20	28	0.0015	0.1105	101	126	0
GOTERM	cholesterol efflux	20	16	0	0	4	24	39	0.0425	0.773559	1	3	0.0296	0.392651	4	8	0
REACTOME	AMINE_COMPOUND_SLC_TRANSPORTERS	29	27	0	0	2	41	61	0.0435	0.444582	1	4	0.3556	0.596135	7	8	0
Panther	Heterotrimeric_G-protein_signaling_pathway-Gi_alpha_and_Gs_alpha_mediated_pathway	82	80	0	0	2	26	94	0.0438	0.33975	4	8	0.0759	0.484869	20	26	0
REACTOME	NEUROTRANSMITTER_RELEASE_CYCLE	28	27	0	0	1	48	115	0.044	0.430317	1	4	0.0497	0.305484	7	11	0
GOTERM	metal ion transmembrane transporter activity	16	16	0	0	0	42	70	0.0442	0.775919	1	3	0.6026	0.845232	4	4	0
Panther	Mannose_metabolism	7	7	0	0	0	13	105	0.0443	0.27154	0	2	0.0723	0.63094	2	4	0
GOTERM	transcription cofactor activity	39	39	0	0	0	29	98	0.045	0.728904	2	5	0.3889	0.794659	10	11	0
GOTERM	histone methyltransferase complex	16	16	0	0	0	31	106	0.0456	0.766888	1	3	0.3692	0.780222	4	5	0
GOTERM	WW domain binding	17	17	0	0	0	34	43	0.046	0.734237	1	3	0.4276	0.795954	4	5	0
KEGG	KEGG_GLYOXYLATE_AND_DICARBOXYLATE_METABOLISM	16	16	0	0	0	23	50	0.0465	0.339278	1	3	0.1976	0.479706	4	6	0
GOTERM	brain development	96	96	0	0	0	27	115	0.0467	0.803032	5	9	0.7249	0.89766	24	22	0
Panther	Opioid_proopiomelanocortin_pathway	18	17	0	0	1	52	73	0.0471	0.332471	1	3	0.1062	0.45356	4	7	0
GOTERM	small nuclear ribonucleoprotein complex	17	17	0	0	0	14	25	0.0474	0.745089	1	3	0.2386	0.696792	4	6	0
GOTERM	metalloendopeptidase activity	104	96	0	0	8	44	89	0.0475	0.802347	5	9	0.2724	0.747726	24	27	0
GOTERM	enzyme binding	111	110	0	0	1	26	65	0.047638	0.816021	6	10	3e-06	0.0068	28	49	0
BIOCARTA	CHREBP2_PATHWAY	44	41	3	0	0	37	80	0.049	1	2	5	0.0318	0.4983	10	16	0
PANTHER_MOLECULAR_FUNCTION	Cysteine_protease	125	96	22	1	6	38	53	0.0491	0.731675	5	9	0.021	0.304886	24	33	0
REACTOME	AMINO_ACID_TRANSPORT_ACROSS_THE_PLASMA_MEMBRANE	31	29	0	0	2	39	45	0.0498	0.440904	1	4	0.4418	0.648716	7	8	0
GOTERM	histone deacetylation	17	17	0	0	0	34	122	0.0502	0.681614	1	3	0.1108	0.583491	4	7	0
GOTERM	heterogeneous nuclear ribonucleoprotein complex	17	17	0	0	0	13	20	0.0503	0.72408	1	3	0.2363	0.695804	4	6	0
GOTERM	synapse	246	238	0	0	8	66	181	0.051	0.76134	12	18	0.1108	0.628489	60	68	0
GOTERM	glutathione transferase activity	21	17	0	0	4	13	16	0.0513	0.678573	1	3	0.6542	0.855232	4	4	0
KEGG	KEGG_PYRIMIDINE_METABOLISM	98	96	0	0	2	25	49	0.0517	0.491736	5	9	0.0247	0.278238	24	33	0
REACTOME	PURINE_METABOLISM	30	29	0	0	1	32	54	0.0541	0.451039	1	4	0.161	0.421526	7	10	0
GOTERM	neuropeptide signaling pathway	86	82	1	0	3	26	87	0.0555	0.779883	4	8	0.3926	0.79621	21	22	0
Ingenuity	Amyotrophic.Lateral.Sclerosis.Signaling	29	29	0	0	0	33	86	0.0558	0.51702	1	4	0.0172	0.4286	7	13	0
GOTERM	RNA binding	598	555	15	4	24	21	49	0.0568	0.765234	28	36	0.0128	0.391113	139	161	0
KEGG	KEGG_RNA_POLYMERASE	29	29	0	0	0	16	26	0.0569	0.476855	1	4	0.1687	0.470644	7	10	0
GOTERM	lysosome	135	131	1	0	3	23	40	0.0571	0.753265	7	11	0.1179	0.630279	33	39	0
PANTHER_MOLECULAR_FUNCTION	Kinase	30	30	0	0	0	44	103	0.0574	0.863525	2	4	0.1024	0.540327	8	11	0
GOTERM	cell morphogenesis	30	30	0	0	0	68	107	0.0584	0.807847	2	4	0.191	0.683885	8	10	0
GOTERM	protein dimerization activity	86	85	1	0	0	32	73	0.0615	0.775917	4	8	0.0222	0.405396	21	30	0
PANTHER_MOLECULAR_FUNCTION	Other_lyase	32	30	2	0	0	25	28	0.0626	0.784733	2	4	0.4805	0.805467	8	8	0
GOTERM	negative regulation of adenylate cyclase activity	19	19	0	0	0	31	146	0.0636	0.753985	1	3	0.0798	0.603191	5	8	0
PANTHER_MOLECULAR_FUNCTION	Phosphatase_modulator	21	19	2	0	0	42	108	0.0637	0.848414	1	3	0.322	0.683668	5	6	0
PANTHER_BIOLOGICAL_PROCESS	Extracellular_matrix_protein-mediated_signaling	62	57	2	0	3	59	110	0.0643	0.565944	3	6	0.9676	0.983991	14	9	0
GOTERM	meiosis	58	56	1	0	1	32	41	0.0651	0.774452	3	6	0.6797	0.87535	14	13	0
PANTHER_BIOLOGICAL_PROCESS	Purine_metabolism	65	58	7	0	0	35	57	0.0651	0.567347	3	6	0.0665	0.484965	15	20	0
REACTOME	REGULATION_OF_INSULIN_SECRETION_BY_FREE_FATTY_ACIDS	20	19	0	0	1	75	145	0.0652	0.458313	1	3	0.3373	0.582751	5	6	0
GOTERM	RNA metabolic process	19	19	0	0	0	31	92	0.0658	0.788037	1	3	0.3288	0.760436	5	6	0
PANTHER_BIOLOGICAL_PROCESS	Detoxification	71	57	7	0	7	14	33	0.0662	0.597187	3	6	0.1602	0.566584	14	18	0
GOTERM	postsynaptic density	73	73	0	0	0	118	247	0.0665	0.779369	4	7	0.8501	0.944286	18	15	0
GOTERM	hydrolase activity	960	877	16	1	66	32	75	0.0667	0.754081	44	53	0.0057	0.265908	219	250	0
REACTOME	G1_S_TRANSITION	102	102	0	0	0	18	37	0.0681	0.518468	5	9	0.1238	0.423518	26	31	0
GOTERM	ATP binding	1469	1333	17	2	117	47	88	0.0682	0.755743	67	77	0.0558	0.623322	333	353	0
GOTERM	transport	534	476	14	0	44	26	65	0.0684	0.756961	24	31	0.222	0.738447	119	126	0
GOTERM	cell junction	383	367	2	0	14	53	145	0.069	0.755979	18	25	0.1118	0.634187	92	102	0
GOTERM	poly(A) RNA binding	9	9	0	0	0	19	103	0.0695	0.707075	0	2	0.3965	0.777612	2	3	0
GOTERM	positive regulation vascular endothelial growth factor production	10	9	0	0	1	53	49	0.0697	0.689518	0	2	0.6987	0.859718	2	2	0
GOTERM	nucleoside diphosphate kinase activity	10	9	0	0	1	24	50	0.07	0.71688	0	2	0.1673	0.626743	2	4	0
PANTHER_BIOLOGICAL_PROCESS	Protein_ADP-ribosylation	10	9	0	0	1	14	54	0.0702	0.447233	0	2	0.168	0.595233	2	4	0
GOTERM	GTP biosynthetic process	10	9	0	0	1	24	50	0.0703	0.709645	0	2	0.1611	0.606633	2	4	0
BIOCARTA	INTRINSIC_PATHWAY	23	20	1	0	2	27	68	0.0708	1	1	3	0.5923	0.872078	5	5	0
GOTERM	telomere maintenance	20	20	0	0	0	42	65	0.0713	0.807554	1	3	0.096	0.611973	5	8	0
GOTERM	UTP biosynthetic process	10	9	0	0	1	24	50	0.0714	0.704961	0	2	0.1695	0.624057	2	4	0
GOTERM	calcium ion-dependent exocytosis	10	9	1	0	0	51	189	0.0715	0.677642	0	2	0.1651	0.625159	2	4	0
PANTHER_BIOLOGICAL_PROCESS	NO_mediated_signal_transduction	10	9	1	0	0	45	355	0.0715	0.42387	0	2	0.0109	0.120717	2	6	0
GOTERM	NADPH oxidase complex	9	9	0	0	0	17	24	0.0716	0.700536	0	2	0.3972	0.778507	2	3	0
GOTERM	protein amino acid ADP-ribosylation	22	20	0	0	2	33	67	0.072	0.805683	1	3	0.0983	0.582913	5	8	0
REACTOME	RNA_POLYMERASE_I_PROMOTER_CLEARANCE	82	45	4	0	33	9	27	0.0725	0.537897	2	5	0.0385	0.27755	11	17	0
GOTERM	negative regulation of gene-specific transcription	19	19	0	0	0	12	61	0.0727	0.811514	1	3	0.3333	0.761446	5	6	0
PANTHER_MOLECULAR_FUNCTION	Microtubule_binding_motor_protein	68	60	8	0	0	75	126	0.0728	0.786507	3	6	0.3227	0.691218	15	17	0
GOTERM	glutathione peroxidase activity	10	9	0	0	1	7	7	0.0731	0.687791	0	2	0.3945	0.773835	2	3	0
REACTOME	STABILIZATION_OF_P53	46	46	0	0	0	16	32	0.0733	0.520217	2	5	0.362	0.595296	12	13	0
GOTERM	microtubule motor activity	76	74	1	0	1	62	116	0.0743	0.769611	4	7	0.21	0.697177	19	22	0
GOTERM	clathrin adaptor complex	20	20	0	0	0	31	54	0.0744	0.792073	1	3	0.0385	0.426606	5	9	0
GOTERM	ventricular cardiac muscle tissue morphogenesis	21	20	0	0	1	18	32	0.0756	0.7876	1	3	0.5842	0.838867	5	5	0
GOTERM	amino acid transport	48	46	0	0	2	38	44	0.0757	0.775699	2	5	0.4965	0.824503	12	12	0
GOTERM	positive regulation of interleukin-6 production	20	20	0	0	0	16	22	0.0758	0.807962	1	3	0.1028	0.590172	5	8	0
PANTHER_MOLECULAR_FUNCTION	Extracellular_matrix_linker_protein	23	20	2	0	1	123	159	0.0766	0.75546	1	3	0.7729	0.965931	5	4	0
GOTERM	heterophilic cell-cell adhesion	21	20	0	1	0	18	83	0.0776	0.79926	1	3	0.2202	0.690978	5	7	0
GOTERM	positive regulation of neuron differentiation	20	20	0	0	0	7	52	0.0779	0.794344	1	3	0.0992	0.589709	5	8	0
GOTERM	DNA binding	1480	1190	49	4	237	24	54	0.078	0.750856	60	69	0.1433	0.673634	298	310	0
GOTERM	GTPase activity	214	202	3	0	9	21	43	0.0783	0.743269	10	15	0.2986	0.770111	51	54	0
GOTERM	excretion	38	33	0	0	5	30	59	0.0789	0.78806	2	4	0.872	0.947598	8	6	0
REACTOME	HOST_INTERACTIONS_OF_HIV_FACTORS	120	119	1	0	0	27	49	0.0791	0.532972	6	10	0.0122	0.238448	30	41	0
Ingenuity	Leukocyte.Extravasation.Signaling	49	47	2	0	0	39	64	0.0793	0.6235	2	5	0.1054	0.433164	12	16	0
GOTERM	microtubule cytoskeleton	33	33	0	0	0	35	78	0.0794	0.784821	2	4	0.2979	0.748516	8	10	0
REACTOME	ACETYLCHOLINE_NEUROTRANSMITTER_RELEASE_CYCLE	11	10	0	0	1	34	138	0.0796	0.448504	1	2	0.0753	0.305468	3	5	0
GOTERM	protein C-terminus binding	136	136	0	0	0	34	89	0.0805	0.756398	7	11	0.018	0.408629	34	45	0
REACTOME	REGULATION_OF_INSULIN_SECRETION_BY_ACETYLCHOLINE	22	21	0	0	1	81	169	0.0811	0.520777	1	3	0.4309	0.634219	5	6	0
REACTOME	REGULATION_OF_ORNITHINE_DECARBOXYLASE	47	47	0	0	0	13	23	0.0812	0.500155	2	5	0.0969	0.370846	12	16	0
Ingenuity	JAK.Stat.Signaling	10	10	0	0	0	53	57	0.0815	0.62875	1	2	0.0789	0.462257	3	5	0
GOTERM	Golgi apparatus	809	764	6	1	38	39	82	0.0825	0.75015	38	46	0.5833	0.857761	191	188	0
GOTERM	nucleosome	64	33	6	0	25	2	20	0.0832	0.772903	2	4	0.6144	0.850225	8	8	0
GOTERM	L-ascorbic acid binding	21	21	0	0	0	29	51	0.0833	0.812742	1	3	0.2605	0.729194	5	7	0
REACTOME	NEF_MEDIATES_DOWN_MODULATION_OF_CELL_SURFACE_RECEPTORS_BY_RECRUITING_THEM_TO_CLATHRIN_ADAPTERS	21	21	0	0	0	35	51	0.0835	0.519261	1	3	0.0192	0.233941	5	10	0
GOTERM	axonal fasciculation	10	10	0	0	0	92	224	0.0838	0.74755	1	2	0.2225	0.676636	3	4	0
KEGG	KEGG_HUNTINGTONS_DISEASE	185	170	14	0	1	15	51	0.084	0.707571	9	13	0.0274	0.274712	43	54	0
REACTOME	VIF_MEDIATED_DEGRADATION_OF_APOBEC3G	47	47	0	0	0	13	25	0.0843	0.50946	2	5	0.2754	0.537397	12	14	0
GOTERM	eating behavior	21	21	0	0	0	8	33	0.0844	0.791671	1	3	0.1314	0.606457	5	8	0
REACTOME	M_G1_TRANSITION	61	61	0	0	0	16	27	0.0846	0.518576	3	6	0.3544	0.60358	15	17	0
GOTERM	activation of pro-apoptotic gene products	21	21	0	0	0	33	46	0.0852	0.796553	1	3	0.4344	0.794436	5	6	0
KEGG	KEGG_LIMONENE_AND_PINENE_DEGRADATION	10	10	0	0	0	33	31	0.0853	0.44315	1	2	0.222	0.479746	3	4	0
GOTERM	positive regulation of interferon-gamma biosynthetic process	11	10	0	0	1	9	12	0.0856	0.774244	1	2	0.0794	0.52633	3	5	0
GOTERM	negative regulation of ubiquitin-protein ligase activity during mitotic cell cycle	62	62	0	0	0	16	28	0.0859	0.75823	3	6	0.4881	0.825568	16	16	0
Panther	Vasopressin_synthesis	10	10	0	0	0	37	57	0.0859	0.352144	1	2	0.4775	0.735255	3	3	0
GOTERM	endoplasmic reticulum membrane	531	486	5	0	40	28	50	0.086	0.748703	24	31	0.2729	0.762535	122	127	0
GOTERM	phosphoprotein phosphatase activity	36	34	2	0	0	42	71	0.0862	0.752626	2	4	0.0255	0.413511	9	14	0
GOTERM	intracellular signaling cascade	300	291	3	0	6	54	114	0.0862	0.752679	15	20	0.0648	0.613912	73	84	0
GOTERM	response to pain	10	10	0	0	0	41	88	0.0865	0.786231	1	2	0.4728	0.79212	3	3	0
GOTERM	CTP biosynthetic process	11	10	0	0	1	29	48	0.0871	0.821929	1	2	0.2295	0.681877	3	4	0
REACTOME	ZINC_INFLUX_INTO_CELLS_BY_THE_SLC39_GENES_FAMILY	10	10	0	0	0	8	30	0.0872	0.455038	1	2	0.4773	0.63364	3	3	0
GOTERM	response to progesterone stimulus	21	21	0	0	0	16	76	0.0873	0.786284	1	3	0.4285	0.794791	5	6	0
GOTERM	cysteine-type endopeptidase activity	58	48	3	0	7	30	46	0.0875	0.762378	2	5	0.0031	0.184628	12	21	0
PANTHER_BIOLOGICAL_PROCESS	Tumor_suppressor	102	78	20	0	4	29	82	0.0883	0.7388	4	7	0.2859	0.76689	20	22	0
GOTERM	regulation of Wnt receptor signaling pathway	10	10	0	0	0	41	63	0.0887	0.821143	1	2	0.2301	0.684122	3	4	0
GOTERM	regulation of protein catabolic process	10	10	0	0	0	49	126	0.0888	0.822207	1	2	0.2259	0.68293	3	4	0
PANTHER_MOLECULAR_FUNCTION	Homeobox_transcription_factor	249	174	46	1	28	7	38	0.089	0.85311	9	13	0.0032	0.1898	44	59	0
REACTOME	A_THIRD_PROTEOLYTIC_CLEAVAGE_RELEASES_NICD	10	10	0	0	0	30	45	0.0895	0.439997	1	2	0.0763	0.300807	3	5	0
REACTOME	PYRIMIDINE_CATABOLISM	10	10	0	0	0	38	114	0.0896	0.450571	1	2	0.0767	0.303463	3	5	0
PANTHER_MOLECULAR_FUNCTION	Actin_binding_cytoskeletal_protein	106	77	26	0	3	55	103	0.0897	0.8447	4	7	0.3616	0.719248	19	21	0
GOTERM	membrane raft	94	92	0	1	1	35	91	0.09	0.749487	5	8	0.1944	0.695377	23	27	0
GOTERM	nuclear envelope	95	93	1	0	1	41	80	0.0904	0.747442	5	8	0.0253	0.412098	23	32	0
GOTERM	multicellular organismal development	904	821	8	5	70	25	76	0.0906	0.770533	41	49	0.0022	0.214657	205	237	0
GOTERM	histone-lysine N-methyltransferase activity	22	22	0	0	0	60	117	0.0906	0.786488	1	3	0.0732	0.592298	6	9	0
PANTHER_MOLECULAR_FUNCTION	Nuclease	85	77	8	0	0	33	78	0.0907	0.815328	4	7	0.1872	0.585202	19	23	0
REACTOME	RNA_POLYMERASE_I_PROMOTER_OPENING	59	22	4	0	33	0	6	0.0911	0.5419	1	3	0.0276	0.251321	6	10	0
GOTERM	cysteine-type peptidase activity	83	78	4	1	0	44	58	0.0915	0.753416	4	7	0.1456	0.643268	20	24	0
REACTOME	INSULIN_SYNTHESIS_AND_SECRETION	129	125	1	1	2	6	20	0.092	0.565254	6	10	0.1399	0.424446	31	37	0
BIOCARTA	CELLCYCLE_PATHWAY	23	22	0	0	1	15	43	0.0921	1	1	3	0.0732	0.442624	6	9	0
GOTERM	protein amino acid dephosphorylation	128	125	3	0	0	45	123	0.0928	0.767009	6	10	0.0066	0.275056	31	44	0
REACTOME	NEF_MEDIATED_DOWNREGULATION_OF_MHC_CLASS_I_COMPLEX_CELL_SURFACE_EXPRESSION	10	10	0	0	0	33	50	0.0928	0.450658	1	2	0.0217	0.209939	3	6	0
GOTERM	lipid biosynthetic process	25	22	1	0	2	38	63	0.0935	0.781495	1	3	0.478	0.809117	6	6	0
GOTERM	cytokinesis	35	35	0	0	0	42	83	0.0938	0.76646	2	4	0.0333	0.424365	9	14	0
KEGG	KEGG_TIGHT_JUNCTION	134	124	2	0	8	47	133	0.0939	0.675574	6	10	0.1266	0.447077	31	37	0
GOTERM	cellular membrane fusion	22	22	0	0	0	30	70	0.0944	0.75503	1	3	0.3027	0.742564	6	7	0
KEGG	KEGG_AXON_GUIDANCE	129	126	0	0	3	91	152	0.0946	0.632968	6	10	0.0731	0.443418	32	39	0
GOTERM	stress fiber	22	22	0	0	0	63	82	0.0952	0.773233	1	3	0.3003	0.739917	6	7	0
REACTOME	LYSOSOME_VESICLE_BIOGENESIS	24	22	1	0	1	25	46	0.0956	0.530665	1	3	0.3011	0.542809	6	7	0
REACTOME	PYRIMIDINE_METABOLISM	22	22	0	0	0	27	67	0.0957	0.519178	1	3	0.166	0.428753	6	8	0
KEGG	KEGG_LEUKOCYTE_TRANSENDOTHELIAL_MIGRATION	118	110	3	0	5	41	91	0.0966	0.66329	6	9	0.0254	0.268336	28	37	0
REACTOME	ORC1_REMOVAL_FROM_CHROMATIN	63	63	0	0	0	16	28	0.0968	0.52947	3	6	0.2994	0.579466	16	18	0
GOTERM	ligase activity	304	293	1	0	10	54	85	0.0972	0.75298	15	20	0.1521	0.680203	73	81	0
GOTERM	MAPKKK cascade	35	35	0	0	0	72	109	0.0973	0.760915	2	4	0.379	0.788052	9	10	0
GOTERM	RNA processing	81	80	1	0	0	25	55	0.0973	0.767486	4	7	0.4383	0.809708	20	21	0
KEGG	KEGG_DRUG_METABOLISM_CYTOCHROME_P450	72	49	2	0	21	18	30	0.0973	0.676769	2	5	0.9466	0.97093	12	8	0
GOTERM	nuclear speck	114	110	1	1	2	31	63	0.0976	0.765407	6	9	0.0252	0.410413	28	37	0
Panther	Thyrotropin-releasing_hormone_receptor_signaling_pathway	11	11	0	0	0	10	26	0.0977	0.334482	1	2	0.5416	0.817185	3	3	0
GOTERM	muscle contraction	99	96	0	0	3	33	74	0.098	0.761875	5	8	0.7115	0.898618	24	22	0
REACTOME	APOPTOSIS	129	127	0	0	2	27	44	0.0984	0.549485	6	10	0.1149	0.415923	32	38	0
GOTERM	release of sequestered calcium ion into cytosol	11	11	0	0	0	66	128	0.0986	0.800636	1	2	0.5455	0.821398	3	3	0
BIOCARTA	AGR_PATHWAY	36	36	0	0	0	67	241	0.0987	1	2	4	0.2665	0.843072	9	11	0
Ingenuity	Insulin.Receptor.Signaling	35	35	0	0	0	67	91	0.099	0.608213	2	4	0.5224	0.679573	9	9	0
GOTERM	regulation of muscle contraction	12	11	1	0	0	23	71	0.0995	0.802274	1	2	0.5368	0.816775	3	3	0
GOTERM	positive regulation of protein catabolic process	11	11	0	0	0	46	80	0.0995	0.797893	1	2	0.8056	0.90622	3	2	0
GOTERM	positive regulation of ubiquitin-protein ligase activity during mitotic cell cycle	65	65	0	0	0	16	31	0.0999	0.750394	3	6	0.3499	0.780827	16	18	0
REACTOME	TRANSMISSION_ACROSS_CHEMICAL_SYNAPSES	130	127	0	0	3	81	145	0.0999	0.54863	6	10	0.0051	0.153829	32	45	0
GOTERM	positive regulation of blood pressure	11	11	0	0	0	16	35	0.1004	0.793476	1	2	0.2818	0.714887	3	4	0
BIOCARTA	EXTRINSIC_PATHWAY	13	11	0	0	2	15	34	0.1005	1	1	2	0.5536	0.895656	3	3	0
GOTERM	photoreceptor inner segment	11	11	0	0	0	15	41	0.1008	0.803887	1	2	0.2862	0.718676	3	4	0
Ingenuity	Ephrin.Receptor.Signaling	36	35	1	0	0	100	125	0.1008	0.548567	2	4	0.1419	0.44602	9	12	0
PANTHER_BIOLOGICAL_PROCESS	Constitutive_exocytosis	11	11	0	0	0	39	44	0.1011	0.5593	1	2	0.5538	0.942824	3	3	0
GOTERM	neuropeptide receptor activity	11	11	0	0	0	42	189	0.1019	0.815021	1	2	0.5433	0.819769	3	3	0
GOTERM	B cell proliferation	11	11	0	0	0	14	52	0.1024	0.80996	1	2	0.0361	0.416813	3	6	0
GOTERM	cholesterol homeostasis	40	36	0	1	3	25	42	0.1024	0.758765	2	4	0.046	0.462006	9	14	0
REACTOME	PACKAGING_OF_TELOMERE_ENDS	49	23	3	0	23	0	10	0.1024	0.491686	1	3	0.0384	0.275058	6	10	0
GOTERM	positive regulation of hormone secretion	11	11	0	0	0	16	32	0.1025	0.809368	1	2	0.0368	0.402777	3	6	0
GOTERM	phospholipid catabolic process	12	11	0	0	1	31	67	0.103	0.801113	1	2	0.5332	0.816761	3	3	0
GOTERM	response to cadmium ion	11	11	0	0	0	33	38	0.1033	0.79747	1	2	0.8013	0.907299	3	2	0
Panther	Axon_guidance_mediated_by_Slit or Robo	11	11	0	0	0	174	311	0.1034	0.325042	1	2	0.1151	0.542236	3	5	0
GOTERM	estrogen receptor signaling pathway	11	11	0	0	0	86	113	0.1054	0.799272	1	2	0.2922	0.729761	3	4	0
PANTHER_MOLECULAR_FUNCTION	Protease_inhibitor	21	11	6	0	4	11	20	0.1054	0.789782	1	2	0.1155	0.531815	3	5	0
BIOCARTA	PAR1_PATHWAY	37	36	1	0	0	85	132	0.1055	1	2	4	0.41	0.858646	9	10	0
GOTERM	cell differentiation	485	459	3	4	19	32	80	0.1058	0.761057	23	29	0.0015	0.175223	115	142	0
KEGG	KEGG_PROXIMAL_TUBULE_BICARBONATE_RECLAMATION	23	23	0	0	0	19	40	0.1058	0.65006	1	3	0.0395	0.276969	6	10	0
GOTERM	triglyceride metabolic process	24	23	0	0	1	14	30	0.1059	0.759749	1	3	0.5302	0.828292	6	6	0
GOTERM	COPI vesicle coat	11	11	0	0	0	31	51	0.1064	0.802959	1	2	0.5516	0.825856	3	3	0
GOTERM	proteolysis involved in cellular protein catabolic process	24	23	0	0	1	25	33	0.1069	0.771714	1	3	0.0956	0.597191	6	9	0
PANTHER_MOLECULAR_FUNCTION	Large_G-protein	47	36	3	0	8	50	70	0.1071	0.9262	2	4	0.2714	0.676621	9	11	0
REACTOME	HIV_INFECTION	183	180	1	0	2	26	48	0.1088	0.567517	9	13	0.0068	0.173394	45	60	0
PANTHER_MOLECULAR_FUNCTION	Other_hydrolase	222	178	30	0	14	33	68	0.1091	0.869255	9	13	0.15	0.563155	45	51	0
KEGG	KEGG_ECM_RECEPTOR_INTERACTION	84	80	1	0	3	63	99	0.1091	0.629313	4	7	0.9271	0.975128	20	15	0
GOTERM	positive regulation of stress fiber assembly	11	11	0	0	0	53	74	0.1103	0.790283	1	2	0.5387	0.815738	3	3	0
GOTERM	synaptosome	80	80	0	0	0	45	154	0.1112	0.752899	4	7	0.0012	0.0951125	20	33	0
GOTERM	neurotransmitter transport	39	37	0	0	2	41	68	0.1116	0.746243	2	4	0.1952	0.681929	9	12	0
GOTERM	elevation of cytosolic calcium ion concentration	88	82	0	1	5	12	52	0.1117	0.74214	4	7	0.5893	0.853203	21	20	0
PANTHER_BIOLOGICAL_PROCESS	Calcium_mediated_signaling	116	111	5	0	0	30	129	0.1119	0.739237	6	9	0.3472	0.836912	28	30	0
GOTERM	zinc ion transport	24	24	0	0	0	28	62	0.1126	0.752784	1	3	0.7553	0.89874	6	5	0
GOTERM	DNA repair	187	180	2	0	5	32	57	0.1128	0.765468	9	13	0.3213	0.784417	45	48	0
GOTERM	G-protein coupled receptor activity	362	320	8	0	34	12	49	0.1132	0.763039	16	21	0.797	0.937497	80	74	0
GOTERM	inositol or phosphatidylinositol kinase activity	12	12	0	0	0	65	63	0.1134	0.78871	1	2	0.0548	0.438121	3	6	0
REACTOME	GLUCOSE_REGULATION_OF_INSULIN_SECRETION	161	146	13	0	2	14	42	0.114	0.571224	7	11	0.0649	0.326315	37	45	0
GOTERM	negative regulation of phosphorylation	13	12	0	0	1	9	20	0.1144	0.765823	1	2	0.0543	0.437417	3	6	0
PANTHER_BIOLOGICAL_PROCESS	G-protein_mediated_signaling	834	647	49	1	137	12	52	0.1144	0.833226	32	39	0.7996	0.986453	162	153	0
GOTERM	ATP-dependent DNA helicase activity	25	24	1	0	0	50	66	0.115	0.756493	1	3	0.3929	0.795267	6	7	0
PANTHER_MOLECULAR_FUNCTION	DNA_glycosylase	12	12	0	0	0	12	16	0.1152	0.765308	1	2	0.3446	0.672195	3	4	0
GOTERM	oxygen and reactive oxygen species metabolic process	26	24	1	1	0	39	92	0.1153	0.755735	1	3	0.2344	0.701065	6	8	0
REACTOME	IONOTROPIC_ACTIVITY_OF_KAINATE_RECEPTORS	12	12	0	0	0	153	211	0.1153	0.500526	1	2	0.3506	0.566208	3	4	0
GOTERM	response to hormone stimulus	39	38	1	0	0	29	52	0.116	0.770373	2	4	0.3467	0.784969	10	11	0
GOTERM	NAD+ ADP-ribosyltransferase activity	26	24	0	0	2	35	51	0.1161	0.758289	1	3	0.1269	0.609758	6	9	0
GOTERM	insulin receptor substrate binding	12	12	0	0	0	89	109	0.1162	0.78818	1	2	0.0517	0.439532	3	6	0
PANTHER_MOLECULAR_FUNCTION	Serine or threonine_protein_kinase_receptor	25	25	0	0	0	39	62	0.1164	0.894244	1	3	0.4315	0.76021	6	7	0
REACTOME	POST_TRANSLATIONAL_PROTEIN_MODIFICATION	40	38	0	0	2	15	47	0.1164	0.551193	2	4	0.3418	0.598128	10	11	0
REACTOME	CDT1_ASSOCIATION_WITH_THE_CDC6_ORC_ORIGIN_COMPLEX	52	52	0	0	0	15	27	0.1169	0.555457	3	5	0.4282	0.648962	13	14	0
REACTOME	NOREPINEPHRINE_NEUROTRANSMITTER_RELEASE_CYCLE	12	12	0	0	0	42	128	0.1169	0.494839	1	2	0.0538	0.288379	3	6	0
REACTOME	SCF_SKP2_MEDIATED_DEGRADATION_OF_P27_P21	52	52	0	0	0	13	23	0.1169	0.547289	3	5	0.1333	0.425937	13	17	0
REACTOME	XENOBIOTICS	15	12	0	0	3	21	28	0.1173	0.510159	1	2	0.159	0.407817	3	5	0
GOTERM	transcription repressor binding	12	12	0	0	0	65	187	0.1174	0.783898	1	2	0.3484	0.763161	3	4	0
GOTERM	zinc ion transmembrane transporter activity	12	12	0	0	0	22	45	0.1177	0.747901	1	2	0.3526	0.761315	3	4	0
GOTERM	DNA-directed RNA polymerase activity	38	38	0	0	0	16	26	0.1178	0.763459	2	4	0.1319	0.623541	10	13	0
Ingenuity	Protein.Ubiquitination.Pathway	24	24	0	0	0	10	20	0.1178	0.52456	1	3	0.1174	0.420573	6	9	0
GOTERM	Ras protein signal transduction	67	66	0	0	1	43	64	0.1182	0.741425	3	6	0.0259	0.416154	17	24	0
GOTERM	integrator complex	12	12	0	0	0	52	59	0.1185	0.778759	1	2	0.6068	0.84541	3	3	0
BIOCARTA	AKAP95_PATHWAY	12	12	0	0	0	21	44	0.1189	1	1	2	0.3517	0.850429	3	4	0
GOTERM	response to light stimulus	12	12	0	0	0	6	31	0.119	0.768658	1	2	0.6074	0.839339	3	3	0
GOTERM	hemidesmosome assembly	12	12	0	0	0	57	76	0.1191	0.752865	1	2	0.6115	0.844924	3	3	0
Ingenuity	Phototransduction.Pathway	12	12	0	0	0	12	27	0.1191	0.703333	1	2	0.609	0.680178	3	3	0
GOTERM	neuron migration	53	53	0	0	0	32	136	0.1194	0.745439	3	5	0.0058	0.219431	13	22	0
GOTERM	non-membrane spanning protein tyrosine kinase activity	40	38	0	0	2	62	90	0.1194	0.759242	2	4	0.1354	0.631401	10	13	0
GOTERM	oocyte maturation	12	12	0	0	0	38	73	0.1197	0.756347	1	2	0.3487	0.758129	3	4	0
GOTERM	nuclear heterochromatin	12	12	0	0	0	28	55	0.1198	0.749956	1	2	0.6155	0.842583	3	3	0
GOTERM	dipeptidase activity	12	12	0	0	0	31	40	0.1198	0.756824	1	2	0.0554	0.438313	3	6	0
GOTERM	negative regulation of osteoclast differentiation	12	12	0	0	0	15	32	0.1203	0.749131	1	2	0.6135	0.845628	3	3	0
KEGG	KEGG_TYROSINE_METABOLISM	42	38	0	0	4	23	37	0.1215	0.6609	2	4	0.4994	0.685546	10	10	0
REACTOME	AMINO_ACID_SYNTHESIS_AND_INTERCONVERSION	12	12	0	0	0	24	30	0.122	0.520267	1	2	0.6086	0.736783	3	3	0
GOTERM	response to nicotine	12	12	0	0	0	53	84	0.1223	0.773578	1	2	0.0568	0.441518	3	6	0
GOTERM	cell fate determination	12	12	0	0	0	23	60	0.1225	0.753358	1	2	0.1585	0.623147	3	5	0
GOTERM	microtubule-based movement	88	84	1	0	3	51	99	0.1229	0.767417	4	7	0.2532	0.737649	21	24	0
GOTERM	regulation of smooth muscle contraction	13	12	0	0	1	32	105	0.1236	0.76151	1	2	0.3529	0.759987	3	4	0
REACTOME	RNA_POLYMERASE_I_III_AND_MITOCHONDRIAL_TRANSCRIPTION	120	83	4	0	33	18	40	0.1243	0.577877	4	7	0.1109	0.394378	21	26	0
GOTERM	actin filament	25	25	0	0	0	56	102	0.1248	0.747108	1	3	0.2733	0.741864	6	8	0
KEGG	KEGG_NEUROACTIVE_LIGAND_RECEPTOR_INTERACTION	272	254	2	0	16	20	84	0.125	0.733771	13	17	0.1802	0.52415	64	70	0
GOTERM	structural constituent of muscle	42	39	0	0	3	29	121	0.1254	0.753712	2	4	0.6614	0.867277	10	9	0
BIOCARTA	NFAT_PATHWAY	54	53	1	0	0	33	68	0.1254	1	3	5	0.0061	0.25355	13	22	0
KEGG	KEGG_ARGININE_AND_PROLINE_METABOLISM	54	54	0	0	0	23	34	0.1256	0.682396	3	5	0.4937	0.683656	14	14	0
GOTERM	embryonic development	69	69	0	0	0	29	72	0.1268	0.769304	3	6	0.003	0.168393	17	28	0
GOTERM	RNA splicing, via transesterification reactions	25	25	0	0	0	22	26	0.1274	0.754512	1	3	0.1496	0.630242	6	9	0
GOTERM	cell fate specification	13	13	0	0	0	25	36	0.1274	0.771663	1	2	0.204	0.660457	3	5	0
GOTERM	electron transport chain	96	85	9	0	2	14	33	0.1274	0.77028	4	7	0.4555	0.816578	21	22	0
GOTERM	response to hydrogen peroxide	40	39	1	0	0	20	77	0.1277	0.751436	2	4	0.0439	0.450991	10	15	0
PANTHER_BIOLOGICAL_PROCESS	Chromatin_packaging_and_remodeling	237	150	46	3	38	31	62	0.1284	0.845627	8	11	0.1199	0.588082	38	44	0
GOTERM	muscle myosin complex	15	13	0	0	2	23	31	0.1298	0.77016	1	2	0.4082	0.781433	3	4	0
GOTERM	gap junction	14	13	0	0	1	14	20	0.1298	0.767129	1	2	0.2034	0.669844	3	5	0
KEGG	KEGG_CARDIAC_MUSCLE_CONTRACTION	80	69	7	0	4	18	87	0.13	0.655642	3	6	0.118	0.453115	17	22	0
GOTERM	single-stranded RNA binding	14	13	0	0	1	28	106	0.1303	0.764678	1	2	0.0007	0.0885	3	9	0
GOTERM	epidermis development	82	69	0	0	13	14	33	0.1309	0.76169	3	6	0.6888	0.881162	17	16	0
GOTERM	NADH dehydrogenase activity	14	13	1	0	0	12	16	0.131	0.761448	1	2	0.6672	0.855523	3	3	0
GOTERM	MAP kinase kinase activity	13	13	0	0	0	81	99	0.1313	0.755899	1	2	0.6696	0.857335	3	3	0
GOTERM	nuclear membrane	86	85	0	0	1	43	71	0.1316	0.758229	4	7	0.2796	0.749576	21	24	0
GOTERM	T cell proliferation	13	13	0	0	0	14	31	0.1319	0.759471	1	2	0.4123	0.785582	3	4	0
GOTERM	temperature homeostasis	14	13	0	0	1	38	37	0.1323	0.760484	1	2	0.2068	0.661307	3	5	0
REACTOME	MRNA_DECAY_BY_5_TO_3_EXORIBONUCLEASE	13	13	0	0	0	20	39	0.1327	0.516837	1	2	0.0789	0.312033	3	6	0
REACTOME	COMMON_PATHWAY	14	13	0	0	1	14	37	0.1335	0.511242	1	2	0.2073	0.448834	3	5	0
PANTHER_MOLECULAR_FUNCTION	mRNA_splicing_factor	104	86	18	0	0	19	43	0.1337	0.857356	4	7	0.0008	0.0804	22	35	0
GOTERM	4 iron, 4 sulfur cluster binding	26	26	0	0	0	36	114	0.1341	0.756798	1	3	0.3157	0.754751	7	8	0
GOTERM	NLS-bearing substrate import into nucleus	13	13	0	0	0	71	120	0.1342	0.754438	1	2	0.0282	0.387019	3	7	0
GOTERM	lysosphingolipid and lysophosphatidic acid receptor activity	13	13	0	0	0	5	24	0.1352	0.750892	1	2	0.2074	0.677796	3	5	0
REACTOME	SYNTHESIS_OF_GPI_ANCHORED_PROTEINS	26	26	0	0	0	17	57	0.1352	0.563013	1	3	0.1793	0.430137	7	9	0
REACTOME	CAM_PATHWAY	26	26	0	0	0	99	130	0.1354	0.553282	1	3	0.0019	0.0587667	7	14	0
REACTOME	DARPP32_EVENTS	26	26	0	0	0	38	137	0.1358	0.558107	1	3	0.0148	0.223389	7	12	0
GOTERM	transcription from RNA polymerase III promoter	13	13	0	0	0	19	24	0.1364	0.751039	1	2	0.2097	0.677175	3	5	0
REACTOME	TRKA_SIGNALLING_FROM_THE_PLASMA_MEMBRANE	103	102	0	0	1	58	103	0.1366	0.573825	5	8	0.0003	0.053775	26	41	0
GOTERM	negative regulation of cell growth	88	87	0	0	1	24	56	0.1368	0.764878	4	7	0.0739	0.611316	22	28	0
BIOCARTA	VIP_PATHWAY	27	26	1	0	0	50	83	0.1369	1	1	3	0.09	0.484158	7	10	0
GOTERM	associative learning	13	13	0	0	0	23	75	0.1376	0.759881	1	2	0.6638	0.857206	3	3	0
GOTERM	regulation of the force of heart contraction	13	13	0	0	0	20	90	0.1377	0.754325	1	2	0.2045	0.662006	3	5	0
GOTERM	ATP catabolic process	14	13	0	0	1	28	47	0.1378	0.753773	1	2	0.025	0.373275	3	7	0
GOTERM	hormone binding	13	13	0	0	0	17	61	0.1382	0.754091	1	2	0.6728	0.857668	3	3	0
KEGG	KEGG_DILATED_CARDIOMYOPATHY	92	86	2	0	4	63	150	0.1389	0.687985	4	7	0.3076	0.549937	22	24	0
GOTERM	cellular amino acid metabolic process	40	40	0	0	0	27	34	0.1396	0.771967	2	4	0.2926	0.749495	10	12	0
PANTHER_MOLECULAR_FUNCTION	HMG_box_transcription_factor	36	26	9	1	0	6	74	0.1405	0.875605	1	3	0.1792	0.566414	7	9	0
Panther	PI3_kinase_pathway	13	13	0	0	0	12	47	0.1406	0.461369	1	2	0.0235	0.3808	3	7	0
GOTERM	GTPase activator activity	160	154	5	0	1	82	122	0.1413	0.778321	8	11	0.127	0.636373	39	45	0
REACTOME	METABOLISM_OF_NITRIC_OXIDE	13	13	0	0	0	36	47	0.1417	0.525394	1	2	0.0787	0.308275	3	6	0
PANTHER_MOLECULAR_FUNCTION	Metalloprotease	158	137	8	0	13	42	83	0.142	0.877529	7	10	0.1442	0.598951	34	40	0
GOTERM	regulation of cell shape	57	55	1	0	1	54	91	0.1422	0.77029	3	5	0.0684	0.611029	14	19	0
GOTERM	kinesin complex	14	14	0	0	0	40	53	0.1433	0.742915	1	2	0.111	0.581958	4	6	0
REACTOME	S_PHASE	103	103	0	0	0	19	38	0.1435	0.556558	5	8	0.0391	0.302761	26	34	0
GOTERM	locomotory behavior	56	55	0	0	1	50	126	0.1443	0.759027	3	5	0.0011	0.0991091	14	25	0
REACTOME	REGULATION_OF_APC_ACTIVATORS_BETWEEN_G1_S_AND_EARLY_ANAPHASE	71	71	0	0	0	15	30	0.145	0.567762	4	6	0.4075	0.650235	18	19	0
Ingenuity	Coagulation.System	28	27	0	0	1	20	45	0.1452	0.576542	1	3	0.7024	0.752203	7	6	0
GOTERM	perinuclear region of cytoplasm	299	294	0	0	5	41	86	0.1453	0.778376	15	19	0.3741	0.794909	74	76	0
PANTHER_BIOLOGICAL_PROCESS	Signal_transduction	299	260	27	0	12	37	98	0.1458	0.879987	13	17	0.0622	0.487873	65	76	0
GOTERM	generation of precursor metabolites and energy	57	57	0	0	0	14	38	0.1461	0.760351	3	5	0.3338	0.784564	14	16	0
GOTERM	male genitalia development	14	14	0	0	0	21	35	0.1461	0.757541	1	2	0.1056	0.591747	4	6	0
Ingenuity	Serotonin.Receptor.Signaling	14	14	0	0	0	20	48	0.147	0.499273	1	2	0.2516	0.54884	4	5	0
GOTERM	positive regulation of vasoconstriction	14	14	0	0	0	24	43	0.1478	0.759539	1	2	0.7117	0.868184	4	3	0
GOTERM	microtubule binding	58	56	0	0	2	44	82	0.1483	0.762125	3	5	0.2212	0.715447	14	17	0
PANTHER_BIOLOGICAL_PROCESS	Regulation_of_vasoconstriction,_dilation	43	41	1	0	1	13	29	0.1488	0.809152	2	4	0.2066	0.615481	10	13	0
PANTHER_BIOLOGICAL_PROCESS	Extracellular_transport_and_import	89	72	8	0	9	41	53	0.1496	0.818889	4	6	0.2374	0.659659	18	21	0
GOTERM	nucleoside-triphosphatase activity	59	57	1	0	1	41	73	0.15	0.768302	3	5	0.0323	0.425919	14	21	0
PANTHER_BIOLOGICAL_PROCESS	Peroxisome_transport	14	14	0	0	0	30	51	0.1501	0.752016	1	2	0.2568	0.605623	4	5	0
GOTERM	focal adhesion assembly	15	14	1	0	0	72	118	0.1503	0.755023	1	2	0.0395	0.415899	4	7	0
Panther	p53_pathway	59	56	0	0	3	21	42	0.1505	0.619429	3	5	0.0452	0.460062	14	20	0
GOTERM	acyl-CoA binding	15	14	0	0	1	24	48	0.1511	0.758735	1	2	0.4779	0.805149	4	4	0
PANTHER_BIOLOGICAL_PROCESS	Gut_mesoderm_development	14	14	0	0	0	24	58	0.1519	0.73367	1	2	0.7157	1	4	3	0
PANTHER_BIOLOGICAL_PROCESS	Other_sensory_perception	15	14	1	0	0	83	210	0.152	0.721838	1	2	0.0108	0.144643	4	8	0
BIOCARTA	PS1_PATHWAY	14	14	0	0	0	58	78	0.1524	1	1	2	0.0375	0.5017	4	7	0
KEGG	KEGG_SYSTEMIC_LUPUS_ERYTHEMATOSUS	140	72	15	0	53	9	32	0.1528	0.677129	4	6	0.3316	0.572109	18	20	0
REACTOME	AKT_PHOSPHORYLATES_TARGETS_IN_THE_CYTOSOL	14	14	0	0	0	35	70	0.1529	0.545258	1	2	0.2645	0.515793	4	5	0
KEGG	KEGG_GLYCOSPHINGOLIPID_BIOSYNTHESIS_GLOBO_SERIES	14	14	0	0	0	25	50	0.1531	0.695383	1	2	0.1152	0.417429	4	6	0
REACTOME	G_ALPHA_Z_SIGNALLING_EVENTS	14	14	0	0	0	92	118	0.1542	0.557875	1	2	0.04	0.247733	4	7	0
Ingenuity	Acute.Phase.Response.Signaling	75	73	0	0	2	18	42	0.1547	0.642143	4	6	0.6705	0.760962	18	17	0
KEGG	KEGG_HISTIDINE_METABOLISM	29	28	0	0	1	26	36	0.1554	0.678804	1	3	0.2476	0.547703	7	9	0
GOTERM	histone deacetylase complex	28	28	0	0	0	47	147	0.1564	0.762513	1	3	0.1358	0.624241	7	10	0
GOTERM	protein-chromophore linkage	16	14	2	0	0	27	66	0.1568	0.756427	1	2	0.4786	0.804175	4	4	0
GOTERM	drug metabolic process	15	14	0	0	1	27	28	0.1576	0.757313	1	2	0.1159	0.585372	4	6	0
REACTOME	AUTODEGRADATION_OF_CDH1_BY_CDH1_APC	57	57	0	0	0	16	29	0.1578	0.559584	3	5	0.4596	0.669221	14	15	0
GOTERM	myosin binding	14	14	0	0	0	71	133	0.1586	0.755993	1	2	0.7189	0.873415	4	3	0
GOTERM	ATPase activity	132	123	2	0	7	54	85	0.1596	0.776284	6	9	0.1117	0.622697	31	37	0
PANTHER_MOLECULAR_FUNCTION	Other_membrane_traffic_protein	117	89	27	0	1	31	69	0.16	0.871579	4	7	0.2102	0.633561	22	26	0
REACTOME	SIGNALING_BY_WNT	58	58	0	0	0	21	40	0.1604	0.553471	3	5	0.1825	0.465669	15	18	0
GOTERM	sarcomere	29	28	0	0	1	22	71	0.1607	0.762524	1	3	0.1372	0.624415	7	10	0
GOTERM	enzyme inhibitor activity	28	28	0	0	0	17	51	0.1609	0.766332	1	3	0.5767	0.846134	7	7	0
REACTOME	DOWNSTREAM_EVENTS_IN_GPCR_SIGNALING	448	407	2	0	39	18	71	0.1609	0.593879	20	25	0.2336	0.539892	102	108	0
GOTERM	cellular_component	672	611	29	2	30	21	60	0.161	0.787352	31	36	0.4865	0.833761	153	153	0
GOTERM	activation of phospholipase C activity by G-protein coupled receptor protein signaling pathway coupled to IP3 second messenger	29	28	0	0	1	13	46	0.1632	0.764191	1	3	0.7325	0.892016	7	6	0
PANTHER_BIOLOGICAL_PROCESS	Neurogenesis	587	501	33	1	52	35	132	0.1637	0.897406	25	30	0.007	0.172618	125	148	0
REACTOME	FORMATION_OF_FIBRIN_CLOT_CLOTTING_CASCADE	32	29	1	0	2	17	42	0.1643	0.563634	1	3	0.2805	0.534455	7	9	0
REACTOME	THE_ROLE_OF_NEF_IN_HIV1_REPLICATION_AND_DISEASE_PATHOGENESIS	28	28	0	0	0	43	92	0.1646	0.577008	1	3	0.0035	0.104622	7	14	0
GOTERM	diacylglycerol kinase activity	15	15	0	0	0	102	145	0.1651	0.753852	1	2	0.0539	0.451511	4	7	0
GOTERM	promoter binding	74	74	0	0	0	36	65	0.1651	0.780104	4	6	0.0048	0.21745	19	29	0
GOTERM	regulation of apoptosis	117	107	2	0	8	23	46	0.1663	0.779091	5	8	0.1033	0.611453	27	33	0
REACTOME	INTRINSIC_PATHWAY_FOR_APOPTOSIS	29	29	0	0	0	29	40	0.1663	0.569549	1	3	0.4401	0.650437	7	8	0
GOTERM	positive regulation of catalytic activity	15	15	0	0	0	16	41	0.1674	0.741581	1	2	0.0038	0.16589	4	9	0
GOTERM	microtubule-based flagellum	15	15	0	0	0	11	49	0.1688	0.74622	1	2	0.1436	0.606791	4	6	0
GOTERM	inner ear development	15	15	0	0	0	14	61	0.1689	0.752137	1	2	0.3158	0.743753	4	5	0
GOTERM	nuclear chromosome, telomeric region	15	15	0	0	0	30	49	0.169	0.74246	1	2	0.5319	0.820956	4	4	0
REACTOME	PHASE_1_FUNCTIONALIZATION	15	15	0	0	0	25	46	0.1694	0.545116	1	2	0.1406	0.392173	4	6	0
GOTERM	regulation of vasoconstriction	15	15	0	0	0	40	102	0.1696	0.753103	1	2	0.3203	0.747065	4	5	0
PANTHER_BIOLOGICAL_PROCESS	Porphyrin_metabolism	15	15	0	0	0	14	25	0.1698	0.754996	1	2	0.1492	0.597209	4	6	0
REACTOME	REGULATION_OF_INSULIN_SECRETION_BY_GLUCAGON_LIKE_PEPTIDE_1	61	59	0	0	2	71	110	0.1698	0.5768	3	5	0.0027	0.111937	15	25	0
REACTOME	INHIBITION_OF_INSULIN_SECRETION_BY_ADRENALINE_NORADRENALINE	30	29	0	0	1	23	96	0.17	0.563646	1	3	0.0154	0.220575	7	13	0
GOTERM	basement membrane	60	59	0	0	1	72	118	0.1701	0.778258	3	5	0.7456	0.907069	15	13	0
PANTHER_MOLECULAR_FUNCTION	Hsp_70_family_chaperone	15	15	0	0	0	12	20	0.1701	0.85429	1	2	0.0565	0.418333	4	7	0
REACTOME	MITOTIC_PROMETAPHASE	92	91	0	0	1	34	59	0.1703	0.583312	5	7	0.4198	0.644311	23	24	0
GOTERM	skeletal muscle tissue development	33	29	0	0	4	10	125	0.1708	0.766349	1	3	0.2854	0.736772	7	9	0
GOTERM	sulfate transport	15	15	0	0	0	36	48	0.1708	0.751403	1	2	0.154	0.625809	4	6	0
PANTHER_BIOLOGICAL_PROCESS	Regulation_of_nucleoside,_nucleotide_metabolism	15	15	0	0	0	40	60	0.171	0.753077	1	2	0.3108	0.703012	4	5	0
REACTOME	ASSOCIATION_OF_TRIC_CCT_WITH_TARGET_PROTEINS_DURING_BIOSYNTHESIS	29	29	0	0	0	21	46	0.1714	0.562306	1	3	0.0878	0.328797	7	11	0
BIOCARTA	HSP27_PATHWAY	15	15	0	0	0	11	32	0.1716	1	1	2	0.3176	0.868237	4	5	0
GOTERM	nucleic acid binding	293	248	32	0	13	30	57	0.1726	0.787654	12	16	0.0457	0.525354	62	74	0
REACTOME	DNA_REPLICATION_PRE_INITIATION	76	76	0	0	0	21	37	0.1727	0.579979	4	6	0.1763	0.463673	19	23	0
GOTERM	female gamete generation	15	15	0	0	0	29	123	0.1733	0.75021	1	2	0.5478	0.823783	4	4	0
GOTERM	phosphoinositide phosphorylation	15	15	0	0	0	77	100	0.1737	0.75342	1	2	0.0548	0.457644	4	7	0
REACTOME	RNA_POLYMERASE_I_CHAIN_ELONGATION	34	29	1	0	4	12	29	0.1741	0.559111	1	3	0.0853	0.336392	7	11	0
GOTERM	transcription repressor activity	162	161	0	0	1	23	65	0.1742	0.78428	8	11	0.0015	0.171375	40	57	0
PANTHER_BIOLOGICAL_PROCESS	mRNA_transcription	296	232	53	1	10	37	60	0.1748	0.878524	12	15	0.013	0.195293	58	73	0
GOTERM	protein kinase binding	111	109	0	1	1	32	79	0.1752	0.781171	5	8	0.3898	0.795588	27	29	0
REACTOME	INORGANIC_CATION_ANION_SLC_TRANSPORTERS	94	92	0	0	2	48	78	0.1756	0.592251	5	7	0.1925	0.491801	23	27	0
GOTERM	myelination	30	30	0	0	0	26	65	0.1772	0.778034	2	3	0.4961	0.815693	8	8	0
KEGG	KEGG_GLUTATHIONE_METABOLISM	50	45	0	0	5	16	19	0.179	0.728656	2	4	0.5875	0.745846	11	11	0
REACTOME	CELL_CYCLE_CHECKPOINTS	110	109	0	0	1	21	38	0.1794	0.5907	5	8	0.3785	0.633684	27	29	0
KEGG	KEGG_COMPLEMENT_AND_COAGULATION_CASCADES	69	60	1	0	8	28	43	0.1807	0.729746	3	5	0.8508	0.916443	15	12	0
PANTHER_MOLECULAR_FUNCTION	Ligase	69	60	9	0	0	30	56	0.1815	0.877455	3	5	0.1508	0.578814	15	19	0
BIOCARTA	AMI_PATHWAY	20	16	1	0	3	27	71	0.1822	1	1	2	0.8109	0.973042	4	3	0
GOTERM	GTP binding	364	340	9	0	15	24	52	0.183	0.81048	17	21	0.3636	0.795578	85	88	0
GOTERM	dynein complex	16	16	0	0	0	54	120	0.1832	0.767514	1	2	0.8027	0.910047	4	3	0
REACTOME	INTEGRATION_OF_ENERGY_METABOLISM	229	213	13	0	3	18	50	0.1832	0.61116	11	14	0.0386	0.301915	53	65	0
BIOCARTA	SHH_PATHWAY	16	16	0	0	0	107	108	0.1833	1	1	2	0.0742	0.441027	4	7	0
GOTERM	mitochondrial nucleoid	30	29	0	0	1	19	31	0.1839	0.780658	1	3	0.0822	0.615431	7	11	0
GOTERM	social behavior	16	16	0	0	0	25	103	0.1846	0.764805	1	2	0.364	0.778666	4	5	0
Panther	Oxytocin_receptor_mediated_signaling_pathway	16	16	0	0	0	46	169	0.185	0.692964	1	2	0.1805	0.466122	4	6	0
Ingenuity	VEGF.Signaling	16	16	0	0	0	57	85	0.1852	0.582254	1	2	0.0059	0.2591	4	9	0
GOTERM	cell development	16	16	0	0	0	14	30	0.1853	0.765583	1	2	0.5864	0.840215	4	4	0
Panther	Androgen or estrogene or progesterone_biosynthesis	17	16	0	0	1	27	46	0.186	0.65642	1	2	0.9386	0.986545	4	2	0
GOTERM	steroid biosynthetic process	33	30	1	0	2	33	58	0.1861	0.778048	2	3	0.6542	0.863287	8	7	0
PANTHER_BIOLOGICAL_PROCESS	Protein_metabolism_and_modification	69	61	7	0	1	32	73	0.1861	0.872491	3	5	0.0644	0.498819	15	21	0
GOTERM	negative regulation of neuron apoptosis	45	45	0	0	0	30	74	0.1862	0.780335	2	4	0.2112	0.693256	11	14	0
GOTERM	response to ionizing radiation	30	30	0	0	0	44	64	0.1863	0.77869	2	3	0.4811	0.817187	8	8	0
GOTERM	response to amphetamine	16	16	0	0	0	21	69	0.1864	0.761832	1	2	0.0305	0.392756	4	8	0
KEGG	KEGG_GLYCINE_SERINE_AND_THREONINE_METABOLISM	31	29	0	0	2	22	33	0.1866	0.694413	1	3	0.7688	0.852314	7	6	0
GOTERM	negative regulation of insulin receptor signaling pathway	16	16	0	0	0	71	97	0.1871	0.762182	1	2	0.801	0.909923	4	3	0
GOTERM	protein secretion	16	16	0	0	0	29	48	0.1872	0.762257	1	2	0.8004	0.910105	4	3	0
REACTOME	NA_CL_DEPENDENT_NEUROTRANSMITTER_TRANSPORTERS	18	16	0	0	2	42	47	0.1874	0.567953	1	2	0.796	0.857467	4	3	0
GOTERM	cAMP-dependent protein kinase regulator activity	16	16	0	0	0	23	78	0.1875	0.764414	1	2	0.3677	0.774163	4	5	0
PANTHER_MOLECULAR_FUNCTION	Basic_helix-loop-helix_transcription_factor	103	93	7	0	3	7	46	0.1877	0.947533	5	7	0.1054	0.526747	23	29	0
GOTERM	positive regulation of anti-apoptosis	30	30	0	0	0	39	118	0.188	0.77729	2	3	0.6498	0.863662	8	7	0
GOTERM	positive regulation of protein kinase activity	16	16	0	0	0	32	167	0.1883	0.77033	1	2	0.1887	0.649911	4	6	0
PANTHER_MOLECULAR_FUNCTION	Cytokine	16	16	0	0	0	17	28	0.1887	0.885929	1	2	0.5846	0.836183	4	4	0
Panther	Hypoxia_response_via_HIF_activation	16	16	0	0	0	27	103	0.1893	0.640444	1	2	0.1888	0.493083	4	6	0
GOTERM	retinal ganglion cell axon guidance	16	16	0	0	0	184	226	0.1895	0.764097	1	2	0.5879	0.84084	4	4	0
GOTERM	endoplasmic reticulum	895	835	7	0	53	27	54	0.1897	0.816788	42	47	0.2187	0.735464	209	217	0
GOTERM	insulin receptor binding	31	30	0	0	1	71	94	0.1898	0.78256	2	3	0.3269	0.766496	8	9	0
BIOCARTA	ACH_PATHWAY	16	16	0	0	0	42	72	0.1898	1	1	2	0.5938	0.903236	4	4	0
GOTERM	negative regulation of caspase activity	16	16	0	0	0	12	27	0.19	0.76374	1	2	0.5992	0.843997	4	4	0
GOTERM	intra-Golgi vesicle-mediated transport	16	16	0	0	0	37	94	0.1906	0.763515	1	2	0.8002	0.910615	4	3	0
PANTHER_MOLECULAR_FUNCTION	Other_enzyme_activator	17	16	1	0	0	9	18	0.1907	0.880957	1	2	0.5962	0.845508	4	4	0
REACTOME	INTRINSIC_PATHWAY	17	16	1	0	0	25	43	0.191	0.561512	1	2	0.3641	0.59445	4	5	0
GOTERM	serine-type endopeptidase inhibitor activity	93	62	3	0	28	17	43	0.1917	0.784078	3	5	0.3748	0.794909	16	17	0
REACTOME	SIGNALING_BY_NOTCH	16	16	0	0	0	28	43	0.1918	0.573387	1	2	0.0778	0.311719	4	7	0
REACTOME	EFFECTS_OF_PIP2_HYDROLYSIS	16	16	0	0	0	110	191	0.1922	0.57673	1	2	0.024	0.231558	4	8	0
REACTOME	AMINO_ACID_AND_OLIGOPEPTIDE_SLC_TRANSPORTERS	48	46	0	0	2	43	48	0.1924	0.594419	2	4	0.2424	0.526275	12	14	0
Panther	Synaptic_vesicle_trafficking	31	31	0	0	0	58	142	0.1926	0.635226	2	3	0.3641	0.691859	8	9	0
REACTOME	OTHER_SEMAPHORIN_INTERACTIONS	16	16	0	0	0	95	176	0.194	0.564413	1	2	0.5973	0.737773	4	4	0
GOTERM	mitochondrial large ribosomal subunit	16	16	0	0	0	4	12	0.1944	0.762911	1	2	0.195	0.66192	4	6	0
PANTHER_BIOLOGICAL_PROCESS	Regulated_exocytosis	48	46	2	0	0	57	126	0.1946	0.859639	2	4	0.1504	0.591232	12	15	0
PANTHER_MOLECULAR_FUNCTION	CREB_transcription_factor	18	16	1	0	1	50	58	0.1954	0.841585	1	2	0.196	0.56699	4	6	0
BIOCARTA	CCR5_PATHWAY	18	17	1	0	0	15	93	0.197	1	1	2	0.8278	0.97256	4	3	0
GOTERM	response to cytokine stimulus	46	46	0	0	0	16	45	0.1977	0.786671	2	4	0.6266	0.857716	12	11	0
GOTERM	cytoplasmic vesicle	224	218	1	0	5	32	76	0.1981	0.818553	11	14	0.0754	0.586097	55	64	0
KEGG	KEGG_PARKINSONS_DISEASE	133	112	21	0	0	11	34	0.1982	0.710428	6	8	0.0776	0.422128	28	35	0
GOTERM	motor activity	64	62	0	0	2	61	121	0.199	0.778043	3	5	0.1885	0.688814	16	19	0
GOTERM	T cell activation	33	31	0	0	2	30	53	0.1996	0.785778	2	3	0.529	0.833511	8	8	0
PANTHER_MOLECULAR_FUNCTION	G-protein_coupled_receptor	571	420	35	0	116	6	37	0.1999	0.940474	21	25	0.991	0.998211	105	85	0
PANTHER_BIOLOGICAL_PROCESS	Muscle_contraction	198	165	23	0	10	28	102	0.2	0.906105	8	11	0.8492	1	41	36	0
GOTERM	DNA damage checkpoint	17	17	0	0	0	51	84	0.2002	0.775563	1	2	0.1018	0.610417	4	7	0
KEGG	KEGG_VIRAL_MYOCARDITIS	73	63	5	0	5	23	96	0.2006	0.739214	3	5	0.1348	0.440267	16	20	0
GOTERM	transcription factor activity	947	839	22	2	84	20	57	0.20079	0.80686	42	47	9.9e-07	0.0003	210	274	0
GOTERM	blood circulation	47	47	0	0	0	26	58	0.2017	0.776619	2	4	0.3875	0.793144	12	13	0
KEGG	KEGG_NOTCH_SIGNALING_PATHWAY	47	47	0	0	0	35	63	0.2019	0.732814	2	4	0.0065	0.15948	12	20	0
GOTERM	double-stranded RNA binding	32	31	0	0	1	38	80	0.2021	0.781787	2	3	0.3635	0.78145	8	9	0
REACTOME	SLC_MEDIATED_TRANSMEMBRANE_TRANSPORT	169	165	0	0	4	41	68	0.2021	0.6232	8	11	0.339	0.612015	41	44	0
GOTERM	xenobiotic metabolic process	19	17	0	0	2	28	40	0.2027	0.775595	1	2	0.2271	0.686766	4	6	0
GOTERM	positive regulation of translation	17	17	0	0	0	27	66	0.203	0.767722	1	2	0.4203	0.796357	4	5	0
KEGG	KEGG_RENIN_ANGIOTENSIN_SYSTEM	17	17	0	0	0	28	37	0.2037	0.713838	1	2	0.1099	0.41915	4	7	0
GOTERM	positive regulation of cell growth	33	31	2	0	0	14	41	0.2038	0.781161	2	3	0.0105	0.314139	8	14	0
GOTERM	heme biosynthetic process	17	17	0	0	0	14	19	0.2039	0.776258	1	2	0.4178	0.796617	4	5	0
GOTERM	regulation of G-protein coupled receptor protein signaling pathway	31	31	0	0	0	64	111	0.2039	0.776988	2	3	0.0121	0.317633	8	14	0
REACTOME	CDC20_PHOSPHO_APC_MEDIATED_DEGRADATION_OF_CYCLIN_A	63	63	0	0	0	15	28	0.2044	0.612441	3	5	0.6377	0.795594	16	15	0
GOTERM	regulation of transcription from RNA polymerase II promoter	207	202	0	0	5	25	57	0.2045	0.818546	10	13	0.0083	0.314371	51	66	0
PANTHER_BIOLOGICAL_PROCESS	Other_protein_targeting_and_localization	18	17	1	0	0	26	28	0.2045	0.835952	1	2	0.0358	0.253818	4	8	0
GOTERM	Rab GTPase binding	31	31	0	0	0	107	161	0.2046	0.774702	2	3	0.827	0.931781	8	6	0
GOTERM	cellular response to hormone stimulus	17	17	0	0	0	57	142	0.2046	0.776285	1	2	0.6358	0.852251	4	4	0
GOTERM	interspecies interaction between organisms	287	275	1	0	11	32	54	0.2051	0.810086	14	17	0.0017	0.171156	69	90	0
GOTERM	regulation of fatty acid oxidation	17	17	0	0	0	39	64	0.2052	0.773807	1	2	0.4271	0.792619	4	5	0
GOTERM	kinetochore	47	47	0	0	0	44	64	0.2055	0.781643	2	4	0.175	0.673803	12	15	0
REACTOME	ACTIVATED_AMPK_STIMULATES_FATTY_ACID_OXIDATION_IN_MUSCLE	17	17	0	0	0	39	64	0.2055	0.553781	1	2	0.4303	0.633262	4	5	0
PANTHER_MOLECULAR_FUNCTION	Histone	86	31	18	0	37	2	13	0.2063	0.90333	2	3	0.1278	0.530916	8	11	0
REACTOME	BIOLOGICAL_OXIDATIONS	127	96	4	0	27	22	35	0.2064	0.612962	5	7	0.4399	0.664749	24	25	0
Ingenuity	Cell.Cycle.G1.S.Checkpoint.Regulation	18	17	0	0	1	31	125	0.2065	0.60964	1	2	0.0366	0.4312	4	8	0
REACTOME	G_ALPHA_Q_SIGNALLING_EVENTS	157	149	0	0	8	17	71	0.2065	0.620447	7	10	0.3967	0.647761	37	39	0
REACTOME	SYNTHESIS_OF_GLYCOSYLPHOSPHATIDYLINOSITOL	17	17	0	0	0	14	62	0.2069	0.553902	1	2	0.0407	0.242392	4	8	0
GOTERM	regulation of neuron differentiation	17	17	0	0	0	32	101	0.2072	0.776805	1	2	0.041	0.423045	4	8	0
GOTERM	anaphase-promoting complex-dependent proteasomal ubiquitin-dependent protein catabolic process	63	63	0	0	0	15	28	0.2077	0.785576	3	5	0.625	0.862627	16	15	0
REACTOME	GLUCOSE_AND_OTHER_SUGAR_SLC_TRANSPORTERS	82	80	0	0	2	34	54	0.2078	0.610552	4	6	0.6455	0.798089	20	19	0
REACTOME	CELL_JUNCTION_ORGANIZATION	84	80	0	0	4	55	139	0.2078	0.608139	4	6	0.7379	0.853548	20	18	0
GOTERM	spindle assembly	17	17	0	0	0	21	51	0.2084	0.779241	1	2	0.2284	0.688546	4	6	0
BIOCARTA	CK1_PATHWAY	17	17	0	0	0	31	130	0.2086	1	1	2	0.0408	0.4657	4	8	0
REACTOME	SPHINGOLIPID_METABOLISM	32	32	0	0	0	58	97	0.2086	0.589982	2	3	0.2644	0.528375	8	10	0
GOTERM	mitochondrial ribosome	17	17	0	0	0	8	11	0.2099	0.780091	1	2	0.4244	0.79412	4	5	0
GOTERM	retina development in camera-type eye	17	17	0	0	0	23	71	0.2099	0.777603	1	2	0.4362	0.795863	4	5	0
GOTERM	hydrogen peroxide catabolic process	17	17	0	0	0	12	55	0.2101	0.780775	1	2	0.4321	0.79537	4	5	0
GOTERM	endocrine pancreas development	17	17	0	0	0	18	52	0.2104	0.78107	1	2	0.2335	0.695195	4	6	0
GOTERM	protein heterodimerization activity	190	185	0	0	5	37	79	0.2113	0.808616	9	12	0.2286	0.73657	46	51	0
REACTOME	ZINC_TRANSPORTATION	17	17	0	0	0	9	43	0.2114	0.575373	1	2	0.6524	0.776359	4	4	0
GOTERM	vesicle-mediated transport	171	168	1	0	2	31	57	0.2129	0.81146	8	11	0.0853	0.599023	42	50	0
GOTERM	cell redox homeostasis	66	64	1	0	1	27	38	0.2134	0.795479	3	5	0.8438	0.944546	16	13	0
Ingenuity	Dopamine.Receptor.Signaling	17	17	0	0	0	12	30	0.2136	0.581744	1	2	0.2315	0.571717	4	6	0
GOTERM	mRNA export from nucleus	32	32	0	0	0	35	55	0.2137	0.785546	2	3	0.2599	0.736586	8	10	0
KEGG	KEGG_ALANINE_ASPARTATE_AND_GLUTAMATE_METABOLISM	32	32	0	0	0	33	42	0.2137	0.726994	2	3	0.5669	0.720097	8	8	0
PANTHER_MOLECULAR_FUNCTION	Other_transcription_factor	349	312	23	0	14	24	59	0.2139	0.882521	16	19	0.6634	0.946848	78	75	0
GOTERM	response to stress	121	116	5	0	0	22	53	0.2145	0.814141	6	8	0.3636	0.795023	29	31	0
PANTHER_BIOLOGICAL_PROCESS	Lipid_and_fatty_acid_transport	131	98	19	0	14	28	61	0.2165	0.891877	5	7	0.4927	0.959213	25	25	0
GOTERM	positive regulation of JNK cascade	18	18	0	0	0	26	53	0.2175	0.787054	1	2	0.1339	0.609805	5	7	0
BIOCARTA	TEL_PATHWAY	18	18	0	0	0	47	116	0.2181	1	1	2	0.8656	0.95976	5	3	0
PANTHER_MOLECULAR_FUNCTION	Other_DNA-binding_protein	331	222	83	0	26	15	42	0.2183	0.865491	11	14	0.0596	0.498474	56	66	0
GOTERM	biosynthetic process	49	48	1	0	0	28	50	0.2191	0.794315	2	4	0.4247	0.798835	12	13	0
GOTERM	PML body	33	33	0	0	0	47	61	0.2191	0.778187	2	3	0.1806	0.679001	8	11	0
PANTHER_BIOLOGICAL_PROCESS	mRNA_end-processing_and_stability	20	18	2	0	0	29	39	0.2198	0.877867	1	2	0.8625	0.985669	5	3	0
GOTERM	regulation of protein localization	18	18	0	0	0	48	119	0.2207	0.781682	1	2	0.2773	0.736625	5	6	0
GOTERM	positive regulation of transcription, DNA-dependent	117	116	0	0	1	38	73	0.2209	0.811294	6	8	0.2906	0.764791	29	32	0
PANTHER_MOLECULAR_FUNCTION	Nucleotidyltransferase	70	65	4	0	1	23	51	0.2212	0.948781	3	5	0.1084	0.534603	16	21	0
Ingenuity	Axonal.Guidance.Signaling	67	65	2	0	0	67	122	0.2213	0.665384	3	5	0.0357	0.391767	16	23	0
GOTERM	B cell activation	19	18	1	0	0	16	113	0.2214	0.783505	1	2	0.6916	0.867988	5	4	0
GOTERM	integral to membrane of membrane fraction	18	18	0	0	0	33	41	0.2216	0.780774	1	2	0.4782	0.810002	5	5	0
PANTHER_MOLECULAR_FUNCTION	Transcription_factor	198	151	38	1	8	34	93	0.222	0.902371	8	10	0.0085	0.2543	38	51	0
BIOCARTA	AT1R_PATHWAY	34	33	1	0	0	81	108	0.2245	1	2	3	0.1797	0.738243	8	11	0
PANTHER_MOLECULAR_FUNCTION	Other_chaperones	87	82	5	0	0	18	35	0.2256	0.944003	4	6	0.0008	0.123	21	34	0
KEGG	KEGG_BASE_EXCISION_REPAIR	35	33	2	0	0	12	23	0.2257	0.723216	2	3	0.598	0.744745	8	8	0
GOTERM	clathrin-coated vesicle	18	18	0	0	0	77	80	0.2261	0.780223	1	2	0.283	0.736482	5	6	0
Ingenuity	IL-2.Signaling	18	18	0	0	0	29	47	0.2269	0.600406	1	2	0.7004	0.751309	5	4	0
GOTERM	axon	117	116	1	0	0	55	140	0.2273	0.812871	6	8	0.5354	0.83989	29	29	0
PANTHER_MOLECULAR_FUNCTION	Other_cytoskeletal_proteins	40	33	7	0	0	29	101	0.2273	0.944235	2	3	0.7559	0.96927	8	7	0
GOTERM	phospholipid transport	18	18	0	0	0	142	166	0.2275	0.778278	1	2	0.138	0.609428	5	7	0
GOTERM	cofactor binding	18	18	0	0	0	36	115	0.2276	0.776947	1	2	0.2856	0.740743	5	6	0
KEGG	KEGG_GLYCEROLIPID_METABOLISM	49	49	0	0	0	33	78	0.228	0.723583	2	4	0.3265	0.569333	12	14	0
GOTERM	ATP-dependent RNA helicase activity	18	18	0	0	0	23	26	0.2287	0.778759	1	2	0.4724	0.80969	5	5	0
BIOCARTA	UCALPAIN_PATHWAY	18	18	0	0	0	54	69	0.2292	1	1	2	0.0058	0.207333	5	10	0
GOTERM	peptidyl-prolyl cis-trans isomerase activity	34	33	1	0	0	18	35	0.2302	0.784428	2	3	0.1779	0.671664	8	11	0
GOTERM	response to wounding	52	50	0	0	2	20	46	0.2303	0.820658	3	4	0.1595	0.652624	13	16	0
REACTOME	DIABETES_PATHWAYS	383	355	14	1	13	12	48	0.2303	0.642146	18	21	0.0417	0.304579	89	103	0
GOTERM	protein catabolic process	36	33	0	0	3	21	36	0.2317	0.786696	2	3	0.6108	0.850569	8	8	0
Panther	Integrin_signalling_pathway	124	118	1	0	5	68	110	0.233	0.813605	6	8	0.3263	0.701537	30	32	0
KEGG	KEGG_FRUCTOSE_AND_MANNOSE_METABOLISM	34	34	0	0	0	28	54	0.2333	0.726692	2	3	0.4843	0.690944	9	9	0
PANTHER_BIOLOGICAL_PROCESS	mRNA_transcription_elongation	44	33	9	0	2	11	24	0.2343	0.897322	2	3	0.0036	0.07112	8	16	0
GOTERM	photoreceptor outer segment	18	18	0	0	0	54	128	0.2348	0.774845	1	2	0.6954	0.865234	5	4	0
GOTERM	specific transcriptional repressor activity	34	34	0	0	0	31	88	0.2349	0.795133	2	3	0.0565	0.528011	9	13	0
PANTHER_MOLECULAR_FUNCTION	Esterase	55	49	5	0	1	26	36	0.2367	0.932341	2	4	0.0218	0.33555	12	19	0
PANTHER_BIOLOGICAL_PROCESS	Receptor_protein_tyrosine_kinase_signaling_pathway	211	189	17	0	5	55	131	0.237	0.941748	9	12	0.8739	1	47	41	0
PANTHER_BIOLOGICAL_PROCESS	Protein-lipid_modification	21	19	2	0	0	29	51	0.2374	0.8645	1	2	0.333	0.771569	5	6	0
GOTERM	negative regulation of transcription	138	136	0	0	2	28	71	0.2378	0.80663	7	9	0.175	0.687686	34	39	0
GOTERM	presynaptic membrane	34	34	0	0	0	132	264	0.238	0.799749	2	3	0.3279	0.771159	9	10	0
GOTERM	threonine-type endopeptidase activity	20	19	0	0	1	15	38	0.2391	0.780829	1	2	0.1705	0.637567	5	7	0
GOTERM	histone deacetylase binding	34	34	0	0	0	31	88	0.2391	0.805448	2	3	0.325	0.767699	9	10	0
GOTERM	negative regulation of transcription, DNA-dependent	85	84	0	0	1	30	74	0.2391	0.807622	4	6	0.0794	0.593104	21	27	0
GOTERM	mitochondrial membrane	56	50	6	0	0	13	35	0.2394	0.81792	3	4	0.4883	0.825356	13	13	0
GOTERM	vesicle docking during exocytosis	19	19	0	0	0	63	154	0.2396	0.778767	1	2	0.5394	0.828163	5	5	0
GOTERM	aromatase activity	24	19	0	0	5	22	28	0.2398	0.786415	1	2	0.3351	0.760483	5	6	0
GOTERM	metabolic process	483	433	7	0	43	28	59	0.2403	0.848716	22	25	0.338	0.790873	108	112	0
PANTHER_BIOLOGICAL_PROCESS	Miscellaneous	140	119	13	0	8	29	56	0.2406	0.940256	6	8	0.1082	0.596164	30	36	0
PANTHER_MOLECULAR_FUNCTION	G-protein	20	19	1	0	0	47	192	0.2408	0.937444	1	2	0.5304	0.825515	5	5	0
GOTERM	neural crest cell migration	19	19	0	0	0	27	50	0.2424	0.783407	1	2	0.1674	0.638018	5	7	0
PANTHER_BIOLOGICAL_PROCESS	Cell_cycle_control	418	357	40	1	20	27	73	0.243	0.95896	18	21	0.1173	0.57968	89	99	0
GOTERM	nucleosome assembly	80	50	6	2	22	4	21	0.2432	0.820018	3	4	0.736	0.897939	13	11	0
PANTHER_MOLECULAR_FUNCTION	Small_GTPase	221	191	29	0	1	22	42	0.2434	0.776281	10	12	0.1245	0.574115	48	55	0
GOTERM	steroid metabolic process	72	67	2	0	3	38	82	0.2435	0.807268	3	5	0.6171	0.860036	17	16	0
GOTERM	positive regulation of B cell proliferation	21	19	0	0	2	16	35	0.2435	0.779894	1	2	0.0777	0.578039	5	8	0
REACTOME	G_ALPHA_S_SIGNALLING_EVENTS	126	119	1	0	6	23	85	0.2438	0.641372	6	8	0.1084	0.392568	30	36	0
BIOCARTA	DC_PATHWAY	22	19	0	0	3	11	12	0.2443	1	1	2	0.5389	0.893919	5	5	0
GOTERM	positive regulation of transcription from RNA polymerase II promoter	290	282	0	0	8	24	73	0.2448	0.838399	14	17	0.0002	0.04906	71	99	0
PANTHER_MOLECULAR_FUNCTION	Chromatin or chromatin-binding_protein	163	120	40	0	3	32	63	0.2473	0.800792	6	8	0.0544	0.475691	30	38	0
GOTERM	insulin receptor signaling pathway	35	35	0	0	0	46	75	0.2485	0.817892	2	3	0.3725	0.786053	9	10	0
Panther	Alzheimer_disease-presenilin_pathway	69	68	0	0	1	46	133	0.2488	0.754413	3	5	0.1667	0.484122	17	21	0
Ingenuity	G-Protein.Coupled.Receptor.Signaling	19	19	0	0	0	73	79	0.2497	0.656194	1	2	0.0769	0.452589	5	8	0
BIOCARTA	PROTEASOME_PATHWAY	19	19	0	0	0	24	33	0.2505	1	1	2	0.5265	0.895565	5	5	0
GOTERM	SH3 or SH2 adaptor activity	51	51	0	0	0	61	100	0.2506	0.803646	3	4	0.1165	0.611556	13	17	0
GOTERM	tight junction	71	67	1	0	3	36	101	0.2515	0.809536	3	5	0.523	0.832981	17	17	0
PANTHER_MOLECULAR_FUNCTION	Methyltransferase	99	85	13	0	1	26	52	0.2516	0.826872	4	6	0.0374	0.406725	21	29	0
REACTOME	DUAL_INCISION_REACTION_IN_GG_NER	20	20	0	0	0	32	44	0.2524	0.611642	1	2	0.3801	0.593363	5	6	0
GOTERM	base-excision repair	20	20	0	0	0	16	29	0.2532	0.793501	1	2	0.2141	0.682157	5	7	0
GOTERM	synaptic transmission	166	156	0	0	10	45	146	0.2537	0.836682	8	10	0.0173	0.404263	39	51	0
PANTHER_BIOLOGICAL_PROCESS	Small_molecule_transport	134	121	4	0	9	31	49	0.255	0.95767	6	8	0.1757	0.606746	30	35	0
Panther	Ubiquitin_proteasome_pathway	52	52	0	0	0	41	71	0.2553	0.782954	3	4	0.561	0.856229	13	13	0
GOTERM	soluble fraction	296	286	1	0	9	24	55	0.2555	0.849236	14	17	0.0838	0.598128	72	82	0
BIOCARTA	CARM_ER_PATHWAY	35	35	0	0	0	41	111	0.2567	1	2	3	0.2394	0.856508	9	11	0
REACTOME	GOLGI_ASSOCIATED_VESICLE_BIOGENESIS	54	52	1	0	1	45	62	0.257	0.643917	3	4	0.7864	0.864906	13	11	0
GOTERM	nucleolus	699	665	5	1	28	24	49	0.2573	0.847865	33	37	0.0818	0.597412	166	181	0
GOTERM	mitochondrial electron transport, NADH to ubiquinone	43	36	7	0	0	12	18	0.2576	0.818677	2	3	0.7111	0.888103	9	8	0
PANTHER_BIOLOGICAL_PROCESS	Steroid_metabolism	61	52	3	0	6	18	42	0.2582	0.953283	3	4	0.6737	1	13	12	0
Panther	Apoptosis_signaling_pathway	53	52	0	0	1	22	35	0.2583	0.728838	3	4	0.3047	0.683171	13	15	0
PANTHER_MOLECULAR_FUNCTION	SNARE_protein	38	36	2	0	0	35	58	0.2585	0.92278	2	3	0.7134	0.949778	9	8	0
GOTERM	neuromuscular junction	20	20	0	0	0	22	83	0.2587	0.798154	1	2	0.1024	0.58648	5	8	0
PANTHER_MOLECULAR_FUNCTION	Hydroxylase	21	20	1	0	0	23	47	0.2589	0.932577	1	2	0.3938	0.708472	5	6	0
REACTOME	REGULATION_OF_INSULIN_SECRETION	212	194	13	0	5	18	60	0.2609	0.655431	10	12	0.0444	0.310885	49	59	0
GOTERM	ubiquitin thiolesterase activity	77	69	7	1	0	48	63	0.2611	0.813518	3	5	0.114	0.621806	17	22	0
GOTERM	neurotransmitter secretion	21	20	0	0	1	33	169	0.2612	0.812228	1	2	0.0419	0.427893	5	9	0
REACTOME	PLC_GAMMA1_SIGNALLING	35	35	0	0	0	97	147	0.2618	0.644068	2	3	0.0007	0.0592333	9	18	0
GOTERM	chromatin assembly or disassembly	38	36	2	0	0	34	74	0.2639	0.805549	2	3	0.2794	0.736198	9	11	0
GOTERM	chromatin organization	21	20	1	0	0	10	61	0.2646	0.811384	1	2	0.2179	0.69011	5	7	0
REACTOME	DOWN_STREAM_SIGNAL_TRANSDUCTION	35	35	0	0	0	46	61	0.2646	0.644395	2	3	0.1509	0.424284	9	12	0
BIOCARTA	ALK_PATHWAY	37	36	0	0	1	55	72	0.2655	1	2	3	0.0444	0.448833	9	14	0
PANTHER_MOLECULAR_FUNCTION	Amylase	11	6	5	0	0	39	81	0.2656	0.852733	0	1	0.4638	0.720696	2	2	0
Panther	Purine_metabolism	6	6	0	0	0	52	54	0.2662	0.643194	0	1	0.1669	0.443883	2	3	0
GOTERM	neuron projection development	37	36	0	1	0	55	127	0.2667	0.807745	2	3	0.1605	0.648967	9	12	0
REACTOME	TRANSMEMBRANE_TRANSPORT_OF_SMALL_MOLECULES	218	214	0	0	4	42	65	0.2667	0.660954	11	13	0.4919	0.699676	54	54	0
REACTOME	ADP_SIGNALLING_THROUGH_P2Y_PURINOCEPTOR_12	21	20	0	0	1	35	51	0.2685	0.628317	1	2	0.1057	0.374273	5	8	0
KEGG	KEGG_CELL_CYCLE	128	122	4	0	2	31	54	0.2693	0.808702	6	8	0.2578	0.560516	31	34	0
GOTERM	mitochondrial respiratory chain complex I	43	36	7	0	0	12	17	0.2699	0.809252	2	3	0.5591	0.846138	9	9	0
GOTERM	protein serine or threonine phosphatase activity	37	36	1	0	0	42	73	0.27	0.80579	2	3	0.021	0.401003	9	15	0
GOTERM	receptor binding	205	195	1	0	9	14	75	0.2701	0.846952	10	12	0.0254	0.426129	49	61	0
PANTHER_MOLECULAR_FUNCTION	Non-receptor_tyrosine_protein_kinase	40	36	2	0	2	58	87	0.2713	0.849623	2	3	0.2724	0.680408	9	11	0
REACTOME	PLC_BETA_MEDIATED_EVENTS	38	37	0	0	1	105	169	0.2721	0.640973	2	3	0.0262	0.251068	9	15	0
PANTHER_BIOLOGICAL_PROCESS	Amino_acid_metabolism	62	53	8	0	1	23	35	0.2736	0.945567	3	4	0.8039	0.987339	13	11	0
PANTHER_MOLECULAR_FUNCTION	DNA-directed_RNA_polymerase	42	36	6	0	0	17	33	0.2741	0.827493	2	3	0.1694	0.57636	9	12	0
KEGG	KEGG_DRUG_METABOLISM_OTHER_ENZYMES	51	37	2	0	12	23	60	0.275	0.782307	2	3	0.0601	0.405074	9	14	0
GOTERM	p53 binding	21	21	0	0	0	45	62	0.2753	0.817093	1	2	0.2521	0.713862	5	7	0
GOTERM	neuropeptide hormone activity	21	21	0	0	0	4	5	0.2753	0.814967	1	2	0.13	0.608405	5	8	0
GOTERM	brown fat cell differentiation	21	21	0	0	0	16	52	0.2759	0.816818	1	2	0.1386	0.608722	5	8	0
PANTHER_BIOLOGICAL_PROCESS	Muscle_development	143	123	11	0	9	18	68	0.2763	0.956683	6	8	0.5129	0.957736	31	31	0
PANTHER_BIOLOGICAL_PROCESS	Cytokinesis	115	88	24	0	3	26	43	0.277	0.957859	4	6	0.6406	0.993378	22	21	0
REACTOME	PI3K_AKT_SIGNALLING	37	37	0	0	0	52	78	0.2775	0.641744	2	3	0.0291	0.246724	9	15	0
GOTERM	Rho GTPase activator activity	22	21	1	0	0	67	127	0.2777	0.816126	1	2	0.4323	0.795571	5	6	0
REACTOME	PHASE_1_FUNCTIONALIZATION_OF_COMPOUNDS	67	54	0	0	13	23	39	0.2781	0.638526	3	4	0.2552	0.533189	14	16	0
GOTERM	ureteric bud development	20	20	0	0	0	12	91	0.2783	0.822819	1	2	0.2167	0.686145	5	7	0
KEGG	KEGG_NEUROTROPHIN_SIGNALING_PATHWAY	126	124	0	0	2	50	79	0.2783	0.82792	6	8	0.0017	0.07935	31	46	0
GOTERM	transferase activity, transferring hexosyl groups	24	21	3	0	0	20	84	0.2787	0.817683	1	2	0.8133	0.913686	5	4	0
GOTERM	negative regulation of cell migration	37	36	1	0	0	29	76	0.2789	0.80999	2	3	0.419	0.796427	9	10	0
GOTERM	protein kinase inhibitor activity	22	21	1	0	0	17	49	0.2797	0.816774	1	2	0.0205	0.384275	5	10	0
GOTERM	cellular response to insulin stimulus	37	37	0	0	0	42	92	0.2804	0.808252	2	3	0.6068	0.851982	9	9	0
BIOCARTA	TFF_PATHWAY	21	21	0	0	0	53	82	0.2807	1	1	2	0.2592	0.869047	5	7	0
PANTHER_MOLECULAR_FUNCTION	Kinase_inhibitor	43	37	5	0	1	14	41	0.2814	0.813231	2	3	0.0573	0.448779	9	14	0
REACTOME	ACTIVATION_OF_ATR_IN_RESPONSE_TO_REPLICATION_STRESS	37	37	0	0	0	31	40	0.2819	0.647001	2	3	0.4465	0.651917	9	10	0
KEGG	KEGG_BETA_ALANINE_METABOLISM	22	21	0	0	1	44	85	0.2821	0.740766	1	2	0.248	0.551811	5	7	0
GOTERM	protease binding	22	21	0	0	1	14	44	0.2829	0.808843	1	2	0.2483	0.714272	5	7	0
GOTERM	cilium assembly	21	21	0	0	0	45	80	0.2833	0.817392	1	2	0.2536	0.711672	5	7	0
GOTERM	regulation of cyclin-dependent protein kinase activity	37	37	0	0	0	13	28	0.2834	0.814373	2	3	0.1874	0.682476	9	12	0
GOTERM	pyridoxal phosphate binding	54	54	0	0	0	30	46	0.2834	0.839893	3	4	0.9486	0.988378	14	9	0
BIOCARTA	IGF1_PATHWAY	21	21	0	0	0	67	69	0.2842	1	1	2	0.6352	0.891483	5	5	0
PANTHER_MOLECULAR_FUNCTION	Phosphodiesterase	39	37	2	0	0	71	174	0.2849	0.796094	2	3	0.0096	0.258033	9	16	0
GOTERM	ER-Golgi intermediate compartment	37	37	0	0	0	30	52	0.2854	0.817986	2	3	0.3097	0.761436	9	11	0
GOTERM	NADH dehydrogenase (ubiquinone) activity	44	37	7	0	0	12	23	0.2858	0.805113	2	3	0.603	0.852429	9	9	0
BIOCARTA	MET_PATHWAY	37	37	0	0	0	75	97	0.2871	1	2	3	0.1905	0.797324	9	12	0
GOTERM	nucleotide-excision repair, DNA damage removal	21	21	0	0	0	32	42	0.2873	0.811112	1	2	0.4373	0.792207	5	6	0
BIOCARTA	NOS1_PATHWAY	22	21	1	0	0	97	148	0.2888	1	1	2	0.0542	0.4523	5	9	0
GOTERM	lactation	21	21	0	0	0	36	46	0.2891	0.817452	1	2	0.6407	0.853591	5	5	0
GOTERM	protein N-terminus binding	73	72	0	0	1	30	64	0.2891	0.847467	4	5	0.6472	0.867678	18	17	0
PANTHER_BIOLOGICAL_PROCESS	Developmental_processes	509	447	37	1	24	32	83	0.2905	0.898495	22	25	0.0058	0.185762	112	134	0
REACTOME	SYNTHESIS_OF_DNA	89	89	0	0	0	21	38	0.2909	0.662838	4	6	0.1425	0.421109	22	27	0
GOTERM	ruffle	54	54	0	0	0	53	73	0.2912	0.847978	3	4	0.7331	0.897802	14	12	0
GOTERM	mRNA transport	57	55	2	0	0	34	57	0.2912	0.849458	3	4	0.192	0.689405	14	17	0
KEGG	KEGG_SNARE_INTERACTIONS_IN_VESICULAR_TRANSPORT	38	37	1	0	0	25	53	0.2915	0.809446	2	3	0.7375	0.847491	9	8	0
GOTERM	sodium ion transport	129	126	0	0	3	45	91	0.2918	0.860792	6	8	0.3306	0.782899	32	34	0
KEGG	KEGG_PYRUVATE_METABOLISM	40	38	0	0	2	25	52	0.2923	0.803375	2	3	0.1276	0.445198	10	13	0
PANTHER_MOLECULAR_FUNCTION	Membrane-bound_signaling_molecule	130	108	16	0	6	33	133	0.2929	0.845158	5	7	0.8466	1	27	23	0
GOTERM	symporter activity	113	108	1	0	4	36	61	0.2931	0.857287	5	7	0.3601	0.79562	27	29	0
KEGG	KEGG_ABC_TRANSPORTERS	44	38	0	0	6	69	92	0.2933	0.794661	2	3	0.4897	0.691308	10	10	0
REACTOME	AMINE_LIGAND_BINDING_RECEPTORS	42	38	1	0	3	14	51	0.2946	0.639585	2	3	0.3403	0.594929	10	11	0
GOTERM	vasculogenesis	38	38	0	0	0	32	70	0.2955	0.82781	2	3	0.3464	0.783721	10	11	0
PANTHER_MOLECULAR_FUNCTION	Double-stranded_DNA_binding_protein	23	22	0	0	1	41	65	0.2963	0.835276	1	2	0.2987	0.683745	6	7	0
REACTOME	ETHANOL_OXIDATION	10	7	0	0	3	43	37	0.2964	0.595512	0	1	0.2392	0.448884	2	3	0
GOTERM	photoreceptor cell maintenance	22	22	0	0	0	44	164	0.2969	0.807799	1	2	0.4837	0.811793	6	6	0
GOTERM	post-Golgi vesicle-mediated transport	40	38	1	0	1	33	54	0.297	0.834186	2	3	0.7685	0.910278	10	8	0
GOTERM	negative regulation of inflammatory response	22	22	0	0	0	15	27	0.2971	0.80812	1	2	0.1616	0.634885	6	8	0
GOTERM	cellular membrane organization	58	55	1	0	2	32	53	0.2992	0.848193	3	4	0.7603	0.910596	14	12	0
REACTOME	E2F_TRANSCRIPTIONAL_TARGETS_AT_G1_S	22	22	0	0	0	16	36	0.2999	0.63797	1	2	0.4841	0.663847	6	6	0
GOTERM	regulation of cell adhesion	22	22	0	0	0	47	116	0.3004	0.808033	1	2	0.6692	0.86426	6	5	0
PANTHER_BIOLOGICAL_PROCESS	Embryogenesis	141	127	9	0	5	22	85	0.3007	0.969808	6	8	0.5117	0.966095	32	32	0
GOTERM	midbody	22	22	0	0	0	35	46	0.3009	0.809158	1	2	0.0099	0.247964	6	11	0
GOTERM	rRNA binding	24	22	0	2	0	5	18	0.301	0.807993	1	2	0.2971	0.741634	6	7	0
Ingenuity	Complement.System	23	22	0	0	1	41	49	0.3012	0.683945	1	2	0.6793	0.74973	6	5	0
GOTERM	sarcolemma	57	56	0	0	1	38	160	0.3013	0.850023	3	4	0.6653	0.870438	14	13	0
PANTHER_BIOLOGICAL_PROCESS	DNA_repair	169	146	23	0	0	37	65	0.3013	0.92375	7	9	0.4116	0.904931	37	38	0
GOTERM	lysosomal membrane	76	74	1	0	1	26	37	0.3018	0.860225	4	5	0.5987	0.8517	19	18	0
Ingenuity	GM-CSF.Signaling	23	22	1	0	0	54	78	0.3028	0.706657	1	2	0.6756	0.75869	6	5	0
GOTERM	laminin-1 complex	7	7	0	0	0	147	212	0.3032	0.786881	0	1	0.5532	0.817635	2	2	0
Ingenuity	Chemokine.Signaling	24	22	0	0	2	12	60	0.3032	0.72299	1	2	0.2953	0.590884	6	7	0
GOTERM	positive regulation of endothelial cell proliferation	24	22	0	0	2	15	88	0.3033	0.80627	1	2	0.6793	0.867753	6	5	0
GOTERM	muscle organ development	93	91	0	0	2	31	106	0.3034	0.859944	5	6	0.4205	0.805858	23	24	0
GOTERM	attachment of GPI anchor to protein	7	7	0	0	0	24	57	0.3049	0.779383	0	1	0.8659	0.917538	2	1	0
GOTERM	signal transduction	1921	1500	72	0	349	24	77	0.306	0.874386	75	78	0.4859	0.832678	375	372	0
BIOCARTA	INSULIN_PATHWAY	22	22	0	0	0	51	56	0.3062	1	1	2	0.4778	0.903533	6	6	0
Panther	Nicotine_degradation	10	7	0	0	3	27	29	0.3065	0.694305	0	1	0.8691	0.910115	2	1	0
GOTERM	spindle microtubule	22	22	0	0	0	36	74	0.3069	0.807544	1	2	0.4848	0.812315	6	6	0
GOTERM	interleukin-1 receptor binding	10	7	0	0	3	6	13	0.3074	0.779341	0	1	0.8689	0.917384	2	1	0
PANTHER_BIOLOGICAL_PROCESS	Fatty_acid_metabolism	120	92	19	0	9	29	45	0.308	0.9438	5	6	0.722	0.946425	23	21	0
KEGG	KEGG_TRYPTOPHAN_METABOLISM	40	39	1	0	0	33	46	0.3084	0.819806	2	3	0.6649	0.795006	10	9	0
GOTERM	visual perception	193	184	1	0	8	29	77	0.3086	0.873947	9	11	0.8662	0.959743	46	40	0
REACTOME	RNA_POLYMERASE_III_TRANSCRIPTION_INITIATION_FROM_TYPE_3_PROMOTER	22	22	0	0	0	18	39	0.3089	0.647003	1	2	0.1646	0.424229	6	8	0
Panther	Blood_coagulation	45	39	1	0	5	16	38	0.3103	0.703389	2	3	0.668	0.869913	10	9	0
KEGG	KEGG_RNA_DEGRADATION	59	56	2	0	1	21	46	0.3104	0.829856	3	4	0.2218	0.540919	14	17	0
GOTERM	response to hypoxia	130	129	0	1	0	28	69	0.3119	0.873161	6	8	0.0747	0.61038	32	40	0
BIOCARTA	RAS_PATHWAY	23	23	0	0	0	42	54	0.3123	1	1	2	0.5239	0.895162	6	6	0
PANTHER_BIOLOGICAL_PROCESS	Nucleoside,_nucleotide_and_nucleic_acid_metabolism	267	203	56	1	7	24	46	0.3124	0.910453	10	12	0.0562	0.498146	51	61	0
REACTOME	MEMBRANE_TRAFFICKING	78	75	1	0	2	33	56	0.3126	0.680076	4	5	0.7118	0.840616	19	17	0
GOTERM	regulation of transcription	991	901	16	3	71	27	66	0.313	0.871137	45	48	0.0033	0.210264	225	259	0
PANTHER_MOLECULAR_FUNCTION	Single-stranded_DNA-binding_protein	23	23	0	0	0	38	126	0.3145	0.817447	1	2	0.3477	0.693216	6	7	0
KEGG	KEGG_NICOTINATE_AND_NICOTINAMIDE_METABOLISM	24	23	0	0	1	42	54	0.315	0.800522	1	2	0.3425	0.555598	6	7	0
PANTHER_MOLECULAR_FUNCTION	Reductase	184	147	26	0	11	21	41	0.3153	0.875125	7	9	0.5124	0.840071	37	37	0
REACTOME	SMOOTH_MUSCLE_CONTRACTION	24	23	0	0	1	35	74	0.3157	0.641157	1	2	0.7184	0.825384	6	5	0
REACTOME	CYTOCHROME_P450_ARRANGED_BY_SUBSTRATE_TYPE	49	40	0	0	9	20	37	0.3175	0.654686	2	3	0.1748	0.436768	10	13	0
GOTERM	negative regulation of cell adhesion	23	23	0	0	0	27	207	0.3203	0.837478	1	2	0.526	0.828524	6	6	0
PANTHER_BIOLOGICAL_PROCESS	Synaptic_transmission	81	75	6	0	0	52	241	0.321	0.955523	4	5	0.1569	0.575553	19	23	0
PANTHER_BIOLOGICAL_PROCESS	Monosaccharide_metabolism	43	40	3	0	0	38	59	0.3217	0.952544	2	3	0.0531	0.422495	10	15	0
PANTHER_BIOLOGICAL_PROCESS	Oogenesis	65	58	3	0	4	34	116	0.322	0.929591	3	4	0.1738	0.601385	15	18	0
GOTERM	activation of MAPKK activity	23	23	0	0	0	72	90	0.3222	0.828264	1	2	0.7142	0.87996	6	5	0
BIOCARTA	PGC1A_PATHWAY	24	23	1	0	0	59	90	0.3224	1	1	2	0.5376	0.893101	6	6	0
PANTHER_BIOLOGICAL_PROCESS	General_mRNA_transcription_activities	45	40	4	0	1	26	33	0.3229	0.962155	2	3	0.2794	0.698352	10	12	0
GOTERM	platelet activation	26	23	1	0	2	12	22	0.3245	0.841292	1	2	0.0424	0.434029	6	10	0
REACTOME	METAL_ION_SLC_TRANSPORTERS	23	23	0	0	0	21	43	0.3249	0.648995	1	2	0.7173	0.822886	6	5	0
GOTERM	Cajal body	41	40	1	0	0	20	56	0.3256	0.858724	2	3	0.8186	0.933403	10	8	0
PANTHER_BIOLOGICAL_PROCESS	Protein_targeting_and_localization	104	58	46	0	0	55	133	0.326	0.98651	3	4	0.1116	0.570575	15	19	0
PANTHER_MOLECULAR_FUNCTION	Complement_component	51	40	5	0	6	25	37	0.3263	0.852581	2	3	0.9066	1	10	7	0
GOTERM	growth factor activity	161	150	1	1	9	13	56	0.3279	0.872969	8	9	0.5572	0.849674	38	37	0
GOTERM	protein complex	134	132	0	0	2	29	77	0.3279	0.873543	7	8	0.9404	0.989255	33	26	0
GOTERM	microsome	232	206	4	0	22	32	62	0.329	0.87028	10	12	0.5473	0.849254	52	51	0
PANTHER_BIOLOGICAL_PROCESS	JNK_cascade	61	58	2	0	1	20	44	0.3309	0.913854	3	4	0.8909	1	15	11	0
GOTERM	protein domain specific binding	96	95	0	0	1	30	62	0.3324	0.872633	5	6	0.0353	0.451448	24	32	0
GOTERM	zinc ion binding	1988	1572	77	3	336	30	72	0.3331	0.874291	79	81	0.0002	0.0888667	393	441	0
BIOCARTA	G2_PATHWAY	24	24	0	0	0	34	48	0.3337	1	1	2	0.3853	0.859465	6	7	0
GOTERM	chromosome, telomeric region	24	24	0	0	0	47	65	0.3348	0.850402	1	2	0.3928	0.788917	6	7	0
GOTERM	membrane coat	24	24	0	0	0	45	64	0.3353	0.849588	1	2	0.0537	0.481376	6	10	0
PANTHER_MOLECULAR_FUNCTION	Protein_phosphatase	145	132	13	0	0	51	124	0.3356	0.915573	7	8	0.1339	0.579009	33	39	0
GOTERM	positive regulation of osteoblast differentiation	24	24	0	0	0	55	81	0.3368	0.850857	1	2	0.7507	0.898072	6	5	0
GOTERM	phosphoinositide binding	60	59	0	0	1	68	108	0.3369	0.86991	3	4	0.8327	0.940818	15	12	0
REACTOME	GAMMA_CARBOXYLATION_TRANSPORT_AND_AMINO_TERMINAL_CLEAVAGE_OF_PROTEINS	10	8	0	0	2	18	31	0.3373	0.617339	0	1	0.8988	0.913624	2	1	0
GOTERM	integrin binding	60	59	0	0	1	52	75	0.3375	0.868921	3	4	0.5131	0.834704	15	15	0
BIOCARTA	BIOPEPTIDES_PATHWAY	43	41	1	0	1	62	90	0.3377	1	2	3	0.313	0.857452	10	12	0
REACTOME	RNA_POLYMERASE_I_TRANSCRIPTION_INITIATION	24	24	0	0	0	32	45	0.339	0.653141	1	2	0.3945	0.614707	6	7	0
PANTHER_BIOLOGICAL_PROCESS	Other_protein_metabolism	48	42	5	0	1	43	50	0.3398	0.904905	2	3	0.1384	0.5718	11	14	0
GOTERM	coated pit	41	41	0	0	0	40	74	0.3413	0.863801	2	3	0.3239	0.768345	10	12	0
GOTERM	G-protein coupled receptor protein signaling pathway	948	635	63	0	250	5	36	0.3416	0.873586	32	34	0.9752	0.997085	159	139	0
REACTOME	SEMA4D_INDUCED_CELL_MIGRATION_AND_GROWTH_CONE_COLLAPSE	24	24	0	0	0	40	67	0.3422	0.66378	1	2	0.1172	0.370531	6	9	0
REACTOME	CLATHRIN_DERIVED_VESICLE_BUDDING	61	59	1	0	1	37	59	0.3426	0.705291	3	4	0.6404	0.791949	15	14	0
GOTERM	cell cortex	78	78	0	0	0	66	104	0.3434	0.872434	4	5	0.7793	0.917135	20	17	0
GOTERM	positive regulation of multicellular organism growth	24	24	0	0	0	25	64	0.3434	0.845446	1	2	0.5774	0.843655	6	6	0
GOTERM	axonogenesis	60	60	0	0	0	66	150	0.345	0.869064	3	4	0.0264	0.408601	15	22	0
GOTERM	integral to Golgi membrane	45	42	0	0	3	59	116	0.3451	0.868896	2	3	0.3504	0.783301	11	12	0
PANTHER_MOLECULAR_FUNCTION	Mitochondrial_carrier_protein	66	60	3	0	3	17	38	0.3468	0.904741	3	4	0.8505	1	15	12	0
REACTOME	PHASE_II_CONJUGATION	60	42	4	0	14	20	30	0.3468	0.690508	2	3	0.7467	0.852008	11	9	0
PANTHER_MOLECULAR_FUNCTION	Deacetylase	24	24	0	0	0	30	90	0.3476	0.858535	1	2	0.2313	0.61844	6	8	0
GOTERM	regulation of transcription, DNA-dependent	1102	856	48	1	197	21	53	0.3481	0.877307	43	45	0.0097	0.378109	214	241	0
GOTERM	SH2 domain binding	25	24	1	0	0	64	119	0.3487	0.85108	1	2	0.7559	0.898501	6	5	0
GOTERM	protein targeting to mitochondrion	25	24	1	0	0	14	17	0.3488	0.852123	1	2	0.2318	0.693957	6	8	0
GOTERM	cytoskeleton organization	62	60	0	0	2	51	115	0.3504	0.872843	3	4	0.5443	0.837988	15	15	0
PANTHER_BIOLOGICAL_PROCESS	Neurotransmitter_release	107	96	11	0	0	78	155	0.3509	0.924671	5	6	0.4459	0.938944	24	25	0
KEGG	KEGG_GLYCOSYLPHOSPHATIDYLINOSITOL_GPI_ANCHOR_BIOSYNTHESIS	25	25	0	0	0	16	37	0.3512	0.861065	1	2	0.1463	0.445828	6	9	0
GOTERM	nucleotide metabolic process	26	25	0	0	1	23	95	0.3541	0.865474	1	2	0.0728	0.594848	6	10	0
GOTERM	neuron development	25	25	0	0	0	14	58	0.3543	0.866153	1	2	0.4356	0.796244	6	7	0
GOTERM	response to glucose stimulus	42	42	0	0	0	23	59	0.3544	0.87264	2	3	0.3559	0.781583	11	12	0
GOTERM	SH3 domain binding	97	97	0	0	0	66	126	0.3548	0.869132	5	6	0.3807	0.7966	24	26	0
GOTERM	postsynaptic membrane	140	134	0	0	6	55	181	0.3548	0.871187	7	8	0.8862	0.966434	34	28	0
GOTERM	hydrolase activity, acting on glycosyl bonds	48	42	2	0	4	15	47	0.3552	0.869372	2	3	0.1392	0.628112	11	14	0
GOTERM	drug binding	43	42	1	0	0	24	42	0.3556	0.871222	2	3	0.3516	0.782568	11	12	0
Ingenuity	Huntingtons.Disease.Signaling	61	61	0	0	0	61	78	0.3559	0.889683	3	4	0.4633	0.670408	15	16	0
KEGG	KEGG_GLYCOSPHINGOLIPID_BIOSYNTHESIS_LACTO_AND_NEOLACTO_SERIES	26	25	0	0	1	18	44	0.3559	0.856269	1	2	0.2796	0.559294	6	8	0
Panther	TGF-beta_signaling_pathway	64	61	0	0	3	24	54	0.3563	0.806048	3	4	0.9624	0.991804	15	10	0
GOTERM	activation of JUN kinase activity	25	25	0	0	0	39	62	0.357	0.867391	1	2	0.4289	0.793134	6	7	0
GOTERM	cell growth	44	42	1	0	1	35	73	0.3575	0.871933	2	3	0.8645	0.945953	11	8	0
GOTERM	Notch signaling pathway	42	42	0	0	0	32	102	0.3577	0.876767	2	3	0.4931	0.825225	11	11	0
GOTERM	transcription from RNA polymerase II promoter	178	172	3	0	3	30	60	0.3581	0.873462	9	10	0.3233	0.783727	43	46	0
PANTHER_MOLECULAR_FUNCTION	Damaged_DNA-binding_protein	27	25	2	0	0	29	52	0.3587	0.8638	1	2	0.2724	0.669656	6	8	0
GOTERM	mesoderm development	26	25	0	0	1	22	51	0.3599	0.86754	1	2	0.2808	0.737407	6	8	0
GOTERM	memory	25	25	0	0	0	26	114	0.3604	0.866218	1	2	0.6176	0.850373	6	6	0
GOTERM	central nervous system development	99	98	0	0	1	41	140	0.3606	0.875582	5	6	0.1729	0.684521	25	29	0
GOTERM	peptidase inhibitor activity	92	61	2	0	29	14	38	0.361	0.868992	3	4	0.3462	0.783949	15	17	0
REACTOME	SIGNALLING_TO_RAS	26	25	0	0	1	49	57	0.3611	0.67247	1	2	0.0698	0.309525	6	10	0
GOTERM	damaged DNA binding	44	43	1	0	0	30	45	0.3612	0.869921	2	3	0.5218	0.833454	11	11	0
GOTERM	response to organic nitrogen	26	25	0	0	1	13	35	0.3613	0.865241	1	2	0.7816	0.908867	6	5	0
GOTERM	peptide binding	25	25	0	0	0	26	52	0.3622	0.869026	1	2	0.0305	0.406131	6	11	0
PANTHER_BIOLOGICAL_PROCESS	Nucleoside,_nucleotide_and_nucleic_acid_transport	58	43	14	0	1	25	43	0.3625	0.918634	2	3	0.2629	0.687336	11	13	0
GOTERM	3',5'-cyclic-AMP phosphodiesterase activity	9	9	0	0	0	228	373	0.3626	0.81474	0	1	0.4039	0.778213	2	3	0
GOTERM	positive regulation of calcium ion transport	9	9	0	0	0	24	45	0.3626	0.809824	0	1	0.3955	0.777144	2	3	0
REACTOME	GAP_JUNCTION_TRAFFICKING	28	26	0	0	2	12	32	0.3638	0.69465	1	2	0.662	0.792953	7	6	0
GOTERM	histone H3-K4 methylation	9	9	0	0	0	28	32	0.364	0.818619	0	1	0.3921	0.778289	2	3	0
GOTERM	intracellular membrane-bounded organelle	140	135	0	2	3	37	73	0.3641	0.873336	7	8	0.2961	0.763834	34	37	0
GOTERM	oligosaccharide biosynthetic process	9	9	0	0	0	52	67	0.3643	0.816116	0	1	0.3963	0.780593	2	3	0
KEGG	KEGG_MELANOGENESIS	102	98	1	0	3	32	83	0.3643	0.895712	5	6	0.1168	0.445829	25	30	0
GOTERM	transforming growth factor beta receptor binding	10	9	0	0	1	63	74	0.3648	0.816743	0	1	0.3974	0.779628	2	3	0
GOTERM	microtubule bundle formation	9	9	0	0	0	54	103	0.3654	0.806658	0	1	0.3962	0.778969	2	3	0
REACTOME	HORMONE_LIGAND_BINDING_RECEPTORS	10	9	0	0	1	10	55	0.3659	0.649473	0	1	0.1668	0.403609	2	4	0
PANTHER_MOLECULAR_FUNCTION	Carbohydrate_phosphatase	10	9	1	0	0	35	35	0.366	0.786304	0	1	0.9219	1	2	1	0
PANTHER_BIOLOGICAL_PROCESS	Complement-mediated_immunity	56	43	5	0	8	21	35	0.3661	0.925067	2	3	0.9387	1	11	7	0
Panther	GABA-B_receptor_II_signaling	9	9	0	0	0	149	158	0.3661	0.711536	0	1	0.1612	0.444135	2	4	0
GOTERM	protein heterooligomerization	45	44	0	0	1	42	74	0.3672	0.873794	2	3	0.1939	0.687223	11	14	0
GOTERM	cilium	81	80	1	0	0	45	95	0.3673	0.865101	4	5	0.4387	0.811063	20	21	0
GOTERM	lipopolysaccharide binding	9	9	0	0	0	33	35	0.3676	0.827619	0	1	0.1676	0.616564	2	4	0
GOTERM	adult locomotory behavior	28	26	1	0	1	27	105	0.3684	0.868856	1	2	0.0918	0.61445	7	10	0
GOTERM	negative regulation of gene-specific transcription from RNA polymerase II promoter	43	43	0	0	0	48	101	0.3687	0.87227	2	3	0.2602	0.735557	11	13	0
PANTHER_BIOLOGICAL_PROCESS	Other_homeostasis_activities	69	61	5	0	3	15	44	0.3689	0.9044	3	4	0.1715	0.580981	15	19	0
GOTERM	nuclear telomere cap complex	9	9	0	0	0	39	42	0.3694	0.815354	0	1	0.3901	0.771559	2	3	0
GOTERM	neural crest cell development	10	9	0	0	1	7	148	0.3701	0.82837	0	1	0.6901	0.857337	2	2	0
REACTOME	G2_M_CHECKPOINTS	43	43	0	0	0	30	41	0.3701	0.722131	2	3	0.5302	0.698112	11	11	0
GOTERM	cellular response to oxidative stress	9	9	0	0	0	28	41	0.3702	0.827837	0	1	0.69	0.858255	2	2	0
GOTERM	insulin-like growth factor receptor signaling pathway	9	9	0	0	0	71	123	0.3706	0.826561	0	1	0.4	0.776865	2	3	0
GOTERM	DNA synthesis during DNA repair	9	9	0	0	0	50	90	0.3708	0.827193	0	1	0.4078	0.784574	2	3	0
REACTOME	INITIAL_TRIGGERING_OF_COMPLEMENT	43	9	30	0	4	10	25	0.371	0.639304	0	1	0.9233	0.932722	2	1	0
REACTOME	SIGNALLING_BY_NGF	215	214	0	0	1	54	103	0.3712	0.769401	11	12	0.0066	0.183967	54	70	0
GOTERM	intermediate filament	91	43	2	0	46	8	21	0.3717	0.870742	2	3	0.6659	0.866785	11	10	0
GOTERM	nucleobase, nucleoside, nucleotide and nucleic acid metabolic process	64	62	1	0	1	36	69	0.372	0.866837	3	4	0.9341	0.983363	16	11	0
GOTERM	actin filament organization	26	26	0	0	0	33	81	0.3722	0.872409	1	2	0.0942	0.613202	7	10	0
Panther	mRNA_splicing	9	9	0	0	0	16	20	0.3725	0.711692	0	1	0.1683	0.449562	2	4	0
GOTERM	antioxidant activity	9	9	0	0	0	6	8	0.373	0.836947	0	1	0.1665	0.623597	2	4	0
GOTERM	calcium-transporting ATPase activity	9	9	0	0	0	70	90	0.3732	0.838501	0	1	0.707	0.863472	2	2	0
GOTERM	epidermal growth factor receptor signaling pathway	27	26	1	0	0	101	105	0.3734	0.868118	1	2	0.6716	0.864402	7	6	0
GOTERM	skeletal system development	126	118	1	0	7	26	65	0.3742	0.875466	6	7	0.4917	0.830655	30	30	0
PANTHER_BIOLOGICAL_PROCESS	Metabolism_of_cyclic_nucleotides	45	44	1	0	0	99	185	0.3747	0.920656	2	3	0.0291	0.258228	11	17	0
PANTHER_MOLECULAR_FUNCTION	Peroxidase	27	26	0	0	1	12	46	0.3752	0.872041	1	2	0.6585	0.89442	7	6	0
Ingenuity	Neuregulin.Signaling	27	26	0	0	1	24	91	0.3753	0.8856	1	2	0.4846	0.660386	7	7	0
GOTERM	heat shock protein binding	62	62	0	0	0	26	55	0.3755	0.873896	3	4	0.0004	0.0787889	16	28	0
GOTERM	dolichyl-diphosphooligosaccharide-protein glycotransferase activity	9	9	0	0	0	31	63	0.3757	0.836691	0	1	0.9226	0.94796	2	1	0
GOTERM	response to drug	198	194	1	0	3	33	72	0.3762	0.880509	10	11	0.2372	0.73793	49	53	0
GOTERM	protein polyubiquitination	26	26	0	0	0	52	115	0.3768	0.877079	1	2	0.6659	0.864501	7	6	0
GOTERM	regulation of actin cytoskeleton organization	10	9	1	0	0	42	66	0.3771	0.836174	0	1	0.7027	0.861719	2	2	0
PANTHER_BIOLOGICAL_PROCESS	Glycogen_metabolism	52	44	8	0	0	31	60	0.3772	0.91578	2	3	0.8064	0.992265	11	9	0
GOTERM	response to nutrient	62	62	0	0	0	28	70	0.3774	0.872447	3	4	0.3724	0.794666	16	17	0
REACTOME	TIGHT_JUNCTION_INTERACTIONS	30	26	0	0	4	13	69	0.3798	0.699538	1	2	0.667	0.794662	7	6	0
GOTERM	ubiquitin-dependent protein catabolic process	146	138	7	1	0	47	75	0.3805	0.87586	7	8	0.2072	0.712605	35	39	0
GOTERM	catalytic activity	122	118	2	0	2	30	90	0.3807	0.876245	6	7	0.7362	0.907481	30	27	0
PANTHER_BIOLOGICAL_PROCESS	Cell_structure	687	506	90	0	91	35	86	0.381	0.932221	25	27	0.2842	0.769452	127	132	0
GOTERM	respiratory chain	53	44	9	0	0	10	16	0.3811	0.868791	2	3	0.702	0.885478	11	10	0
KEGG	KEGG_AMINO_SUGAR_AND_NUCLEOTIDE_SUGAR_METABOLISM	44	44	0	0	0	28	48	0.3811	0.925467	2	3	0.5555	0.723281	11	11	0
GOTERM	nucleotide-excision repair	26	26	0	0	0	32	42	0.3816	0.869698	1	2	0.6579	0.862779	7	6	0
GOTERM	brush border membrane	26	26	0	0	0	33	56	0.3824	0.874355	1	2	0.66	0.862431	7	6	0
GOTERM	protein complex assembly	102	100	0	0	2	40	82	0.3825	0.87692	5	6	0.0157	0.395226	25	35	0
REACTOME	RNA_POL_II_CTD_PHOSPHORYLATION_AND_INTERACTION_WITH_CE	26	26	0	0	0	19	47	0.3825	0.704392	1	2	0.3219	0.579788	7	8	0
GOTERM	endocytosis	103	100	1	0	2	65	95	0.3828	0.873554	5	6	0.7172	0.899193	25	23	0
GOTERM	osteoblast differentiation	26	26	0	0	0	21	85	0.3831	0.870292	1	2	0.0946	0.602221	7	10	0
KEGG	KEGG_LYSINE_DEGRADATION	44	44	0	0	0	40	57	0.3831	0.919798	2	3	0.5642	0.739377	11	11	0
GOTERM	activation of caspase activity	46	44	1	0	1	29	69	0.3838	0.869603	2	3	0.1857	0.680647	11	14	0
KEGG	KEGG_VASOPRESSIN_REGULATED_WATER_REABSORPTION	44	44	0	0	0	29	67	0.3847	0.90705	2	3	0.1095	0.420874	11	15	0
GOTERM	mitochondrial inner membrane	254	234	11	0	9	16	31	0.3863	0.883704	12	13	0.2642	0.751371	59	63	0
GOTERM	growth	29	27	0	0	2	14	40	0.387	0.874033	1	2	0.8429	0.937576	7	5	0
GOTERM	RNA helicase activity	10	10	0	0	0	41	65	0.3883	0.848032	1	1	0.4714	0.789019	3	3	0
REACTOME	AXON_GUIDANCE	161	158	1	0	2	76	118	0.3883	0.779704	8	9	0.5744	0.752052	40	39	0
PANTHER_BIOLOGICAL_PROCESS	MAPKKK_cascade	181	159	8	1	13	25	72	0.3886	0.923838	8	9	0.1855	0.614488	40	45	0
GOTERM	cell surface	200	196	1	0	3	30	96	0.3892	0.88301	10	11	0.222	0.732097	49	54	0
GOTERM	regulation of actin filament polymerization	10	10	0	0	0	30	45	0.3905	0.849184	1	1	0.0755	0.507348	3	5	0
GOTERM	cellular iron ion homeostasis	28	27	1	0	0	21	27	0.3908	0.87209	1	2	0.5298	0.831152	7	7	0
PANTHER_BIOLOGICAL_PROCESS	Phosphate_metabolism	91	82	8	0	1	57	93	0.3909	0.917528	4	5	0.8492	0.994037	21	17	0
GOTERM	positive regulation of angiogenesis	28	27	0	0	1	16	47	0.3912	0.874966	1	2	0.7001	0.874962	7	6	0
GOTERM	ligand-dependent nuclear receptor activity	28	27	0	0	1	35	84	0.3917	0.872043	1	2	0.0008	0.0875625	7	15	0
PANTHER_BIOLOGICAL_PROCESS	Heart_development	51	45	4	0	2	40	91	0.3917	0.899701	2	3	0.8273	0.986874	11	9	0
GOTERM	autophagic vacuole	10	10	0	0	0	22	76	0.3918	0.852454	1	1	0.4835	0.794813	3	3	0
GOTERM	peptidyl-serine phosphorylation	27	27	0	0	0	49	90	0.3923	0.871781	1	2	0.6961	0.874419	7	6	0
GOTERM	transmission of nerve impulse	10	10	0	0	0	80	285	0.3927	0.848166	1	1	0.0798	0.526573	3	5	0
GOTERM	protein autoubiquitination	10	10	0	0	0	23	169	0.3927	0.848549	1	1	0.7571	0.883416	3	2	0
PANTHER_MOLECULAR_FUNCTION	Nucleotide_kinase	58	45	10	0	3	54	141	0.3927	0.935323	2	3	0.7201	0.94376	11	10	0
GOTERM	UV protection	10	10	0	0	0	25	22	0.3934	0.848692	1	1	0.4665	0.796762	3	3	0
PANTHER_BIOLOGICAL_PROCESS	Segment_specification	100	84	6	0	10	5	53	0.3935	0.932523	4	5	0.0809	0.503833	21	27	0
GOTERM	amino acid transmembrane transporter activity	28	27	0	0	1	39	44	0.3936	0.871527	1	2	0.5352	0.832284	7	7	0
Panther	Transcription_regulation_by_bZIP_transcription_factor	27	27	0	0	0	25	44	0.3936	0.807037	1	2	0.0507	0.5675	7	11	0
GOTERM	gut development	10	10	0	0	0	21	26	0.395	0.847622	1	1	0.4718	0.797894	3	3	0
GOTERM	protein tetramerization	10	10	0	0	0	40	117	0.3954	0.846736	1	1	0.4828	0.794736	3	3	0
REACTOME	CLASS_A1_RHODOPSIN_LIKE_RECEPTORS	292	256	3	0	33	9	27	0.3955	0.784891	13	14	0.6847	0.835839	64	61	0
GOTERM	sodium:potassium-exchanging ATPase activity	10	10	0	0	0	27	24	0.3959	0.84928	1	1	0.0789	0.524466	3	5	0
REACTOME	MYOGENESSIS	29	27	0	0	2	84	168	0.3959	0.729818	1	2	0.7062	0.822654	7	6	0
GOTERM	phosphatidylserine binding	10	10	0	0	0	16	40	0.3968	0.852752	1	1	0.7573	0.888518	3	2	0
REACTOME	REGULATION_OF_RHEB_GTPASE_ACTIVITY_BY_AMPK	10	10	0	0	0	40	63	0.3969	0.658312	1	1	0.4694	0.63618	3	3	0
BIOCARTA	FREE_PATHWAY	10	10	0	0	0	18	33	0.397	1	1	1	0.075	0.437121	3	5	0
GOTERM	oligosaccharyltransferase complex	10	10	0	0	0	30	57	0.3972	0.847811	1	1	0.9428	0.965666	3	1	0
GOTERM	ribonuclease P activity	10	10	0	0	0	8	13	0.3978	0.848681	1	1	0.2254	0.672995	3	4	0
REACTOME	APOPTOSIS_INDUCED_DNA_FRAGMENTATION	11	10	0	0	1	7	19	0.398	0.649077	1	1	0.2258	0.451408	3	4	0
GOTERM	cytoplasmic part	10	10	0	0	0	17	52	0.3981	0.849604	1	1	0.9424	0.965324	3	1	0
GOTERM	protein amino acid N-linked glycosylation via asparagine	10	10	0	0	0	30	57	0.3982	0.851591	1	1	0.7494	0.879274	3	2	0
GOTERM	serine-type peptidase activity	53	45	2	0	6	15	65	0.3989	0.872378	2	3	0.8318	0.937875	11	9	0
GOTERM	positive regulation of neurogenesis	10	10	0	0	0	27	70	0.3991	0.848172	1	1	0.0809	0.522551	3	5	0
BIOCARTA	ETC_PATHWAY	12	10	2	0	0	15	33	0.3993	1	1	1	0.4761	0.872512	3	3	0
GOTERM	double-strand break repair via nonhomologous end joining	10	10	0	0	0	81	115	0.3995	0.852829	1	1	0.0733	0.504158	3	5	0
GOTERM	mRNA catabolic process	10	10	0	0	0	54	79	0.3995	0.852718	1	1	0.2272	0.682266	3	4	0
REACTOME	PP2A_MEDIATED_DEPHOSPHORYLATION_OF_KEY_METABOLIC_FACTORS	10	10	0	0	0	34	41	0.3995	0.654078	1	1	0.4677	0.636357	3	3	0
GOTERM	death receptor binding	10	10	0	0	0	15	23	0.3996	0.848713	1	1	0.4751	0.796402	3	3	0
GOTERM	positive regulation of Wnt receptor signaling pathway	10	10	0	0	0	49	85	0.3996	0.851805	1	1	0.0196	0.308286	3	6	0
PANTHER_BIOLOGICAL_PROCESS	Protein_methylation	10	10	0	0	0	38	44	0.3999	0.968956	1	1	0.0027	0.058025	3	7	0
REACTOME	BASE_FREE_SUGAR_PHOSPHATE_REMOVAL_VIA_THE_SINGLE_NUCLEOTIDE_REPLACEMENT_PATHWAY	10	10	0	0	0	9	12	0.3999	0.651589	1	1	0.9426	0.954233	3	1	0
GOTERM	positive regulation of interleukin-8 production	10	10	0	0	0	19	27	0.4003	0.853015	1	1	0.7558	0.878113	3	2	0
GOTERM	dopamine metabolic process	10	10	0	0	0	58	225	0.4005	0.852463	1	1	0.2235	0.673188	3	4	0
REACTOME	COPI_MEDIATED_TRANSPORT	10	10	0	0	0	29	41	0.4007	0.669522	1	1	0.2239	0.451181	3	4	0
GOTERM	transforming growth factor beta receptor activity	10	10	0	0	0	95	135	0.4008	0.859098	1	1	0.4681	0.78751	3	3	0
GOTERM	motor axon guidance	11	10	0	0	1	43	113	0.4013	0.860301	1	1	0.2222	0.682291	3	4	0
Panther	Insulin or IGF_pathway-protein_kinase_B_signaling_cascade	50	46	1	0	3	12	78	0.4013	0.811242	2	3	0.7448	0.864781	12	10	0
GOTERM	mitotic metaphase plate congression	10	10	0	0	0	33	40	0.4016	0.861024	1	1	0.4743	0.788433	3	3	0
GOTERM	positive regulation of erythrocyte differentiation	10	10	0	0	0	76	92	0.4016	0.852674	1	1	0.4619	0.796466	3	3	0
GOTERM	defense response to Gram-negative bacterium	10	10	0	0	0	14	22	0.4016	0.851548	1	1	0.4791	0.792505	3	3	0
GOTERM	heparan sulfate proteoglycan binding	10	10	0	0	0	94	346	0.4018	0.85122	1	1	0.7463	0.877488	3	2	0
GOTERM	lipid metabolic process	211	199	3	0	9	28	47	0.4021	0.896334	10	11	0.6367	0.866066	50	48	0
GOTERM	telomeric DNA binding	10	10	0	0	0	26	57	0.4021	0.860621	1	1	0.758	0.883391	3	2	0
REACTOME	TRANSCRIPTION	197	160	4	0	33	19	38	0.4021	0.773395	8	9	0.0854	0.373887	40	48	0
GOTERM	body fluid secretion	10	10	0	0	0	13	21	0.4023	0.851155	1	1	0.4821	0.796181	3	3	0
REACTOME	E2F_ENABLED_INHIBITION_OF_PRE_REPLICATION_COMPLEX_FORMATION	10	10	0	0	0	38	45	0.4023	0.656641	1	1	0.9451	0.956403	3	1	0
GOTERM	oxaloacetate metabolic process	10	10	0	0	0	28	64	0.4024	0.850937	1	1	0.4773	0.791767	3	3	0
GOTERM	Nup107-160 complex	10	10	0	0	0	50	56	0.4024	0.852036	1	1	0.7611	0.888057	3	2	0
GOTERM	mitochondrial respiratory chain complex I assembly	10	10	0	0	0	8	21	0.4025	0.858588	1	1	0.4814	0.788872	3	3	0
PANTHER_BIOLOGICAL_PROCESS	mRNA_polyadenylation	28	28	0	0	0	31	47	0.4028	0.911665	1	2	0.3912	0.831595	7	8	0
PANTHER_MOLECULAR_FUNCTION	Tumor_necrosis_factor_receptor	14	10	0	0	4	14	29	0.4028	0.859986	1	1	0.7566	0.94516	3	2	0
GOTERM	cholesterol transporter activity	12	10	0	0	2	24	38	0.4039	0.862558	1	1	0.2354	0.686127	3	4	0
GOTERM	histone methyltransferase activity (H3-K4 specific)	10	10	0	0	0	26	38	0.4041	0.853751	1	1	0.7488	0.879474	3	2	0
BIOCARTA	PYK2_PATHWAY	29	28	1	0	0	50	96	0.4045	1	1	2	0.5678	0.905709	7	7	0
GOTERM	laminin binding	10	10	0	0	0	26	44	0.4047	0.860325	1	1	0.7612	0.887584	3	2	0
GOTERM	heart morphogenesis	29	28	1	0	0	34	77	0.4049	0.874735	1	2	0.406	0.791504	7	8	0
GOTERM	chromatin silencing	10	10	0	0	0	16	19	0.4049	0.848023	1	1	0.481	0.796316	3	3	0
GOTERM	cellular respiration	10	10	0	0	0	67	79	0.4049	0.851508	1	1	0.2321	0.686592	3	4	0
GOTERM	cAMP-dependent protein kinase complex	10	10	0	0	0	62	97	0.405	0.861174	1	1	0.225	0.681995	3	4	0
GOTERM	T cell costimulation	11	10	0	1	0	30	39	0.4054	0.851596	1	1	0.4701	0.789392	3	3	0
GOTERM	regulation of mitochondrial membrane potential	10	10	0	0	0	15	52	0.4054	0.852058	1	1	0.4707	0.797166	3	3	0
PANTHER_MOLECULAR_FUNCTION	Transmembrane_receptor_regulatory or adaptor_protein	65	64	1	0	0	41	97	0.4056	0.954751	3	4	0.231	0.631595	16	19	0
GOTERM	transforming growth factor beta binding	10	10	0	0	0	44	71	0.406	0.853545	1	1	0.2244	0.681508	3	4	0
GOTERM	cellular response to starvation	10	10	0	0	0	26	52	0.4064	0.858968	1	1	0.2283	0.681372	3	4	0
GOTERM	COPI coating of Golgi vesicle	10	10	0	0	0	29	41	0.4064	0.859467	1	1	0.2243	0.679236	3	4	0
REACTOME	ELECTRON_TRANSPORT_CHAIN	75	65	10	0	0	11	17	0.4065	0.772508	3	4	0.685	0.818916	16	15	0
GOTERM	limb morphogenesis	10	10	0	0	0	94	168	0.4069	0.861334	1	1	0.761	0.888315	3	2	0
GOTERM	cyclin-dependent protein kinase inhibitor activity	11	10	0	0	1	8	20	0.4071	0.864495	1	1	0.4693	0.789117	3	3	0
BIOCARTA	CLASSIC_PATHWAY	14	10	1	0	3	60	60	0.4075	1	1	1	0.9436	0.943529	3	1	0
GOTERM	oxidoreductase activity, acting on the CH-OH group of donors, NAD or NADP as acceptor	10	10	0	0	0	20	37	0.4076	0.860339	1	1	0.482	0.792559	3	3	0
REACTOME	GAP_JUNCTION_DEGRADATION	10	10	0	0	0	53	65	0.408	0.666977	1	1	0.4719	0.645194	3	3	0
GOTERM	behavior	28	28	0	0	0	26	151	0.4087	0.872571	1	2	0.0296	0.406386	7	12	0
KEGG	KEGG_N_GLYCAN_BIOSYNTHESIS	46	46	0	0	0	26	61	0.4088	0.902197	2	3	0.2416	0.551242	12	14	0
PANTHER_MOLECULAR_FUNCTION	Peptide_hormone	80	65	2	0	13	6	14	0.4092	0.954482	3	4	0.3482	0.711558	16	18	0
GOTERM	blood coagulation	70	65	0	0	5	30	52	0.4101	0.883794	3	4	0.9188	0.972645	16	12	0
GOTERM	electron carrier activity	161	142	6	0	13	24	49	0.4105	0.887682	7	8	0.4093	0.799448	36	37	0
GOTERM	chaperone binding	29	28	0	0	1	14	92	0.4107	0.874246	1	2	0.2468	0.722099	7	9	0
KEGG	KEGG_HOMOLOGOUS_RECOMBINATION	28	28	0	0	0	35	67	0.4115	0.894414	1	2	0.5639	0.725083	7	7	0
GOTERM	NAD binding	10	10	0	0	0	27	34	0.4116	0.860523	1	1	0.4792	0.794992	3	3	0
REACTOME	DUAL_INCISION_REACTION_IN_TC_NER	28	28	0	0	0	19	33	0.4116	0.752376	1	2	0.7337	0.834536	7	6	0
PANTHER_MOLECULAR_FUNCTION	Cytoskeletal_protein	65	47	18	0	0	75	131	0.4118	0.969828	2	3	0.1753	0.563554	12	15	0
BIOCARTA	LECTIN_PATHWAY	12	10	1	0	1	68	63	0.4118	1	1	1	0.9462	0.945524	3	1	0
GOTERM	lymph node development	10	10	0	0	0	21	45	0.4139	0.868189	1	1	0.2262	0.682758	3	4	0
GOTERM	RNA polymerase II transcription mediator activity	28	28	0	0	0	26	69	0.414	0.876966	1	2	0.4006	0.793344	7	8	0
PANTHER_BIOLOGICAL_PROCESS	Protein_modification	219	180	30	0	9	33	67	0.415	0.948504	9	10	0.168	0.590994	45	51	0
GOTERM	DNA-dependent ATPase activity	28	28	0	0	0	43	87	0.4153	0.873487	1	2	0.5765	0.84545	7	7	0
GOTERM	hydrolase activity, acting on acid anhydrides, catalyzing transmembrane movement of substances	47	47	0	0	0	66	103	0.4171	0.88272	2	3	0.2716	0.735305	12	14	0
PANTHER_BIOLOGICAL_PROCESS	Protein_acetylation	29	28	1	0	0	24	50	0.4176	0.908609	1	2	0.7439	0.953408	7	6	0
GOTERM	response to stimulus	612	360	52	0	200	1	43	0.4177	0.903894	18	19	0.9902	0.999358	90	72	0
Ingenuity	PXR.RXR.Activation	49	47	0	0	2	30	55	0.419	0.943181	2	3	0.7743	0.820128	12	10	0
PANTHER_MOLECULAR_FUNCTION	DNA_helicase	76	66	10	0	0	55	79	0.4201	0.968849	3	4	0.4914	0.827082	17	17	0
REACTOME	NEP_NS2_INTERACTS_WITH_THE_CELLULAR_EXPORT_MACHINERY	29	29	0	0	0	56	56	0.4213	0.767085	1	2	0.6104	0.752087	7	7	0
GOTERM	camera-type eye development	30	29	0	0	1	10	43	0.4214	0.873562	1	2	0.4503	0.802701	7	8	0
GOTERM	voltage-gated sodium channel complex	12	11	0	0	1	105	115	0.4215	0.871373	1	1	0.9587	0.975558	3	1	0
PANTHER_BIOLOGICAL_PROCESS	Protein_folding	186	143	43	0	0	16	28	0.4217	0.92806	7	8	0.0673	0.510908	36	44	0
Ingenuity	Actin.Cytoskeleton.Signaling	29	28	1	0	0	80	93	0.4218	0.897076	1	2	0.2593	0.566496	7	9	0
REACTOME	SEMAPHORIN_INTERACTIONS	66	66	0	0	0	63	102	0.4218	0.77635	3	4	0.3756	0.625286	17	18	0
REACTOME	SEMA4D_IN_SEMAPHORIN_SIGNALING	29	29	0	0	0	41	67	0.422	0.761074	1	2	0.1605	0.427172	7	10	0
Panther	Cytoskeletal_regulation_by_Rho_GTPase	29	29	0	0	0	23	101	0.4223	0.830334	1	2	0.2812	0.676956	7	9	0
GOTERM	regulation of Rab GTPase activity	51	47	4	0	0	64	115	0.4232	0.884343	2	3	0.6547	0.867854	12	11	0
GOTERM	positive regulation of survival gene product expression	12	11	0	0	1	49	191	0.4239	0.872404	1	1	0.1133	0.606912	3	5	0
BIOCARTA	LEPTIN_PATHWAY	11	11	0	0	0	39	103	0.4244	1	1	1	0.5433	0.895944	3	3	0
REACTOME	GAB1_SIGNALOSOME	11	11	0	0	0	88	95	0.4245	0.69209	1	1	0.1121	0.356078	3	5	0
GOTERM	I-kappaB phosphorylation	11	11	0	0	0	23	77	0.4252	0.871413	1	1	0.5372	0.819312	3	3	0
REACTOME	SIGNAL_ATTENUATION	11	11	0	0	0	34	71	0.4252	0.689562	1	1	0.031	0.237144	3	6	0
GOTERM	acid phosphatase activity	11	11	0	0	0	27	34	0.4253	0.872524	1	1	0.9578	0.975053	3	1	0
REACTOME	DNA_REPAIR	104	104	0	0	0	30	48	0.4253	0.783586	5	6	0.8969	0.959027	26	21	0
BIOCARTA	HDAC_PATHWAY	30	29	1	0	0	59	88	0.4254	1	1	2	0.291	0.875842	7	9	0
GOTERM	sodium channel activity	11	11	0	0	0	34	105	0.4256	0.879254	1	1	0.5361	0.816281	3	3	0
KEGG	KEGG_VALINE_LEUCINE_AND_ISOLEUCINE_BIOSYNTHESIS	11	11	0	0	0	18	53	0.4256	0.886164	1	1	0.7989	0.84871	3	2	0
GOTERM	npBAF complex	11	11	0	0	0	38	69	0.4257	0.868849	1	1	0.5341	0.814857	3	3	0
KEGG	KEGG_CITRATE_CYCLE_TCA_CYCLE	32	29	2	0	1	22	41	0.4258	0.913875	1	2	0.6105	0.747957	7	7	0
GOTERM	cilium membrane	12	11	0	1	0	36	72	0.4259	0.871959	1	1	0.1119	0.607824	3	5	0
GOTERM	mRNA stabilization	11	11	0	0	0	19	23	0.4262	0.877776	1	1	0.817	0.909119	3	2	0
REACTOME	SIGNAL_AMPLIFICATION	31	29	0	0	2	47	67	0.4262	0.768666	1	2	0.2909	0.542028	7	9	0
GOTERM	membrane protein intracellular domain proteolysis	11	11	0	0	0	21	36	0.4265	0.870079	1	1	0.5472	0.820539	3	3	0
GOTERM	Rab GTPase activator activity	51	47	4	0	0	64	116	0.4267	0.880845	2	3	0.5248	0.834489	12	12	0
GOTERM	kinesin binding	11	11	0	0	0	50	62	0.4272	0.87549	1	1	0.1116	0.611933	3	5	0
PANTHER_MOLECULAR_FUNCTION	Transcription_cofactor	168	143	20	0	5	40	70	0.4275	0.977766	7	8	0.1755	0.585997	36	41	0
REACTOME	RNA_POLYMERASE_III_TRANSCRIPTION_INITIATION	29	29	0	0	0	20	40	0.4277	0.766608	1	2	0.44	0.6505	7	8	0
GOTERM	acyl-CoA dehydrogenase activity	11	11	0	0	0	39	77	0.428	0.871311	1	1	0.8077	0.907571	3	2	0
BIOCARTA	EPONFKB_PATHWAY	11	11	0	0	0	14	41	0.428	1	1	1	0.5429	0.899362	3	3	0
GOTERM	regulation of synaptic transmission	11	11	0	0	0	92	245	0.4283	0.873071	1	1	0.5395	0.81519	3	3	0
GOTERM	ciliary or flagellar motility	11	11	0	0	0	114	140	0.4284	0.870708	1	1	0.8018	0.903247	3	2	0
GOTERM	Rac GTPase binding	11	11	0	0	0	31	93	0.4284	0.87305	1	1	0.1147	0.595505	3	5	0
Panther	p53_pathway_by_glucose_deprivation	11	11	0	0	0	33	68	0.4284	0.8149	1	1	0.5429	0.811014	3	3	0
BIOCARTA	NO1_PATHWAY	31	30	1	0	0	43	137	0.4284	1	2	2	0.3199	0.860788	8	9	0
GOTERM	pericentriolar material	11	11	0	0	0	46	65	0.4286	0.871789	1	1	0.2835	0.726138	3	4	0
GOTERM	liver development	48	48	0	0	0	38	67	0.4289	0.883298	2	3	0.1235	0.624622	12	16	0
GOTERM	cerebellum development	11	11	0	0	0	15	113	0.4291	0.871024	1	1	0.5513	0.820027	3	3	0
Panther	Pyruvate_metabolism	11	11	0	0	0	50	75	0.4292	0.832343	1	1	0.1138	0.523083	3	5	0
BIOCARTA	EGFR_SMRTE_PATHWAY	11	11	0	0	0	105	142	0.4292	1	1	1	0.5422	0.89729	3	3	0
PANTHER_MOLECULAR_FUNCTION	Receptor	279	241	18	0	20	22	67	0.4295	0.978614	12	13	0.0781	0.558068	60	70	0
BIOCARTA	SRCRPTP_PATHWAY	11	11	0	0	0	47	123	0.4295	1	1	1	0.2834	0.885117	3	4	0
GOTERM	positive regulation of cellular protein metabolic process	11	11	0	0	0	19	18	0.4296	0.869248	1	1	0.8075	0.907653	3	2	0
GOTERM	actin filament binding	49	48	0	0	1	83	119	0.4296	0.882294	2	3	0.5496	0.837789	12	12	0
GOTERM	positive regulation of interferon-gamma production	11	11	0	0	0	16	19	0.4299	0.870961	1	1	0.5454	0.819149	3	3	0
GOTERM	bile acid metabolic process	11	11	0	0	0	32	58	0.4302	0.872134	1	1	0.2854	0.726443	3	4	0
GOTERM	adrenal gland development	11	11	0	0	0	5	62	0.4302	0.873555	1	1	0.1116	0.610966	3	5	0
GOTERM	initiation of viral infection	11	11	0	0	0	11	48	0.4305	0.870812	1	1	0.1139	0.585426	3	5	0
GOTERM	positive regulation of innate immune response	11	11	0	0	0	17	27	0.4306	0.878142	1	1	0.5481	0.821009	3	3	0
GOTERM	low-density lipoprotein receptor activity	11	11	0	0	0	44	231	0.4308	0.87118	1	1	0.2939	0.733353	3	4	0
GOTERM	carboxylic acid metabolic process	11	11	0	0	0	63	65	0.4308	0.87085	1	1	0.9604	0.976774	3	1	0
PANTHER_BIOLOGICAL_PROCESS	Electron_transport	151	125	13	0	13	27	46	0.4308	0.938245	6	7	0.1875	0.623221	31	36	0
GOTERM	holo TFIIH complex	11	11	0	0	0	33	48	0.4309	0.869497	1	1	0.2781	0.711895	3	4	0
GOTERM	perikaryon	29	29	0	0	0	96	136	0.4312	0.87189	1	2	0.0888	0.615053	7	11	0
GOTERM	dipeptidyl-peptidase activity	11	11	0	0	0	58	260	0.4315	0.876488	1	1	0.1081	0.618666	3	5	0
BIOCARTA	BLYMPHOCYTE_PATHWAY	11	11	0	0	0	35	44	0.4317	1	1	1	0.8068	0.980858	3	2	0
BIOCARTA	FIBRINOLYSIS_PATHWAY	12	11	0	0	1	20	37	0.4318	1	1	1	0.5398	0.902088	3	3	0
GOTERM	protein amino acid deacetylation	11	11	0	0	0	21	21	0.4319	0.876773	1	1	0.1156	0.596639	3	5	0
REACTOME	UNWINDING_OF_DNA	11	11	0	0	0	24	26	0.4321	0.691294	1	1	0.5403	0.67301	3	3	0
GOTERM	GTP-dependent protein binding	11	11	0	0	0	29	73	0.4323	0.873288	1	1	0.036	0.410731	3	6	0
REACTOME	REGULATED_PROTEOLYSIS_OF_P75NTR	11	11	0	0	0	21	36	0.4328	0.709659	1	1	0.5467	0.676937	3	3	0
GOTERM	peptide hormone processing	11	11	0	0	0	55	121	0.433	0.871424	1	1	0.2875	0.730326	3	4	0
PANTHER_BIOLOGICAL_PROCESS	Cell_communication	335	301	22	1	11	30	103	0.433	0.936776	15	16	0.2803	0.770668	75	80	0
GOTERM	inhibition of adenylate cyclase activity by G-protein signaling pathway	29	29	0	0	0	30	74	0.4331	0.873252	1	2	0.0837	0.626763	7	11	0
GOTERM	phospholipase C activity	12	11	1	0	0	179	185	0.4333	0.872921	1	1	0.2872	0.726157	3	4	0
GOTERM	response to toxin	49	48	0	0	1	28	53	0.4333	0.883925	2	3	0.1203	0.626435	12	16	0
GOTERM	cell fate commitment	29	29	0	0	0	13	127	0.4336	0.872895	1	2	0.6168	0.852042	7	7	0
REACTOME	CELL_CYCLE_MITOTIC	306	302	0	0	4	30	49	0.4339	0.78628	15	16	0.0513	0.312348	76	88	0
GOTERM	3',5'-cyclic-nucleotide phosphodiesterase activity	11	11	0	0	0	157	297	0.434	0.870323	1	1	0.2833	0.726671	3	4	0
GOTERM	gene silencing by RNA	30	29	0	0	1	54	69	0.4343	0.872557	1	2	0.4408	0.798774	7	8	0
GOTERM	endoderm development	11	11	0	0	0	33	60	0.4348	0.875517	1	1	0.1126	0.604733	3	5	0
GOTERM	negative regulation of transcription factor activity	29	29	0	0	0	24	52	0.4349	0.873035	1	2	0.7725	0.91024	7	6	0
PANTHER_MOLECULAR_FUNCTION	Dehydratase	38	29	7	0	2	16	48	0.4355	0.961094	1	2	0.9596	1	7	4	0
GOTERM	positive regulation of T cell activation	11	11	0	0	0	31	35	0.4357	0.872877	1	1	0.5444	0.820402	3	3	0
GOTERM	respiratory burst	12	11	0	1	0	15	31	0.4358	0.871998	1	1	0.5496	0.820962	3	3	0
REACTOME	METABOLISM_OF_PROTEINS	215	203	3	1	8	8	25	0.4358	0.786241	10	11	0.2112	0.526791	51	56	0
GOTERM	protein homodimerization activity	351	341	0	0	10	30	67	0.436	0.906011	17	18	0.0194	0.409424	85	102	0
REACTOME	SIGNALING_BY_EGFR	48	48	0	0	0	74	86	0.4363	0.777561	2	3	0.0669	0.326257	12	17	0
GOTERM	positive regulation of tyrosine phosphorylation of Stat3 protein	11	11	0	0	0	10	60	0.4366	0.869361	1	1	0.8034	0.906461	3	2	0
GOTERM	response to UV	30	30	0	0	0	24	35	0.437	0.884233	2	2	0.9023	0.962145	8	5	0
KEGG	KEGG_METABOLISM_OF_XENOBIOTICS_BY_CYTOCHROME_P450	70	48	2	0	20	16	24	0.4371	0.924454	2	3	0.9411	0.965281	12	8	0
GOTERM	CUL4 RING ubiquitin ligase complex	11	11	0	0	0	44	52	0.4374	0.876961	1	1	0.0314	0.403425	3	6	0
GOTERM	snRNA processing	11	11	0	0	0	57	63	0.4376	0.876965	1	1	0.8021	0.907197	3	2	0
PANTHER_MOLECULAR_FUNCTION	Galactosidase	16	11	5	0	0	42	47	0.4376	0.895521	1	1	0.5465	0.812331	3	3	0
GOTERM	activin binding	11	11	0	0	0	39	50	0.4377	0.871587	1	1	0.5449	0.820556	3	3	0
BIOCARTA	ACE2_PATHWAY	13	11	1	0	1	41	81	0.4378	1	1	1	0.8139	0.985467	3	2	0
GOTERM	ubiquitin-protein ligase activity	149	145	1	0	3	41	77	0.4394	0.902279	7	8	0.5517	0.848894	36	36	0
KEGG	KEGG_P53_SIGNALING_PATHWAY	69	68	1	0	0	25	41	0.4402	0.939346	3	4	0.6604	0.791821	17	16	0
Ingenuity	Death.Receptor.Signaling	30	30	0	0	0	24	47	0.4412	0.917982	2	2	0.326	0.592975	8	9	0
PANTHER_MOLECULAR_FUNCTION	Extracellular_matrix	149	126	16	0	7	16	69	0.4422	0.989887	6	7	0.4108	0.763122	32	33	0
REACTOME	CHAPERONIN_MEDIATED_PROTEIN_FOLDING	50	48	0	0	2	16	32	0.4426	0.77814	2	3	0.1182	0.398327	12	16	0
GOTERM	acrosomal vesicle	31	30	0	0	1	33	57	0.4432	0.884592	2	2	0.4879	0.817234	8	8	0
PANTHER_MOLECULAR_FUNCTION	Other_ligase	146	125	16	0	5	45	64	0.4433	0.970458	6	7	0.9221	1	31	25	0
GOTERM	protein targeting	30	30	0	0	0	41	106	0.4434	0.884872	2	2	0.3265	0.764585	8	9	0
GOTERM	response to mechanical stimulus	30	30	0	0	0	15	50	0.4438	0.882186	2	2	0.3178	0.763688	8	9	0
GOTERM	exocytosis	49	49	0	0	0	41	99	0.4448	0.893326	2	3	0.2259	0.711645	12	15	0
GOTERM	spindle	87	87	0	0	0	39	78	0.4456	0.897542	4	5	0.3292	0.785228	22	24	0
GOTERM	chloride transport	51	49	0	0	2	53	85	0.4468	0.888636	2	3	0.2243	0.711421	12	15	0
REACTOME	NUCLEOTIDE_EXCISION_REPAIR	49	49	0	0	0	27	37	0.4468	0.786882	2	3	0.713	0.836793	12	11	0
REACTOME	GLUCONEOGENESIS	31	30	0	0	1	18	33	0.4472	0.776816	2	2	0.4898	0.672053	8	8	0
GOTERM	cell surface binding	12	12	0	0	0	15	32	0.4473	0.869043	1	1	0.8401	0.920519	3	2	0
PANTHER_MOLECULAR_FUNCTION	Serine_protease_inhibitor	76	49	2	0	25	14	24	0.4486	0.978768	2	3	0.2236	0.621489	12	15	0
GOTERM	cation binding	33	30	1	0	2	33	50	0.4495	0.881239	2	2	0.201	0.682419	8	10	0
KEGG	KEGG_PROPANOATE_METABOLISM	33	30	1	0	2	41	80	0.4496	0.919443	2	2	0.3302	0.55885	8	9	0
GOTERM	methylation	12	12	0	0	0	14	26	0.4497	0.870243	1	1	0.6057	0.840522	3	3	0
REACTOME	DEATH_RECEPTOR_SIGNALLING	13	12	0	0	1	22	26	0.4504	0.739772	1	1	0.604	0.719701	3	3	0
PANTHER_MOLECULAR_FUNCTION	Calmodulin_related_protein	157	127	15	0	15	22	73	0.4509	0.948877	6	7	0.0822	0.570411	32	39	0
GOTERM	viral genome replication	13	12	0	0	1	21	63	0.4514	0.869636	1	1	0.6052	0.836436	3	3	0
BIOCARTA	CFTR_PATHWAY	12	12	0	0	0	84	88	0.4515	1	1	1	0.3495	0.861203	3	4	0
PANTHER_MOLECULAR_FUNCTION	Other_cell_junction_protein	36	30	5	0	1	89	238	0.452	0.959066	2	2	0.0502	0.440877	8	12	0
GOTERM	integral to peroxisomal membrane	12	12	0	0	0	13	23	0.4521	0.869256	1	1	0.1564	0.624433	3	5	0
GOTERM	helicase activity	112	108	1	1	2	43	72	0.4528	0.906741	5	6	0.1496	0.658601	27	32	0
GOTERM	endosome organization	12	12	0	0	0	27	42	0.4528	0.867459	1	1	0.346	0.750896	3	4	0
GOTERM	oxidoreductase activity, acting on single donors with incorporation of molecular oxygen, incorporation of two atoms of oxygen	53	50	1	2	0	40	74	0.4528	0.896659	3	3	0.1578	0.648069	13	16	0
GOTERM	negative regulation of mitotic cell cycle	12	12	0	0	0	36	86	0.4529	0.873568	1	1	0.8398	0.918325	3	2	0
GOTERM	long-term memory	12	12	0	0	0	110	111	0.4532	0.866355	1	1	0.3504	0.763601	3	4	0
GOTERM	polysome	13	12	0	1	0	52	90	0.4534	0.870481	1	1	0.0557	0.443043	3	6	0
BIOCARTA	PLATELETAPP_PATHWAY	14	12	1	0	1	42	102	0.4535	1	1	1	0.9684	0.956877	3	1	0
BIOCARTA	AHSP_PATHWAY	13	12	0	0	1	11	14	0.4536	1	1	1	0.8455	0.972039	3	2	0
GOTERM	rRNA transcription	12	12	0	0	0	11	24	0.4543	0.868227	1	1	0.3428	0.762147	3	4	0
REACTOME	HORMONE_BIOSYNTHESIS	52	49	1	0	2	21	46	0.4547	0.78146	2	3	0.3269	0.595082	12	14	0
GOTERM	positive regulation of tumor necrosis factor production	12	12	0	0	0	16	21	0.4555	0.866814	1	1	0.1531	0.608558	3	5	0
REACTOME	SEROTONIN_RECEPTORS	12	12	0	0	0	16	71	0.4559	0.750041	1	1	0.6093	0.722024	3	3	0
GOTERM	endochondral ossification	12	12	0	0	0	41	70	0.456	0.868412	1	1	0.6072	0.839096	3	3	0
GOTERM	protein methyltransferase activity	12	12	0	0	0	19	28	0.4562	0.864437	1	1	0.1507	0.603892	3	5	0
GOTERM	septin complex	12	12	0	0	0	42	47	0.4562	0.865846	1	1	0.8419	0.917968	3	2	0
GOTERM	cardiac muscle tissue development	12	12	0	0	0	26	86	0.4563	0.866918	1	1	0.3413	0.754079	3	4	0
REACTOME	PURINE_SALVAGE_REACTIONS	12	12	0	0	0	32	72	0.4564	0.739394	1	1	0.6145	0.725569	3	3	0
GOTERM	glutamate receptor activity	12	12	0	0	0	281	433	0.4565	0.866341	1	1	0.1531	0.618415	3	5	0
BIOCARTA	ASBCELL_PATHWAY	12	12	0	0	0	11	16	0.4566	1	1	1	0.613	0.872848	3	3	0
GOTERM	pyridine nucleotide biosynthetic process	12	12	0	0	0	32	57	0.4569	0.873109	1	1	0.3393	0.754682	3	4	0
GOTERM	positive regulation of protein kinase B signaling cascade	14	12	0	0	2	18	59	0.4569	0.867155	1	1	0.611	0.840223	3	3	0
REACTOME	PECAM1_INTERACTIONS	12	12	0	0	0	76	85	0.4572	0.736808	1	1	0.1506	0.390714	3	5	0
GOTERM	sialyltransferase activity	14	12	0	0	2	76	120	0.4574	0.865421	1	1	0.3429	0.753198	3	4	0
PANTHER_BIOLOGICAL_PROCESS	Endoderm_development	12	12	0	0	0	42	64	0.4576	0.896094	1	1	0.6109	0.943246	3	3	0
PANTHER_BIOLOGICAL_PROCESS	B-cell-_and_antibody-mediated_immunity	97	69	12	0	16	16	37	0.4576	0.930056	3	4	0.6821	0.994921	17	16	0
GOTERM	chondrocyte differentiation	12	12	0	0	0	32	79	0.458	0.863209	1	1	0.1557	0.623571	3	5	0
BIOCARTA	D4GDI_PATHWAY	13	12	0	0	1	27	36	0.4583	1	1	1	0.6078	0.88805	3	3	0
GOTERM	negative regulation of cyclin-dependent protein kinase activity	12	12	0	0	0	19	37	0.4587	0.873754	1	1	0.8432	0.92002	3	2	0
GOTERM	RNA polymerase II carboxy-terminal domain kinase activity	12	12	0	0	0	30	53	0.4588	0.870163	1	1	0.1596	0.622264	3	5	0
REACTOME	ACTIVATION_OF_KAINATE_RECEPTORS_UPON_GLUTAMATE_BINDING	32	31	0	0	1	55	133	0.459	0.776899	2	2	0.2344	0.511185	8	10	0
GOTERM	calcium channel regulator activity	12	12	0	0	0	12	175	0.4592	0.872612	1	1	0.6089	0.843057	3	3	0
GOTERM	positive regulation of phosphoinositide 3-kinase cascade	12	12	0	0	0	37	58	0.4596	0.86814	1	1	0.6185	0.84882	3	3	0
GOTERM	axon terminus	12	12	0	0	0	38	67	0.4598	0.876631	1	1	0.8443	0.919612	3	2	0
GOTERM	regulation of blood pressure	52	50	0	0	2	15	39	0.4599	0.898128	3	3	0.1033	0.599383	13	17	0
GOTERM	regulation of action potential in neuron	12	12	0	0	0	59	195	0.4599	0.872446	1	1	0.0036	0.1091	3	8	0
GOTERM	receptor signaling complex scaffold activity	13	12	0	0	1	30	75	0.4599	0.875592	1	1	0.3467	0.754923	3	4	0
GOTERM	FMN binding	12	12	0	0	0	38	79	0.4601	0.87355	1	1	0.3586	0.763957	3	4	0
BIOCARTA	PLCE_PATHWAY	12	12	0	0	0	84	95	0.4601	1	1	1	0.3518	0.84304	3	4	0
GOTERM	synaptic transmission, cholinergic	13	12	0	0	1	14	16	0.4602	0.867283	1	1	0.6099	0.839971	3	3	0
GOTERM	epidermal growth factor receptor binding	13	12	0	0	1	56	93	0.4603	0.87368	1	1	0.355	0.765431	3	4	0
GOTERM	ossification	50	50	0	0	0	33	56	0.4604	0.899011	3	3	0.7313	0.898499	13	11	0
GOTERM	defense response to bacterium	90	69	13	0	8	5	15	0.4606	0.903289	3	4	0.6792	0.878454	17	16	0
GOTERM	estradiol 17-beta-dehydrogenase activity	12	12	0	0	0	24	45	0.461	0.872355	1	1	0.353	0.763855	3	4	0
GOTERM	neurotransmitter:sodium symporter activity	14	12	0	0	2	38	44	0.461	0.87454	1	1	0.9683	0.987395	3	1	0
GOTERM	axonemal dynein complex	12	12	0	0	0	190	189	0.4611	0.868309	1	1	0.8423	0.920425	3	2	0
PANTHER_BIOLOGICAL_PROCESS	Other_blood_circulation_and_gas_exchange_activity	18	12	3	0	3	11	30	0.4611	0.891645	1	1	0.9689	0.983434	3	1	0
GOTERM	blastocyst development	12	12	0	0	0	17	26	0.4612	0.867861	1	1	0.845	0.918508	3	2	0
GOTERM	hormone metabolic process	12	12	0	0	0	16	35	0.4612	0.864776	1	1	0.6106	0.844363	3	3	0
PANTHER_MOLECULAR_FUNCTION	Other_enzyme_inhibitor	16	12	3	0	1	13	24	0.4613	0.923458	1	1	0.3486	0.667015	3	4	0
GOTERM	glial cell differentiation	12	12	0	0	0	40	101	0.4616	0.873048	1	1	0.3553	0.761486	3	4	0
GOTERM	calcium-dependent protein binding	32	31	0	0	1	21	49	0.4619	0.886754	2	2	0.6857	0.870499	8	7	0
REACTOME	SHC_MEDIATED_SIGNALLING	12	12	0	0	0	40	55	0.462	0.751889	1	1	0.1566	0.405346	3	5	0
GOTERM	negative regulation of macrophage derived foam cell differentiation	12	12	0	0	0	40	59	0.4623	0.874915	1	1	0.1631	0.625501	3	5	0
BIOCARTA	DEATH_PATHWAY	33	31	0	0	2	34	44	0.4627	1	2	2	0.523	0.899611	8	8	0
REACTOME	AMINE_DERIVED_HORMONES	13	12	1	0	0	19	33	0.4629	0.749304	1	1	0.6143	0.721868	3	3	0
GOTERM	eye photoreceptor cell development	12	12	0	0	0	73	81	0.463	0.868726	1	1	0.3457	0.754942	3	4	0
GOTERM	double-stranded DNA binding	69	69	0	0	0	24	49	0.4632	0.903578	3	4	0.0741	0.612618	17	23	0
GOTERM	protein targeting to membrane	12	12	0	0	0	29	102	0.4634	0.863527	1	1	0.3502	0.764784	3	4	0
GOTERM	regulation of RNA splicing	12	12	0	0	0	77	117	0.4635	0.87343	1	1	0.1623	0.625439	3	5	0
REACTOME	P38MAPK_EVENTS	13	12	0	0	1	44	40	0.4636	0.752121	1	1	0.6127	0.728807	3	3	0
BIOCARTA	PARKIN_PATHWAY	12	12	0	0	0	66	198	0.464	1	1	1	0.0532	0.433579	3	6	0
GOTERM	negative regulation of JNK cascade	12	12	0	0	0	24	98	0.4647	0.876856	1	1	0.6111	0.845672	3	3	0
GOTERM	decidualization	13	12	0	0	1	7	18	0.4649	0.872523	1	1	0.3629	0.765659	3	4	0
PANTHER_MOLECULAR_FUNCTION	RNA_helicase	83	70	8	1	4	31	51	0.4654	0.957057	4	4	0.3785	0.732636	18	19	0
REACTOME	RNA_POLYMERASE_III_CHAIN_ELONGATION	12	12	0	0	0	12	28	0.4656	0.747001	1	1	0.0559	0.28146	3	6	0
GOTERM	basal lamina	12	12	0	0	0	47	63	0.4659	0.873842	1	1	0.3503	0.757483	3	4	0
REACTOME	RETROGRADE_NEUROTROPHIN_SIGNALLING	12	12	0	0	0	52	66	0.4663	0.751993	1	1	0.0546	0.291856	3	6	0
PANTHER_BIOLOGICAL_PROCESS	Meiosis	84	70	14	0	0	37	62	0.4666	0.92984	4	4	0.199	0.608715	18	21	0
GOTERM	translational elongation	95	89	3	1	2	5	10	0.4667	0.906536	4	5	0.1504	0.650655	22	27	0
REACTOME	REGULATION_OF_BETA_CELL_DEVELOPMENT	114	110	1	1	2	5	16	0.4669	0.786279	6	6	0.0918	0.37184	28	34	0
GOTERM	delayed rectifier potassium channel activity	12	12	0	0	0	35	123	0.467	0.873182	1	1	0.0523	0.436463	3	6	0
PANTHER_MOLECULAR_FUNCTION	Other_extracellular_matrix	37	31	1	0	5	12	40	0.4678	0.96956	2	2	0.2333	0.624963	8	10	0
GOTERM	sensory perception of sound	91	90	1	0	0	46	130	0.4684	0.903907	5	5	0.166	0.68417	23	27	0
GOTERM	regulation of growth	51	51	0	0	0	25	52	0.4684	0.905639	3	3	0.759	0.909592	13	11	0
REACTOME	DEPOLARIZATION_OF_THE_PRESYNAPTIC_TERMINAL_TRIGGERS_THE_OPENING_OF_CALCIUM_CHANNELS	12	12	0	0	0	257	280	0.4684	0.749485	1	1	0.1613	0.411299	3	5	0
GOTERM	protein tyrosine or serine or threonine phosphatase activity	31	31	0	0	0	34	67	0.4687	0.888	2	2	0.6967	0.874994	8	7	0
GOTERM	nBAF complex	12	12	0	0	0	43	81	0.469	0.872536	1	1	0.3551	0.761427	3	4	0
GOTERM	microtubule	237	228	3	0	6	40	90	0.4691	0.910775	11	12	0.4596	0.820858	57	58	0
GOTERM	collagen binding	32	32	0	0	0	53	96	0.4699	0.896862	2	2	0.9738	0.996247	8	4	0
REACTOME	RESOLUTION_OF_AP_SITES_VIA_THE_SINGLE_NUCLEOTIDE_REPLACEMENT_PATHWAY	12	12	0	0	0	10	15	0.4699	0.751424	1	1	0.9675	0.969207	3	1	0
GOTERM	acetylcholine receptor activity	13	12	0	0	1	17	27	0.471	0.872868	1	1	0.6174	0.848296	3	3	0
GOTERM	calcium-mediated signaling	32	31	1	0	0	20	79	0.4712	0.896377	2	2	0.2344	0.715377	8	10	0
GOTERM	mediator complex	31	31	0	0	0	20	64	0.4719	0.890791	2	2	0.2293	0.705559	8	10	0
GOTERM	transcription	73	71	0	0	2	27	41	0.4722	0.906362	4	4	0.0362	0.453206	18	25	0
GOTERM	cell communication	94	90	2	0	2	42	110	0.4722	0.905428	5	5	0.8383	0.943364	23	19	0
GOTERM	dendrite	111	111	0	0	0	43	130	0.4723	0.909068	6	6	0.5983	0.857058	28	27	0
REACTOME	FORMATION_OF_THE_EARLY_ELONGATION_COMPLEX	32	32	0	0	0	17	32	0.4725	0.782003	2	2	0.2564	0.52566	8	10	0
KEGG	KEGG_ARRHYTHMOGENIC_RIGHT_VENTRICULAR_CARDIOMYOPATHY_ARVC	76	71	2	0	3	81	211	0.4726	0.976721	4	4	0.7289	0.848168	18	16	0
KEGG	KEGG_CYSTEINE_AND_METHIONINE_METABOLISM	34	32	0	0	2	25	38	0.4727	0.939115	2	2	0.9304	0.962713	8	5	0
BIOCARTA	RHO_PATHWAY	32	31	1	0	0	44	91	0.4729	1	2	2	0.1259	0.577359	8	11	0
REACTOME	REV_MEDIATED_NUCLEAR_EXPORT_OF_HIV1_RNA	31	31	0	0	0	44	54	0.473	0.782769	2	2	0.5309	0.69835	8	8	0
REACTOME	TELOMERE_MAINTENANCE	77	51	3	0	23	15	36	0.4731	0.786423	3	3	0.0361	0.2804	13	19	0
GOTERM	transforming growth factor beta receptor signaling pathway	54	52	0	1	1	37	69	0.4739	0.906399	3	3	0.8666	0.947097	13	10	0
PANTHER_BIOLOGICAL_PROCESS	General_vesicle_transport	251	230	13	2	6	34	71	0.4749	0.951333	12	12	0.5576	0.929218	58	57	0
PANTHER_BIOLOGICAL_PROCESS	Induction_of_apoptosis	165	130	18	0	17	26	58	0.4764	0.955376	7	7	0.3486	0.834488	33	35	0
GOTERM	hormone-mediated signaling pathway	52	52	0	0	0	42	75	0.4772	0.902882	3	3	0.0401	0.458794	13	19	0
GOTERM	peptidyl-tyrosine phosphorylation	32	32	0	0	0	86	144	0.4772	0.898524	2	2	0.7185	0.891162	8	7	0
REACTOME	ACTIVATED_TAK1_MEDIATES_P38_MAPK_ACTIVATION	13	13	0	0	0	37	50	0.4779	0.76461	1	1	0.6634	0.786582	3	3	0
GOTERM	superoxide anion generation	13	13	0	0	0	31	50	0.4785	0.873387	1	1	0.4136	0.78495	3	4	0
REACTOME	SIGNALING_BY_ROBO_RECEPTOR	32	32	0	0	0	126	181	0.4791	0.778839	2	2	0.842	0.91482	8	6	0
GOTERM	determination of left or right symmetry	34	32	1	0	1	46	54	0.4793	0.898772	2	2	0.7231	0.891868	8	7	0
GOTERM	receptor activity	1313	954	79	0	280	16	69	0.4807	0.92989	48	48	0.9986	1	239	201	0
GOTERM	aerobic respiration	14	13	1	0	0	33	51	0.4809	0.874608	1	1	0.6722	0.85741	3	3	0
PANTHER_MOLECULAR_FUNCTION	Hydrolase	215	189	18	0	8	27	65	0.4809	0.991477	9	10	0.1409	0.594911	47	54	0
PANTHER_BIOLOGICAL_PROCESS	Other_carbon_metabolism	82	72	5	0	5	28	41	0.481	0.935559	4	4	0.5377	0.938761	18	18	0
BIOCARTA	CARM1_PATHWAY	13	13	0	0	0	97	97	0.4811	1	1	1	0.0052	0.5608	3	8	0
PANTHER_MOLECULAR_FUNCTION	Other_miscellaneous_function_protein	427	369	34	1	23	30	64	0.4818	0.980875	18	19	0.5214	0.836909	92	92	0
REACTOME	MRNA_PROCESSING	32	32	0	0	0	23	49	0.4823	0.780142	2	2	0.4011	0.632399	8	9	0
Panther	Vitamin_D_metabolism_and_pathway	13	13	0	0	0	34	42	0.4824	0.808115	1	1	0.4099	0.691887	3	4	0
REACTOME	EARLY_PHASE_OF_HIV_LIFE_CYCLE	13	13	0	0	0	11	46	0.483	0.772378	1	1	0.0796	0.306081	3	6	0
GOTERM	cortical actin cytoskeleton organization	13	13	0	0	0	35	89	0.4832	0.872691	1	1	0.4093	0.782023	3	4	0
PANTHER_MOLECULAR_FUNCTION	Voltage-gated_sodium_channel	17	13	3	0	1	102	100	0.4832	0.960694	1	1	0.9783	1	3	1	0
GOTERM	hemopoiesis	52	52	0	0	0	37	74	0.4834	0.906248	3	3	0.304	0.762833	13	15	0
PANTHER_MOLECULAR_FUNCTION	Ubiquitin-protein_ligase	253	191	47	0	15	34	80	0.4836	0.983582	10	10	0.0935	0.553121	48	56	0
GOTERM	histone deacetylase activity	13	13	0	0	0	35	136	0.4837	0.873242	1	1	0.0807	0.549669	3	6	0
REACTOME	NRIF_SIGNALS_CELL_DEATH_FROM_THE_NUCLEUS	13	13	0	0	0	26	31	0.4838	0.769129	1	1	0.409	0.606257	3	4	0
PANTHER_BIOLOGICAL_PROCESS	Angiogenesis	54	51	1	0	2	37	87	0.4839	0.926441	3	3	0.9173	1	13	9	0
GOTERM	structural constituent of eye lens	18	13	0	0	5	6	16	0.484	0.876502	1	1	0.8759	0.940235	3	2	0
GOTERM	cAMP biosynthetic process	13	13	0	0	0	100	110	0.4845	0.873193	1	1	0.2033	0.663527	3	5	0
GOTERM	spindle organization	13	13	0	0	0	41	50	0.4847	0.879373	1	1	0.2047	0.665709	3	5	0
GOTERM	anatomical structure formation involved in morphogenesis	13	13	0	0	0	4	56	0.4848	0.884463	1	1	0.0007	0.08129	3	9	0
GOTERM	muscle homeostasis	13	13	0	0	0	18	254	0.4849	0.885217	1	1	0.2068	0.672907	3	5	0
GOTERM	carboxypeptidase activity	13	13	0	0	0	41	46	0.485	0.882483	1	1	0.4251	0.789737	3	4	0
GOTERM	proteasome core complex	14	13	0	0	1	11	21	0.4853	0.879791	1	1	0.0855	0.590509	3	6	0
REACTOME	PEPTIDE_LIGAND_BINDING_RECEPTORS	173	151	0	0	22	7	21	0.4856	0.788153	8	8	0.9185	0.967397	38	31	0
GOTERM	positive regulation of chemokine production	13	13	0	0	0	23	33	0.4857	0.879807	1	1	0.6682	0.858042	3	3	0
KEGG	KEGG_AMYOTROPHIC_LATERAL_SCLEROSIS_ALS	53	52	0	0	1	30	73	0.4862	0.969892	3	3	0.215	0.520708	13	16	0
GOTERM	endosome to lysosome transport	14	13	1	0	0	23	37	0.4865	0.878941	1	1	0.416	0.787093	3	4	0
GOTERM	solute:hydrogen antiporter activity	15	13	1	0	1	62	117	0.4866	0.881155	1	1	0.4105	0.786136	3	4	0
PANTHER_MOLECULAR_FUNCTION	Mutase	20	13	7	0	0	33	43	0.487	0.961716	1	1	0.4126	0.723874	3	4	0
PANTHER_BIOLOGICAL_PROCESS	Olfaction	198	111	6	0	81	1	2	0.4871	0.944409	6	6	0.9998	1	28	14	0
GOTERM	low-density lipoprotein binding	13	13	0	0	0	85	167	0.4872	0.883104	1	1	0.8656	0.937099	3	2	0
GOTERM	phosphatidylcholine biosynthetic process	14	13	0	1	0	36	41	0.4877	0.87854	1	1	0.6703	0.857816	3	3	0
Panther	Oxidative_stress_response	33	33	0	0	0	15	44	0.4881	0.833023	2	2	0.1777	0.500412	8	11	0
REACTOME	STEROID_HORMONE_BIOSYNTHESIS	14	13	0	0	1	14	31	0.4886	0.771171	1	1	0.674	0.786749	3	3	0
PANTHER_BIOLOGICAL_PROCESS	Cell_cycle	125	113	9	0	3	30	71	0.4887	0.949479	6	6	0.2998	0.760255	28	31	0
REACTOME	GRB2_EVENTS_IN_EGFR_SIGNALING	13	13	0	0	0	81	72	0.4889	0.774686	1	1	0.2057	0.436002	3	5	0
GOTERM	bone resorption	13	13	0	0	0	18	25	0.489	0.88376	1	1	0.6677	0.858387	3	3	0
BIOCARTA	AGPCR_PATHWAY	13	13	0	0	0	97	140	0.4893	1	1	1	0.4227	0.858907	3	4	0
GOTERM	complement activation, alternative pathway	15	13	0	0	2	37	43	0.4897	0.883636	1	1	0.873	0.939587	3	2	0
GOTERM	DNA recombination	56	52	4	0	0	33	66	0.4902	0.904014	3	3	0.8771	0.958499	13	10	0
GOTERM	centrosome organization	13	13	0	0	0	24	39	0.4902	0.884528	1	1	0.4161	0.785584	3	4	0
GOTERM	regulation of neuronal synaptic plasticity	13	13	0	0	0	8	33	0.4903	0.879365	1	1	0.4139	0.787202	3	4	0
PANTHER_BIOLOGICAL_PROCESS	Intracellular_protein_traffic	201	172	24	0	5	30	63	0.4904	0.950041	9	9	0.4626	0.947018	43	44	0
GOTERM	mitotic spindle organization	13	13	0	0	0	37	51	0.4907	0.880645	1	1	0.8733	0.938667	3	2	0
BIOCARTA	CACAM_PATHWAY	14	13	1	0	0	61	82	0.4909	1	1	1	0.0821	0.426737	3	6	0
PANTHER_MOLECULAR_FUNCTION	Dehydrogenase	225	192	23	0	10	26	50	0.4912	0.981347	10	10	0.2715	0.675839	48	52	0
PANTHER_MOLECULAR_FUNCTION	Cation_transporter	118	112	6	0	0	41	71	0.4914	1	6	6	0.1136	0.537478	28	34	0
REACTOME	SOS_MEDIATED_SIGNALLING	13	13	0	0	0	46	57	0.4917	0.77901	1	1	0.0823	0.311903	3	6	0
GOTERM	oligodendrocyte development	13	13	0	0	0	10	34	0.4921	0.87705	1	1	0.6736	0.858183	3	3	0
PANTHER_BIOLOGICAL_PROCESS	Antioxidation_and_free_radical_removal	38	33	3	0	2	12	36	0.4922	0.928438	2	2	0.9455	0.99751	8	5	0
GOTERM	growth cone	52	52	0	0	0	88	136	0.4923	0.903956	3	3	0.5496	0.839265	13	13	0
REACTOME	NOTCH_HLH_TRANSCRIPTION_PATHWAY	13	13	0	0	0	112	132	0.4924	0.771075	1	1	0.4099	0.614614	3	4	0
GOTERM	carbonate dehydratase activity	16	13	0	0	3	18	28	0.4932	0.883432	1	1	0.4159	0.786417	3	4	0
REACTOME	ENDOGENOUS_STEROLS	14	13	0	0	1	30	49	0.4935	0.769976	1	1	0.1975	0.431046	3	5	0
KEGG	KEGG_NON_HOMOLOGOUS_END_JOINING	14	13	1	0	0	47	75	0.4939	0.916354	1	1	0.2069	0.474568	3	5	0
GOTERM	vesicle	14	13	0	0	1	22	50	0.4942	0.876105	1	1	0.877	0.939352	3	2	0
KEGG	KEGG_PRIMARY_IMMUNODEFICIENCY	35	33	0	0	2	13	23	0.4942	0.94776	2	2	0.4509	0.664319	8	9	0
GOTERM	embryonic pattern specification	13	13	0	0	0	51	67	0.4944	0.883708	1	1	0.6674	0.855394	3	3	0
GOTERM	mitochondrial respiratory chain	14	13	1	0	0	11	29	0.4945	0.885405	1	1	0.4205	0.791425	3	4	0
GOTERM	embryonic forelimb morphogenesis	14	13	0	0	1	6	40	0.4945	0.882232	1	1	0.8744	0.938703	3	2	0
REACTOME	GLOBAL_GENOMIC_NER	33	33	0	0	0	33	43	0.4954	0.784777	2	2	0.452	0.650684	8	9	0
REACTOME	SIGNALLING_TO_ERKS	34	33	0	0	1	52	76	0.4962	0.787744	2	2	0.0989	0.370975	8	12	0
KEGG	KEGG_CALCIUM_SIGNALING_PATHWAY	178	173	2	0	3	50	122	0.4969	0.968149	9	9	0.2831	0.553439	43	47	0
REACTOME	INFLUENZA_LIFE_CYCLE	137	133	1	1	2	6	22	0.497	0.781645	7	7	0.3174	0.591664	33	36	0
REACTOME	E2F_MEDIATED_REGULATION_OF_DNA_REPLICATION	33	33	0	0	0	25	52	0.4976	0.786214	2	2	0.4434	0.646864	8	9	0
GOTERM	kidney development	53	53	0	0	0	39	70	0.4977	0.907684	3	3	0.704	0.891101	13	12	0
GOTERM	epithelial cell differentiation	34	33	0	0	1	11	26	0.4977	0.907106	2	2	0.6059	0.852951	8	8	0
GOTERM	ATP biosynthetic process	53	53	0	0	0	47	99	0.4991	0.909414	3	3	0.0501	0.514542	13	19	0
GOTERM	regulation of gene expression	34	34	0	0	0	22	54	0.4991	0.907172	2	2	0.2048	0.686711	9	11	0
GOTERM	RNA polymerase II transcription factor activity, enhancer binding	33	33	0	0	0	23	69	0.4993	0.907133	2	2	0.1833	0.675046	8	11	0
GOTERM	negative regulation of microtubule depolymerization	14	14	0	0	0	118	144	0.5017	0.884308	1	1	0.8963	0.948196	4	2	0
GOTERM	protein localization	53	53	0	0	0	36	95	0.5019	0.907806	3	3	0.8864	0.959633	13	10	0
GOTERM	RNA catabolic process	14	14	0	0	0	19	22	0.503	0.885448	1	1	0.8966	0.947743	4	2	0
KEGG	KEGG_PATHWAYS_IN_CANCER	328	314	4	0	10	42	90	0.5031	0.978939	16	16	0.5442	0.737628	79	78	0
KEGG	KEGG_MAPK_SIGNALING_PATHWAY	267	254	1	0	12	39	89	0.5035	0.989451	13	13	0.1185	0.440836	64	72	0
GOTERM	focal adhesion	97	93	1	0	3	48	100	0.5036	0.918614	5	5	0.2916	0.75926	23	26	0
GOTERM	humoral immune response	34	33	0	0	1	27	39	0.5036	0.907477	2	2	0.3027	0.750526	8	10	0
GOTERM	cell death	116	114	2	0	0	34	91	0.5038	0.922458	6	6	0.1391	0.638465	29	34	0
PANTHER_BIOLOGICAL_PROCESS	Lipid_metabolism	151	133	12	0	6	37	84	0.5042	0.941604	7	7	0.5529	0.936069	33	33	0
GOTERM	cellular metabolic process	14	14	0	0	0	21	78	0.5044	0.884875	1	1	0.982	0.992904	4	1	0
GOTERM	nucleoplasm	451	436	2	0	13	30	50	0.5047	0.931786	22	22	0.0737	0.585515	109	122	0
GOTERM	vasodilation	14	14	0	0	0	44	116	0.5047	0.884838	1	1	0.4786	0.804373	4	4	0
GOTERM	B cell differentiation	34	34	0	0	0	45	81	0.5055	0.907525	2	2	0.2073	0.686708	9	11	0
KEGG	KEGG_HEDGEHOG_SIGNALING_PATHWAY	56	53	0	0	3	31	65	0.5056	0.97134	3	3	0.0897	0.398536	13	18	0
GOTERM	activation of protein kinase C activity by G-protein coupled receptor protein signaling pathway	34	34	0	0	0	41	111	0.5077	0.905116	2	2	0.1184	0.609308	9	12	0
BIOCARTA	GPCR_PATHWAY	35	34	1	0	0	83	107	0.5079	1	2	2	0.2062	0.813414	9	11	0
REACTOME	G_ALPHA_12_13_SIGNALLING_EVENTS	54	54	0	0	0	115	135	0.508	0.783073	3	3	0.6114	0.784936	14	13	0
REACTOME	REGULATION_OF_AMPK_ACTIVITY_VIA_LKB1	14	14	0	0	0	39	93	0.5081	0.777025	1	1	0.2555	0.500586	4	5	0
PANTHER_BIOLOGICAL_PROCESS	Phosphate_transport	17	14	1	0	2	25	36	0.5082	0.936458	1	1	0.1129	0.521379	4	6	0
KEGG	KEGG_NON_SMALL_CELL_LUNG_CANCER	54	54	0	0	0	79	119	0.5085	0.981273	3	3	0.0634	0.397236	14	19	0
GOTERM	regulation of mitotic cell cycle	14	14	0	0	0	17	33	0.5086	0.884922	1	1	0.4781	0.804775	4	4	0
GOTERM	induction of apoptosis via death domain receptors	14	14	0	0	0	19	31	0.5086	0.893667	1	1	0.037	0.402225	4	7	0
GOTERM	voltage-gated sodium channel activity	15	14	0	0	1	99	98	0.5088	0.885453	1	1	0.9815	0.994866	4	1	0
GOTERM	nitric oxide mediated signal transduction	14	14	0	0	0	5	36	0.5088	0.887864	1	1	0.7169	0.870825	4	3	0
PANTHER_MOLECULAR_FUNCTION	Select_regulatory_molecule	79	74	3	0	2	29	116	0.5093	1	4	4	0.8617	1	19	15	0
GOTERM	cell-cell junction	56	54	0	0	2	47	113	0.5096	0.910439	3	3	0.4932	0.824274	14	14	0
REACTOME	RNA_POLYMERASE_III_TRANSCRIPTION	34	34	0	0	0	25	61	0.5097	0.788792	2	2	0.4858	0.672857	9	9	0
GOTERM	histone mRNA catabolic process	14	14	0	0	0	42	61	0.5103	0.896068	1	1	0.7215	0.873128	4	3	0
Ingenuity	LXR.RXR.Activation	40	34	0	0	6	19	37	0.5104	0.96784	2	2	0.1082	0.405037	9	12	0
BIOCARTA	DREAM_PATHWAY	14	14	0	0	0	53	64	0.5104	1	1	1	0.0367	0.611629	4	7	0
Panther	Ras_Pathway	14	14	0	0	0	83	135	0.5105	0.840771	1	1	0.4742	0.737537	4	4	0
REACTOME	VIRAL_MESSENGER_RNA_SYNTHESIS	14	14	0	0	0	9	24	0.5105	0.775638	1	1	0.9016	0.923944	4	2	0
BIOCARTA	GATA3_PATHWAY	16	14	0	0	2	57	73	0.511	1	1	1	0.2565	0.877577	4	5	0
GOTERM	DNA methylation	14	14	0	0	0	60	78	0.5111	0.887326	1	1	0.2603	0.71271	4	5	0
GOTERM	water transport	16	14	0	0	2	15	18	0.5111	0.885166	1	1	0.2547	0.706305	4	5	0
KEGG	KEGG_OXIDATIVE_PHOSPHORYLATION	135	115	19	0	1	11	23	0.5113	0.964526	6	6	0.1504	0.480798	29	34	0
BIOCARTA	CELL2CELL_PATHWAY	14	14	0	0	0	69	285	0.5115	1	1	1	0.1067	0.477343	4	6	0
GOTERM	membrane protein ectodomain proteolysis	14	14	0	0	0	60	69	0.5117	0.888919	1	1	0.0378	0.409391	4	7	0
PANTHER_MOLECULAR_FUNCTION	Transporter	89	73	10	0	6	26	57	0.5117	0.982426	4	4	0.9076	1	18	14	0
Panther	Adrenaline_and_noradrenaline_biosynthesis	15	14	0	0	1	46	46	0.5118	0.844744	1	1	0.8946	0.940699	4	2	0
GOTERM	ubiquitin ligase complex	55	54	0	0	1	46	66	0.5121	0.910045	3	3	0.1759	0.68497	14	17	0
GOTERM	response to vitamin D	15	14	0	0	1	15	56	0.5124	0.890393	1	1	0.4739	0.805144	4	4	0
GOTERM	extracellular matrix	35	34	1	0	0	38	85	0.5125	0.904277	2	2	0.6387	0.858428	9	8	0
GOTERM	smooth muscle contraction	14	14	0	0	0	29	190	0.5126	0.892071	1	1	0.9815	0.993518	4	1	0
GOTERM	positive regulation of epithelial cell proliferation	36	34	0	1	1	37	92	0.5128	0.904903	2	2	0.645	0.860686	9	8	0
BIOCARTA	COMP_PATHWAY	19	14	1	0	4	50	47	0.5129	1	1	1	0.9802	0.977458	4	1	0
GOTERM	protein disulfide oxidoreductase activity	15	14	1	0	0	22	66	0.513	0.891155	1	1	0.8977	0.947711	4	2	0
GOTERM	DNA-directed RNA polymerase II, core complex	14	14	0	0	0	9	23	0.5135	0.894294	1	1	0.7163	0.867896	4	3	0
GOTERM	protein amino acid methylation	14	14	0	0	0	26	38	0.5137	0.889072	1	1	0.2654	0.712361	4	5	0
GOTERM	negative regulation of axonogenesis	14	14	0	0	0	40	81	0.514	0.888795	1	1	0.1113	0.593109	4	6	0
Ingenuity	LPS.IL-1.Mediated.Inhibition.of.RXR.Function	59	55	0	0	4	38	60	0.5141	0.951494	3	3	0.3928	0.650802	14	15	0
Panther	Hedgehog_signaling_pathway	14	14	0	0	0	28	82	0.5146	0.831619	1	1	0.1138	0.434437	4	6	0
GOTERM	regulation of axonogenesis	14	14	0	0	0	26	71	0.5148	0.895019	1	1	0.2575	0.716238	4	5	0
GOTERM	autophagic vacuole assembly	14	14	0	0	0	22	40	0.5151	0.887459	1	1	0.2451	0.695033	4	5	0
GOTERM	dendritic shaft	14	14	0	0	0	168	273	0.5151	0.888234	1	1	0.4779	0.805669	4	4	0
GOTERM	cAMP binding	14	14	0	0	0	69	123	0.5152	0.888104	1	1	0.4786	0.804857	4	4	0
KEGG	KEGG_GLYCOSPHINGOLIPID_BIOSYNTHESIS_GANGLIO_SERIES	15	14	0	0	1	55	101	0.5155	0.927533	1	1	0.2543	0.529327	4	5	0
REACTOME	GLUCOSE_METABOLISM	56	55	0	0	1	27	45	0.5161	0.782787	3	3	0.6461	0.792048	14	13	0
REACTOME	SHC_RELATED_EVENTS	14	14	0	0	0	40	60	0.5168	0.778746	1	1	0.1123	0.36446	4	6	0
REACTOME	SIGNALLING_TO_P38_VIA_RIT_AND_RIN	14	14	0	0	0	49	80	0.5172	0.780578	1	1	0.1133	0.365316	4	6	0
GOTERM	enzyme regulator activity	14	14	0	0	0	25	43	0.5179	0.891169	1	1	0.4796	0.806461	4	4	0
GOTERM	endopeptidase activity	14	14	0	0	0	25	57	0.5181	0.89579	1	1	0.7198	0.874702	4	3	0
GOTERM	antigen binding	41	14	25	0	2	10	35	0.5187	0.891938	1	1	0.9021	0.949793	4	2	0
GOTERM	smoothened signaling pathway	14	14	0	0	0	53	88	0.5188	0.889626	1	1	0.4788	0.803469	4	4	0
GOTERM	apoptosis	455	439	5	0	11	29	70	0.5189	0.932794	22	22	0.1543	0.682741	110	119	0
GOTERM	neuroprotection	14	14	0	0	0	110	110	0.5192	0.894773	1	1	0.4772	0.804464	4	4	0
BIOCARTA	NUCLEARRS_PATHWAY	15	14	1	0	0	65	69	0.5212	1	1	1	0.2619	0.872269	4	5	0
GOTERM	Rho protein signal transduction	35	35	0	0	0	24	95	0.5225	0.910622	2	2	0.5158	0.83143	9	9	0
GOTERM	magnesium ion binding	157	155	1	0	1	43	83	0.5228	0.928407	8	8	0.5114	0.834224	39	39	0
KEGG	KEGG_PHOSPHATIDYLINOSITOL_SIGNALING_SYSTEM	76	75	0	0	1	68	132	0.5239	0.979104	4	4	0.0116	0.245486	19	28	0
GOTERM	negative regulation of transcription from RNA polymerase II promoter	220	216	0	0	4	22	72	0.5243	0.93203	11	11	0.0198	0.410662	54	68	0
GOTERM	intracellular	1911	1507	72	4	328	27	67	0.5246	0.933143	75	74	0.3049	0.783388	377	381	0
PANTHER_BIOLOGICAL_PROCESS	Calcium_ion_homeostasis	38	35	2	0	1	41	80	0.5248	0.947665	2	2	0.1352	0.582308	9	12	0
GOTERM	external side of plasma membrane	121	116	0	1	4	26	68	0.525	0.932603	6	6	0.4466	0.814861	29	30	0
Ingenuity	B.Cell.Receptor.Signaling	35	35	0	0	0	53	65	0.5257	0.969387	2	2	0.2381	0.562519	9	11	0
REACTOME	CELL_CELL_ADHESION_SYSTEMS	59	55	0	0	4	41	164	0.5265	0.777461	3	3	0.6486	0.794266	14	13	0
GOTERM	glutamine metabolic process	15	15	0	0	0	33	52	0.5278	0.903738	1	1	0.3125	0.740971	4	5	0
GOTERM	nitrogen compound metabolic process	17	15	0	0	2	32	55	0.5286	0.898009	1	1	0.5369	0.826616	4	4	0
Panther	Heme_biosynthesis	15	15	0	0	0	15	30	0.5292	0.847905	1	1	0.7567	0.862549	4	3	0
GOTERM	vitamin D receptor binding	15	15	0	0	0	25	43	0.5294	0.898295	1	1	0.5429	0.823467	4	4	0
BIOCARTA	HIF_PATHWAY	15	15	0	0	0	19	45	0.5318	1	1	1	0.1536	0.623131	4	6	0
GOTERM	chromosome organization	15	15	0	0	0	31	50	0.5321	0.898894	1	1	0.527	0.820732	4	4	0
GOTERM	transcription corepressor activity	138	138	0	0	0	26	69	0.5323	0.931252	7	7	0.1576	0.678254	35	40	0
PANTHER_BIOLOGICAL_PROCESS	Ectoderm_development	105	56	26	1	22	20	67	0.5324	0.942282	3	3	0.5562	0.955788	14	14	0
KEGG	KEGG_ALZHEIMERS_DISEASE	169	157	12	0	0	15	62	0.5333	0.986907	8	8	0.0125	0.241344	39	52	0
GOTERM	negative regulation of MAP kinase activity	15	15	0	0	0	15	41	0.5339	0.906599	1	1	0.765	0.898226	4	3	0
GOTERM	phospholipid-translocating ATPase activity	15	15	0	0	0	172	200	0.534	0.904884	1	1	0.5397	0.825661	4	4	0
GOTERM	cis-Golgi network	15	15	0	0	0	66	70	0.534	0.904513	1	1	0.9866	0.997072	4	1	0
REACTOME	PLATELET_ACTIVATION_TRIGGERS	59	56	0	0	3	58	83	0.534	0.784275	3	3	0.432	0.64564	14	15	0
GOTERM	negative regulation of endothelial cell proliferation	15	15	0	0	0	17	88	0.5341	0.904771	1	1	0.5372	0.826353	4	4	0
GOTERM	negative regulation of NF-kappaB transcription factor activity	15	15	0	0	0	11	23	0.5341	0.904335	1	1	0.9181	0.960572	4	2	0
GOTERM	hormone activity	85	76	0	0	9	6	14	0.5342	0.92999	4	4	0.1787	0.683517	19	23	0
GOTERM	regulation of protein amino acid phosphorylation	15	15	0	0	0	49	83	0.5348	0.904527	1	1	0.5237	0.818904	4	4	0
GOTERM	transcription factor complex	139	138	0	0	1	25	64	0.5349	0.933303	7	7	0.0289	0.429963	35	45	0
KEGG	KEGG_PANTOTHENATE_AND_COA_BIOSYNTHESIS	16	15	0	0	1	31	101	0.5353	0.96753	1	1	0.3135	0.578712	4	5	0
GOTERM	midbrain development	15	15	0	0	0	8	23	0.5354	0.903422	1	1	0.1491	0.617795	4	6	0
GOTERM	small GTPase mediated signal transduction	202	198	4	0	0	24	63	0.5355	0.933776	10	10	0.0956	0.608069	50	58	0
KEGG	KEGG_GLYCOSAMINOGLYCAN_BIOSYNTHESIS_KERATAN_SULFATE	15	15	0	0	0	22	62	0.5359	0.950193	1	1	0.5332	0.684312	4	4	0
GOTERM	very-low-density lipoprotein particle	20	15	0	0	5	14	19	0.5363	0.904374	1	1	0.5421	0.822916	4	4	0
Ingenuity	Endoplasmic.Reticulum.Stress.Pathway	15	15	0	0	0	40	77	0.5364	0.996621	1	1	0.3155	0.577697	4	5	0
GOTERM	NAD metabolic process	15	15	0	0	0	29	53	0.5366	0.905276	1	1	0.7571	0.895578	4	3	0
GOTERM	myeloid cell differentiation	15	15	0	0	0	23	54	0.5366	0.902176	1	1	0.5316	0.820908	4	4	0
GOTERM	phosphate binding	15	15	0	0	0	23	49	0.537	0.905257	1	1	0.3145	0.741762	4	5	0
REACTOME	CLASS_C3_METABOTROPIC_GLUTAMATE_PHEROMONE_RECEPTORS	15	15	0	0	0	103	244	0.5371	0.784099	1	1	0.3194	0.547814	4	5	0
GOTERM	anti-apoptosis	180	179	0	0	1	19	44	0.538	0.93555	9	9	0.5136	0.834655	45	45	0
PANTHER_BIOLOGICAL_PROCESS	Non-vertebrate_process	20	15	5	0	0	20	32	0.5381	0.940374	1	1	0.9177	1	4	2	0
GOTERM	beta-tubulin binding	15	15	0	0	0	32	39	0.5386	0.90298	1	1	0.1549	0.627217	4	6	0
PANTHER_BIOLOGICAL_PROCESS	Other_signal_transduction	71	56	7	0	8	25	49	0.5386	0.938236	3	3	0.6754	1	14	13	0
GOTERM	cell migration	57	56	0	1	0	61	99	0.5387	0.926652	3	3	0.3205	0.768271	14	16	0
GOTERM	negative regulation of blood pressure	16	15	0	0	1	6	30	0.5397	0.903569	1	1	0.3106	0.742323	4	5	0
REACTOME	REMOVAL_OF_DNA_PATCH_CONTAINING_ABASIC_RESIDUE	15	15	0	0	0	9	15	0.5398	0.787433	1	1	0.7623	0.834957	4	3	0
Panther	5-Hydroxytryptamine_degredation	15	15	0	0	0	33	40	0.5401	0.828143	1	1	0.5368	0.802798	4	4	0
GOTERM	cellular response to heat	15	15	0	0	0	106	105	0.5402	0.905028	1	1	0.3174	0.744727	4	5	0
BIOCARTA	FMLP_PATHWAY	37	36	1	0	0	35	93	0.5405	1	2	2	0.562	0.898549	9	9	0
GOTERM	SWI or SNF complex	15	15	0	0	0	38	92	0.5407	0.903686	1	1	0.7792	0.897705	4	3	0
GOTERM	response to organic substance	36	36	0	0	0	23	65	0.5409	0.923654	2	2	0.4069	0.795146	9	10	0
GOTERM	2-oxoglutarate metabolic process	15	15	0	0	0	24	45	0.541	0.903149	1	1	0.9875	0.997785	4	1	0
GOTERM	response to amino acid stimulus	15	15	0	0	0	24	54	0.5411	0.902247	1	1	0.5404	0.823207	4	4	0
PANTHER_MOLECULAR_FUNCTION	Translation_elongation_factor	33	15	18	0	0	20	43	0.5413	0.966606	1	1	0.3126	0.678787	4	5	0
Ingenuity	Neurotrophin.TRK.Signaling	16	15	1	0	0	45	96	0.5413	0.974893	1	1	0.5347	0.664002	4	4	0
BIOCARTA	TALL1_PATHWAY	15	15	0	0	0	37	44	0.5413	1	1	1	0.7721	0.968369	4	3	0
GOTERM	nuclease activity	15	15	0	0	0	60	86	0.5414	0.9036	1	1	0.7608	0.896093	4	3	0
PANTHER_MOLECULAR_FUNCTION	Other_phosphatase	82	77	3	0	2	44	71	0.5419	0.968016	4	4	0.5731	0.8493	19	19	0
KEGG	KEGG_ASCORBATE_AND_ALDARATE_METABOLISM	25	15	2	0	8	29	37	0.5421	0.958754	1	1	0.5441	0.684261	4	4	0
GOTERM	guanyl-nucleotide exchange factor activity	119	118	0	0	1	115	144	0.5424	0.935528	6	6	0.5733	0.850769	30	29	0
BIOCARTA	PITX2_PATHWAY	15	15	0	0	0	47	77	0.5424	1	1	1	0.3181	0.863581	4	5	0
GOTERM	cytosolic large ribosomal subunit	36	36	0	0	0	4	6	0.5426	0.922576	2	2	0.711	0.887006	9	8	0
PANTHER_BIOLOGICAL_PROCESS	Anterior or posterior_patterning	67	57	7	0	3	7	104	0.543	0.939664	3	3	0.6948	0.996642	14	13	0
GOTERM	collagen catabolic process	20	15	1	0	4	13	77	0.5446	0.903797	1	1	0.321	0.743677	4	5	0
GOTERM	NAD or NADH binding	37	36	0	0	1	22	47	0.5449	0.924464	2	2	0.2718	0.735562	9	11	0
BIOCARTA	CD40_PATHWAY	15	15	0	0	0	23	44	0.5451	1	1	1	0.7683	0.964721	4	3	0
GOTERM	protein export from nucleus	15	15	0	0	0	23	44	0.5453	0.902421	1	1	0.5459	0.827677	4	4	0
PANTHER_MOLECULAR_FUNCTION	Membrane_traffic_protein	60	57	2	0	1	37	102	0.5454	0.980924	3	3	0.7025	0.946265	14	13	0
PANTHER_BIOLOGICAL_PROCESS	Protein_targeting	113	97	15	0	1	34	86	0.5465	0.965044	5	5	0.4654	0.953595	24	25	0
GOTERM	embryonic limb morphogenesis	36	36	0	0	0	22	70	0.5466	0.923783	2	2	0.0912	0.581439	9	13	0
BIOCARTA	PPARA_PATHWAY	58	57	1	0	0	42	76	0.5468	1	3	3	0.2439	0.833302	14	17	0
PANTHER_MOLECULAR_FUNCTION	Membrane_traffic_regulatory_protein	107	98	9	0	0	49	85	0.5489	0.991793	5	5	0.405	0.750048	25	26	0
PANTHER_MOLECULAR_FUNCTION	Kinase_modulator	70	57	13	0	0	64	82	0.5491	0.988976	3	3	0.056	0.45025	14	20	0
GOTERM	glutathione metabolic process	16	16	0	0	0	17	19	0.5495	0.905216	1	1	0.3676	0.770391	4	5	0
GOTERM	coenzyme binding	16	16	0	0	0	36	139	0.5517	0.905436	1	1	0.6009	0.844014	4	4	0
PANTHER_BIOLOGICAL_PROCESS	Inhibition_of_apoptosis	128	99	11	0	18	26	62	0.5517	0.95288	5	5	0.3322	0.824777	25	27	0
KEGG	KEGG_OTHER_GLYCAN_DEGRADATION	16	16	0	0	0	18	31	0.5519	0.966861	1	1	0.3767	0.567495	4	5	0
GOTERM	negative regulation of translation	16	16	0	0	0	38	80	0.5521	0.905405	1	1	0.0077	0.205538	4	9	0
GOTERM	SNARE complex	17	16	1	0	0	24	49	0.5526	0.905959	1	1	0.8005	0.909266	4	3	0
REACTOME	IRS_RELATED_EVENTS	79	78	0	0	1	40	61	0.5527	0.803832	4	4	0.0631	0.328865	20	26	0
GOTERM	phosphatase activity	16	16	0	0	0	53	102	0.5529	0.904266	1	1	0.6016	0.848805	4	4	0
BIOCARTA	CDC42RAC_PATHWAY	16	16	0	0	0	42	51	0.5529	1	1	1	0.1884	0.7195	4	6	0
REACTOME	CELLEXTRACELLULAR_MATRIX_INTERACTIONS	16	16	0	0	0	57	81	0.5529	0.790346	1	1	0.7916	0.854229	4	3	0
REACTOME	REGULATION_OF_INSULIN_LIKE_GROWTH_FACTOR_ACTIVITY_BY_INSULIN_LIKE_GROWTH_FACTOR_BINDING_PROTEINS	17	16	0	0	1	20	59	0.5537	0.785133	1	1	0.5994	0.720749	4	4	0
KEGG	KEGG_RIBOFLAVIN_METABOLISM	16	16	0	0	0	32	48	0.5538	0.967414	1	1	0.9401	0.960022	4	2	0
GOTERM	response to inorganic substance	16	16	0	0	0	29	45	0.5541	0.905111	1	1	0.5961	0.839387	4	4	0
GOTERM	regulation of cell growth	58	58	0	0	0	23	95	0.5553	0.931731	3	3	0.7204	0.896079	15	13	0
GOTERM	preassembly of GPI anchor in ER membrane	16	16	0	0	0	13	29	0.5553	0.906335	1	1	0.0783	0.568122	4	7	0
PANTHER_MOLECULAR_FUNCTION	Glycosyltransferase	245	202	30	0	13	36	84	0.5556	0.98969	10	10	0.4962	0.836703	51	51	0
GOTERM	membrane depolarization	16	16	0	0	0	24	79	0.5558	0.906119	1	1	0.3734	0.777842	4	5	0
GOTERM	actin filament bundle assembly	16	16	0	0	0	85	95	0.5561	0.905853	1	1	0.191	0.654834	4	6	0
GOTERM	myosin complex	41	37	0	0	4	71	123	0.5568	0.925467	2	2	0.1089	0.600563	9	13	0
GOTERM	translation regulator activity	16	16	0	0	0	7	31	0.5574	0.908143	1	1	0.1915	0.656083	4	6	0
GOTERM	positive regulation of cell-substrate adhesion	16	16	0	0	0	37	89	0.5577	0.906159	1	1	0.366	0.778737	4	5	0
GOTERM	oxidoreductase activity, acting on paired donors, with incorporation or reduction of molecular oxygen	16	16	0	0	0	28	42	0.558	0.906306	1	1	0.37	0.778654	4	5	0
GOTERM	neuron fate commitment	17	16	0	0	1	21	44	0.5588	0.908853	1	1	0.0783	0.565593	4	7	0
REACTOME	TRAFFICKING_OF_GLUR2_CONTAINING_AMPA_RECEPTORS	16	16	0	0	0	142	183	0.5589	0.787339	1	1	0.2004	0.443016	4	6	0
GOTERM	cerebral cortex development	16	16	0	0	0	55	248	0.5591	0.908625	1	1	0.0014	0.0980083	4	10	0
GOTERM	defense response to Gram-positive bacterium	17	16	0	0	1	17	34	0.5594	0.906393	1	1	0.5958	0.845153	4	4	0
REACTOME	COMPLEMENT_CASCADE	50	16	30	0	4	40	44	0.5595	0.789295	1	1	0.9896	0.975925	4	1	0
GOTERM	protein phosphatase type 2A regulator activity	17	16	1	0	0	63	102	0.5598	0.904885	1	1	0.8029	0.909876	4	3	0
GOTERM	amino acid binding	16	16	0	0	0	22	48	0.5603	0.907005	1	1	0.3736	0.777338	4	5	0
GOTERM	hair follicle morphogenesis	18	16	0	1	1	32	62	0.5603	0.909114	1	1	0.9392	0.969401	4	2	0
BIOCARTA	BCELLSURVIVAL_PATHWAY	16	16	0	0	0	34	51	0.5603	1	1	1	0.7951	0.977933	4	3	0
BIOCARTA	INTEGRIN_PATHWAY	38	37	1	0	0	55	76	0.5605	1	2	2	0.0618	0.465075	9	14	0
REACTOME	PI3K_CASCADE	38	37	0	0	1	38	52	0.5613	0.784768	2	2	0.1078	0.367147	9	13	0
REACTOME	G1_PHASE	16	16	0	0	0	34	69	0.5615	0.785389	1	1	0.1954	0.437881	4	6	0
GOTERM	DNA replication initiation	16	16	0	0	0	24	48	0.5619	0.907348	1	1	0.3691	0.77804	4	5	0
GOTERM	phospholipase A2 activity	19	16	0	0	3	23	38	0.5623	0.907472	1	1	0.5897	0.839417	4	4	0
BIOCARTA	CTLA4_PATHWAY	21	16	2	0	3	35	44	0.5625	1	1	1	0.3684	0.872334	4	5	0
GOTERM	sarcoplasmic reticulum membrane	16	16	0	0	0	27	150	0.5626	0.905817	1	1	0.0742	0.553203	4	7	0
GOTERM	inositol or phosphatidylinositol phosphatase activity	16	16	0	0	0	54	77	0.5633	0.90802	1	1	0.9326	0.968459	4	2	0
REACTOME	PROTEOLYTIC_CLEAVAGE_OF_SNARE_COMPLEX_PROTEINS	16	16	0	0	0	35	52	0.5642	0.783481	1	1	0.8099	0.86128	4	3	0
GOTERM	gamete generation	17	16	0	0	1	22	55	0.5648	0.908979	1	1	0.8121	0.91153	4	3	0
GOTERM	response to corticosterone stimulus	16	16	0	0	0	9	52	0.565	0.908685	1	1	0.1902	0.648862	4	6	0
GOTERM	epithelial to mesenchymal transition	16	16	0	0	0	27	50	0.5651	0.908069	1	1	0.9359	0.968281	4	2	0
BIOCARTA	EIF_PATHWAY	16	16	0	0	0	19	45	0.566	1	1	1	0.6022	0.87512	4	4	0
REACTOME	GLYCOGEN_BREAKDOWN_GLYCOGENOLYSIS	16	16	0	0	0	38	56	0.5663	0.787949	1	1	0.8031	0.859855	4	3	0
REACTOME	ACTIVATION_OF_BH3_ONLY_PROTEINS	16	16	0	0	0	28	43	0.5668	0.78601	1	1	0.5989	0.725257	4	4	0
REACTOME	CREB_PHOSPHORYLATION_THROUGH_THE_ACTIVATION_OF_CAMKII	16	16	0	0	0	56	108	0.5673	0.788234	1	1	0.1946	0.43283	4	6	0
GOTERM	biomineral formation	20	17	0	1	2	14	35	0.5674	0.911449	1	1	0.837	0.928004	4	3	0
GOTERM	anchored to plasma membrane	16	16	0	0	0	21	65	0.5688	0.907382	1	1	0.8017	0.908991	4	3	0
GOTERM	response to ethanol	60	59	0	0	1	17	65	0.5707	0.931921	3	3	0.0251	0.414117	15	22	0
PANTHER_BIOLOGICAL_PROCESS	Receptor_protein_serine or threonine_kinase_signaling_pathway	40	37	3	0	0	72	110	0.571	0.942551	2	2	0.9279	1	9	6	0
REACTOME	GPCR_LIGAND_BINDING	392	348	3	0	41	10	39	0.571	0.822615	17	17	0.6637	0.826034	87	84	0
BIOCARTA	TOB1_PATHWAY	21	17	2	0	2	31	53	0.5712	1	1	1	0.8345	0.972517	4	3	0
REACTOME	FRS2_MEDIATED_ACTIVATION	16	16	0	0	0	59	70	0.5725	0.783458	1	1	0.0264	0.246044	4	8	0
GOTERM	negative regulation of cell cycle	38	38	0	0	0	28	68	0.5726	0.932063	2	2	0.1295	0.625848	10	13	0
REACTOME	RHO_GTPASE_CYCLE	124	122	2	0	0	84	126	0.5726	0.823302	6	6	0.7303	0.849953	31	28	0
Ingenuity	Tight.Junction.Signaling	39	38	1	0	0	47	123	0.5729	1	2	2	0.075	0.376575	10	14	0
REACTOME	PKA_ACTIVATION	17	17	0	0	0	105	120	0.5729	0.785138	1	1	0.0131	0.173888	4	9	0
GOTERM	cell cycle arrest	104	102	1	0	1	28	59	0.5733	0.933758	5	5	0.7495	0.909766	26	23	0
GOTERM	RNA polymerase II transcription factor activity	127	122	1	0	4	24	49	0.5734	0.933811	6	6	0.1924	0.694802	31	35	0
REACTOME	GAP_JUNCTION_ASSEMBLY	19	17	0	0	2	8	12	0.574	0.787049	1	1	0.8344	0.890152	4	3	0
PANTHER_BIOLOGICAL_PROCESS	Ligand-mediated_signaling	421	307	40	1	73	17	60	0.5742	0.960416	15	15	0.6608	1	77	74	0
KEGG	KEGG_SMALL_CELL_LUNG_CANCER	84	81	0	0	3	58	100	0.5743	0.992583	4	4	0.2786	0.557349	20	23	0
GOTERM	activation of phospholipase C activity	18	17	0	0	1	12	57	0.575	0.910668	1	1	0.6435	0.851914	4	4	0
GOTERM	heart development	123	122	0	0	1	39	88	0.5754	0.933288	6	6	0.8962	0.967948	31	25	0
GOTERM	ER-Golgi intermediate compartment membrane	17	17	0	0	0	24	43	0.5761	0.913327	1	1	0.6405	0.852629	4	4	0
GOTERM	activation of protein kinase A activity	17	17	0	0	0	105	120	0.5764	0.91792	1	1	0.013	0.271718	4	9	0
GOTERM	aspartic-type endopeptidase activity	18	17	1	0	0	12	31	0.5765	0.910092	1	1	0.0426	0.428646	4	8	0
GOTERM	defense response to virus	19	17	0	0	2	17	46	0.5768	0.909409	1	1	0.651	0.856163	4	4	0
KEGG	KEGG_STEROID_BIOSYNTHESIS	17	17	0	0	0	22	25	0.5771	0.974173	1	1	0.4249	0.614738	4	5	0
PANTHER_MOLECULAR_FUNCTION	Gap_junction	19	17	0	0	2	8	12	0.5772	1	1	1	0.8361	0.991426	4	3	0
GOTERM	DNA replication	146	144	0	0	2	31	57	0.5773	0.931975	7	7	0.309	0.78039	36	39	0
BIOCARTA	PML_PATHWAY	17	17	0	0	0	32	51	0.5774	1	1	1	0.8345	0.961559	4	3	0
GOTERM	female pregnancy	66	60	0	0	6	17	45	0.5785	0.936612	3	3	0.2191	0.711716	15	18	0
Ingenuity	Fc.Epsilon.RI.Signaling	20	17	0	0	3	50	57	0.5788	0.965484	1	1	0.0404	0.37264	4	8	0
REACTOME	SYNTHESIS_AND_INTERCONVERSION_OF_NUCLEOTIDE_DI_AND_TRIPHOSPHATES	18	17	0	0	1	29	50	0.5788	0.789845	1	1	0.23	0.49479	4	6	0
REACTOME	MYD88_CASCADE	19	17	0	0	2	22	26	0.5791	0.785887	1	1	0.951	0.971797	4	2	0
GOTERM	antiporter activity	38	38	0	0	0	58	113	0.5792	0.932792	2	2	0.2237	0.696274	10	12	0
GOTERM	regulation of angiogenesis	17	17	0	0	0	20	43	0.5792	0.909216	1	1	0.6524	0.852222	4	4	0
GOTERM	inward rectifier potassium channel activity	18	17	0	0	1	29	108	0.5795	0.91134	1	1	0.6512	0.852405	4	4	0
GOTERM	response to oxidative stress	103	102	0	0	1	18	50	0.5804	0.932655	5	5	0.4082	0.795728	26	27	0
GOTERM	2 iron, 2 sulfur cluster binding	18	17	1	0	0	32	33	0.5808	0.922561	1	1	0.2397	0.694127	4	6	0
GOTERM	pituitary gland development	17	17	0	0	0	14	40	0.5811	0.920991	1	1	0.1035	0.589181	4	7	0
BIOCARTA	SPRY_PATHWAY	18	17	1	0	0	88	74	0.5822	1	1	1	0.6485	0.896383	4	4	0
GOTERM	ATP-dependent helicase activity	63	60	0	1	2	43	65	0.5825	0.936342	3	3	0.6676	0.869897	15	14	0
BIOCARTA	STATHMIN_PATHWAY	19	17	0	0	2	70	90	0.5825	1	1	1	0.4202	0.855429	4	5	0
PANTHER_BIOLOGICAL_PROCESS	Gluconeogenesis	17	17	0	0	0	39	85	0.5828	0.943248	1	1	0.6429	0.955006	4	4	0
REACTOME	BRANCHED_CHAIN_AMINO_ACID_CATABOLISM	17	17	0	0	0	49	71	0.5828	0.784046	1	1	0.2318	0.492615	4	6	0
REACTOME	RNA_POLYMERASE_III_TRANSCRIPTION_TERMINATION	17	17	0	0	0	17	74	0.583	0.786286	1	1	0.1038	0.360884	4	7	0
GOTERM	ribonuclease activity	17	17	0	0	0	11	35	0.5833	0.916909	1	1	0.8366	0.926672	4	3	0
GOTERM	nucleocytoplasmic transport	17	17	0	0	0	23	75	0.5836	0.916805	1	1	0.6518	0.855379	4	4	0
BIOCARTA	NDKDYNAMIN_PATHWAY	19	17	1	0	1	59	85	0.5838	1	1	1	0.6475	0.891095	4	4	0
GOTERM	positive regulation of cell differentiation	17	17	0	0	0	10	51	0.5841	0.921941	1	1	0.4297	0.797239	4	5	0
GOTERM	peroxisome organization	17	17	0	0	0	20	42	0.585	0.917592	1	1	0.4283	0.796361	4	5	0
GOTERM	negative regulation of osteoblast differentiation	17	17	0	0	0	33	45	0.585	0.917447	1	1	0.2299	0.697012	4	6	0
GOTERM	receptor-mediated endocytosis	41	39	1	0	1	27	102	0.5854	0.93536	2	2	0.5195	0.831495	10	10	0
PANTHER_MOLECULAR_FUNCTION	Zinc_finger_transcription_factor	212	186	19	0	7	23	69	0.5858	0.978933	9	9	0.0008	0.0572333	47	66	0
GOTERM	protein tyrosine phosphatase activity	85	82	2	0	1	62	116	0.5864	0.93317	4	4	0.3856	0.796101	21	22	0
GOTERM	G1 or S transition of mitotic cell cycle	39	39	0	0	0	33	66	0.5866	0.932023	2	2	0.0075	0.2706	10	17	0
PANTHER_BIOLOGICAL_PROCESS	Protein_complex_assembly	68	60	8	0	0	20	36	0.5867	0.958195	3	3	0.1453	0.584579	15	19	0
GOTERM	actin filament capping	17	17	0	0	0	57	67	0.5873	0.917502	1	1	0.1053	0.579983	4	7	0
KEGG	KEGG_ONE_CARBON_POOL_BY_FOLATE	17	17	0	0	0	36	56	0.5875	0.98606	1	1	0.8384	0.875578	4	3	0
KEGG	KEGG_STEROID_HORMONE_BIOSYNTHESIS	55	39	2	0	14	24	43	0.5877	0.985141	2	2	0.2551	0.543516	10	12	0
REACTOME	HIV1_TRANSCRIPTION_INITIATION	39	39	0	0	0	19	38	0.5879	0.806588	2	2	0.2477	0.527395	10	12	0
GOTERM	regulation of long-term neuronal synaptic plasticity	17	17	0	0	0	36	118	0.5885	0.923395	1	1	0.6454	0.855046	4	4	0
BIOCARTA	NKCELLS_PATHWAY	20	17	0	0	3	29	54	0.5897	1	1	1	0.0412	0.438425	4	8	0
REACTOME	ENERGY_DEPENDENT_REGULATION_OF_MTOR_BY_LKB1_AMPK	17	17	0	0	0	41	85	0.5898	0.779868	1	1	0.4273	0.634891	4	5	0
BIOCARTA	IL7_PATHWAY	17	17	0	0	0	75	83	0.59	1	1	1	0.4345	0.849679	4	5	0
GOTERM	nuclear matrix	61	61	0	0	0	43	67	0.5908	0.933728	3	3	0.7884	0.917669	15	13	0
GOTERM	G-protein signaling, coupled to cyclic nucleotide second messenger	39	39	0	0	0	11	41	0.5922	0.936582	2	2	0.2513	0.730881	10	12	0
GOTERM	chromatin	85	82	3	0	0	32	68	0.5924	0.929454	4	4	0.4951	0.828117	21	21	0
GOTERM	microvillus	17	17	0	0	0	21	29	0.5926	0.923395	1	1	0.6526	0.856426	4	4	0
PANTHER_MOLECULAR_FUNCTION	Other_transporter	334	291	26	0	17	38	62	0.5929	0.969177	15	14	0.242	0.680709	73	78	0
GOTERM	regulation of translation	64	61	1	0	2	32	56	0.5932	0.93311	3	3	0.6807	0.878329	15	14	0
BIOCARTA	41BB_PATHWAY	17	17	0	0	0	40	57	0.5944	1	1	1	0.843	0.959558	4	3	0
PANTHER_MOLECULAR_FUNCTION	Other_receptor	231	188	21	0	22	43	171	0.5948	0.962469	9	9	0.6604	0.927277	47	45	0
GOTERM	mitochondrial small ribosomal subunit	18	18	0	0	0	12	21	0.5951	0.924096	1	1	0.8567	0.938918	5	3	0
PANTHER_BIOLOGICAL_PROCESS	Asymmetric_protein_localization	20	18	1	0	1	92	135	0.5952	0.936466	1	1	0.4754	0.937654	5	5	0
GOTERM	leukotriene biosynthetic process	19	18	0	0	1	22	45	0.5956	0.928612	1	1	0.2858	0.735045	5	6	0
BIOCARTA	P38MAPK_PATHWAY	40	40	0	0	0	48	65	0.596	1	2	2	0.5631	0.875627	10	10	0
GOTERM	protein import into nucleus, translocation	18	18	0	0	0	17	27	0.5961	0.925071	1	1	0.1368	0.611074	5	7	0
REACTOME	SIGNALING_BY_PDGF	64	61	1	0	2	46	70	0.597	0.823542	3	3	0.7873	0.871261	15	13	0
PANTHER_MOLECULAR_FUNCTION	Non-motor_actin_binding_protein	165	146	17	0	2	52	138	0.5971	0.969965	7	7	0.2721	0.674369	37	40	0
PANTHER_MOLECULAR_FUNCTION	Chaperonin	23	18	4	0	1	17	27	0.5976	0.991927	1	1	0.864	1	5	3	0
GOTERM	connexon complex	21	18	1	0	2	7	11	0.5977	0.926778	1	1	0.8697	0.942459	5	3	0
REACTOME	TIE2_SIGNALING	18	18	0	0	0	69	72	0.5977	0.787622	1	1	0.1371	0.389279	5	7	0
PANTHER_BIOLOGICAL_PROCESS	Blood_circulation_and_gas_exchange	29	18	1	0	10	18	41	0.5981	0.938721	1	1	0.1322	0.576132	5	7	0
REACTOME	MICRORNA_BIOGENESIS	18	18	0	0	0	9	25	0.5981	0.785838	1	1	0.9596	0.966291	5	2	0
GOTERM	induction of apoptosis	172	167	2	0	3	23	65	0.5984	0.934737	8	8	0.7672	0.917628	42	38	0
Ingenuity	VDR.RXR.Activation	63	61	0	0	2	15	44	0.5996	1	3	3	0.0633	0.43218	15	21	0
BIOCARTA	CALCINEURIN_PATHWAY	19	18	1	0	0	59	130	0.5996	1	1	1	0.1335	0.576803	5	7	0
REACTOME	RAS_ACTIVATION_UOPN_CA2+_INFUX_THROUGH_NMDA_RECEPTOR	18	18	0	0	0	56	114	0.5996	0.789426	1	1	0.4719	0.650649	5	5	0
GOTERM	establishment or maintenance of cell polarity	18	18	0	0	0	132	159	0.5997	0.928508	1	1	0.9583	0.988877	5	2	0
PANTHER_BIOLOGICAL_PROCESS	JAK-STAT_cascade	85	61	8	0	16	22	42	0.5997	0.946607	3	3	0.9271	1	15	11	0
KEGG	KEGG_GLYCOSAMINOGLYCAN_DEGRADATION	21	18	0	0	3	39	90	0.5998	0.978592	1	1	0.4835	0.673073	5	5	0
GOTERM	regulation of cell cycle	41	40	0	0	1	19	49	0.5999	0.93187	2	2	0.4169	0.796514	10	11	0
REACTOME	HIV_LIFE_CYCLE	103	103	0	0	0	30	45	0.6002	0.828596	5	5	0.096	0.366683	26	32	0
GOTERM	anterior or posterior pattern formation	81	61	0	0	20	24	67	0.6004	0.932446	3	3	0.0179	0.389775	15	23	0
BIOCARTA	MEF2D_PATHWAY	21	18	3	0	0	67	121	0.6006	1	1	1	0.0589	0.4363	5	8	0
PANTHER_BIOLOGICAL_PROCESS	tRNA_metabolism	42	40	1	0	1	18	25	0.6011	0.960209	2	2	0.8192	0.988769	10	8	0
GOTERM	proximal or distal pattern formation	23	18	0	0	5	14	78	0.6012	0.928726	1	1	0.4817	0.809609	5	5	0
GOTERM	cornified envelope	22	18	0	0	4	6	44	0.6018	0.928028	1	1	0.6873	0.866649	5	4	0
GOTERM	cytoskeletal protein binding	40	40	0	0	0	63	98	0.6019	0.935662	2	2	0.7066	0.888182	10	9	0
GOTERM	positive regulation of cell proliferation	278	271	0	0	7	20	48	0.602	0.929649	14	13	0.0444	0.531059	68	80	0
GOTERM	hyaluronic acid binding	19	18	0	0	1	30	65	0.6024	0.925355	1	1	0.858	0.939188	5	3	0
GOTERM	G2 or M transition of mitotic cell cycle	18	18	0	0	0	48	90	0.6027	0.926573	1	1	0.6936	0.866321	5	4	0
GOTERM	T-tubule	18	18	0	0	0	87	146	0.6027	0.928846	1	1	0.4815	0.809789	5	5	0
GOTERM	cytoplasmic vesicle membrane	63	62	0	0	1	29	93	0.6027	0.930257	3	3	0.4939	0.824291	16	16	0
GOTERM	intracellular transport	21	18	3	0	0	53	50	0.6028	0.928393	1	1	0.2851	0.737654	5	6	0
PANTHER_BIOLOGICAL_PROCESS	Protein_glycosylation	193	168	20	0	5	39	91	0.603	0.961167	8	8	0.5212	0.953138	42	42	0
GOTERM	mRNA binding	40	40	0	0	0	17	36	0.6035	0.932991	2	2	0.1065	0.598834	10	14	0
GOTERM	tumor necrosis factor receptor binding	21	18	0	0	3	15	65	0.6035	0.929872	1	1	0.4821	0.810471	5	5	0
GOTERM	cell projection	84	84	0	0	0	50	113	0.6035	0.934574	4	4	0.5437	0.842312	21	21	0
PANTHER_MOLECULAR_FUNCTION	Glycosidase	51	40	4	0	7	21	58	0.6037	1	2	2	0.182	0.568006	10	13	0
REACTOME	BASE_EXCISION_REPAIR	18	18	0	0	0	10	19	0.6037	0.785406	1	1	0.8707	0.915778	5	3	0
Panther	Cell_cycle	19	18	0	0	1	23	51	0.6038	0.899134	1	1	0.6969	0.859622	5	4	0
GOTERM	transmembrane receptor protein tyrosine phosphatase activity	18	18	0	0	0	184	409	0.6041	0.929402	1	1	0.4801	0.808893	5	5	0
GOTERM	binding	523	459	17	1	46	35	72	0.6045	0.933842	23	22	0.5707	0.850954	115	113	0
GOTERM	structural constituent of ribosome	158	148	5	2	3	5	10	0.6046	0.937802	7	7	0.4491	0.816418	37	38	0
REACTOME	BOTULINUM_NEUROTOXICITY	18	18	0	0	0	46	86	0.605	0.784371	1	1	0.6929	0.79937	5	4	0
REACTOME	G2_M_TRANSITION	84	84	0	0	0	36	58	0.6052	0.825651	4	4	0.0838	0.371414	21	27	0
GOTERM	peptidyl-threonine phosphorylation	18	18	0	0	0	76	119	0.6054	0.929679	1	1	0.6943	0.866897	5	4	0
BIOCARTA	MCM_PATHWAY	18	18	0	0	0	22	34	0.6055	1	1	1	0.2918	0.830513	5	6	0
BIOCARTA	ERK5_PATHWAY	18	18	0	0	0	46	61	0.6061	1	1	1	0.0053	0.28725	5	10	0
GOTERM	protein processing	18	18	0	0	0	43	50	0.6063	0.928842	1	1	0.6972	0.867166	5	4	0
GOTERM	transcription activator activity	219	210	1	1	7	35	66	0.6063	0.934306	11	10	0.4906	0.8327	53	53	0
PANTHER_MOLECULAR_FUNCTION	Vesicle_coat_protein	43	40	2	0	1	29	47	0.6063	0.994248	2	2	0.5576	0.842323	10	10	0
BIOCARTA	CARDIACEGF_PATHWAY	18	18	0	0	0	49	111	0.6063	1	1	1	0.8699	0.960731	5	3	0
PANTHER_MOLECULAR_FUNCTION	ATP_synthase	20	18	2	0	0	12	27	0.6064	0.991197	1	1	0.1404	0.531921	5	7	0
KEGG	KEGG_ANTIGEN_PROCESSING_AND_PRESENTATION	89	62	8	0	19	7	15	0.6075	1	3	3	0.073	0.417204	16	21	0
GOTERM	Wnt receptor signaling pathway, calcium modulating pathway	21	18	0	0	3	24	38	0.6088	0.928626	1	1	0.4856	0.81043	5	5	0
GOTERM	ribosome binding	18	18	0	0	0	20	25	0.6089	0.928746	1	1	0.4883	0.808999	5	5	0
Ingenuity	FGF.Signaling	18	18	0	0	0	84	114	0.6105	1	1	1	0.2904	0.574467	5	6	0
GOTERM	insulin-like growth factor binding	19	18	0	0	1	14	46	0.6107	0.928128	1	1	0.9933	0.995984	5	1	0
GOTERM	recycling endosome	19	18	1	0	0	32	68	0.6111	0.929221	1	1	0.4833	0.808326	5	5	0
GOTERM	cholesterol binding	18	18	0	0	0	13	28	0.6121	0.928546	1	1	0.7003	0.867167	5	4	0
Panther	EGF_receptor_signaling_pathway	43	41	0	0	2	48	97	0.6125	0.918079	2	2	0.3205	0.675056	10	12	0
PANTHER_MOLECULAR_FUNCTION	Non-motor_microtubule_binding_protein	74	63	10	0	1	43	79	0.6126	0.988984	3	3	0.8317	1	16	13	0
PANTHER_BIOLOGICAL_PROCESS	DNA_recombination	44	41	3	0	0	37	74	0.6146	0.959148	2	2	0.723	0.957995	10	9	0
PANTHER_MOLECULAR_FUNCTION	Other_isomerase	91	63	28	0	0	23	33	0.6148	0.985351	3	3	0.411	0.756595	16	17	0
PANTHER_BIOLOGICAL_PROCESS	Endocytosis	123	106	17	0	0	45	75	0.6151	0.959249	5	5	0.8732	1	27	22	0
GOTERM	gamma-aminobutyric acid signaling pathway	20	19	0	0	1	82	142	0.6157	0.932561	1	1	0.5331	0.826662	5	5	0
PANTHER_MOLECULAR_FUNCTION	Hydratase	27	18	9	0	0	57	75	0.6161	0.974617	1	1	0.8665	1	5	3	0
GOTERM	ADP binding	19	19	0	0	0	48	93	0.6165	0.933071	1	1	0.176	0.6416	5	7	0
PANTHER_BIOLOGICAL_PROCESS	Ion_transport	44	41	1	0	2	23	55	0.6168	0.953009	2	2	0.7257	0.963544	10	9	0
GOTERM	proton-transporting ATPase activity, rotational mechanism	19	19	0	0	0	20	26	0.6169	0.932234	1	1	0.1715	0.640973	5	7	0
GOTERM	inner ear morphogenesis	41	41	0	0	0	10	41	0.6171	0.932805	2	2	0.0335	0.417927	10	16	0
REACTOME	HIV1_TRANSCRIPTION_ELONGATION	41	41	0	0	0	19	31	0.6171	0.826001	2	2	0.4461	0.649765	10	11	0
GOTERM	negative regulation of protein kinase activity	42	42	0	0	0	27	68	0.6175	0.929111	2	2	0.2276	0.712284	11	13	0
GOTERM	hydrolase activity, hydrolyzing O-glycosyl compounds	22	19	2	0	1	44	65	0.6177	0.932902	1	1	0.3257	0.755944	5	6	0
GOTERM	metanephros development	19	19	0	0	0	48	104	0.6181	0.931715	1	1	0.5297	0.823161	5	5	0
Panther	Endothelin_signaling_pathway	19	19	0	0	0	27	133	0.6191	0.886755	1	1	0.7423	0.882752	5	4	0
PANTHER_BIOLOGICAL_PROCESS	Amino_acid_catabolism	50	41	9	0	0	29	59	0.6194	0.945917	2	2	0.7293	0.956809	10	9	0
BIOCARTA	GCR_PATHWAY	20	19	1	0	0	26	57	0.62	1	1	1	0.1738	0.688957	5	7	0
BIOCARTA	MAL_PATHWAY	19	19	0	0	0	34	51	0.6205	1	1	1	0.5355	0.892576	5	5	0
GOTERM	iron ion binding	65	63	0	0	2	35	59	0.6211	0.933315	3	3	0.2966	0.760961	16	18	0
GOTERM	carbohydrate binding	20	19	0	1	0	25	46	0.6223	0.932989	1	1	0.533	0.825089	5	5	0
REACTOME	CITRIC_ACID_CYCLE	19	19	0	0	0	30	51	0.6223	0.804286	1	1	0.8819	0.919005	5	3	0
PANTHER_BIOLOGICAL_PROCESS	Cholesterol_metabolism	68	64	3	0	1	22	51	0.623	0.962259	3	3	0.847	0.992019	16	13	0
GOTERM	Golgi organization	19	19	0	0	0	44	85	0.6239	0.933775	1	1	0.7407	0.89146	5	4	0
PANTHER_BIOLOGICAL_PROCESS	Acyl-CoA_metabolism	22	19	1	0	2	33	40	0.6241	0.960636	1	1	0.7305	0.992337	5	4	0
GOTERM	synaptic vesicle	42	42	0	0	0	25	104	0.6242	0.931288	2	2	0.4908	0.8202	11	11	0
GOTERM	peroxisomal membrane	41	41	0	0	0	29	41	0.6243	0.93299	2	2	0.7365	0.897646	10	9	0
PANTHER_BIOLOGICAL_PROCESS	MHCII-mediated_immunity	34	19	11	0	4	9	13	0.6243	0.971151	1	1	0.1708	0.593955	5	7	0
GOTERM	calcium-independent cell-cell adhesion	22	19	0	0	3	7	40	0.6254	0.934703	1	1	0.7404	0.891356	5	4	0
PANTHER_MOLECULAR_FUNCTION	Other_proteases	50	42	7	0	1	22	33	0.6266	0.996296	2	2	0.4884	0.819917	11	11	0
PANTHER_BIOLOGICAL_PROCESS	Other_pathways_of_electron_transport	20	19	1	0	0	31	44	0.6268	0.956414	1	1	0.7343	0.979388	5	4	0
GOTERM	proteasomal ubiquitin-dependent protein catabolic process	19	19	0	0	0	25	86	0.6269	0.932551	1	1	0.5301	0.82664	5	5	0
BIOCARTA	TH1TH2_PATHWAY	19	19	0	0	0	21	27	0.6269	1	1	1	0.7375	0.962829	5	4	0
GOTERM	integral to endoplasmic reticulum membrane	42	42	0	0	0	19	58	0.6273	0.931435	2	2	0.3523	0.784089	11	12	0
BIOCARTA	TCR_PATHWAY	47	42	3	0	2	50	85	0.6274	1	2	2	0.347	0.863493	11	12	0
KEGG	KEGG_BLADDER_CANCER	42	42	0	0	0	22	54	0.6278	0.994902	2	2	0.6349	0.763466	11	10	0
GOTERM	embryonic placenta development	19	19	0	0	0	23	31	0.6279	0.934995	1	1	0.7421	0.890839	5	4	0
GOTERM	protein phosphatase type 2A complex	20	19	1	0	0	76	105	0.6293	0.935005	1	1	0.5384	0.827737	5	5	0
GOTERM	protein amino acid glycosylation	67	64	0	0	3	30	71	0.6304	0.938334	3	3	0.1001	0.599345	16	21	0
GOTERM	response to interleukin-1	19	19	0	0	0	33	92	0.6304	0.93593	1	1	0.9968	0.99846	5	1	0
PANTHER_BIOLOGICAL_PROCESS	Action_potential_propagation	23	19	3	0	1	34	66	0.6311	0.950966	1	1	0.7356	0.981897	5	4	0
GOTERM	extracellular-glutamate-gated ion channel activity	19	19	0	0	0	307	328	0.632	0.934712	1	1	0.7366	0.890559	5	4	0
PANTHER_BIOLOGICAL_PROCESS	Other_metabolism	477	404	49	0	24	25	52	0.632	0.96012	20	19	0.0998	0.590788	101	112	0
KEGG	KEGG_ALDOSTERONE_REGULATED_SODIUM_REABSORPTION	42	42	0	0	0	39	82	0.6321	0.992016	2	2	0.0194	0.2355	11	17	0
GOTERM	positive regulation of transcription	132	130	1	0	1	19	60	0.6328	0.934292	7	6	0.5691	0.853051	33	32	0
GOTERM	early endosome	89	86	3	0	0	36	76	0.6331	0.929504	4	4	0.939	0.989715	22	16	0
GOTERM	response to calcium ion	44	43	0	0	1	36	80	0.6335	0.932952	2	2	0.7835	0.912167	11	9	0
GOTERM	unfolded protein binding	114	108	5	0	1	18	33	0.6337	0.930527	5	5	0.1086	0.607712	27	33	0
REACTOME	DOWNSTREAM_SIGNALING_OF_ACTIVATED_FGFR	43	42	0	0	1	38	52	0.6342	0.826426	2	2	0.1473	0.425472	11	14	0
Ingenuity	PPAR.Signaling	19	19	0	0	0	37	54	0.6348	1	1	1	0.3325	0.573597	5	6	0
PANTHER_BIOLOGICAL_PROCESS	Vision	199	172	15	0	12	19	68	0.636	0.988208	9	8	0.5268	0.937739	43	43	0
GOTERM	ribosome	186	173	6	2	5	6	12	0.6362	0.932676	9	8	0.68	0.889086	43	41	0
GOTERM	brush border	20	20	0	0	0	25	43	0.6368	0.934082	1	1	0.098	0.587691	5	8	0
KEGG	KEGG_FOCAL_ADHESION	201	194	2	0	5	67	102	0.6368	1	10	9	0.7472	0.852797	49	45	0
REACTOME	PD1_SIGNALING	29	20	5	0	4	10	22	0.6369	0.823319	1	1	0.2161	0.471407	5	7	0
PANTHER_MOLECULAR_FUNCTION	Glutamate_receptor	20	20	0	0	0	273	312	0.6379	1	1	1	0.7818	0.968904	5	4	0
GOTERM	mismatch repair	22	20	2	0	0	37	57	0.638	0.932613	1	1	0.5893	0.839239	5	5	0
PANTHER_BIOLOGICAL_PROCESS	Mesoderm_development	144	130	9	0	5	29	110	0.638	0.982391	7	6	0.718	0.951952	33	30	0
PANTHER_BIOLOGICAL_PROCESS	mRNA_transcription_regulation	1459	1112	180	3	164	21	57	0.638	0.948988	56	53	0.0117	0.2217	278	307	0
KEGG	KEGG_OOCYTE_MEIOSIS	114	109	3	0	2	37	74	0.6384	1	5	5	0.0145	0.2649	27	38	0
GOTERM	metallopeptidase activity	91	87	1	0	3	45	114	0.639	0.9313	4	4	0.715	0.896617	22	20	0
BIOCARTA	CSK_PATHWAY	24	20	2	0	2	53	70	0.6393	1	1	1	0.3879	0.870715	5	6	0
KEGG	KEGG_INTESTINAL_IMMUNE_NETWORK_FOR_IGA_PRODUCTION	48	43	2	0	3	11	18	0.6397	1	2	2	0.7826	0.869444	11	9	0
GOTERM	dephosphorylation	20	20	0	0	0	53	80	0.6402	0.932491	1	1	0.91	0.95948	5	3	0
PANTHER_MOLECULAR_FUNCTION	Annexin	71	65	5	0	1	52	105	0.6402	0.972344	3	3	0.1763	0.572095	16	20	0
REACTOME	RNA_POLYMERASE_I_PROMOTER_ESCAPE	20	20	0	0	0	32	41	0.6406	0.816764	1	1	0.3912	0.610986	5	6	0
GOTERM	neurogenesis	20	20	0	0	0	29	90	0.6408	0.936414	1	1	0.2165	0.688411	5	7	0
GOTERM	hydrolase activity, acting on acid anhydrides, in phosphorus-containing anhydrides	21	20	1	0	0	39	62	0.6415	0.931235	1	1	0.7761	0.90723	5	4	0
GOTERM	regulation of multicellular organism growth	20	20	0	0	0	58	76	0.6418	0.933713	1	1	0.7774	0.907035	5	4	0
GOTERM	phosphoprotein binding	20	20	0	0	0	45	64	0.6423	0.935991	1	1	0.589	0.843471	5	5	0
GOTERM	chromatin binding	139	132	4	0	3	34	65	0.6428	0.933132	7	6	0.0958	0.604988	33	40	0
GOTERM	negative regulation of BMP signaling pathway	20	20	0	0	0	52	68	0.6432	0.937156	1	1	0.1002	0.599321	5	8	0
GOTERM	translation	211	197	6	2	6	7	18	0.6433	0.932943	10	9	0.5333	0.846509	49	49	0
PANTHER_MOLECULAR_FUNCTION	Decarboxylase	21	20	1	0	0	43	67	0.6435	1	1	1	0.7799	0.968368	5	4	0
REACTOME	NCAM_SIGNALING_FOR_NEURITE_OUT_GROWTH	69	66	1	0	2	75	104	0.6441	0.838427	3	3	0.4919	0.682764	17	17	0
BIOCARTA	MITOCHONDRIA_PATHWAY	21	20	0	0	1	25	39	0.6445	1	1	1	0.7729	0.975003	5	4	0
PANTHER_MOLECULAR_FUNCTION	Oxidase	68	65	2	0	1	17	38	0.6451	0.974678	3	3	0.4614	0.808593	16	17	0
GOTERM	actin cytoskeleton	113	109	0	0	4	67	129	0.6453	0.932287	5	5	0.7291	0.901905	27	25	0
GOTERM	protein binding, bridging	45	44	0	0	1	20	47	0.6455	0.937754	2	2	0.4172	0.792459	11	12	0
GOTERM	endoplasmic reticulum unfolded protein response	20	20	0	0	0	15	38	0.6455	0.933453	1	1	0.5874	0.846431	5	5	0
GOTERM	regulation of synaptic plasticity	20	20	0	0	0	33	175	0.6456	0.933254	1	1	0.7761	0.904856	5	4	0
GOTERM	transcription, DNA-dependent	20	20	0	0	0	45	95	0.6457	0.935357	1	1	0.3873	0.781219	5	6	0
PANTHER_MOLECULAR_FUNCTION	Other_transferase	132	110	14	0	8	26	62	0.6458	0.973431	6	5	0.4894	0.82684	28	28	0
GOTERM	dendrite development	20	20	0	0	0	62	104	0.646	0.933353	1	1	0.5841	0.845762	5	5	0
KEGG	KEGG_VALINE_LEUCINE_AND_ISOLEUCINE_DEGRADATION	44	43	0	0	1	36	62	0.6463	1	2	2	0.2618	0.5592	11	13	0
BIOCARTA	CASPASE_PATHWAY	23	20	0	0	3	26	31	0.6464	1	1	1	0.5844	0.887864	5	5	0
GOTERM	blood vessel remodeling	20	20	0	0	0	23	50	0.6469	0.932943	1	1	0.5905	0.847909	5	5	0
GOTERM	T cell differentiation	21	20	0	0	1	41	57	0.6471	0.93328	1	1	0.3839	0.780184	5	6	0
GOTERM	tissue regeneration	20	20	0	0	0	26	46	0.6473	0.932797	1	1	0.5885	0.843762	5	5	0
GOTERM	nuclear outer membrane	20	20	0	0	0	23	94	0.6474	0.934728	1	1	0.3817	0.781784	5	6	0
PANTHER_BIOLOGICAL_PROCESS	T-cell_mediated_immunity	138	110	8	0	20	24	44	0.6477	0.982406	6	5	0.5746	0.945568	28	27	0
PANTHER_BIOLOGICAL_PROCESS	Other_mRNA_transcription	21	20	1	0	0	36	84	0.6478	0.964509	1	1	0.5921	0.937377	5	5	0
REACTOME	PEROXISOMAL_LIPID_METABOLISM	20	20	0	0	0	39	52	0.648	0.825676	1	1	0.9727	0.968633	5	2	0
REACTOME	RNA_POLYMERASE_III_TRANSCRIPTION_INITIATION_FROM_TYPE_2_PROMOTER	20	20	0	0	0	19	38	0.6485	0.826725	1	1	0.2201	0.472385	5	7	0
GOTERM	positive regulation of inflammatory response	20	20	0	0	0	24	66	0.6487	0.934117	1	1	0.7813	0.907773	5	4	0
REACTOME	STEROID_HORMONES	21	20	0	0	1	25	54	0.6494	0.826142	1	1	0.7744	0.852358	5	4	0
PANTHER_MOLECULAR_FUNCTION	Transferase	96	88	7	0	1	54	91	0.6499	0.975978	4	4	0.9204	1	22	17	0
GOTERM	synaptic vesicle membrane	44	44	0	0	0	56	103	0.6501	0.935978	2	2	0.3004	0.750449	11	13	0
GOTERM	actin cytoskeleton organization	119	111	6	1	1	57	124	0.6507	0.932265	6	5	0.1436	0.647622	28	33	0
REACTOME	TRANSCRIPTION_COUPLED_NER	44	44	0	0	0	25	37	0.6509	0.834435	2	2	0.8102	0.895268	11	9	0
KEGG	KEGG_BIOSYNTHESIS_OF_UNSATURATED_FATTY_ACIDS	22	20	0	0	2	41	61	0.653	0.9875	1	1	0.9099	0.95469	5	3	0
KEGG	KEGG_NUCLEOTIDE_EXCISION_REPAIR	44	44	0	0	0	32	40	0.6531	1	2	2	0.6964	0.805315	11	10	0
GOTERM	chromosome segregation	44	44	0	0	0	30	48	0.6533	0.932932	2	2	0.1094	0.607393	11	15	0
PANTHER_BIOLOGICAL_PROCESS	Other_immune_and_defense	153	132	12	0	9	19	50	0.6533	0.965931	7	6	0.6046	0.976362	33	32	0
GOTERM	sarcoplasmic reticulum	21	21	0	0	0	70	166	0.6535	0.931769	1	1	0.4345	0.796825	5	6	0
GOTERM	identical protein binding	336	324	0	1	11	30	70	0.6536	0.936153	16	15	0.5235	0.839134	81	81	0
GOTERM	homophilic cell adhesion	139	88	0	1	50	63	199	0.6543	0.932088	4	4	0.5444	0.844332	22	22	0
REACTOME	DOUBLE_STRAND_BREAK_REPAIR	21	21	0	0	0	77	79	0.6544	0.823574	1	1	0.8074	0.865426	5	4	0
GOTERM	response to heat	45	44	0	0	1	13	36	0.6547	0.934522	2	2	0.4113	0.793897	11	12	0
KEGG	KEGG_LONG_TERM_DEPRESSION	70	66	1	0	3	71	175	0.6548	0.993272	3	3	0.5986	0.754534	17	16	0
BIOCARTA	ATRBRCA_PATHWAY	21	21	0	0	0	51	58	0.6554	1	1	1	0.8017	0.970579	5	4	0
Panther	FAS_signaling_pathway	22	21	0	0	1	47	70	0.6555	0.905668	1	1	0.8078	0.912326	5	4	0
GOTERM	steroid hormone receptor activity	46	44	0	0	2	45	107	0.6556	0.930836	2	2	0.0027	0.166458	11	20	0
GOTERM	translation elongation factor activity	21	20	1	0	0	17	41	0.6557	0.933411	1	1	0.5863	0.845208	5	5	0
GOTERM	adult walking behavior	21	21	0	0	0	102	175	0.6559	0.933085	1	1	0.805	0.912172	5	4	0
GOTERM	cell surface receptor linked signaling pathway	164	155	1	0	8	17	45	0.6564	0.935508	8	7	0.9612	0.997493	39	30	0
PANTHER_BIOLOGICAL_PROCESS	Sensory_perception	23	21	0	0	2	31	65	0.6574	0.945106	1	1	0.9245	1	5	3	0
REACTOME	TOLL_LIKE_RECEPTOR_9_CASCADE	23	21	0	0	2	23	39	0.6577	0.820806	1	1	0.9803	0.977835	5	2	0
GOTERM	FAD binding	71	67	1	0	3	38	66	0.6578	0.933968	3	3	0.6301	0.862705	17	16	0
GOTERM	T cell receptor signaling pathway	21	21	0	0	0	39	89	0.6579	0.931154	1	1	0.641	0.853384	5	5	0
GOTERM	PDZ domain binding	44	44	0	0	0	62	210	0.6581	0.929863	2	2	0.6889	0.87837	11	10	0
GOTERM	ATPase activity, coupled to transmembrane movement of ions, phosphorylative mechanism	21	21	0	0	0	140	163	0.6584	0.929932	1	1	0.2602	0.721897	5	7	0
PANTHER_BIOLOGICAL_PROCESS	Protein_phosphorylation	660	575	56	1	28	59	111	0.6586	0.948712	29	27	0.3339	0.82909	144	148	0
PANTHER_MOLECULAR_FUNCTION	Protein_kinase	191	175	14	0	2	60	113	0.659	0.974529	9	8	0.9925	1	44	31	0
REACTOME	MAP_KINASES_ACTIVATION_IN_TLR_CASCADE	44	44	0	0	0	37	72	0.659	0.835178	2	2	0.188	0.46357	11	14	0
GOTERM	phosphoprotein phosphatase inhibitor activity	22	21	1	0	0	21	92	0.6592	0.933696	1	1	0.6276	0.852104	5	5	0
GOTERM	N-acetyltransferase activity	21	21	0	0	0	16	24	0.6596	0.930542	1	1	0.636	0.851441	5	5	0
GOTERM	regulation of small GTPase mediated signal transduction	46	45	0	0	1	114	139	0.6596	0.929424	2	2	0.4524	0.809103	11	12	0
REACTOME	RNA_POLYMERASE_I_TRANSCRIPTION_TERMINATION	21	21	0	0	0	31	40	0.6597	0.821253	1	1	0.431	0.634963	5	6	0
REACTOME	CTLA4_INHIBITORY_SIGNALING	21	21	0	0	0	55	78	0.66	0.821796	1	1	0.8091	0.864005	5	4	0
Panther	Insulin or IGF_pathway-mitogen_activated_protein_kinase_kinase or MAP_kinase_cascade	23	21	0	0	2	85	92	0.6601	0.893796	1	1	0.4241	0.723407	5	6	0
GOTERM	lung alveolus development	21	21	0	0	0	32	68	0.6605	0.932139	1	1	0.8076	0.912601	5	4	0
GOTERM	response to gamma radiation	21	21	0	0	0	36	64	0.6607	0.933082	1	1	0.9247	0.968414	5	3	0
Ingenuity	Hypoxia.Signaling.in.the.Cardiovascular.System	21	21	0	0	0	19	35	0.6609	1	1	1	0.4348	0.653431	5	6	0
PANTHER_MOLECULAR_FUNCTION	Nuclear_hormone_receptor	47	45	0	0	2	45	110	0.661	0.972579	2	2	0.0228	0.363933	11	18	0
REACTOME	ERK_MAPK_TARGETS	21	21	0	0	0	30	75	0.6611	0.825658	1	1	0.0592	0.301712	5	9	0
PANTHER_MOLECULAR_FUNCTION	Phosphatase_inhibitor	29	21	8	0	0	13	33	0.6614	0.999147	1	1	0.8138	0.984412	5	4	0
GOTERM	gastrulation with mouth forming second	21	21	0	0	0	56	97	0.6619	0.929832	1	1	0.2521	0.710715	5	7	0
GOTERM	release of cytochrome c from mitochondria	21	21	0	0	0	12	33	0.6619	0.9294	1	1	0.6323	0.851511	5	5	0
GOTERM	sensory perception of taste	34	21	2	0	11	1	16	0.6648	0.930708	1	1	0.924	0.968002	5	3	0
GOTERM	innate immune response	99	90	1	0	8	17	58	0.6649	0.93301	5	4	0.5776	0.85148	23	22	0
GOTERM	GPI anchor biosynthetic process	21	21	0	0	0	22	34	0.665	0.932752	1	1	0.9256	0.967703	5	3	0
Ingenuity	EGF.Signaling	21	21	0	0	0	75	85	0.6654	0.997556	1	1	0.9799	0.992542	5	2	0
GOTERM	glucose homeostasis	45	45	0	0	0	24	75	0.6655	0.92899	2	2	0.5932	0.852826	11	11	0
GOTERM	protein kinase cascade	92	90	1	0	1	61	101	0.6658	0.933937	5	4	0.1627	0.676876	23	27	0
BIOCARTA	SPPA_PATHWAY	22	22	0	0	0	91	152	0.6662	1	1	1	0.8384	0.953668	6	4	0
GOTERM	retrograde vesicle-mediated transport, Golgi to ER	21	21	0	0	0	31	51	0.6663	0.930686	1	1	0.4407	0.789103	5	6	0
KEGG	KEGG_CYTOSOLIC_DNA_SENSING_PATHWAY	56	45	1	0	10	14	27	0.6681	1	2	2	0.7211	0.831124	11	10	0
GOTERM	endocytic vesicle membrane	22	22	0	0	0	97	142	0.6688	0.932515	1	1	0.1553	0.635359	6	8	0
GOTERM	germ cell development	22	22	0	0	0	55	75	0.6708	0.93396	1	1	0.6736	0.863778	6	5	0
REACTOME	METABOLISM_OF_MRNA	46	46	0	0	0	20	43	0.6716	0.841516	2	2	0.4927	0.676745	12	12	0
REACTOME	LATE_PHASE_OF_HIV_LIFE_CYCLE	90	90	0	0	0	31	45	0.6722	0.853761	5	4	0.2246	0.527192	23	26	0
GOTERM	integral to plasma membrane	1002	896	15	0	91	28	83	0.6724	0.948776	45	42	0.5063	0.834293	224	223	0
BIOCARTA	IL6_PATHWAY	22	22	0	0	0	45	52	0.673	1	1	1	0.837	0.955773	6	4	0
GOTERM	lysosome organization	22	22	0	0	0	23	54	0.6736	0.933845	1	1	0.9859	0.99779	6	2	0
PANTHER_MOLECULAR_FUNCTION	Aspartic_protease	27	22	3	0	2	19	33	0.6737	0.976644	1	1	0.0311	0.316642	6	10	0
GOTERM	anaphase-promoting complex	22	22	0	0	0	34	60	0.6739	0.932343	1	1	0.4896	0.813148	6	6	0
GOTERM	chromatin remodeling	46	46	0	0	0	40	78	0.6744	0.934451	2	2	0.0258	0.406435	12	18	0
GOTERM	tRNA binding	23	22	1	0	0	31	59	0.6746	0.933417	1	1	0.9417	0.979432	6	3	0
GOTERM	tricarboxylic acid cycle	22	22	0	0	0	25	44	0.6746	0.932639	1	1	0.8362	0.932875	6	4	0
BIOCARTA	CCR3_PATHWAY	23	22	1	0	0	76	159	0.675	1	1	1	0.4872	0.897344	6	6	0
GOTERM	methyltransferase activity	117	114	2	0	1	27	53	0.6767	0.936974	6	5	0.3168	0.778004	29	31	0
GOTERM	ER-associated protein catabolic process	22	22	0	0	0	19	29	0.6767	0.935179	1	1	0.2953	0.740738	6	7	0
GOTERM	positive regulation of glucose import	22	22	0	0	0	33	110	0.6768	0.933243	1	1	0.4775	0.808647	6	6	0
BIOCARTA	CHEMICAL_PATHWAY	22	22	0	0	0	43	99	0.6769	1	1	1	0.4817	0.908909	6	6	0
BIOCARTA	AKT_PATHWAY	22	22	0	0	0	37	57	0.6777	1	1	1	0.9852	0.97927	6	2	0
REACTOME	ACTIVATED_TLR4_SIGNALLING	24	22	0	0	2	23	26	0.6777	0.823919	1	1	0.9395	0.970286	6	3	0
GOTERM	nuclear inner membrane	22	22	0	0	0	36	61	0.6778	0.934396	1	1	0.6843	0.866914	6	5	0
GOTERM	transmembrane receptor protein tyrosine kinase signaling pathway	71	69	0	0	2	53	162	0.6781	0.93366	3	3	0.7699	0.912011	17	15	0
PANTHER_MOLECULAR_FUNCTION	Intermediate_filament	153	46	37	0	70	6	16	0.6789	0.970143	2	2	0.9162	1	12	8	0
BIOCARTA	RAC1_PATHWAY	23	22	1	0	0	66	90	0.6789	1	1	1	0.1609	0.666561	6	8	0
PANTHER_BIOLOGICAL_PROCESS	Oncogene	122	92	26	1	3	34	75	0.6793	0.966623	5	4	0.8622	1	23	19	0
REACTOME	G_ALPHA_I_SIGNALLING_EVENTS	177	157	1	0	19	9	36	0.6796	0.87434	8	7	0.279	0.559987	39	43	0
GOTERM	embryonic digit morphogenesis	25	22	0	0	3	46	89	0.6807	0.93373	1	1	0.304	0.745799	6	7	0
GOTERM	reciprocal meiotic recombination	22	22	0	0	0	38	85	0.681	0.93641	1	1	0.6828	0.867999	6	5	0
GOTERM	chromosome, centromeric region	47	47	0	0	0	26	38	0.6811	0.932672	2	2	0.7742	0.911995	12	10	0
REACTOME	GLYCOLYSIS	22	22	0	0	0	18	25	0.6813	0.83202	1	1	0.4889	0.665101	6	6	0
GOTERM	phototransduction	23	22	1	0	0	14	24	0.6821	0.936046	1	1	0.9438	0.980038	6	3	0
KEGG	KEGG_INSULIN_SIGNALING_PATHWAY	137	137	0	0	0	39	72	0.6821	1	7	6	0.3214	0.573198	34	37	0
GOTERM	protein kinase C binding	22	22	0	0	0	32	94	0.6827	0.932316	1	1	0.8446	0.931853	6	4	0
GOTERM	cytokine-mediated signaling pathway	48	46	0	0	2	23	32	0.6833	0.933927	2	2	0.6222	0.858003	12	11	0
PANTHER_MOLECULAR_FUNCTION	Oxidoreductase	53	47	6	0	0	24	52	0.6839	0.9711	2	2	0.0594	0.437609	12	17	0
GOTERM	G-protein-coupled receptor binding	22	22	0	0	0	8	28	0.6848	0.938463	1	1	0.4915	0.815713	6	6	0
GOTERM	synapse assembly	31	23	0	0	8	98	225	0.6848	0.937196	1	1	0.7176	0.879146	6	5	0
REACTOME	FURTHER_PLATELET_RELEASATE	24	23	1	0	0	32	37	0.685	0.832367	1	1	0.716	0.824828	6	5	0
GOTERM	thymus development	23	23	0	0	0	41	82	0.6851	0.933981	1	1	0.0381	0.426162	6	10	0
GOTERM	gluconeogenesis	23	23	0	0	0	10	30	0.687	0.932573	1	1	0.5337	0.833841	6	6	0
BIOCARTA	IGF1R_PATHWAY	23	23	0	0	0	81	83	0.6871	1	1	1	0.0928	0.459593	6	9	0
GOTERM	positive regulation of transcription factor activity	24	23	0	0	1	47	66	0.6876	0.936593	1	1	0.1982	0.681969	6	8	0
REACTOME	ABORTIVE_ELONGATION_OF_HIV1_TRANSCRIPT_IN_THE_ABSENCE_OF_TAT	23	23	0	0	0	12	24	0.6881	0.834183	1	1	0.5257	0.684003	6	6	0
GOTERM	glycogen metabolic process	23	22	1	0	0	34	80	0.6887	0.937789	1	1	0.6791	0.867297	6	5	0
GOTERM	calcium-dependent phospholipid binding	25	23	2	0	0	47	88	0.6889	0.935383	1	1	0.5282	0.828521	6	6	0
BIOCARTA	PTDINS_PATHWAY	23	23	0	0	0	38	89	0.6899	1	1	1	0.8636	0.955037	6	4	0
PANTHER_MOLECULAR_FUNCTION	Deaminase	23	23	0	0	0	25	53	0.6906	0.971693	1	1	0.7107	0.926642	6	5	0
GOTERM	nuclear chromosome	24	23	1	0	0	29	57	0.6907	0.932445	1	1	0.7163	0.879076	6	5	0
GOTERM	protein transporter activity	73	70	2	0	1	50	62	0.6912	0.936636	4	3	0.0851	0.592791	18	23	0
GOTERM	carboxylesterase activity	27	23	0	0	4	26	44	0.6917	0.934217	1	1	0.8647	0.942806	6	4	0
GOTERM	metallocarboxypeptidase activity	25	23	0	0	2	55	196	0.6917	0.935337	1	1	0.7171	0.880717	6	5	0
GOTERM	complement activation, classical pathway	29	23	1	0	5	37	43	0.6917	0.934982	1	1	0.9896	0.997857	6	2	0
PANTHER_MOLECULAR_FUNCTION	Transaminase	25	23	2	0	0	27	37	0.6919	0.974779	1	1	0.3445	0.698089	6	7	0
PANTHER_MOLECULAR_FUNCTION	Other_signaling_molecule	259	224	25	1	9	30	105	0.6919	0.965625	11	10	0.5878	0.883324	56	55	0
KEGG	KEGG_RENAL_CELL_CARCINOMA	70	70	0	0	0	61	76	0.692	1	4	3	0.2774	0.562229	18	20	0
Panther	Huntington_disease	93	93	0	0	0	31	75	0.6921	0.887394	5	4	0.9511	1	23	17	0
KEGG	KEGG_ASTHMA	30	24	2	0	4	5	7	0.6925	1	1	1	0.3826	0.586998	6	7	0
Ingenuity	PTEN.Signaling	24	23	1	0	0	42	66	0.6928	1	1	1	0.5407	0.690013	6	6	0
GOTERM	branching morphogenesis of a tube	23	23	0	0	0	14	55	0.6932	0.9341	1	1	0.8624	0.943261	6	4	0
REACTOME	EGFR_DOWNREGULATION	24	24	0	0	0	75	89	0.6933	0.839045	1	1	0.3876	0.614494	6	7	0
GOTERM	translation factor activity, nucleic acid binding	23	23	0	0	0	21	47	0.6937	0.933627	1	1	0.3386	0.767312	6	7	0
GOTERM	cellular amino acid biosynthetic process	23	23	0	0	0	31	39	0.694	0.931624	1	1	0.9506	0.982696	6	3	0
GOTERM	ribosome biogenesis	25	23	1	0	1	20	31	0.6944	0.932205	1	1	0.7135	0.87883	6	5	0
KEGG	KEGG_PROTEIN_EXPORT	24	23	1	0	0	30	65	0.6953	1	1	1	0.8652	0.911947	6	4	0
PANTHER_MOLECULAR_FUNCTION	Other_zinc_finger_transcription_factor	105	94	9	1	1	34	68	0.6954	0.971467	5	4	0.1123	0.540033	24	29	0
REACTOME	METABOLISM_OF_RNA	96	94	2	0	0	26	42	0.6954	0.872388	5	4	0.308	0.593268	24	26	0
GOTERM	neuromuscular process controlling balance	23	23	0	0	0	23	91	0.6955	0.932792	1	1	0.8657	0.943844	6	4	0
GOTERM	structural constituent of cytoskeleton	74	71	0	0	3	24	104	0.6967	0.936801	4	3	0.62	0.856945	18	17	0
GOTERM	cytoplasmic mRNA processing body	24	23	0	0	1	44	56	0.6968	0.931529	1	1	0.0935	0.608046	6	9	0
PANTHER_BIOLOGICAL_PROCESS	Blood_clotting	92	71	10	0	11	16	40	0.6973	0.943476	4	3	0.999	1	18	8	0
GOTERM	sensory perception of pain	23	23	0	0	0	14	37	0.6975	0.930261	1	1	0.0975	0.596825	6	9	0
PANTHER_MOLECULAR_FUNCTION	Synthetase	60	47	10	0	3	30	52	0.6979	0.975147	2	2	0.7799	0.983816	12	10	0
GOTERM	heart looping	23	23	0	0	0	28	37	0.6985	0.92966	1	1	0.2	0.682736	6	8	0
GOTERM	neuron differentiation	49	48	1	0	0	12	46	0.6986	0.936043	2	2	0.9397	0.987492	12	8	0
BIOCARTA	CXCR4_PATHWAY	24	24	0	0	0	83	127	0.6989	1	1	1	0.385	0.858712	6	7	0
GOTERM	spindle pole	48	48	0	0	0	30	42	0.699	0.934944	2	2	0.5585	0.846238	12	12	0
Ingenuity	PDGF.Signaling	23	23	0	0	0	45	63	0.6991	1	1	1	0.9887	0.983489	6	2	0
BIOCARTA	MTOR_PATHWAY	23	23	0	0	0	41	59	0.6995	1	1	1	0.8631	0.952722	6	4	0
PANTHER_BIOLOGICAL_PROCESS	Carbohydrate_transport	50	48	0	0	2	30	60	0.6996	0.961087	2	2	0.9392	0.979328	12	8	0
GOTERM	fat cell differentiation	24	24	0	0	0	30	65	0.7025	0.930723	1	1	0.3941	0.785302	6	7	0
GOTERM	insulin secretion	23	23	0	0	0	39	85	0.7029	0.930237	1	1	0.7233	0.889127	6	5	0
REACTOME	SNRNP_ASSEMBLY	50	48	2	0	0	29	40	0.7029	0.857324	2	2	0.3068	0.585009	12	14	0
GOTERM	RNA elongation from RNA polymerase II promoter	48	48	0	0	0	19	36	0.7032	0.936091	2	2	0.2097	0.695648	12	15	0
GOTERM	skin development	23	23	0	0	0	23	78	0.7051	0.928545	1	1	0.5343	0.829006	6	6	0
REACTOME	G_BETA_GAMMA_SIGNALLING_THROUGH_PI3KGAMMA	25	24	0	0	1	54	65	0.7057	0.840936	1	1	0.3911	0.615467	6	7	0
REACTOME	INFLUENZA_VIRAL_RNA_TRANSCRIPTION_AND_REPLICATION	100	96	1	1	2	5	10	0.7059	0.877788	5	4	0.4403	0.662083	24	25	0
PANTHER_MOLECULAR_FUNCTION	Nucleotide_phosphatase	26	24	2	0	0	31	97	0.7068	0.981191	1	1	0.1251	0.542191	6	9	0
GOTERM	regulation of translational initiation	24	24	0	0	0	22	55	0.7073	0.933648	1	1	0.8892	0.94975	6	4	0
GOTERM	regulation of membrane potential	24	24	0	0	0	20	102	0.7075	0.934443	1	1	0.3946	0.790554	6	7	0
GOTERM	proteinaceous extracellular matrix	225	205	2	1	17	28	93	0.7079	0.949042	10	9	0.6088	0.863567	51	50	0
GOTERM	fatty acid metabolic process	74	72	0	0	2	35	50	0.708	0.942268	4	3	0.9971	1	18	9	0
GOTERM	cytoskeleton	687	651	8	1	27	50	102	0.7083	0.956077	33	30	0.0136	0.401771	163	186	0
KEGG	KEGG_DORSO_VENTRAL_AXIS_FORMATION	25	24	1	0	0	84	102	0.7083	1	1	1	0.576	0.724545	6	6	0
BIOCARTA	TPO_PATHWAY	24	24	0	0	0	68	90	0.7088	1	1	1	0.7576	0.963158	6	5	0
Ingenuity	14-3-3-mediated.Signaling	24	24	0	0	0	43	58	0.7091	1	1	1	0.3964	0.627772	6	7	0
PANTHER_MOLECULAR_FUNCTION	Exoribonuclease	35	24	10	0	1	17	34	0.7094	0.984815	1	1	0.748	0.958473	6	5	0
GOTERM	glycoprotein binding	24	24	0	0	0	32	51	0.7096	0.933714	1	1	0.2281	0.696301	6	8	0
BIOCARTA	EIF4_PATHWAY	24	24	0	0	0	61	109	0.7106	1	1	1	0.5797	0.881883	6	6	0
PANTHER_BIOLOGICAL_PROCESS	Granulocyte-mediated_immunity	64	49	7	0	8	8	20	0.7109	0.955858	2	2	0.7109	0.974406	12	11	0
GOTERM	kinase activity	120	118	0	0	2	43	74	0.711	0.948638	6	5	0.4032	0.799709	30	31	0
BIOCARTA	ECM_PATHWAY	24	24	0	0	0	70	92	0.7115	1	1	1	0.2334	0.852939	6	8	0
GOTERM	condensed nuclear chromosome	24	24	0	0	0	27	63	0.7119	0.934713	1	1	0.8848	0.94899	6	4	0
GOTERM	positive regulation of DNA replication	26	24	1	0	1	22	60	0.7128	0.933628	1	1	0.5731	0.839472	6	6	0
REACTOME	NUCLEAR_EVENTS_KINASE_AND_TRANSCRIPTION_FACTOR_ACTIVATION	24	24	0	0	0	38	73	0.7128	0.842331	1	1	0.0203	0.233209	6	11	0
PANTHER_MOLECULAR_FUNCTION	Microtubule_family_cytoskeletal_protein	55	49	6	0	0	50	98	0.7131	0.980763	2	2	0.5823	0.851396	12	12	0
GOTERM	peripheral nervous system development	25	25	0	0	0	36	103	0.7132	0.932169	1	1	0.2715	0.73883	6	8	0
Panther	Alzheimer_disease-amyloid_secretase_pathway	25	24	0	0	1	28	67	0.7138	0.91833	1	1	0.3914	0.700561	6	7	0
REACTOME	THROMBIN_SIGNALLING_THROUGH_PROTEINASE_ACTIVATED_RECEPTORS	27	24	0	0	3	24	65	0.7152	0.843672	1	1	0.3859	0.614697	6	7	0
GOTERM	response to organic cyclic substance	73	73	0	0	0	24	54	0.7158	0.944454	4	3	0.8396	0.943924	18	15	0
GOTERM	galactosyltransferase activity	24	24	0	0	0	11	22	0.7166	0.933056	1	1	0.3927	0.790546	6	7	0
Panther	Heterotrimeric_G-protein_signaling_pathway-rod_outer_segment_phototransduction	26	25	0	1	0	39	63	0.7174	0.916985	1	1	0.9073	0.969694	6	4	0
GOTERM	mitochondrion organization	25	25	0	0	0	31	53	0.7184	0.931692	1	1	0.2777	0.736784	6	8	0
KEGG	KEGG_GLYCEROPHOSPHOLIPID_METABOLISM	77	73	1	0	3	37	69	0.7187	1	4	3	0.2656	0.567199	18	21	0
GOTERM	spliceosomal snRNP assembly	26	25	1	0	0	17	19	0.7196	0.932565	1	1	0.0298	0.409443	6	11	0
BIOCARTA	MCALPAIN_PATHWAY	25	25	0	0	0	55	84	0.7199	1	1	1	0.0293	0.537462	6	11	0
PANTHER_MOLECULAR_FUNCTION	Structural_protein	268	119	48	1	100	9	35	0.7203	0.965221	6	5	0.9798	1	30	21	0
GOTERM	protein modification process	148	143	0	0	5	54	81	0.7214	0.953272	7	6	0.8915	0.968099	36	30	0
GOTERM	negative regulation of angiogenesis	25	25	0	0	0	22	72	0.7214	0.933414	1	1	0.902	0.960583	6	4	0
GOTERM	positive regulation of T cell proliferation	25	25	0	0	0	19	44	0.7218	0.932821	1	1	0.6147	0.851367	6	6	0
PANTHER_BIOLOGICAL_PROCESS	Mitochondrial_transport	27	25	2	0	0	19	68	0.722	0.977397	1	1	0.4414	0.885168	6	7	0
KEGG	KEGG_ADHERENS_JUNCTION	75	73	2	0	0	86	151	0.722	1	4	3	0.2681	0.57382	18	21	0
Ingenuity	Wnt.beta-catenin.Signaling	25	25	0	0	0	33	64	0.7225	1	1	1	0.6194	0.698415	6	6	0
KEGG	KEGG_MATURITY_ONSET_DIABETES_OF_THE_YOUNG	25	25	0	0	0	6	22	0.7229	1	1	1	0.0703	0.421685	6	10	0
REACTOME	REGULATION_OF_GENE_EXPRESSION_IN_BETA_CELLS	101	97	1	1	2	5	13	0.7236	0.888657	5	4	0.2138	0.515448	24	28	0
PANTHER_BIOLOGICAL_PROCESS	Other_lipid,_fatty_acid_and_steroid_metabolism	25	25	0	0	0	15	55	0.7241	0.972489	1	1	0.7864	0.966253	6	5	0
GOTERM	visual learning	25	25	0	0	0	30	102	0.7251	0.933902	1	1	0.1528	0.632042	6	9	0
GOTERM	heterotrimeric G-protein complex	27	25	0	0	2	53	103	0.7256	0.933028	1	1	0.6191	0.850805	6	6	0
GOTERM	ligand-dependent nuclear receptor transcription coactivator activity	26	26	0	0	0	32	58	0.726	0.934022	1	1	0.9176	0.968525	7	4	0
GOTERM	cell projection organization	25	25	0	0	0	41	117	0.7267	0.932253	1	1	0.7872	0.90917	6	5	0
GOTERM	phosphoinositide phospholipase C activity	25	25	0	0	0	40	133	0.7275	0.934393	1	1	0.7828	0.909376	6	5	0
GOTERM	Golgi membrane	350	342	2	0	6	40	80	0.7277	0.959895	17	15	0.5867	0.857322	86	84	0
GOTERM	leukocyte cell-cell adhesion	27	25	0	1	1	24	66	0.7286	0.933333	1	1	0.9031	0.959982	6	4	0
KEGG	KEGG_JAK_STAT_SIGNALING_PATHWAY	155	121	5	0	29	26	50	0.7302	1	6	5	0.8879	0.959319	30	25	0
REACTOME	CREB_PHOPHORYLATION_THROUGH_THE_ACTIVATION_OF_RAS	26	26	0	0	0	73	120	0.731	0.854668	1	1	0.1787	0.42748	7	9	0
BIOCARTA	BAD_PATHWAY	26	25	1	0	0	75	80	0.7316	0.99821	1	1	0.0656	0.435304	6	10	0
BIOCARTA	WNT_PATHWAY	26	26	0	0	0	55	72	0.7324	0.992725	1	1	0.3133	0.864188	7	8	0
GOTERM	cell-cell adherens junction	26	26	0	0	0	94	182	0.7326	0.934851	1	1	0.4877	0.816775	7	7	0
GOTERM	protein amino acid phosphorylation	488	470	2	1	15	56	102	0.7326	0.96051	24	21	0.3155	0.780688	118	122	0
PANTHER_BIOLOGICAL_PROCESS	Other_carbohydrate_metabolism	56	51	2	0	3	25	54	0.7329	0.942607	3	2	0.3912	0.850555	13	14	0
REACTOME	TRANSPORT_OF_MATURE_MRNA_DERIVED_FROM_AN_INTRON_CONTAINING_TRANSCRIPT	51	51	0	0	0	34	40	0.7333	0.880308	3	2	0.6492	0.794617	13	12	0
GOTERM	protein kinase activity	167	166	0	0	1	51	76	0.7337	0.955958	8	7	0.812	0.939409	42	37	0
PANTHER_BIOLOGICAL_PROCESS	Tricarboxylic_acid_pathway	36	26	10	0	0	36	63	0.7339	0.972021	1	1	0.8156	0.992583	7	5	0
GOTERM	embryo implantation	26	26	0	0	0	10	46	0.7351	0.934625	1	1	0.4937	0.815497	7	7	0
GOTERM	heme binding	122	99	4	0	19	22	51	0.7352	0.953808	5	4	0.1841	0.686333	25	29	0
GOTERM	protein folding	151	145	6	0	0	19	37	0.7356	0.955314	7	6	0.1477	0.660509	36	42	0
PANTHER_BIOLOGICAL_PROCESS	Other_amino_acid_metabolism	30	26	3	0	1	25	46	0.7364	0.956387	1	1	0.975	0.987734	7	3	0
REACTOME	TOLL_LIKE_RECEPTOR_4_CASCADE	28	26	0	0	2	23	26	0.7368	0.859506	1	1	0.9199	0.961205	7	4	0
PANTHER_MOLECULAR_FUNCTION	Synthase	83	76	6	0	1	16	33	0.7371	0.966133	4	3	0.5511	0.84965	19	19	0
GOTERM	transcription coactivator activity	189	189	0	0	0	38	71	0.7373	0.958464	9	8	0.9367	0.989845	47	39	0
GOTERM	endopeptidase inhibitor activity	28	26	2	0	0	16	36	0.7378	0.935043	1	1	0.8147	0.921922	7	5	0
PANTHER_MOLECULAR_FUNCTION	Growth_factor	118	99	9	1	9	14	60	0.7378	0.963073	5	4	0.9908	1	25	16	0
GOTERM	ubiquitin-specific protease activity	27	26	0	1	0	48	56	0.7389	0.935549	1	1	0.4834	0.816809	7	7	0
GOTERM	protein oligomerization	26	26	0	0	0	30	40	0.7393	0.934179	1	1	0.8141	0.921814	7	5	0
PANTHER_BIOLOGICAL_PROCESS	Cytokine_and_chemokine_mediated_signaling_pathway	252	166	26	0	60	16	48	0.7394	0.959555	8	7	0.9513	0.986801	42	33	0
BIOCARTA	RACCYCD_PATHWAY	26	26	0	0	0	28	54	0.7406	0.993492	1	1	0.091	0.453231	7	10	0
PANTHER_MOLECULAR_FUNCTION	Extracellular_matrix_structural_protein	87	77	7	1	2	42	97	0.7409	0.968286	4	3	0.3651	0.716494	19	21	0
PANTHER_BIOLOGICAL_PROCESS	Cell_motility	352	299	34	0	19	41	103	0.7418	0.988255	15	13	0.4965	0.973841	75	75	0
Panther	Cadherin_signaling_pathway	29	26	0	0	3	40	166	0.7418	0.905608	1	1	0.6605	0.876883	7	6	0
GOTERM	GDP binding	27	27	0	0	0	34	37	0.7421	0.936882	1	1	0.6911	0.873098	7	6	0
Ingenuity	ERK.MAPK.Signaling	26	26	0	0	0	54	91	0.7421	1	1	1	0.0884	0.365292	7	10	0
REACTOME	INNATE_IMMUNITY_SIGNALING	136	100	30	0	6	31	52	0.7422	0.884687	5	4	0.9382	0.961376	25	19	0
GOTERM	positive regulation of protein amino acid phosphorylation	27	27	0	0	0	40	70	0.7427	0.936934	1	1	0.5274	0.827608	7	7	0
GOTERM	protein stabilization	26	26	0	0	0	27	31	0.743	0.937249	1	1	0.4939	0.81626	7	7	0
KEGG	KEGG_ARACHIDONIC_ACID_METABOLISM	58	52	1	0	5	15	27	0.7431	1	3	2	0.7873	0.877216	13	11	0
PANTHER_MOLECULAR_FUNCTION	Carbohydrate_kinase	27	27	0	0	0	41	62	0.745	0.977575	1	1	0.9348	1	7	4	0
KEGG	KEGG_BASAL_CELL_CARCINOMA	55	52	0	0	3	24	51	0.745	1	3	2	0.8758	0.936097	13	10	0
BIOCARTA	EDG1_PATHWAY	27	27	0	0	0	61	123	0.7455	0.988067	1	1	0.1151	0.544637	7	10	0
GOTERM	small GTPase regulator activity	28	27	0	0	1	64	113	0.7456	0.935587	1	1	0.3533	0.776612	7	8	0
GOTERM	apical plasma membrane	153	147	3	0	3	37	75	0.7461	0.957698	7	6	0.5038	0.833714	37	37	0
BIOCARTA	GSK3_PATHWAY	27	27	0	0	0	31	51	0.7462	0.97748	1	1	0.8415	0.953653	7	5	0
GOTERM	negative regulation of neuron differentiation	29	27	1	1	0	6	73	0.7471	0.938259	1	1	0.2046	0.688354	7	9	0
GOTERM	integrin complex	28	27	0	0	1	79	90	0.7478	0.940229	1	1	0.93	0.973029	7	4	0
GOTERM	aminopeptidase activity	30	27	1	0	2	53	81	0.7479	0.941262	1	1	0.022	0.397606	7	12	0
REACTOME	FRS2MEDIATED_CASCADE	27	26	0	0	1	29	45	0.7479	0.861838	1	1	0.3205	0.572236	7	8	0
Panther	Axon_guidance_mediated_by_semaphorins	27	27	0	0	0	88	118	0.7481	0.894394	1	1	0.2114	0.516948	7	9	0
GOTERM	condensed chromosome kinetochore	53	53	0	0	0	39	55	0.7483	0.950229	3	2	0.4553	0.813781	13	14	0
REACTOME	MTOR_SIGNALLING	27	27	0	0	0	41	72	0.749	0.871975	1	1	0.3525	0.598378	7	8	0
PANTHER_BIOLOGICAL_PROCESS	Other_transport	61	53	4	0	4	25	43	0.7491	0.959629	3	2	0.4641	0.943762	13	14	0
GOTERM	neuronal cell body	123	123	0	0	0	30	105	0.7512	0.957919	6	5	0.7447	0.909076	31	28	0
GOTERM	cell aging	27	27	0	0	0	27	63	0.7517	0.940175	1	1	0.2151	0.686993	7	9	0
KEGG	KEGG_PEROXISOME	78	78	0	0	0	22	37	0.7526	1	4	3	0.9751	0.995866	20	13	0
KEGG	KEGG_INOSITOL_PHOSPHATE_METABOLISM	54	53	0	0	1	55	109	0.7529	1	3	2	0.092	0.407766	13	18	0
GOTERM	cholesterol metabolic process	57	53	0	0	4	25	52	0.7533	0.949761	3	2	0.234	0.7164	13	16	0
PANTHER_MOLECULAR_FUNCTION	Endodeoxyribonuclease	29	27	2	0	0	16	25	0.7533	0.974776	1	1	0.9327	1	7	4	0
BIOCARTA	G1_PATHWAY	28	27	0	0	1	29	66	0.7538	0.982787	1	1	0.3547	0.874161	7	8	0
GOTERM	transcription factor binding	148	147	0	0	1	35	75	0.754	0.959131	7	6	0.2328	0.737752	37	41	0
GOTERM	kinase binding	27	27	0	0	0	34	95	0.754	0.941615	1	1	0.8459	0.939004	7	5	0
REACTOME	TRAF6_MEDIATED_INDUCTION_OF_THE_ANTIVIRAL_CYTOKINE_IFN_ALPHA_BETA_CASCADE	53	53	0	0	0	34	65	0.7542	0.884934	3	2	0.3382	0.594975	13	15	0
GOTERM	single fertilization	31	27	3	0	1	13	23	0.7544	0.941305	1	1	0.5349	0.830884	7	7	0
REACTOME	G_PROTEIN_BETA_GAMMA_SIGNALLING	28	27	0	0	1	53	87	0.7546	0.877004	1	1	0.3597	0.59467	7	8	0
PANTHER_MOLECULAR_FUNCTION	Other_oxidoreductase	32	28	4	0	0	14	45	0.7547	0.972438	1	1	0.5726	0.853019	7	7	0
GOTERM	ruffle membrane	27	27	0	0	0	49	92	0.7549	0.942187	1	1	0.7062	0.877575	7	6	0
GOTERM	cell proliferation	294	282	3	1	8	25	58	0.7559	0.963379	14	12	0.5502	0.84884	71	70	0
PANTHER_MOLECULAR_FUNCTION	Voltage-gated_calcium_channel	30	27	2	0	1	141	211	0.7566	0.97755	1	1	0.3677	0.708703	7	8	0
GOTERM	mitochondrial intermembrane space	28	27	1	0	0	13	31	0.7582	0.941677	1	1	0.3555	0.783492	7	8	0
BIOCARTA	CREB_PATHWAY	27	27	0	0	0	86	118	0.7583	0.972431	1	1	0.0186	0.57218	7	12	0
GOTERM	intracellular protein transport	179	172	2	0	5	48	75	0.7593	0.959997	9	7	0.4584	0.815063	43	44	0
PANTHER_BIOLOGICAL_PROCESS	Other_nucleoside,_nucleotide_and_nucleic_acid_metabolism	29	28	1	0	0	46	71	0.7599	0.947015	1	1	0.1362	0.583197	7	10	0
GOTERM	regulation of cell migration	28	28	0	0	0	59	102	0.7604	0.942161	1	1	0.4005	0.795145	7	8	0
GOTERM	SMAD binding	29	28	1	0	0	51	93	0.7604	0.942657	1	1	0.0647	0.555776	7	11	0
GOTERM	activation of MAPK activity	55	54	0	0	1	21	61	0.7612	0.954057	3	2	0.1774	0.67766	14	17	0
GOTERM	microtubule associated complex	27	27	0	0	0	83	105	0.7616	0.94216	1	1	0.1126	0.601995	7	10	0
GOTERM	ATP synthesis coupled proton transport	30	28	2	0	0	18	31	0.7617	0.942931	1	1	0.5712	0.840773	7	7	0
Panther	T_cell_activation	31	28	1	0	2	14	39	0.7619	0.867464	1	1	0.4025	0.721441	7	8	0
GOTERM	NADP or NADPH binding	32	28	2	0	2	33	79	0.7633	0.94563	1	1	0.7404	0.897228	7	6	0
PANTHER_MOLECULAR_FUNCTION	Antibacterial_response_protein	38	28	5	2	3	7	22	0.7633	0.967703	1	1	0.8684	1	7	5	0
PANTHER_BIOLOGICAL_PROCESS	Pre-mRNA_processing	39	28	6	0	5	14	24	0.7637	0.946632	1	1	0.5779	0.940792	7	7	0
KEGG	KEGG_NOD_LIKE_RECEPTOR_SIGNALING_PATHWAY	62	55	0	0	7	23	41	0.7638	1	3	2	0.9094	0.962949	14	10	0
GOTERM	regulation of ARF GTPase activity	32	28	3	1	0	45	91	0.7646	0.945053	1	1	0.246	0.719607	7	9	0
GOTERM	transferase activity, transferring glycosyl groups	151	148	1	0	2	32	80	0.7647	0.960625	7	6	0.2477	0.736856	37	41	0
KEGG	KEGG_PATHOGENIC_ESCHERICHIA_COLI_INFECTION	59	54	3	0	2	18	47	0.7652	1	3	2	0.4822	0.692363	14	14	0
GOTERM	positive regulation of MAPKKK cascade	30	28	0	0	2	20	47	0.7669	0.944819	1	1	0.571	0.839248	7	7	0
PANTHER_MOLECULAR_FUNCTION	Acetyltransferase	84	79	5	0	0	40	65	0.7671	0.966566	4	3	0.6179	0.888671	20	19	0
PANTHER_BIOLOGICAL_PROCESS	mRNA_transcription_initiation	73	55	16	0	2	45	77	0.7673	0.965393	3	2	0.9122	1	14	10	0
Panther	Toll_receptor_signaling_pathway	30	28	0	0	2	16	21	0.7675	0.877519	1	1	0.5805	0.841872	7	7	0
REACTOME	PEPTIDE_CHAIN_ELONGATION	84	80	1	1	2	5	5	0.7678	0.886238	4	3	0.3323	0.595378	20	22	0
REACTOME	TRANSPORT_OF_RIBONUCLEOPROTEINS_INTO_THE_HOST_NUCLEUS	29	29	0	0	0	56	58	0.768	0.876417	1	1	0.6204	0.767542	7	7	0
Ingenuity	FXR.RXR.Activation	57	55	0	0	2	26	46	0.7684	1	3	2	0.1239	0.466733	14	18	0
PANTHER_MOLECULAR_FUNCTION	G-protein_modulator	35	29	6	0	0	48	191	0.7713	0.967879	1	1	0.8806	1	7	5	0
GOTERM	isomerase activity	106	104	1	0	1	20	35	0.7716	0.96185	5	4	0.6207	0.863011	26	25	0
PANTHER_BIOLOGICAL_PROCESS	Oncogenesis	182	150	25	0	7	34	72	0.7716	0.999437	8	6	0.5657	0.930128	38	37	0
GOTERM	neuron projection	56	55	0	0	1	53	178	0.7718	0.956189	3	2	0.1196	0.629231	14	18	0
BIOCARTA	TNFR1_PATHWAY	29	29	0	0	0	38	58	0.7729	0.9788	1	1	0.8906	0.944329	7	5	0
GOTERM	steroid binding	29	29	0	0	0	27	89	0.773	0.948489	1	1	0.0871	0.620355	7	11	0
GOTERM	ATPase activity, coupled to transmembrane movement of substances	31	29	0	0	2	68	72	0.7731	0.948402	1	1	0.2829	0.736186	7	9	0
GOTERM	protein tyrosine kinase activity	105	105	0	0	0	57	90	0.774	0.96046	5	4	0.8006	0.931535	26	23	0
GOTERM	keratinocyte differentiation	34	29	0	0	5	17	27	0.7741	0.949052	1	1	0.9559	0.989463	7	4	0
REACTOME	ADHERENS_JUNCTIONS_INTERACTIONS	29	29	0	0	0	131	249	0.7745	0.885667	1	1	0.6104	0.757297	7	7	0
KEGG	KEGG_THYROID_CANCER	29	29	0	0	0	46	69	0.7746	1	1	1	0.2851	0.574949	7	9	0
REACTOME	REGULATION_OF_GLUCOKINASE_BY_GLUCOKINASE_REGULATORY_PROTEIN	29	29	0	0	0	45	56	0.7747	0.887595	1	1	0.7681	0.849196	7	6	0
REACTOME	VIRAL_MRNA_TRANSLATION	84	80	1	1	2	5	7	0.7748	0.891473	4	3	0.2536	0.538847	20	23	0
GOTERM	mammary gland development	29	29	0	0	0	57	187	0.7753	0.949589	1	1	0.7733	0.909518	7	6	0
KEGG	KEGG_APOPTOSIS	88	81	2	0	5	38	56	0.7758	1	4	3	0.196	0.519978	20	24	0
Ingenuity	IL-6.Signaling	29	29	0	0	0	31	46	0.776	1	1	1	0.8816	0.920588	7	5	0
GOTERM	protein ubiquitination	82	81	1	0	0	40	61	0.7761	0.961177	4	3	0.5541	0.848191	20	20	0
BIOCARTA	VEGF_PATHWAY	29	29	0	0	0	38	80	0.7761	0.973634	1	1	0.7761	0.980072	7	6	0
GOTERM	mitochondrial outer membrane	81	81	0	0	0	33	48	0.7775	0.961199	4	3	0.6647	0.870746	20	19	0
REACTOME	TRAFFICKING_OF_AMPA_RECEPTORS	30	29	0	0	1	108	152	0.7776	0.886855	1	1	0.2783	0.536259	7	9	0
KEGG	KEGG_TGF_BETA_SIGNALING_PATHWAY	86	81	1	0	4	37	61	0.7777	1	4	3	0.4642	0.695831	20	21	0
GOTERM	ARF GTPase activator activity	33	29	3	1	0	50	93	0.7779	0.949636	1	1	0.2929	0.746425	7	9	0
KEGG	KEGG_CYTOKINE_CYTOKINE_RECEPTOR_INTERACTION	267	198	7	0	62	16	39	0.7779	1	10	8	0.9961	1	50	35	0
GOTERM	somitogenesis	30	29	0	0	1	26	53	0.7784	0.949386	1	1	0.1624	0.643944	7	10	0
PANTHER_MOLECULAR_FUNCTION	Tight_junction	32	29	0	0	3	19	97	0.7792	0.963615	1	1	0.6097	0.868425	7	7	0
GOTERM	learning or memory	30	30	0	0	0	42	113	0.7793	0.949825	2	1	0.6551	0.86322	8	7	0
GOTERM	oxidation reduction	537	483	9	2	43	25	52	0.7793	0.96835	24	21	0.2469	0.749911	121	127	0
REACTOME	TAT_MEDIATED_HIV1_ELONGATION_ARREST_AND_RECOVERY	30	30	0	0	0	14	26	0.7805	0.887321	2	1	0.6527	0.793539	8	7	0
BIOCARTA	MYOSIN_PATHWAY	31	30	1	0	0	108	147	0.7809	0.976183	2	1	0.6482	0.887422	8	7	0
GOTERM	dorsal or ventral pattern formation	29	29	0	0	0	12	60	0.781	0.949475	1	1	0.2895	0.736891	7	9	0
PANTHER_BIOLOGICAL_PROCESS	DNA_metabolism	32	30	2	0	0	20	39	0.7815	0.961023	2	1	0.9064	1	8	5	0
REACTOME	P75_NTR_RECEPTOR_MEDIATED_SIGNALLING	82	82	0	0	0	58	104	0.7815	0.896392	4	3	0.4735	0.679317	21	21	0
REACTOME	NEURORANSMITTER_RECEPTOR_BINDING_AND_DOWNSTREAM_TRANSMISSION_IN_THE_POSTSYNAPTIC_CELL	84	82	0	0	2	84	143	0.782	0.893533	4	3	0.0421	0.302836	21	28	0
BIOCARTA	EGF_PATHWAY	31	30	0	0	1	75	89	0.7822	0.97106	2	1	0.8995	0.945538	8	5	0
REACTOME	MAPK_TARGETS_NUCLEAR_EVENTS_MEDIATED_BY_MAP_KINASES	30	30	0	0	0	38	79	0.7826	0.885965	2	1	0.0498	0.307594	8	12	0
GOTERM	negative regulation of Wnt receptor signaling pathway	30	30	0	0	0	33	80	0.7836	0.953418	2	1	0.6559	0.86269	8	7	0
PANTHER_MOLECULAR_FUNCTION	Carbohydrate_transporter	34	30	2	0	2	28	57	0.7848	0.966312	2	1	0.8038	0.984003	8	6	0
REACTOME	NUCLEAR_IMPORT_OF_REV_PROTEIN	30	30	0	0	0	43	54	0.7858	0.883876	2	1	0.6532	0.795517	8	7	0
KEGG	KEGG_ACUTE_MYELOID_LEUKEMIA	60	57	3	0	0	57	75	0.7867	1	3	2	0.2412	0.544236	14	17	0
BIOCARTA	HIVNEF_PATHWAY	58	57	0	0	1	37	58	0.7869	0.970588	3	2	0.6942	0.960413	14	13	0
BIOCARTA	PDGF_PATHWAY	32	31	0	0	1	61	81	0.7869	0.966002	2	1	0.915	0.935373	8	5	0
REACTOME	ACTIVATION_OF_THE_PRE_REPLICATIVE_COMPLEX	30	30	0	0	0	34	56	0.7872	0.885789	2	1	0.3237	0.58839	8	9	0
REACTOME	OLFACTORY_SIGNALING_PATHWAY	371	176	32	0	163	1	3	0.7882	0.889399	9	7	0.9983	0.999495	44	28	0
Panther	Heterotrimeric_G-protein_signaling_pathway-Gq_alpha_and_Go_alpha_mediated_pathway	32	31	0	0	1	40	78	0.7907	0.881252	2	1	0.0118	0.34255	8	14	0
PANTHER_BIOLOGICAL_PROCESS	Fertilization	41	31	9	0	1	45	56	0.7909	0.96347	2	1	0.9188	1	8	5	0
PANTHER_BIOLOGICAL_PROCESS	Translational_regulation	88	57	30	0	1	25	56	0.7914	0.989166	3	2	0.0964	0.549867	14	19	0
KEGG	KEGG_PROGESTERONE_MEDIATED_OOCYTE_MATURATION	86	83	1	0	2	45	82	0.7916	1	4	3	0.0273	0.28586	21	29	0
GOTERM	nuclear-transcribed mRNA catabolic process, nonsense-mediated decay	30	30	0	0	0	35	63	0.7925	0.950734	2	1	0.8	0.915707	8	6	0
GOTERM	regulation of heart contraction	31	31	0	0	0	32	58	0.7933	0.953873	2	1	0.355	0.780924	8	9	0
Ingenuity	Apoptosis.Signaling	31	31	0	0	0	33	52	0.794	1	2	1	0.6864	0.755582	8	7	0
KEGG	KEGG_PORPHYRIN_AND_CHLOROPHYLL_METABOLISM	41	31	2	0	8	20	33	0.7944	1	2	1	0.6997	0.798301	8	7	0
[truncated: 1,218 more rows]
