# Supplementary material for: Genome-wide association analyses of chronotype in 697,828 individuals provides insights into circadian rhythms
Source: Nat Commun. 2019 Jan 29;10:343. doi: 10.1038/s41467-018-08259-7 (PMC6351539; doi:10.1038/s41467-018-08259-7)
Supplement: Supplementary file 10 — Supplementary Data 7 [file 41467_2018_8259_MOESM10_ESM.xlsx]

## Sheet: Supp Data 7
Supplementary Data 7. DEPICT gene set enrichment results.
				Reconstituted gene set Gene (Z score)
Original gene set ID	Original gene set description	Nominal P value	FDR	Gene 1	Gene 2	Gene 3	Gene 4	Gene 5	Gene 6	Gene 7	Gene 8	Gene 9	Gene 10
MP:0001469	abnormal contextual conditioning behavior	5.33e-09	<0.01	GRIA1 (6.2)	CAMKV (5.3)	GNG7 (4.8)	LMO3 (4.7)	DGKG (4.4)	ARNTL (4.3)	SGIP1 (4.1)	NOVA2 (4.1)	MAGI2 (4.0)	CDH8 (4.0)
MP:0002066	abnormal motor capabilities/coordination/movement	7.72e-09	<0.01	ZNF536 (4.5)	ELAVL2 (4.2)	INA (3.8)	ST18 (3.6)	CELF4 (3.4)	TMEM145 (3.4)	NRXN1 (3.3)	TRPM3 (3.3)	AAK1 (3.3)	RGS7 (3.3)
MP:0001899	absent long term depression	1.97e-07	<0.01	GRIA1 (4.8)	ENSG00000170091 (4.1)	KLHL1 (4.1)	FAM196A (3.9)	SLC45A1 (3.7)	LINGO3 (3.7)	GRM7 (3.7)	NRXN3 (3.7)	ROBO2 (3.6)	RGS7 (3.6)
MP:0001463	abnormal spatial learning	2.02e-07	<0.01	CAMKV (5.7)	KCNJ4 (5.1)	NOVA2 (5.1)	MCHR1 (4.8)	NRXN1 (4.5)	SEPT3 (4.5)	GRIA1 (4.4)	GNAO1 (4.3)	CSPG5 (4.3)	DLG2 (4.3)
MP:0003313	abnormal locomotor activation	3.9e-07	<0.01	CDH8 (4.5)	CNTNAP5 (4.2)	CBLN1 (4.2)	GPR26 (4.0)	AAK1 (3.7)	CADM2 (3.6)	SLC12A5 (3.5)	NPAS2 (3.5)	NRXN3 (3.5)	SCN8A (3.4)
MP:0002919	enhanced paired-pulse facilitation	6.12e-07	<0.01	TMEM145 (4.9)	BSN (4.8)	RIMS1 (4.7)	RPH3A (4.7)	CABP1 (4.6)	SLC12A5 (4.6)	BEGAIN (4.5)	ETV1 (4.4)	CPLX2 (4.1)	SV2A (4.0)
MP:0002063	abnormal learning/memory/conditioning	6.83e-07	<0.01	SLC18A2 (6.7)	SEMA6D (4.3)	DRD2 (4.0)	EPHA5 (3.9)	KLHL1 (3.5)	ENSG00000170091 (3.4)	ELAVL2 (3.3)	SEPT3 (3.3)	ENSG00000257718 (3.2)	MCHR1 (3.2)
GO:0014069	postsynaptic density	8.01e-07	<0.01	KCNJ4 (5.3)	ZNF365 (5.0)	BSN (5.0)	CALN1 (4.9)	CAMKV (4.9)	RIMS1 (4.7)	RASL10B (4.4)	NOVA2 (4.0)	CPLX2 (4.0)	SEPT3 (4.0)
GO:0044327	dendritic spine head	8.01e-07	<0.01	KCNJ4 (5.3)	ZNF365 (5.0)	BSN (5.0)	CALN1 (4.9)	CAMKV (4.9)	RIMS1 (4.7)	RASL10B (4.4)	NOVA2 (4.0)	CPLX2 (4.0)	SEPT3 (4.0)
MP:0000774	decreased brain size	8.26e-07	<0.01	LINC00461 (4.1)	PTPN11 (3.9)	ENSG00000250377 (3.6)	TROVE2 (3.6)	OTX2 (3.5)	SOX5 (3.5)	TMEM170B (3.3)	NKX2-2 (3.2)	TTC28 (3.1)	CNTNAP5 (3.0)
ENSG00000124788	ATXN1 PPI subnetwork	8.72e-07	<0.01	VAMP2 (5.4)	PTPN23 (4.7)	SREBF2 (4.6)	CIC (4.6)	ZNF574 (4.5)	R3HDM2 (3.9)	NISCH (3.9)	DENND1A (3.7)	RPRD2 (3.7)	FNBP4 (3.6)
MP:0005136	decreased growth hormone level	9.06e-07	<0.01	FSHB (10.5)	SIX6 (7.3)	RFX4 (5.3)	MIR21 (4.3)	TMIE (3.5)	DRD2 (3.3)	RGS16 (3.3)	GADD45G (3.0)	C14orf39 (3.0)	RASD1 (3.0)
GO:0044456	synapse part	9.29e-07	<0.01	BSN (5.3)	SLC12A5 (5.2)	ACCN1 (5.0)	ATP1A3 (4.9)	CELF4 (4.8)	NRXN1 (4.6)	RPH3A (4.6)	SCN8A (4.6)	DIRAS1 (4.5)	GRM2 (4.5)
GO:0044297	cell body	1.54e-06	<0.01	PCSK2 (5.0)	ENSG00000170091 (4.9)	CELF4 (4.6)	CPLX2 (4.5)	VIP (4.3)	ATP1A3 (4.2)	MAPT (4.2)	GNAO1 (4.1)	INA (4.1)	TMEM145 (4.0)
MP:0000788	abnormal cerebral cortex morphology	1.54e-06	<0.01	LINC00461 (5.5)	OTX2 (5.2)	RFX4 (4.1)	ENSG00000254377 (4.0)	ELAVL2 (3.9)	SEPT3 (3.8)	ANK2 (3.7)	EPHA5 (3.6)	ENSG00000248550 (3.6)	TRPM3 (3.5)
GO:0030665	clathrin coated vesicle membrane	1.61e-06	<0.01	ATP1A3 (5.5)	PCSK2 (5.2)	SLC12A5 (5.1)	CABP1 (5.0)	INA (4.9)	CELF4 (4.8)	BSN (4.6)	TMEM145 (4.5)	ENSG00000170091 (4.2)	MADD (4.1)
MP:0001405	impaired coordination	1.74e-06	<0.01	SLC12A5 (4.3)	ANK2 (4.2)	ZNF536 (4.1)	DOCK3 (4.1)	ATP1A3 (4.0)	RPH3A (4.0)	RIMS1 (3.9)	NRXN1 (3.9)	CBLN1 (3.8)	BSN (3.8)
GO:0043025	neuronal cell body	1.91e-06	<0.01	PCSK2 (5.1)	ENSG00000170091 (5.0)	CPLX2 (4.7)	CELF4 (4.6)	VIP (4.3)	RGS7 (4.2)	ATP1A3 (4.1)	GNAO1 (4.1)	MAPT (4.1)	TMEM145 (4.0)
MP:0001353	increased aggression towards mice	2.02e-06	<0.01	GPR26 (4.7)	FSHB (4.5)	NOL4 (4.4)	ENSG00000218896 (3.7)	MYO16 (3.6)	GRM2 (3.4)	GPR61 (3.3)	SGIP1 (3.2)	EPHA5 (3.2)	GPR6 (3.2)
GO:0030425	dendrite	2.14e-06	<0.01	GRIA1 (5.2)	CAMKV (4.9)	KCNJ4 (4.7)	BSN (4.6)	RASL10B (4.6)	CADM2 (4.6)	DLG2 (4.4)	RIMS1 (4.4)	AK5 (4.4)	ACCN1 (4.3)
GO:0045202	synapse	2.34e-06	<0.01	ACCN1 (5.0)	SLC12A5 (5.0)	BSN (4.9)	NRXN1 (4.9)	RPH3A (4.6)	CELF4 (4.6)	ATP1A3 (4.6)	NRXN3 (4.5)	SCN8A (4.5)	GNAO1 (4.5)
MP:0000819	abnormal olfactory bulb morphology	2.54e-06	<0.01	ENSG00000248550 (4.0)	SEMA6A (4.0)	ANK2 (3.7)	ENSG00000247809 (3.6)	AJAP1 (3.6)	ZNF536 (3.5)	NRXN1 (3.5)	CNTN4 (3.5)	OTX2 (3.4)	ETV1 (3.3)
ENSG00000135333	EPHA7 PPI subnetwork	2.57e-06	<0.01	ENSG00000250846 (4.4)	CIC (3.4)	ZNF462 (3.4)	KLHL1 (3.3)	R3HDM2 (3.0)	TCF20 (2.9)	EP300 (2.9)	ANK3 (2.9)	CXXC4 (2.9)	LRRTM4 (2.8)
MP:0002206	abnormal CNS synaptic transmission	2.6e-06	<0.01	SLC12A5 (5.8)	BSN (5.7)	NRXN1 (5.5)	CELF4 (5.5)	CPLX2 (5.4)	SCN8A (5.3)	GRM2 (5.2)	RPH3A (5.1)	DLG2 (5.0)	ATP1A3 (4.9)
MP:0001399	hyperactivity	2.83e-06	<0.01	SCN8A (4.9)	NRXN1 (4.8)	GRM7 (4.3)	ACCN1 (3.9)	ENSG00000170091 (3.8)	SEPT3 (3.7)	LMO3 (3.7)	GRIA1 (3.6)	PPM1E (3.5)	NOVA2 (3.5)
ENSG00000132535	DLG4 PPI subnetwork	3.04e-06	<0.01	SCN8A (5.6)	KCNJ4 (5.5)	BSN (5.2)	NOVA2 (4.7)	CAMKV (4.6)	RPH3A (4.5)	GRIA1 (4.2)	NRXN1 (4.2)	RGS7BP (4.1)	DLG2 (4.0)
MP:0002906	increased susceptibility to pharmacologically induced seizures	3.04e-06	<0.01	GRIA1 (5.4)	ENSG00000170091 (5.3)	SLC12A5 (4.9)	LMO3 (4.6)	CAMKV (4.5)	CELF4 (4.4)	DLG2 (4.3)	GNAO1 (4.2)	BSN (4.2)	GPR6 (4.2)
MP:0001363	increased anxiety-related response	4.22e-06	<0.01	GRM2 (4.5)	PCSK2 (4.5)	LMO3 (3.9)	MCHR1 (3.9)	ACCN1 (3.8)	KCNJ4 (3.8)	ENSG00000170091 (3.7)	NRXN1 (3.5)	DOCK3 (3.5)	BSN (3.4)
GO:0021537	telencephalon development	4.34e-06	<0.01	SOX5 (4.4)	ROBO2 (4.1)	EPHA5 (4.0)	LMO3 (3.9)	LINC00461 (3.8)	OTX2 (3.8)	ENSG00000250377 (3.7)	NAPEPLD (3.5)	GPR26 (3.5)	CXXC4 (3.3)
GO:0030424	axon	4.46e-06	<0.01	NRXN1 (5.1)	ELAVL2 (5.1)	RPH3A (4.8)	GNAO1 (4.5)	SV2A (4.5)	CELF4 (4.4)	NRXN3 (4.3)	PCSK2 (4.3)	SLC12A5 (4.2)	ENSG00000170091 (4.1)
MP:0008489	slow postnatal weight gain	4.61e-06	<0.01	VIP (3.7)	CELA2B (3.5)	CTRL (3.1)	TRPS1 (3.0)	ATE1 (2.8)	WDR72 (2.7)	KLHL1 (2.6)	ENSG00000224911 (2.5)	DUSP26 (2.4)	CELF4 (2.4)
ENSG00000075711	DLG1 PPI subnetwork	4.66e-06	<0.01	SCN8A (5.3)	BSN (5.2)	DLG2 (5.0)	CPLX2 (4.5)	CAMKV (4.3)	RPH3A (4.0)	KCNJ4 (4.0)	SLC12A5 (4.0)	GPR26 (4.0)	AAK1 (3.9)
MP:0002757	decreased vertical activity	5.17e-06	<0.01	ENSG00000170091 (3.8)	DRD2 (3.8)	CSDC2 (3.5)	CBLN1 (3.5)	TMEM145 (3.5)	P4HTM (3.4)	CPLX2 (3.4)	LSAMP (3.1)	CELF4 (3.0)	GRIA1 (3.0)
GO:0034704	calcium channel complex	6.21e-06	<0.01	ACCN1 (5.0)	GRM2 (4.4)	STAC3 (4.3)	GNAO1 (4.2)	SCN8A (4.1)	ACTN3 (4.1)	DLG2 (4.0)	BSN (4.0)	RGS7 (3.8)	SLC12A5 (3.7)
MP:0010301	increased stomach tumor incidence	6.77e-06	<0.01	ENSG00000196777 (3.4)	TROVE2 (3.1)	KLHL1 (3.0)	SGSM3 (2.9)	ENSG00000227398 (2.8)	TRPM3 (2.8)	NKX2-2 (2.8)	PER2 (2.7)	SDCCAG3 (2.7)	CRY1 (2.6)
ENSG00000166862	CACNG2 PPI subnetwork	7.46e-06	<0.01	SCN8A (5.5)	DGKG (4.3)	RIMS1 (4.3)	KCNJ4 (4.3)	BSN (4.1)	CHRM4 (3.9)	CABP1 (3.7)	RPH3A (3.6)	CA10 (3.6)	NRXN1 (3.5)
MP:0009745	abnormal behavioral response to xenobiotic	7.47e-06	<0.01	SLC12A5 (5.1)	LMO3 (4.9)	CDH8 (4.7)	CAMKV (4.6)	GFAP (4.5)	SCN8A (4.4)	CSPG5 (4.1)	ENSG00000170091 (4.0)	NRXN1 (3.9)	CPLX2 (3.8)
ENSG00000168036	CTNNB1 PPI subnetwork	8.54e-06	<0.01	YWHAZ (3.4)	CTNND1 (3.2)	USP7 (3.2)	ENSG00000182319 (3.1)	RASA1 (3.0)	TCF20 (3.0)	AP2B1 (3.0)	FOXP4 (2.9)	YWHAB (2.9)	SEMA3F (2.8)
GO:0021543	pallium development	8.71e-06	<0.01	SOX5 (5.3)	EPHA5 (4.6)	GPR26 (3.9)	GPR1 (3.8)	LMO3 (3.7)	KIF21A (3.6)	ENSG00000250846 (3.5)	SLC9A11 (3.4)	ROBO2 (3.4)	ENSG00000250377 (3.3)
GO:0030900	forebrain development	9.17e-06	<0.01	SOX5 (4.5)	OTX2 (4.5)	LINC00461 (4.2)	LMO3 (3.9)	SIX6 (3.9)	ENSG00000250377 (3.8)	RHBDL3 (3.8)	RFX4 (3.7)	EPHA5 (3.7)	CXXC4 (3.5)
GO:0042734	presynaptic membrane	1e-05	<0.01	NRXN1 (6.0)	ACCN1 (5.5)	CELF4 (5.4)	GRIA1 (5.2)	SLC12A5 (5.2)	RIMS1 (4.8)	BSN (4.6)	RGS7 (4.5)	DLG2 (4.3)	NRXN3 (4.3)
ENSG00000152208	GRID2 PPI subnetwork	1.01e-05	<0.01	GNAO1 (4.5)	EPHA5 (4.4)	CADM2 (4.3)	AP2B1 (4.3)	NRXN1 (4.0)	GRIA1 (3.9)	LINC00461 (3.9)	CPLX2 (3.7)	KIRREL3 (3.6)	CYP2A6 (3.5)
MP:0002945	abnormal inhibitory postsynaptic currents	1.09e-05	<0.01	RPH3A (6.0)	SLC12A5 (5.8)	NRXN1 (5.7)	RIMS1 (5.1)	C1QTNF4 (4.7)	GRM2 (4.6)	SCN8A (4.6)	CADM2 (4.5)	GRM7 (4.5)	ATP1A3 (4.4)
GO:0030136	clathrin-coated vesicle	1.11e-05	<0.01	INA (4.9)	ATP1A3 (4.7)	PCSK2 (4.6)	NPY (4.2)	MAPT (4.0)	ENSG00000170091 (3.9)	CELF4 (3.9)	SLC12A5 (3.8)	MADD (3.7)	BSN (3.6)
MP:0002557	abnormal social/conspecific interaction	1.11e-05	<0.01	CBLN1 (4.8)	NRXN1 (4.4)	CSMD1 (3.5)	TLE1 (3.5)	ACCN1 (3.2)	RIMS1 (3.2)	NOVA2 (3.1)	ELAVL2 (3.1)	SOX5 (3.1)	GRIA1 (3.1)
ENSG00000058668	ATP2B4 PPI subnetwork	1.14e-05	<0.01	KCNJ4 (3.3)	CPLX2 (2.9)	CDH8 (2.9)	PPP3CA (2.9)	CHRM4 (2.9)	GNAO1 (2.9)	PLXNA4 (2.9)	ANK3 (2.8)	PREPL (2.8)	BDNF (2.7)
REACTOME_NEURONAL_SYSTEM	REACTOME_NEURONAL_SYSTEM	1.27e-05	<0.01	SCN8A (5.7)	BSN (5.3)	SLC12A5 (5.2)	DIRAS1 (4.9)	NRXN1 (4.9)	ATP1A3 (4.8)	CABP1 (4.8)	CPLX2 (4.8)	NRXN3 (4.7)	RGS7 (4.6)
MP:0000934	abnormal telencephalon development	1.32e-05	<0.01	OTX2 (5.6)	RHBDL3 (4.4)	SIX6 (3.6)	ENSG00000254377 (3.3)	SEPT3 (3.2)	RUNX1T1 (3.2)	ENSG00000248550 (3.2)	ZC3H7B (3.1)	SOX5 (2.9)	RFX4 (2.8)
MP:0004274	abnormal embryonic/fetal subventricular zone morphology	1.36e-05	<0.01	LINC00461 (4.1)	ROBO2 (4.1)	TBC1D5 (4.0)	RARB (3.9)	RFX4 (3.5)	BAP1 (3.5)	USP4 (3.2)	TTC28 (3.2)	C11orf49 (3.2)	RAD54L2 (3.0)
MP:0004077	abnormal striatum morphology	1.59e-05	<0.01	DRD2 (5.9)	GPR6 (5.4)	KCNJ4 (4.8)	ADCY5 (4.4)	CAMKV (4.4)	LMO3 (3.9)	RPRML (3.6)	GNG7 (3.6)	NOVA2 (3.6)	PHACTR1 (3.4)
MP:0002912	abnormal excitatory postsynaptic potential	1.6e-05	<0.01	GRIA1 (5.0)	BSN (4.9)	VIP (4.7)	KCNJ4 (4.5)	CABP1 (4.4)	CSPG5 (4.4)	CAMKV (4.3)	MYO16 (4.3)	NOVA2 (4.2)	CELF4 (4.1)
MP:0001417	decreased exploration in new environment	1.67e-05	<0.01	NRXN3 (4.1)	TMEM145 (3.9)	CRIM1 (3.6)	ALCAM (3.6)	LSAMP (3.4)	EPHA5 (3.4)	SLC18A2 (3.4)	RIMS1 (3.4)	RGS7 (3.2)	GHSR (3.2)
MP:0001441	increased grooming behavior	1.7e-05	<0.01	CALN1 (4.3)	OTX2 (4.3)	CDH8 (3.8)	CAMKV (3.8)	SLC12A5 (3.6)	FOXP2 (3.4)	CBLN1 (3.2)	COL21A1 (3.0)	RASL10B (3.0)	CELF4 (3.0)
REACTOME_TRANSMISSION_ACROSS_CHEMICAL_SYNAPSES	REACTOME_TRANSMISSION_ACROSS_CHEMICAL_SYNAPSES	1.79e-05	<0.01	SLC12A5 (6.1)	ATP1A3 (5.3)	CELF4 (5.3)	BSN (5.0)	GRIA1 (4.8)	ENSG00000170091 (4.8)	NRXN1 (4.8)	CADM2 (4.7)	NRXN3 (4.7)	CPLX2 (4.7)
MP:0006009	abnormal neuronal migration	1.97e-05	<0.01	TOX3 (4.8)	CELSR3 (4.2)	LMO3 (3.8)	ENSG00000170091 (3.6)	NOVA2 (3.4)	SEPT3 (3.4)	PCBP4 (3.3)	LPHN2 (3.2)	SEMA6A (3.1)	MEGF8 (3.0)
GO:0007420	brain development	2e-05	<0.01	LINC00461 (4.6)	OTX2 (4.0)	ENSG00000250377 (4.0)	SOX5 (3.7)	ENSG00000247828 (3.6)	RFX4 (3.5)	KLHL29 (3.5)	TTC28 (3.4)	LMO3 (3.3)	ELAVL2 (3.3)
ENSG00000206218	ENSG00000206218 PPI subnetwork	2.01e-05	<0.01	TUBD1 (4.1)	TNRC6B (3.9)	PER1 (3.9)	CALCOCO2 (3.6)	KIF16B (3.4)	RPS6KB1 (3.0)	COQ10B (2.9)	TOB2 (2.9)	FOXP1 (2.7)	C17orf59 (2.6)
ENSG00000206289	RXRB PPI subnetwork	2.01e-05	<0.01	TUBD1 (4.1)	TNRC6B (3.9)	PER1 (3.9)	CALCOCO2 (3.6)	KIF16B (3.4)	RPS6KB1 (3.0)	COQ10B (2.9)	TOB2 (2.9)	FOXP1 (2.7)	C17orf59 (2.6)
ENSG00000204231	RXRB PPI subnetwork	2.01e-05	<0.01	TUBD1 (4.1)	TNRC6B (3.9)	PER1 (3.9)	CALCOCO2 (3.6)	KIF16B (3.4)	RPS6KB1 (3.0)	COQ10B (2.9)	TOB2 (2.9)	FOXP1 (2.7)	C17orf59 (2.6)
ENSG00000185787	MORF4L1 PPI subnetwork	2.02e-05	<0.01	HIST2H2BE (4.2)	CTCF (3.8)	CCDC12 (3.7)	SETDB1 (3.7)	ARMC10 (3.7)	FAM193A (3.5)	RBM4B (3.4)	CCDC61 (3.4)	ENSG00000203394 (3.3)	HDHD2 (3.3)
GO:0030672	synaptic vesicle membrane	2.28e-05	<0.01	PCSK2 (6.5)	SLC12A5 (6.3)	CABP1 (6.0)	ATP1A3 (5.8)	CELF4 (5.6)	BSN (5.2)	INA (5.2)	RPH3A (5.1)	GNAO1 (5.1)	ACCN1 (4.4)
GO:0005891	voltage-gated calcium channel complex	2.34e-05	<0.01	ACCN1 (5.3)	GRM2 (4.8)	ACTN3 (4.4)	STAC3 (4.4)	BSN (4.1)	KCNJ4 (4.0)	GRIK5 (3.9)	RGS7 (3.8)	SCN8A (3.7)	CABP1 (3.7)
GO:0030135	coated vesicle	2.63e-05	<0.01	SEC16A (4.4)	ATP1A3 (3.9)	PCSK2 (3.9)	INA (3.9)	NPY (3.8)	NOL4 (3.6)	ERLEC1 (3.4)	CELF4 (3.3)	NISCH (3.3)	ENSG00000170091 (3.2)
GO:0021987	cerebral cortex development	2.66e-05	<0.01	SOX5 (4.9)	ENSG00000234715 (4.5)	KIF21A (4.0)	EPHA5 (3.9)	ELAVL2 (3.3)	HTR6 (3.1)	GPR26 (3.0)	ENSG00000258776 (3.0)	NOL4 (2.8)	RFX4 (2.8)
ENSG00000011485	PPP5C PPI subnetwork	2.72e-05	<0.01	KCNJ4 (4.9)	YWHAB (4.1)	PREPL (4.0)	DGKG (3.9)	YWHAZ (3.7)	CAMKV (3.7)	RPRML (3.3)	CPLX2 (3.2)	CHRM4 (3.2)	PPP3CA (3.2)
ENSG00000148660	CAMK2G PPI subnetwork	2.77e-05	<0.01	SGIP1 (4.2)	BSN (3.5)	CELF4 (3.3)	ODZ2 (3.3)	GPR26 (3.2)	SCN8A (3.2)	SLC12A5 (3.2)	DTNA (3.2)	CAV3 (3.1)	NPAS2 (3.1)
ENSG00000082458	DLG3 PPI subnetwork	2.79e-05	<0.01	KCNJ4 (5.2)	CAMKV (5.1)	BSN (4.6)	SCN8A (4.6)	CPLX2 (4.4)	NOVA2 (4.3)	HIST2H2BE (3.9)	CHRM4 (3.6)	SLC12A5 (3.6)	RPH3A (3.6)
ENSG00000112983	BRD8 PPI subnetwork	2.97e-05	<0.01	CCDC61 (4.3)	HIST2H2BE (4.0)	CCDC12 (3.6)	ARMC10 (3.4)	PER2 (3.2)	RBM4B (3.2)	PRKRIP1 (3.2)	CTBP1 (3.1)	RP9 (3.0)	EPC2 (3.0)
ENSG00000148408	CACNA1B PPI subnetwork	2.99e-05	<0.01	CELF4 (5.4)	CPLX2 (4.8)	PPP3CA (4.8)	ATP1A3 (4.4)	NRXN1 (4.2)	GNAO1 (4.2)	DIRAS1 (4.1)	SEPT3 (4.0)	DLG2 (3.8)	BSN (3.7)
ENSG00000070808	CAMK2A PPI subnetwork	3.14e-05	<0.01	SLC12A5 (5.6)	BSN (5.3)	SCN8A (5.3)	CAMKV (4.6)	KCNJ4 (4.5)	CPLX2 (4.5)	CELF4 (4.1)	CABP1 (4.1)	RGS7BP (4.0)	ATP1A3 (3.9)
REACTOME_DEVELOPMENTAL_BIOLOGY	REACTOME_DEVELOPMENTAL_BIOLOGY	3.17e-05	<0.01	SEMA6A (3.8)	MAP4 (3.4)	GNAI2 (3.3)	TOX3 (3.2)	PDLIM7 (2.9)	SEMA6D (2.9)	DAG1 (2.9)	DBN1 (2.9)	ST18 (2.9)	FOXP4 (2.8)
ENSG00000154727	GABPA PPI subnetwork	3.22e-05	<0.01	INO80D (5.3)	SIRT1 (5.2)	RPRD2 (4.3)	EPC2 (4.2)	MLL2 (4.0)	USP7 (3.9)	CTCF (3.8)	RC3H1 (3.7)	FAM193A (3.6)	TNRC6B (3.6)
MP:0002690	akinesia	3.37e-05	<0.01	CELA2B (5.8)	CTRL (5.1)	PCSK2 (5.1)	INA (4.3)	GNAO1 (3.7)	ENSG00000170091 (3.6)	MSLN (3.5)	NRXN1 (3.5)	C18orf42 (3.4)	RPH3A (3.3)
GO:0001190	RNA polymerase II transcription factor binding transcription factor activity involved in positive regulation of transcription	3.59e-05	<0.01	SHB (4.4)	NKX2-2 (4.1)	CSDC2 (3.6)	GRB10 (3.6)	SOX5 (3.5)	SLC8A1 (3.4)	TSHZ3 (3.4)	RUNX1T1 (3.4)	MEIS1 (3.3)	CDH8 (3.2)
GO:0001105	RNA polymerase II transcription coactivator activity	3.59e-05	<0.01	SHB (4.4)	NKX2-2 (4.1)	CSDC2 (3.6)	GRB10 (3.6)	SOX5 (3.5)	SLC8A1 (3.4)	TSHZ3 (3.4)	RUNX1T1 (3.4)	MEIS1 (3.3)	CDH8 (3.2)
MP:0001386	abnormal maternal nurturing	3.62e-05	<0.01	NRXN1 (4.2)	GRM2 (3.9)	CBLN1 (3.7)	RGS7 (3.7)	NRXN3 (3.7)	SLC12A5 (3.2)	ZNF536 (3.1)	ODZ2 (3.0)	CADM2 (3.0)	FOXP2 (2.9)
GO:0019717	synaptosome	3.7e-05	<0.01	ATP1A3 (5.3)	CPLX2 (4.6)	ACCN1 (4.6)	CABP1 (4.6)	SEPT3 (4.5)	SLC12A5 (4.5)	RPH3A (4.2)	NRXN1 (4.1)	CELF4 (4.0)	INA (4.0)
GO:0097060	synaptic membrane	3.79e-05	<0.01	KCNJ4 (5.2)	ACCN1 (5.1)	BSN (5.0)	SCN8A (4.9)	SLC12A5 (4.9)	RIMS1 (4.6)	NRXN1 (4.6)	CAMKV (4.6)	CDH8 (4.5)	DLG2 (4.4)
ENSG00000087258	GNAO1 PPI subnetwork	3.93e-05	<0.01	GPR6 (3.2)	ST18 (3.2)	PCDH17 (3.1)	PCSK2 (3.0)	TMEM145 (3.0)	CALN1 (3.0)	UNC5B (2.7)	TMEM115 (2.7)	ENSG00000170091 (2.7)	ZBTB37 (2.7)
REACTOME_REGULATION_OF_INSULIN_SECRETION	REACTOME_REGULATION_OF_INSULIN_SECRETION	4.06e-05	<0.01	PCSK2 (6.6)	NKX2-2 (5.0)	RGS7 (3.9)	ENSG00000170091 (3.7)	NOL4 (3.6)	CELA2B (3.5)	CELSR3 (3.5)	CELF4 (3.4)	VIP (3.3)	CACNA2D2 (3.2)
REACTOME_ACTIVATION_OF_KAINATE_RECEPTORS_UPON_GLUTAMATE_BINDING	REACTOME_ACTIVATION_OF_KAINATE_RECEPTORS_UPON_GLUTAMATE_BINDING	4.35e-05	<0.01	ENSG00000248550 (5.4)	CA10 (4.9)	CSPG5 (4.8)	GNAT1 (4.4)	DRD2 (4.1)	GNAT2 (4.0)	ENSG00000254377 (3.9)	ENSG00000170091 (3.7)	SV2A (3.7)	CADM2 (3.6)
GO:0006836	neurotransmitter transport	4.37e-05	<0.01	TMEM145 (4.6)	CELF4 (4.0)	RPH3A (3.8)	INA (3.8)	PELI3 (3.7)	RHBDL1 (3.7)	CELSR3 (3.7)	ATP1A3 (3.6)	DIRAS1 (3.6)	ELAVL2 (3.6)
GO:0030662	coated vesicle membrane	4.63e-05	<0.01	SEC16A (4.6)	ATP1A3 (4.1)	PCSK2 (4.1)	SLC12A5 (3.8)	CELF4 (3.7)	CABP1 (3.6)	CLTC (3.6)	BSN (3.6)	DRD2 (3.6)	ACCN1 (3.5)
GO:0023061	signal release	4.64e-05	<0.01	GHSR (4.1)	ENSG00000254936 (4.0)	NOL4 (4.0)	TMEM145 (3.9)	PCSK2 (3.7)	KCNB2 (3.7)	KLHL1 (3.6)	CELSR3 (3.6)	GPR26 (3.5)	BEGAIN (3.4)
GO:0003001	generation of a signal involved in cell-cell signaling	4.64e-05	<0.01	GHSR (4.1)	ENSG00000254936 (4.0)	NOL4 (4.0)	TMEM145 (3.9)	PCSK2 (3.7)	KCNB2 (3.7)	KLHL1 (3.6)	CELSR3 (3.6)	GPR26 (3.5)	BEGAIN (3.4)
ENSG00000101189	C20orf20 PPI subnetwork	4.72e-05	<0.01	HIST2H2BE (9.8)	EPC2 (3.5)	ARMC10 (3.5)	CCDC12 (3.2)	INO80D (2.8)	ENSG00000203394 (2.8)	ENSA (2.8)	RBM4B (2.8)	RP9 (2.7)	PRKRIP1 (2.7)
GO:0021953	central nervous system neuron differentiation	4.73e-05	<0.01	LMO3 (4.9)	RAB9BP1 (4.7)	LINC00461 (4.3)	RFX4 (4.1)	ST18 (3.9)	ZNF462 (3.6)	ENSG00000250377 (3.4)	RUNX1T1 (3.3)	ZNF536 (3.2)	CXXC4 (3.1)
GO:0008021	synaptic vesicle	4.81e-05	<0.01	PCSK2 (5.8)	INA (5.7)	ATP1A3 (5.3)	SLC12A5 (5.0)	CELF4 (4.9)	NPY (4.9)	MAPT (4.7)	DIRAS1 (4.5)	BSN (4.5)	SV2A (4.4)
GO:0051969	regulation of transmission of nerve impulse	4.91e-05	<0.01	TMEM145 (4.9)	GPR26 (4.0)	CALN1 (3.9)	RPH3A (3.7)	GRIA1 (3.6)	RHBDL1 (3.5)	MCHR1 (3.4)	GRM2 (3.4)	GPR61 (3.4)	DIRAS1 (3.3)
MP:0004279	abnormal rostral migratory stream morphology	5.08e-05	<0.01	LMO3 (5.6)	NOL4 (4.4)	EPHA5 (4.3)	MYO16 (4.1)	MAPT (4.0)	LINC00461 (3.9)	ENSG00000250377 (3.8)	GRM7 (3.6)	TOX3 (3.4)	PPM1E (2.9)
MP:0002910	abnormal excitatory postsynaptic currents	5.08e-05	<0.01	SLC12A5 (5.3)	NRXN1 (5.2)	BSN (5.0)	GRM2 (4.8)	CPLX2 (4.8)	TMEM145 (4.8)	SCN8A (4.6)	RIMS1 (4.5)	ATP1A3 (4.4)	RPH3A (4.3)
ENSG00000177189	RPS6KA3 PPI subnetwork	5.37e-05	<0.01	KCNJ4 (5.3)	CPLX2 (4.2)	SCN8A (4.0)	DLG2 (4.0)	DGKG (4.0)	BSN (3.8)	CAMKV (3.8)	PREPL (3.7)	YWHAZ (3.7)	CHRM4 (3.7)
ENSG00000141570	CBX8 PPI subnetwork	5.52e-05	<0.01	TROVE2 (4.4)	RBM15B (4.0)	ELF2 (3.6)	CTBP1 (3.5)	ARID2 (3.5)	RBM4B (3.3)	ENSA (3.2)	LCORL (3.2)	ZBTB1 (3.1)	TCF20 (3.1)
ENSG00000135828	RNASEL PPI subnetwork	5.7e-05	<0.01	RASD1 (3.8)	PELI3 (3.8)	ELF2 (3.6)	ZBTB37 (3.5)	PIGK (3.3)	RASA1 (3.0)	PRR19 (2.8)	NAF1 (2.8)	SHB (2.8)	PPP3CA (2.8)
GO:0016079	synaptic vesicle exocytosis	6.16e-05	<0.01	TMEM145 (6.7)	CABP1 (4.4)	CELSR3 (4.3)	PELI3 (4.2)	ENSA (3.7)	ATP1A3 (3.7)	BSN (3.6)	GRM2 (3.4)	CELF4 (3.4)	NRXN1 (3.3)
ENSG00000067715	SYT1 PPI subnetwork	6.35e-05	<0.01	BSN (5.6)	SLC12A5 (5.5)	CABP1 (5.2)	ATP1A3 (5.1)	CELF4 (5.0)	PCSK2 (4.7)	CPLX2 (4.7)	RPH3A (4.5)	SCN8A (4.2)	GNAO1 (4.2)
ENSG00000107282	APBA1 PPI subnetwork	6.39e-05	<0.01	ENSG00000170091 (4.1)	RIMS1 (4.0)	GNAO1 (3.8)	DLG2 (3.5)	ENSG00000224849 (3.5)	TMEM145 (3.4)	CSPG5 (3.4)	CELSR3 (3.3)	SLC12A5 (3.3)	CADM2 (3.3)
MP:0009746	enhanced behavioral response to xenobiotic	6.7e-05	<0.01	GPR6 (4.5)	INHBC (3.9)	SGIP1 (3.4)	CYP2A6 (3.1)	TAT (3.1)	CALN1 (3.1)	ENSG00000170091 (3.1)	ZDBF2 (3.0)	SLC12A5 (3.0)	RASL10B (2.9)
MP:0003997	tonic-clonic seizures	6.77e-05	<0.01	BSN (5.3)	SLC12A5 (5.1)	GRIA1 (4.5)	PCSK2 (4.4)	MADD (4.3)	C18orf42 (4.3)	ST18 (4.3)	CELF4 (4.2)	GNAO1 (4.0)	CBLN1 (4.0)
ENSG00000213023	SYT3 PPI subnetwork	6.85e-05	<0.01	ATP1A3 (5.7)	CABP1 (5.1)	PCSK2 (5.1)	BSN (5.0)	TMEM145 (4.9)	INA (4.9)	CELSR3 (4.7)	CPLX2 (4.6)	ENSG00000170091 (4.3)	DRD2 (4.3)
GO:0051932	synaptic transmission, GABAergic	7.17e-05	<0.01	GPR26 (4.6)	NRXN3 (4.4)	CBLN1 (4.4)	CLRN1-AS1 (4.0)	FAM196A (3.7)	GRM7 (3.6)	GRIA1 (3.3)	RIMS1 (3.2)	CHRM4 (3.1)	ENSG00000227809 (3.1)
MP:0001516	abnormal motor coordination/ balance	7.25e-05	<0.01	ZNF536 (4.5)	NRXN1 (4.1)	CBLN1 (4.1)	PCDH9 (3.8)	OTX2 (3.7)	ETV1 (3.6)	DTNA (3.5)	LSAMP (3.5)	SEMA6A (3.4)	ANK2 (3.4)
MP:0001473	reduced long term potentiation	7.4e-05	<0.01	CAMKV (5.9)	GRIA1 (4.9)	CELF4 (4.2)	KCNJ4 (3.9)	ORAI2 (3.9)	BSN (3.9)	SEPT3 (3.8)	SLC12A5 (3.8)	AK5 (3.8)	NRXN1 (3.7)
ENSG00000139352	ASCL1 PPI subnetwork	7.47e-05	<0.01	TCF4 (5.5)	HES6 (5.0)	TOX3 (4.6)	RHBDL3 (4.4)	RFX4 (4.0)	BCL11A (3.6)	SOX6 (3.6)	SOX5 (3.6)	GADD45G (3.2)	TLE4 (3.2)
MP:0008789	abnormal olfactory epithelium morphology	7.81e-05	<0.01	LINC00461 (4.8)	SIX4 (4.4)	LRRC17 (4.0)	SIX6 (3.8)	SIX1 (3.7)	TOX3 (3.5)	RFX4 (3.5)	HES6 (3.5)	NOL4 (3.5)	AUTS2 (3.4)
REACTOME_GABA_SYNTHESIS_RELEASE_REUPTAKE_AND_DEGRADATION	REACTOME_GABA_SYNTHESIS_RELEASE_REUPTAKE_AND_DEGRADATION	8.31e-05	<0.01	SLC12A5 (6.5)	ATP1A3 (6.0)	NRXN3 (5.1)	INA (4.8)	CELF4 (4.7)	ENSG00000170091 (4.6)	TMEM145 (4.5)	SV2A (4.0)	BSN (3.9)	SLC6A13 (3.9)
ENSG00000102468	HTR2A PPI subnetwork	8.38e-05	<0.01	STUB1 (5.8)	RHOT2 (4.0)	CTBP2 (3.9)	P2RY14 (3.1)	METTL22 (3.1)	RLTPR (3.0)	WDR24 (2.8)	C11orf49 (2.7)	COL21A1 (2.7)	JMJD8 (2.6)
REACTOME_INHIBITION_OF_INSULIN_SECRETION_BY_ADRENALINENORADRENALINE	REACTOME_INHIBITION_OF_INSULIN_SECRETION_BY_ADRENALINENORADRENALINE	8.51e-05	<0.01	DRD2 (6.2)	GNAT2 (4.1)	GNAT1 (3.9)	KLHDC8B (3.6)	KCNH2 (3.6)	ATP1A3 (3.5)	CELSR3 (3.5)	ENSG00000170091 (3.4)	TMEM145 (3.4)	GPR6 (3.3)
GO:0031644	regulation of neurological system process	8.59e-05	<0.01	TMEM145 (4.8)	GPR26 (3.9)	GRM2 (3.8)	RPH3A (3.7)	CALN1 (3.6)	MCHR1 (3.5)	GPR61 (3.5)	RHBDL1 (3.5)	GRIA1 (3.4)	DIRAS1 (3.3)
ENSG00000185359	HGS PPI subnetwork	8.81e-05	<0.01	AP2B1 (3.6)	CLTC (3.5)	ARNT (3.5)	ARFGAP2 (3.1)	UBAP2L (3.1)	PTPN23 (2.9)	VMP1 (2.9)	MTMR4 (2.9)	DHX40 (2.8)	ATE1 (2.7)
MP:0003635	abnormal synaptic transmission	8.85e-05	<0.01	NRXN1 (5.1)	SLC12A5 (5.0)	DOCK3 (4.7)	INA (4.4)	RIMS1 (4.4)	SCN8A (4.2)	PCSK2 (4.1)	CA10 (3.9)	EPHA5 (3.9)	PCDH9 (3.9)
GO:0042578	phosphoric ester hydrolase activity	8.9e-05	<0.01	LINC00473 (4.0)	BEGAIN (3.4)	PDE8B (3.4)	SLC26A6 (3.3)	MADD (3.3)	ADCY3 (3.1)	PER2 (3.1)	SGIP1 (2.9)	PER1 (2.8)	LINGO3 (2.8)
ENSG00000107758	PPP3CB PPI subnetwork	8.99e-05	<0.01	CAMK2D (4.0)	SLC12A5 (3.9)	LINGO3 (3.1)	CALN1 (2.9)	GNG7 (2.9)	TBC1D5 (2.8)	GNAO1 (2.8)	MADD (2.7)	RSRC1 (2.7)	TRANK1 (2.6)
GO:0032228	regulation of synaptic transmission, GABAergic	9.17e-05	<0.01	GPR26 (5.8)	GRM7 (4.3)	CHRM4 (3.8)	FAM196A (3.8)	NRXN3 (3.5)	CLRN1-AS1 (3.4)	MYO16 (3.3)	GPR61 (3.1)	CNTNAP5 (3.1)	LMO3 (3.0)
ENSG00000123562	MORF4L2 PPI subnetwork	9.42e-05	<0.01	PRKRIP1 (3.8)	CCDC12 (3.7)	ENSA (3.4)	SIRT1 (3.3)	PHF7 (3.2)	CTBP1 (3.2)	FAM193A (2.9)	ARMC10 (2.9)	PMPCB (2.9)	ANP32E (2.9)
ENSG00000069667	RORA PPI subnetwork	9.77e-05	<0.01	RAPSN (5.1)	TNRC6B (4.3)	SIRT1 (3.5)	ESYT3 (3.4)	PDE4D (3.4)	INO80D (3.2)	KDM5A (3.2)	LGSN (3.0)	MDFIC (2.9)	RPS6KB1 (2.8)
GO:0021954	central nervous system neuron development	9.84e-05	<0.01	LMO3 (5.6)	RHBDL3 (3.7)	SMPD3 (3.6)	ANKRD45 (3.5)	NOL4 (3.5)	EPHA5 (3.4)	TANC2 (3.4)	RUNX1T1 (3.3)	MAGI2 (3.1)	KLHL29 (2.9)
MP:0002064	seizures	9.85e-05	<0.01	NRXN1 (4.4)	NRXN3 (4.1)	SLC12A5 (4.0)	RGS7BP (3.8)	GNAO1 (3.8)	ADCY3 (3.8)	SCN8A (3.7)	RIMS1 (3.6)	ACP2 (3.5)	AAK1 (3.5)
REACTOME_NEUROTRANSMITTER_RECEPTOR_BINDING_AND_DOWNSTREAM_TRANSMISSION_IN_THE__POSTSYNAPTIC_CELL	REACTOME_NEUROTRANSMITTER_RECEPTOR_BINDING_AND_DOWNSTREAM_TRANSMISSION_IN_THE__POSTSYNAPTIC_CELL	0.000103	<0.01	GRIA1 (5.2)	CADM2 (5.2)	SLC12A5 (4.8)	NRXN1 (4.7)	CPLX2 (4.6)	SCN8A (4.6)	BSN (4.5)	RIMS1 (4.4)	ATP1A3 (4.4)	DLG2 (4.3)
ENSG00000179915	NRXN1 PPI subnetwork	0.000103	<0.01	SYT16 (4.8)	RIMS1 (4.7)	CSPG5 (4.4)	GPR26 (4.1)	RPH3A (4.0)	SEPT3 (4.0)	DIRAS1 (3.9)	ENSG00000170091 (3.9)	SCN8A (3.7)	GRM7 (3.7)
GO:0021510	spinal cord development	0.000106	<0.01	NKX2-2 (4.5)	ST18 (4.3)	UTS2 (4.0)	ZDBF2 (3.8)	C18orf42 (3.7)	C9orf163 (3.6)	LINC00461 (3.6)	C1QL1 (3.4)	ENSG00000224911 (3.4)	ZNF536 (3.2)
ENSG00000101442	ACTR5 PPI subnetwork	0.000107	<0.01	CCDC12 (4.4)	EPC2 (4.1)	BAP1 (3.6)	ENSG00000227946 (3.5)	ATXN7L2 (3.3)	SETDB1 (3.3)	ENSA (3.2)	KIAA1267 (3.2)	SIRT1 (3.1)	KBTBD4 (3.1)
ENSG00000136518	ACTL6A PPI subnetwork	0.00011	<0.01	RPRD2 (4.6)	KIAA1267 (4.3)	SMARCC1 (4.1)	SETD2 (3.8)	QRICH1 (3.6)	EP300 (3.6)	MLL2 (3.6)	SETDB1 (3.6)	CUX1 (3.6)	RBM6 (3.5)
REACTOME_IONOTROPIC_ACTIVITY_OF_KAINATE_RECEPTORS	REACTOME_IONOTROPIC_ACTIVITY_OF_KAINATE_RECEPTORS	0.000112	<0.01	CSPG5 (5.2)	GRIA1 (4.9)	CA10 (4.8)	LRRTM4 (4.2)	ENSG00000248550 (4.1)	CADM2 (3.9)	ACCN1 (3.8)	GRM7 (3.7)	SV2A (3.6)	NRXN1 (3.5)
REACTOME_ACTIVATION_OF_CA:PERMEABLE_KAINATE_RECEPTOR	REACTOME_ACTIVATION_OF_CA:PERMEABLE_KAINATE_RECEPTOR	0.000112	<0.01	CSPG5 (5.2)	GRIA1 (4.9)	CA10 (4.8)	LRRTM4 (4.2)	ENSG00000248550 (4.1)	CADM2 (3.9)	ACCN1 (3.8)	GRM7 (3.7)	SV2A (3.6)	NRXN1 (3.5)
GO:0004629	phospholipase C activity	0.000112	<0.01	VIP (4.0)	SGIP1 (3.9)	WDR72 (3.4)	PDE8B (3.2)	NPY (3.0)	ENSG00000236827 (2.9)	SLC18A2 (2.8)	GRM7 (2.8)	TOX (2.6)	C20orf112 (2.6)
GO:0001505	regulation of neurotransmitter levels	0.000113	<0.01	TMEM145 (4.6)	CELF4 (4.0)	RPH3A (4.0)	PELI3 (3.9)	CELSR3 (3.8)	ENSG00000170091 (3.7)	DRD2 (3.7)	RHBDL1 (3.7)	NRXN3 (3.5)	INA (3.5)
GO:0048489	synaptic vesicle transport	0.000113	<0.01	TMEM145 (6.0)	CELSR3 (4.5)	ELAVL2 (3.7)	PELI3 (3.7)	CELF4 (3.7)	ATP1A3 (3.6)	CABP1 (3.6)	BSN (3.3)	PCBP1-AS1 (3.2)	LCORL (3.2)
GO:0007616	long-term memory	0.000114	<0.01	CHRM4 (4.3)	AKAP5 (3.7)	ROBO2 (3.5)	RLTPR (3.3)	ENSG00000170091 (3.3)	NRXN3 (3.3)	CAMKV (3.2)	LINGO3 (3.2)	ENSG00000257718 (3.2)	GPR26 (3.1)
REACTOME_INTEGRATION_OF_ENERGY_METABOLISM	REACTOME_INTEGRATION_OF_ENERGY_METABOLISM	0.000116	<0.01	PCSK2 (5.9)	NKX2-2 (4.2)	RGS7 (4.0)	NOL4 (3.5)	CELA2B (3.4)	ENSG00000170091 (3.3)	CELSR3 (3.2)	CELF4 (3.2)	RASD1 (3.1)	CACNA2D2 (3.0)
GO:0033267	axon part	0.000117	<0.01	SCN8A (5.1)	NRXN1 (5.0)	SV2A (4.7)	GNAO1 (4.7)	RPH3A (4.6)	ATP1A3 (4.5)	CELF4 (4.5)	GPR62 (4.4)	CPLX2 (4.4)	PCSK2 (4.4)
ENSG00000071243	ING3 PPI subnetwork	0.00012	<0.01	ARMC10 (4.5)	RBM4B (4.0)	CCDC12 (3.9)	HDHD2 (3.7)	CCDC61 (3.5)	CTCF (3.3)	VPRBP (3.2)	PAFAH1B3 (3.2)	SMARCC1 (3.1)	RSRC1 (3.1)
GO:0007409	axonogenesis	0.000125	<0.01	LRFN5 (4.3)	EPHA5 (3.9)	ROBO2 (3.8)	LINC00461 (3.8)	KIRREL3 (3.5)	GRM2 (3.4)	SEPT3 (3.3)	ODZ2 (3.2)	FOXP2 (3.2)	ZNF536 (3.1)
ENSG00000182541	LIMK2 PPI subnetwork	0.000129	<0.01	C12orf51 (3.9)	CPEB3 (3.6)	PRKAR2A (3.3)	PTPRJ (3.3)	USP33 (2.7)	ATXN2 (2.7)	R3HDM2 (2.6)	SYNE2 (2.5)	RAD54L2 (2.5)	SORT1 (2.5)
MP:0002741	small olfactory bulb	0.000129	<0.01	LINC00461 (4.1)	SIX1 (4.0)	RFX4 (3.9)	ENSG00000224849 (3.8)	LMO3 (3.7)	GNAO1 (3.4)	SIX4 (3.2)	TCF4 (3.2)	MPPED2 (3.1)	IER5L (3.1)
GO:0043566	structure-specific DNA binding	0.000134	<0.01	MCM5 (3.6)	CENPM (3.4)	WDHD1 (3.4)	MCM6 (3.3)	SCAF11 (3.2)	PER2 (3.2)	TLE1 (3.1)	PER3 (3.1)	CBX5 (3.0)	PER1 (3.0)
ENSG00000179603	GRM8 PPI subnetwork	0.000136	<0.01	ZBTB16 (2.7)	ENSG00000255248 (2.7)	ANKRD36BP2 (2.7)	ENSG00000249231 (2.5)	PRR19 (2.5)	ZBTB25 (2.4)	ZDBF2 (2.3)	ENSG00000234028 (2.2)	PLEKHM2 (2.2)	TCF4 (2.1)
MP:0002774	small prostate gland	0.000139	<0.01	FSHB (7.1)	ESR2 (5.6)	RASD1 (4.5)	C20orf26 (4.3)	SIX6 (3.9)	MYO16 (3.3)	GATA4 (3.2)	FSHR (3.0)	C8orf49 (3.0)	CSDC2 (3.0)
ENSG00000183454	GRIN2A PPI subnetwork	0.000142	<0.05	KCNJ4 (6.0)	CAMKV (4.9)	CPLX2 (4.7)	SCN8A (4.6)	BSN (4.2)	SLC12A5 (4.1)	AKAP5 (3.9)	MCHR1 (3.8)	NRXN1 (3.7)	AK5 (3.6)
ENSG00000105426	PTPRS PPI subnetwork	0.000144	<0.05	KIF21A (3.4)	ODZ2 (3.4)	MPPED2 (3.1)	ENSG00000183470 (3.1)	VAMP2 (2.9)	USP34 (2.8)	ZFAT (2.8)	ZNF462 (2.8)	PMM1 (2.6)	LRRC17 (2.6)
MP:0001402	hypoactivity	0.000144	<0.05	GPR6 (5.1)	ST18 (4.5)	ZNF536 (4.3)	ADCY5 (4.0)	DRD2 (4.0)	DLG2 (3.9)	TEF (3.6)	GNAO1 (3.4)	CNNM2 (3.4)	CAMKV (3.3)
ENSG00000135999	EPC2 PPI subnetwork	0.000146	<0.05	CCDC61 (4.3)	LRWD1 (3.6)	PRKRIP1 (3.6)	KIAA1267 (3.4)	CCDC12 (3.4)	SETDB1 (3.3)	EPC2 (3.2)	ENSA (3.1)	ARMC10 (3.1)	ALKBH4 (3.0)
MP:0006074	abnormal retinal rod bipolar cell morphology	0.000148	<0.05	ENSG00000248550 (5.8)	GNAT1 (5.2)	ENSG00000254377 (4.9)	OTX2 (4.1)	CAMKV (3.9)	AJAP1 (3.8)	GNAT2 (3.8)	GRIA1 (3.7)	CSDC2 (3.6)	ROBO2 (3.6)
MP:0001392	abnormal locomotor behavior	0.000149	<0.05	NRXN3 (4.4)	TEF (4.3)	SLC12A5 (4.1)	CPLX2 (3.9)	C18orf42 (3.7)	TMEM145 (3.7)	XKR6 (3.6)	BSN (3.6)	CBLN1 (3.6)	RIMS1 (3.4)
ENSG00000196504	PRPF40A PPI subnetwork	0.000152	<0.05	FAM193A (4.2)	EP300 (4.2)	SF3B4 (4.2)	PRPF3 (4.1)	UBAP2L (4.1)	DHX38 (4.1)	USP19 (3.9)	ATXN2 (3.9)	SCAF11 (3.8)	RBM14 (3.6)
GO:0043197	dendritic spine	0.000153	<0.05	KCNJ4 (6.6)	CAMKV (5.7)	RASL10B (5.3)	BSN (4.9)	ZNF365 (4.9)	CALN1 (4.7)	GPR6 (4.5)	AK5 (4.3)	GNG7 (4.3)	RIMS1 (4.2)
GO:0044309	neuron spine	0.000153	<0.05	KCNJ4 (6.6)	CAMKV (5.7)	RASL10B (5.3)	BSN (4.9)	ZNF365 (4.9)	CALN1 (4.7)	GPR6 (4.5)	AK5 (4.3)	GNG7 (4.3)	RIMS1 (4.2)
ENSG00000130119	GNL3L PPI subnetwork	0.000153	<0.05	ARFGAP2 (3.5)	PSMC3 (3.4)	SHISA5 (3.4)	USP4 (3.3)	PSMB7 (3.3)	UQCRC1 (3.3)	ENSG00000213693 (3.2)	YIPF4 (3.2)	USP19 (3.1)	APEH (3.1)
ENSG00000126583	PRKCG PPI subnetwork	0.000156	<0.05	KCNJ4 (5.0)	SLC12A5 (4.1)	CPLX2 (3.8)	PREPL (3.8)	CHRM4 (3.6)	CAMKV (3.6)	SCN8A (3.5)	LINGO3 (3.4)	YWHAZ (3.4)	RPRML (3.4)
MP:0010053	decreased grip strength	0.000157	<0.05	RAPSN (3.5)	EIF4G3 (3.4)	MAP4 (3.3)	ANK2 (3.1)	ACTN3 (3.1)	AAK1 (3.1)	LAMB2 (3.0)	CPEB3 (2.9)	CSMD1 (2.8)	HDAC4 (2.8)
REACTOME_SIGNALING_BY_EGFR_IN_CANCER	REACTOME_SIGNALING_BY_EGFR_IN_CANCER	0.000157	<0.05	STUB1 (3.7)	DNM2 (3.4)	RGS7BP (3.4)	ARHGAP1 (3.3)	PPP3CA (2.9)	FOXP1 (2.9)	DIP2C (2.8)	CIC (2.8)	PLEKHM2 (2.7)	CAMK2D (2.7)
ENSG00000105173	CCNE1 PPI subnetwork	0.000168	<0.05	EXOC4 (4.0)	RBM5 (3.7)	HP1BP3 (3.2)	RBBP6 (3.1)	TLE1 (3.0)	SOX6 (3.0)	KIAA1267 (3.0)	KBTBD2 (2.9)	CUX1 (2.8)	EP300 (2.8)
ENSG00000147246	HTR2C PPI subnetwork	0.000175	<0.05	WDR72 (3.4)	C11orf58 (3.2)	INHBC (2.9)	ANKRD45 (2.9)	CELF1 (2.8)	CAMKV (2.8)	C11orf46 (2.8)	FOXP1-IT1 (2.7)	ENSG00000241956 (2.7)	GPR6 (2.6)
GO:0060041	retina development in camera-type eye	0.00018	<0.05	GNAT1 (6.6)	GNAT2 (6.5)	ENSG00000254377 (6.0)	ENSG00000248550 (5.2)	OTX2 (4.9)	PCDH15 (4.5)	SIX6 (4.4)	LINC00461 (4.0)	ENSG00000250341 (3.7)	KLHL1 (3.3)
ENSG00000150086	GRIN2B PPI subnetwork	0.000185	<0.05	KCNJ4 (5.4)	CPLX2 (4.6)	SCN8A (4.5)	CAMKV (4.4)	SLC12A5 (4.1)	BSN (4.0)	ZNF365 (3.8)	AK5 (3.7)	AKAP5 (3.7)	SPTBN2 (3.7)
MP:0001360	abnormal social investigation	0.000189	<0.05	RIMS1 (4.3)	ACCN1 (4.1)	CSPG5 (3.8)	C1QL1 (3.7)	CBLN1 (3.6)	TMEM145 (3.6)	MYO16 (3.5)	NOVA2 (3.4)	GRM7 (3.2)	AAK1 (3.1)
GO:0070603	SWI/SNF-type complex	0.000189	<0.05	RAD54L2 (4.1)	RBM15B (4.1)	CUX1 (4.0)	SMARCC1 (3.9)	RPRD2 (3.7)	RBM6 (3.4)	ZC3H7B (3.2)	TIA1 (3.1)	R3HDM2 (3.1)	EP300 (3.1)
ENSG00000091831	ESR1 PPI subnetwork	0.00019	<0.05	TNRC6B (4.9)	RPRD2 (3.7)	SCAF11 (3.7)	SRSF9 (3.7)	FAM193A (3.6)	CIC (3.4)	PER1 (3.3)	ATXN2 (3.3)	EP300 (3.1)	PCBP1 (3.1)
REACTOME_SIGNALING_BY_EGFR	REACTOME_SIGNALING_BY_EGFR	0.000192	<0.05	RGS7BP (3.5)	STUB1 (3.4)	ARHGAP1 (3.3)	DNM2 (3.0)	PPP3CA (3.0)	DIP2C (2.9)	FOXP1 (2.9)	CAMK2D (2.8)	CIC (2.7)	ENSG00000157837 (2.7)
GO:0050804	regulation of synaptic transmission	0.000192	<0.05	TMEM145 (4.6)	RPH3A (4.2)	CALN1 (4.0)	GPR26 (4.0)	GPR75 (3.7)	CNTNAP5 (3.7)	RHBDL1 (3.6)	DIRAS1 (3.6)	GRM2 (3.5)	RGS7BP (3.5)
ENSG00000138083	SIX3 PPI subnetwork	0.000195	<0.05	NPY (4.1)	APOBEC4 (3.6)	DTNA (3.5)	HMGCLL1 (3.4)	ELAVL2 (3.3)	LIN52 (3.3)	ZNF536 (3.2)	ST18 (3.1)	FOXP2 (2.9)	ROBO2 (2.9)
MP:0006092	abnormal olfactory neuron morphology	0.000197	<0.05	ENSG00000234715 (4.8)	SYT16 (3.7)	LMO3 (3.5)	SEMA6D (3.5)	PPM1E (3.3)	ENSG00000183470 (3.2)	ENSG00000257718 (3.1)	LRRC17 (3.0)	DNAJC12 (2.9)	MAPT (2.9)
ENSG00000146535	GNA12 PPI subnetwork	0.00021	<0.05	GRK6 (3.2)	PTK2B (3.1)	SPI1 (3.1)	ARPC5 (2.9)	YWHAB (2.9)	GNAI2 (2.9)	DGKZ (2.9)	DEDD2 (2.9)	YWHAZ (2.8)	BLK (2.8)
MP:0004275	abnormal postnatal subventricular zone morphology	0.000215	<0.05	MYO16 (4.3)	LINC00461 (4.2)	C8orf49 (4.2)	ZNF536 (3.9)	EPHA5 (3.6)	MAPT (3.3)	C18orf42 (3.2)	ZMYND10 (3.1)	CBLN1 (2.9)	LMO3 (2.9)
ENSG00000164418	GRIK2 PPI subnetwork	0.000217	<0.05	KCNJ4 (4.7)	DGKG (4.7)	CPLX2 (4.5)	YWHAZ (4.3)	BSN (4.2)	SCN8A (4.0)	CHRM4 (4.0)	PREPL (3.8)	SPTBN2 (3.8)	CAMKV (3.7)
MP:0003910	decreased eating behavior	0.000219	<0.05	AVPR1A (4.0)	GHSR (3.7)	ENSG00000250377 (3.6)	NOVA2 (3.3)	CHRM4 (3.3)	SLC45A1 (3.1)	FSHB (3.1)	MTNR1B (3.0)	C16orf86 (3.0)	PELI3 (2.9)
MP:0002041	increased pituitary adenoma incidence	0.000221	<0.05	FSHB (8.7)	SIX6 (6.3)	C20orf26 (4.3)	GPR6 (3.6)	TMIE (3.5)	ALKBH4 (3.0)	YIPF4 (3.0)	THAP11 (3.0)	HP1BP3 (3.0)	ADCY5 (2.8)
MP:0002784	abnormal Sertoli cell morphology	0.000228	<0.05	C8orf49 (6.9)	FSHR (6.8)	BOLL (4.2)	CSDC2 (4.1)	DPEP3 (3.5)	SMC1B (3.5)	ZNF536 (3.3)	IQCF1 (3.3)	IQCF2 (3.2)	PHF7 (3.0)
ENSG00000117676	RPS6KA1 PPI subnetwork	0.000229	<0.05	PER1 (6.9)	TOB2 (4.2)	COQ10B (3.9)	ERRFI1 (3.4)	RC3H1 (3.3)	RHOT2 (3.2)	TNRC6B (3.0)	PER2 (2.7)	PDE4B (2.7)	SOCS4 (2.7)
GO:0016568	chromatin modification	0.000236	<0.05	ARID2 (4.5)	RPRD2 (4.3)	EPC2 (4.2)	EP300 (4.1)	KIAA1267 (4.0)	INO80D (4.0)	ELF2 (3.9)	SIRT1 (3.8)	EHMT1 (3.7)	SETD2 (3.7)
MP:0006072	abnormal retinal apoptosis	0.000238	<0.05	GNAT1 (6.9)	GNAT2 (6.2)	SIX6 (5.0)	CELA2B (4.3)	ENSG00000254377 (4.3)	PER1 (4.0)	KLHL1 (3.7)	OTX2 (3.6)	PCBP4 (3.2)	CTRL (3.2)
ENSG00000150672	DLG2 PPI subnetwork	0.000239	<0.05	SCN8A (4.9)	DLG2 (4.2)	RPH3A (3.7)	RIMS1 (3.7)	BSN (3.7)	CALN1 (3.6)	NRXN1 (3.6)	NOVA2 (3.6)	PPM1L (3.6)	DIRAS1 (3.4)
ENSG00000144852	NR1I2 PPI subnetwork	0.000241	<0.05	FSHB (8.3)	RPS6KB1 (4.6)	TUBD1 (4.3)	SIX6 (4.1)	CALCOCO2 (3.8)	RNFT1 (3.6)	RNF43 (3.1)	CYB561 (3.0)	DENND1A (2.9)	EPC2 (2.8)
MP:0003212	increased susceptibility to age related obesity	0.000243	<0.05	ENSG00000255496 (4.5)	BDNF-AS1 (3.9)	ST18 (3.8)	SIX6 (3.4)	GPR6 (3.3)	CAMKV (3.3)	ENSG00000170091 (3.1)	SLC18A2 (2.9)	C18orf42 (2.8)	WDR72 (2.8)
ENSG00000159216	RUNX1 PPI subnetwork	0.000245	<0.05	HDAC4 (4.1)	TNRC6B (4.0)	TRIB2 (3.9)	RAD54L2 (3.6)	RPRD2 (3.6)	MLL2 (3.6)	FAM193A (3.2)	ARID2 (3.2)	ATXN2 (3.2)	R3HDM2 (3.1)
ENSG00000143933	CALM2 PPI subnetwork	0.000247	<0.05	GRIA1 (3.7)	PPP3CA (3.6)	ANK3 (3.5)	CAMKV (3.4)	CPLX2 (3.4)	SLC12A5 (3.4)	YWHAB (3.1)	MSRA (3.1)	MEF2C (3.1)	SYPL2 (3.1)
ENSG00000160014	CALM3 PPI subnetwork	0.000247	<0.05	GRIA1 (3.7)	PPP3CA (3.6)	ANK3 (3.5)	CAMKV (3.4)	CPLX2 (3.4)	SLC12A5 (3.4)	YWHAB (3.1)	MSRA (3.1)	MEF2C (3.1)	SYPL2 (3.1)
ENSG00000198668	CALM1 PPI subnetwork	0.000247	<0.05	GRIA1 (3.7)	PPP3CA (3.6)	ANK3 (3.5)	CAMKV (3.4)	CPLX2 (3.4)	SLC12A5 (3.4)	YWHAB (3.1)	MSRA (3.1)	MEF2C (3.1)	SYPL2 (3.1)
ENSG00000128245	YWHAH PPI subnetwork	0.000249	<0.05	INADL (3.2)	CUX1 (3.2)	PAFAH1B3 (3.2)	TRIM37 (3.0)	AVL9 (3.0)	SYNE2 (2.9)	RPRD2 (2.8)	YWHAZ (2.7)	USP7 (2.7)	PPP3CA (2.7)
ENSG00000010030	ETV7 PPI subnetwork	0.000249	<0.05	SIX1 (3.5)	ABL2 (3.4)	TLE4 (3.2)	FOXP1-IT1 (3.2)	CXXC4 (3.2)	ETV1 (3.1)	LRRTM4 (3.0)	GRK6 (2.9)	EP300 (2.9)	NPC1 (2.8)
GO:0004402	histone acetyltransferase activity	0.000249	<0.05	EPC2 (6.4)	SIRT1 (4.6)	FAM193A (4.5)	C2orf42 (4.1)	TBC1D5 (4.0)	ZFP91 (4.0)	RPRD2 (3.8)	INO80D (3.6)	QRICH1 (3.6)	CTCF (3.6)
MP:0002207	abnormal long term potentiation	0.000251	<0.05	CSPG5 (5.3)	CAMKV (4.9)	GRIA1 (4.9)	SEPT3 (4.6)	MYO16 (4.6)	KCNJ4 (4.0)	NOVA2 (3.9)	CALN1 (3.5)	NKX2-2 (3.5)	CA10 (3.5)
GO:0043198	dendritic shaft	0.000252	<0.05	GPR26 (4.6)	LMO3 (4.2)	GPR62 (4.2)	CDH8 (4.1)	CADM2 (3.9)	RGS7BP (3.8)	PDE8B (3.7)	SCN8A (3.7)	CAMKV (3.7)	SV2A (3.7)
GO:0045211	postsynaptic membrane	0.000253	<0.05	SCN8A (4.9)	MCHR1 (4.9)	CDH8 (4.8)	ACCN1 (4.7)	KCNJ4 (4.7)	CADM2 (4.7)	CALN1 (4.6)	BSN (4.5)	GPR26 (4.4)	SLC12A5 (4.4)
ENSG00000110092	CCND1 PPI subnetwork	0.000259	<0.05	GADD45G (4.0)	FBXL3 (3.4)	BIRC6 (3.2)	C18orf42 (3.1)	MIR21 (3.1)	DDB2 (3.0)	NFATC3 (3.0)	ENSG00000246379 (2.9)	XPO1 (2.8)	ELF2 (2.7)
GO:0030426	growth cone	0.00026	<0.05	ELAVL2 (4.6)	ENSG00000170091 (4.1)	NRXN1 (4.1)	SEPT3 (4.0)	INA (3.9)	CELF4 (3.8)	ANK2 (3.7)	DUSP26 (3.7)	MAPT (3.5)	CSPG5 (3.5)
ENSG00000167083	GNGT2 PPI subnetwork	0.000266	<0.05	GNAT2 (4.2)	ENSG00000254377 (3.9)	CABP1 (3.8)	TMEM145 (3.7)	ATP1A3 (3.4)	GNAT1 (3.3)	ENSG00000258586 (3.1)	FAM196A (3.0)	CPLX2 (3.0)	RIMS1 (2.9)
GO:0007269	neurotransmitter secretion	0.000267	<0.05	TMEM145 (5.3)	CELSR3 (4.5)	RHBDL1 (4.2)	GRM2 (4.2)	CELF4 (4.1)	PELI3 (3.9)	CABP1 (3.9)	ATP1A3 (3.8)	RPH3A (3.8)	ELAVL2 (3.8)
MP:0000864	abnormal cerebellum vermis morphology	0.000272	<0.05	CBLN1 (6.8)	LINC00461 (6.1)	OTX2 (5.6)	ST18 (5.4)	C18orf42 (5.1)	RFX4 (5.0)	SHOX2 (4.9)	MDGA1 (4.7)	FAM167A (3.8)	ZNF536 (3.7)
ENSG00000074047	GLI2 PPI subnetwork	0.000273	<0.05	ZNF618 (3.8)	ZNF521 (3.6)	CBLN1 (3.5)	TNRC6B (3.2)	ARID2 (3.1)	KDM5A (2.9)	ENSG00000249231 (2.9)	LCORL (2.6)	OTX2 (2.6)	C18orf42 (2.6)
ENSG00000082175	PGR PPI subnetwork	0.000276	<0.05	ZBTB16 (6.4)	PER1 (5.8)	CUX1 (4.4)	WDR82 (3.5)	PPP2R2D (3.4)	C1orf51 (3.3)	TROVE2 (3.3)	FAM193A (3.2)	ATXN2 (3.0)	EP300 (3.0)
REACTOME_INSULIN_SYNTHESIS_AND_PROCESSING	REACTOME_INSULIN_SYNTHESIS_AND_PROCESSING	0.000285	<0.05	PCSK2 (6.1)	NKX2-2 (4.6)	CELA2B (4.5)	CPLX2 (3.3)	ST18 (3.2)	HMGCLL1 (3.2)	ATE1 (3.2)	RGS7 (3.2)	NOL4 (3.1)	ZNF365 (3.1)
ENSG00000107295	SH3GL2 PPI subnetwork	0.000287	<0.05	SPTBN2 (3.7)	GRIK5 (3.6)	CELF4 (3.4)	AK5 (3.4)	SLC12A5 (3.2)	SEPT3 (3.1)	PCSK2 (3.1)	ATP1A3 (2.9)	ACCN1 (2.9)	INA (2.9)
ENSG00000172794	RAB37 PPI subnetwork	0.000295	<0.05	SLC12A5 (4.6)	BSN (4.1)	CPLX2 (3.8)	DOCK3 (3.5)	CAMKV (3.5)	LMO3 (3.5)	ATP1A3 (3.4)	CELF4 (3.3)	SEPT3 (3.2)	PCSK2 (3.2)
ENSG00000066117	SMARCD1 PPI subnetwork	0.0003	<0.05	SMARCC1 (4.0)	ARMC10 (3.8)	WDR6 (3.7)	HIST2H2BE (3.6)	RBM15B (3.6)	MEIS1 (3.5)	CTBP1 (3.5)	FAM193A (3.3)	CTCF (3.3)	SRSF9 (3.2)
GO:0030427	site of polarized growth	0.0003	<0.05	ELAVL2 (4.5)	ENSG00000170091 (4.0)	NRXN1 (4.0)	SEPT3 (4.0)	INA (3.8)	CELF4 (3.8)	DUSP26 (3.7)	ANK2 (3.6)	CSPG5 (3.5)	MAPT (3.5)
MP:0009750	impaired behavioral response to addictive substance	0.000303	<0.05	GPR6 (4.8)	ADCY5 (4.7)	NOVA2 (4.1)	CHRM4 (4.0)	DRD2 (4.0)	DIRAS1 (3.9)	LINGO3 (3.8)	LMO3 (3.5)	DLG2 (3.5)	RASL10B (3.4)
MP:0000812	abnormal dentate gyrus morphology	0.000329	<0.05	EPHA5 (4.9)	OTX2 (3.8)	TCF4 (3.7)	ENSG00000250377 (3.6)	ENSG00000255496 (3.5)	NOVA2 (3.5)	LINC00461 (3.4)	KIAA1841 (3.4)	SIX6 (3.3)	NRXN1 (3.1)
GO:0016358	dendrite development	0.00033	<0.05	EPHA5 (5.9)	ENSG00000250846 (4.3)	GRM7 (4.1)	GPR26 (3.5)	HTR6 (3.4)	SEPT3 (3.3)	CALN1 (3.3)	GRIA1 (3.2)	ELAVL2 (3.2)	SMPD3 (3.1)
MP:0001433	polyphagia	0.000335	<0.05	CELA2B (6.8)	CTRL (6.3)	NKX2-2 (4.9)	DNAJC12 (4.2)	NOL4 (4.2)	PCSK2 (4.1)	VIP (3.3)	RASD1 (3.2)	OXTR (3.2)	MYO16 (3.0)
REACTOME_ADP_SIGNALLING_THROUGH_P2Y_PURINOCEPTOR_1	REACTOME_ADP_SIGNALLING_THROUGH_P2Y_PURINOCEPTOR_1	0.000335	<0.05	ENSG00000241732 (6.5)	C3orf54 (4.1)	GNAT2 (3.9)	GNAT1 (3.9)	SIX6 (3.6)	ENSG00000248550 (3.6)	LGSN (3.4)	ENSG00000254377 (3.1)	LINC00473 (3.0)	VAMP3 (3.0)
MP:0003862	decreased aggression towards males	0.000341	<0.05	ENSG00000170091 (3.8)	GPR6 (3.8)	NRXN3 (3.7)	FSHR (3.7)	RASL10B (3.6)	SV2A (3.5)	IQCF5-AS1 (3.2)	FSHB (3.1)	XKR6 (3.1)	SLC18A2 (3.0)
MP:0005241	abnormal retinal ganglion layer morphology	0.000345	<0.05	OTX2 (5.5)	NKX2-2 (5.1)	ENSG00000254377 (4.4)	ST18 (4.2)	CELA2B (4.0)	RHBDL3 (4.0)	NOL4 (3.9)	CSPG5 (3.7)	C14orf39 (3.6)	CTRL (3.3)
GO:0003712	transcription cofactor activity	0.00036	<0.05	RPRD2 (4.6)	KIAA1267 (4.3)	EPC2 (4.0)	ZNF574 (4.0)	FAM193A (3.9)	CIC (3.9)	SIRT1 (3.8)	TOB2 (3.6)	ERF (3.5)	SF3B4 (3.4)
ENSG00000196470	SIAH1 PPI subnetwork	0.00036	<0.05	MLL2 (3.9)	HSPD1 (3.8)	FOXP4 (3.5)	DYNLL1 (3.2)	SEMA6A (3.1)	KIAA1841 (3.1)	MTRF1L (3.0)	AHSA2 (3.0)	EFNA5 (3.0)	AUTS2 (2.9)
GO:0019208	phosphatase regulator activity	0.000362	<0.05	PDZD8 (3.4)	GPR6 (3.4)	FAM83B (3.4)	UBXN2A (3.1)	PPM1B (3.1)	R3HDM2 (3.0)	GNG7 (3.0)	YWHAZ (3.0)	ADCY5 (3.0)	RABGAP1L (2.9)
MP:0001475	reduced long term depression	0.000364	<0.05	KCNJ4 (5.3)	GPR61 (4.5)	NOVA2 (4.5)	RPH3A (4.0)	RIMS1 (3.9)	NRXN1 (3.8)	GRIA1 (3.8)	MYO16 (3.6)	ENSG00000247828 (3.6)	CAMKV (3.4)
GO:0003713	transcription coactivator activity	0.000375	<0.05	RPRD2 (4.9)	FAM193A (4.5)	KIAA1267 (4.4)	SF3B4 (4.3)	EPC2 (4.2)	ARID2 (3.8)	RBM4B (3.5)	EP300 (3.5)	SIRT1 (3.5)	ZNF574 (3.4)
ENSG00000078399	HOXA9 PPI subnetwork	0.000377	<0.05	MEIS1 (5.3)	ZNF521 (4.1)	RARB (3.7)	PER1 (3.6)	TTC28 (3.6)	MPPED2 (3.6)	RUNX1T1 (3.2)	GPR6 (3.2)	FAM193A (3.2)	MSI2 (3.1)
ENSG00000148468	FAM171A1 PPI subnetwork	0.000387	<0.05	SLC12A5 (4.6)	CAMKV (4.4)	BSN (4.3)	KCNJ4 (4.2)	CABP1 (4.0)	SH2D5 (3.9)	R3HDM1 (3.8)	CPLX2 (3.7)	SCN8A (3.7)	DIRAS1 (3.6)
KEGG_LONG_TERM_POTENTIATION	KEGG_LONG_TERM_POTENTIATION	0.000387	<0.05	PPP3CA (4.5)	SCN8A (3.8)	CAMKV (3.7)	DGKZ (3.6)	SLC12A5 (3.5)	CPLX2 (3.5)	FOXP1 (3.4)	DLG2 (3.4)	AK5 (3.3)	DTNA (3.2)
MP:0001923	reduced female fertility	0.000388	<0.05	FBXW12 (3.9)	HNF4G (3.8)	PER3 (3.7)	RELN (3.1)	LINC00473 (3.0)	HDAC4 (2.9)	TEF (2.9)	RNF43 (2.9)	CBLN1 (2.8)	BICC1 (2.8)
ENSG00000179036	ENSG00000179036 PPI subnetwork	0.000389	<0.05	CABP1 (3.9)	COPZ1 (3.7)	GOLPH3L (3.7)	ATP1A3 (3.4)	TMEM145 (3.3)	MADD (3.3)	ENSA (3.2)	USP33 (3.2)	ENSG00000233137 (3.0)	GNAI3 (3.0)
MP:0004994	abnormal brain wave pattern	0.00039	<0.05	SCN8A (5.3)	SLC12A5 (5.1)	RPH3A (4.9)	NRXN3 (4.7)	NRXN1 (4.5)	CABP1 (4.4)	KCNB2 (4.2)	DIRAS1 (4.1)	BSN (4.0)	GNAO1 (3.9)
REACTOME_EGFR_DOWNREGULATION	REACTOME_EGFR_DOWNREGULATION	0.000392	<0.05	DNM2 (3.4)	DENND1A (3.2)	DPEP3 (3.1)	ETV1 (3.0)	CLTC (2.9)	RGL1 (2.9)	GSK3A (2.9)	ARHGAP1 (2.7)	MAEA (2.6)	AP2B1 (2.6)
MP:0003059	decreased insulin secretion	0.000395	<0.05	PCSK2 (6.4)	NKX2-2 (6.1)	NOL4 (4.4)	CELA2B (4.4)	TMEM145 (4.2)	GHSR (4.1)	CYB561 (4.0)	ST18 (4.0)	GCH1 (3.9)	DNAJC12 (3.6)
ENSG00000101160	CTSZ PPI subnetwork	0.000396	<0.05	ARFGAP2 (3.5)	ENSG00000248309 (3.5)	PSMB7 (3.4)	SHISA5 (3.3)	PSMC3 (3.2)	YIPF4 (3.2)	UQCRC1 (3.2)	ASB7 (3.1)	MOB4 (3.0)	APEH (3.0)
ENSG00000163875	MEAF6 PPI subnetwork	0.000397	<0.05	HIST2H2BE (9.5)	EPC2 (3.5)	ARMC10 (3.3)	INO80D (3.2)	RBM4B (2.9)	CCDC12 (2.9)	SUPT4H1 (2.9)	ENSG00000203394 (2.8)	PRKRIP1 (2.8)	ENSA (2.7)
ENSG00000198604	BAZ1A PPI subnetwork	0.000398	<0.05	HDHD2 (3.5)	PDE8B (3.2)	IER3IP1 (3.0)	ENSG00000231327 (2.9)	KCNB2 (2.9)	ENSG00000218896 (2.9)	CCDC90B (2.9)	NFATC3 (2.9)	ENSG00000233137 (2.9)	CXXC4 (2.9)
ENSG00000136931	NR5A1 PPI subnetwork	0.000399	<0.05	C8orf49 (4.0)	NKX2-2 (3.4)	CSDC2 (3.4)	SIX6 (3.2)	MLK7-AS1 (3.2)	GADD45G (3.1)	SOX6 (3.1)	FBXL3 (3.0)	TCF4 (3.0)	NAPEPLD (2.9)
GO:0016585	chromatin remodeling complex	0.000401	<0.05	RPRD2 (5.1)	SMARCC1 (5.1)	CCDC12 (4.6)	EP300 (4.1)	CTCF (4.0)	RBM15B (3.9)	ARID2 (3.9)	CIC (3.8)	RAD54L2 (3.7)	SRSF9 (3.7)
GO:0022029	telencephalon cell migration	0.000403	<0.05	LMO3 (4.8)	C16orf78 (4.5)	FOXP2 (3.8)	LINC00324 (3.3)	TACR1 (3.3)	ROBO2 (3.3)	ANKRD45 (3.1)	ENSG00000214770 (3.0)	ENSG00000234715 (3.0)	KIF21A (2.9)
ENSG00000139515	PDX1 PPI subnetwork	0.000409	<0.05	MEIS1 (4.3)	LCT (4.2)	HNF4G (3.8)	CTRL (3.7)	UBA7 (3.6)	PPM1B (3.5)	CELA2B (3.4)	ST18 (3.0)	NKX2-2 (3.0)	KCNU1 (2.9)
ENSG00000117153	KLHL12 PPI subnetwork	0.00041	<0.05	PPM1A (4.8)	RERE (3.4)	ZNF318 (3.4)	PSKH1 (3.2)	DHX40 (3.1)	ENSG00000234028 (3.1)	PPM1B (3.0)	HERC4 (3.0)	ELF2 (2.9)	USP34 (2.9)
ENSG00000168807	SNTB2 PPI subnetwork	0.000418	<0.05	RASL10B (3.5)	ACTN3 (3.4)	SLC8A1 (3.2)	TEF (3.2)	GRM2 (3.0)	CAMK2D (3.0)	DAG1 (3.0)	ATP1A3 (2.9)	RNF123 (2.8)	STH (2.8)
GO:0021895	cerebral cortex neuron differentiation	0.000423	<0.05	LMO3 (5.3)	GPR6 (3.8)	ENSG00000224849 (3.8)	C13orf16 (3.6)	NOL4 (3.5)	CCDC87 (3.5)	LGSN (3.4)	AKAP5 (3.4)	C16orf78 (3.4)	SLC9A11 (3.3)
ENSG00000127527	EPS15L1 PPI subnetwork	0.000426	<0.05	ENSG00000241732 (3.4)	NPAS2 (3.0)	RGL1 (2.9)	DENND1A (2.9)	TLE4 (2.8)	ZFAT (2.6)	CLTC (2.6)	C12orf51 (2.6)	MTMR4 (2.5)	SPTBN2 (2.5)
MP:0001447	abnormal nest building behavior	0.000427	<0.05	SCN8A (4.8)	NRXN1 (4.3)	GPR26 (4.3)	ELAVL2 (4.2)	KCNB2 (3.9)	RGS7BP (3.7)	DLG2 (3.7)	RPRML (3.4)	ENSG00000216347 (3.4)	AKAP5 (3.3)
GO:0000123	histone acetyltransferase complex	0.00043	<0.05	SIRT1 (5.9)	EPC2 (5.6)	FAM193A (5.0)	C2orf42 (4.7)	KBTBD4 (4.3)	RBM4B (4.0)	CTCF (4.0)	ELF2 (3.9)	KIAA1267 (3.9)	INO80D (3.9)
ENSG00000161647	MPP3 PPI subnetwork	0.000437	<0.05	ST18 (4.3)	CELF4 (3.9)	SLC12A5 (3.4)	GFAP (3.2)	ENSG00000170091 (3.2)	SV2A (3.2)	CBLN1 (3.1)	INA (3.1)	ENSG00000203739 (2.9)	ZNF536 (2.9)
MP:0003651	abnormal axon outgrowth	0.000455	<0.05	INA (4.5)	ELAVL2 (4.1)	ZNF536 (3.5)	SPTBN2 (3.4)	SEMA3B (3.1)	SEMA6A (3.1)	LRFN5 (3.0)	PNMAL1 (2.9)	CELF4 (2.9)	GNAO1 (2.9)
GO:0000989	transcription factor binding transcription factor activity	0.000459	<0.05	RPRD2 (4.5)	KIAA1267 (4.2)	ZNF574 (4.1)	EPC2 (3.9)	CIC (3.8)	TOB2 (3.8)	FAM193A (3.7)	ERF (3.6)	SIRT1 (3.6)	SF3B4 (3.4)
MP:0002790	decreased circulating follicle stimulating hormone level	0.00046	<0.05	FSHB (9.3)	SIX6 (7.2)	GHSR (5.7)	TMIE (3.5)	RFX4 (3.3)	PARD6A (3.2)	C8orf49 (3.2)	MTNR1B (3.0)	C14orf39 (3.0)	TDH (3.0)
MP:0005266	abnormal metabolism	0.000468	<0.05	CAMP (4.4)	NPAS2 (4.0)	HP (3.8)	ALDH6A1 (3.4)	FSHB (3.3)	CYP2A6 (3.2)	GPR6 (3.2)	NOL4 (3.1)	SIX6 (2.9)	SLC25A47 (2.8)
MP:0001513	limb grasping	0.000477	<0.05	ANK2 (4.6)	ZNF536 (4.4)	MEGF8 (3.8)	NRXN1 (3.8)	RPH3A (3.7)	NRXN3 (3.5)	ELAVL2 (3.3)	MAPT (3.3)	AAK1 (3.3)	RGS7BP (3.2)
MP:0001449	abnormal learning/ memory	0.000478	<0.05	ARNTL (4.4)	SLC18A2 (3.6)	KCNJ4 (3.6)	AAK1 (3.4)	MCHR1 (3.4)	NOVA2 (3.2)	LINGO3 (3.2)	MGST1 (3.1)	TANC2 (3.0)	CHRM4 (3.0)
ENSG00000148400	NOTCH1 PPI subnetwork	0.00048	<0.05	TRIB2 (3.2)	RHBDL3 (3.1)	NAB1 (3.0)	ZFP91 (2.8)	EPHA5 (2.7)	KDM5A (2.7)	ASXL1 (2.7)	ZC3H7B (2.7)	USP34 (2.7)	SIX6 (2.7)
ENSG00000077522	ACTN2 PPI subnetwork	0.000481	<0.05	PREPL (4.2)	KCNJ4 (3.9)	SCN8A (3.8)	CPLX2 (3.8)	MEF2C (3.7)	YWHAZ (3.6)	YWHAB (3.5)	NEXN (3.4)	AKAP5 (3.2)	CAMKV (3.2)
ENSG00000181991	MRPS11 PPI subnetwork	0.000483	<0.05	USP4 (3.6)	SHISA5 (3.5)	ARFGAP2 (3.5)	YIPF4 (3.5)	PSMB7 (3.4)	PSMC3 (3.4)	APH1A (3.3)	APEH (3.3)	ENSG00000248309 (3.2)	RHOA (3.2)
ENSG00000176884	GRIN1 PPI subnetwork	0.000489	<0.05	KCNJ4 (6.1)	CAMKV (4.7)	SLC12A5 (4.5)	BSN (4.3)	NOVA2 (4.2)	CPLX2 (4.1)	SCN8A (4.1)	MCHR1 (3.9)	PREPL (3.7)	RPH3A (3.7)
MP:0001529	abnormal vocalization	0.000495	<0.05	ADCY5 (5.2)	FDFT1 (4.0)	GPR6 (4.0)	GNG7 (3.8)	MCHR1 (3.6)	GRIK5 (3.5)	XKR6 (3.4)	ENSG00000186235 (3.2)	PDE8B (3.1)	GNAO1 (3.1)
ENSG00000007372	PAX6 PPI subnetwork	0.000498	<0.05	LINC00461 (4.8)	OTX2 (4.8)	SIX6 (4.7)	DENND1A (3.8)	SLC7A6 (3.2)	CELSR3 (2.9)	DRD2 (2.9)	NKX2-2 (2.9)	ENSG00000247828 (2.8)	SOX5 (2.7)
ENSG00000184185	KCNJ12 PPI subnetwork	0.000504	<0.05	COL21A1 (3.3)	ANK3 (3.3)	RASL10B (3.2)	C11orf46 (3.0)	PPPDE2 (2.8)	SCN8A (2.8)	AVL9 (2.7)	RIMS1 (2.7)	CAMKMT (2.6)	DLG2 (2.6)
ENSG00000197312	DDI2 PPI subnetwork	0.000532	<0.05	C3orf71 (3.2)	RSRC1 (3.0)	PLEKHM2 (2.8)	C18orf42 (2.8)	ENSG00000257218 (2.7)	SLC10A7 (2.7)	DRD3 (2.7)	METTL22 (2.6)	ASB7 (2.6)	PHF7 (2.4)
MP:0000951	sporadic seizures	0.000537	<0.05	CAMKV (5.4)	KCNB2 (5.0)	ST18 (4.6)	BSN (4.6)	ZNF536 (4.3)	CELF4 (3.9)	PTK2B (3.8)	ENSG00000170091 (3.7)	ENSG00000250377 (3.5)	CELSR3 (3.5)
ENSG00000175029	CTBP2 PPI subnetwork	0.00054	<0.05	FAM193A (3.6)	MARCH5 (3.2)	AMBRA1 (3.1)	RPRD2 (3.1)	CRY1 (2.9)	ATAD2B (2.9)	ZNF618 (2.9)	FOXP4 (2.9)	SHB (2.8)	TOB2 (2.8)
ENSG00000151067	CACNA1C PPI subnetwork	0.000542	<0.05	CPLX2 (4.3)	CAMK2D (4.1)	KCNJ4 (4.0)	PPP3CA (3.8)	CELF4 (3.7)	DLG2 (3.6)	NRXN1 (3.5)	BSN (3.4)	GNAO1 (3.4)	ZNF365 (3.3)
ENSG00000133710	SPINK5 PPI subnetwork	0.000546	<0.05	CELF4 (5.1)	SLC12A5 (5.0)	CABP1 (4.5)	GFAP (4.4)	ATP1A3 (4.3)	INA (4.1)	RIMS1 (4.1)	BSN (3.9)	NRXN3 (3.8)	CPLX2 (3.7)
REACTOME_RAS_ACTIVATION_UOPN_CA2_INFUX_THROUGH_NMDA_RECEPTOR	REACTOME_RAS_ACTIVATION_UOPN_CA2_INFUX_THROUGH_NMDA_RECEPTOR	0.000548	<0.05	BSN (5.6)	KCNJ4 (4.8)	SLC12A5 (4.7)	CPLX2 (4.4)	CAMKV (4.4)	RHBDL1 (4.2)	ZNF365 (4.2)	GRM2 (4.1)	SCN8A (4.0)	CABP1 (3.9)
GO:0043679	axon terminus	0.000559	<0.05	VIP (5.1)	NPY (4.9)	ACCN1 (4.7)	ENSG00000170091 (4.5)	SV2A (4.4)	C1QL1 (4.3)	CHRM4 (4.3)	PCSK2 (3.8)	MCHR1 (3.6)	HTR6 (3.6)
GO:0004725	protein tyrosine phosphatase activity	0.000566	<0.05	ASB1 (4.4)	OTUD7B (4.0)	LINC00473 (3.2)	ANKRD44 (3.1)	KLHL18 (3.1)	ABL2 (2.9)	MADD (2.9)	GRK6 (2.8)	CRIP3 (2.8)	C11orf63 (2.6)
GO:0021514	ventral spinal cord interneuron differentiation	0.000569	<0.05	ENSG00000196777 (4.1)	GHSR (3.8)	C9orf163 (3.8)	KCNU1 (3.6)	HMGCLL1 (3.6)	ENSG00000230454 (3.5)	ENSG00000233593 (3.2)	ENSG00000224911 (3.1)	RFX4 (3.0)	ENSG00000251676 (3.0)
MP:0008415	abnormal neurite morphology	0.00057	<0.05	LPHN2 (4.4)	KLHL29 (3.8)	LINC00461 (3.7)	ENSG00000254377 (3.7)	ROBO2 (3.7)	SEMA6A (3.5)	SEMA6D (3.4)	AUTS2 (3.4)	RHBDL3 (3.3)	ENSG00000170091 (3.1)
KEGG_GAP_JUNCTION	KEGG_GAP_JUNCTION	0.00057	<0.05	GPR6 (5.2)	SGIP1 (4.0)	ENSG00000218896 (3.9)	AKAP5 (3.6)	FOXP1 (3.6)	CAMKV (3.3)	CALN1 (3.3)	RGS7BP (3.2)	DLG2 (3.1)	SLC12A5 (3.0)
ENSG00000153208	MERTK PPI subnetwork	0.000573	<0.05	PLA2G15 (5.0)	CPNE8 (3.4)	RGL1 (3.3)	SH3BP2 (3.2)	GNG7 (3.1)	PCYOX1 (3.0)	LPHN2 (2.9)	AASS (2.8)	PHACTR1 (2.8)	UBE2E2 (2.7)
REACTOME_DEPOLARIZATION_OF_THE_PRESYNAPTIC_TERMINAL_TRIGGERS_THE_OPENING_OF_CALCIUM_CHANNELS	REACTOME_DEPOLARIZATION_OF_THE_PRESYNAPTIC_TERMINAL_TRIGGERS_THE_OPENING_OF_CALCIUM_CHANNELS	0.000579	<0.05	RGS7 (4.5)	CELF4 (4.0)	GNAO1 (3.9)	SCN8A (3.8)	KCNB2 (3.8)	KIF17 (3.7)	CPEB3 (3.7)	GRIK5 (3.6)	C1QTNF4 (3.6)	BSN (3.6)
GO:0019888	protein phosphatase regulator activity	0.000582	<0.05	UBXN2A (3.9)	GPR6 (3.7)	YWHAZ (3.4)	WDR82 (3.3)	FAM83B (3.1)	SYNE2 (3.0)	GNG7 (2.9)	RASL10B (2.8)	PPM1B (2.7)	MAPK1IP1L (2.7)
ENSG00000155974	GRIP1 PPI subnetwork	0.000592	<0.05	CADM2 (4.2)	LRRTM4 (4.1)	ALCAM (3.8)	ACCN1 (3.8)	NOVA2 (3.6)	FAM5C (3.5)	LRFN5 (3.3)	KIRREL3 (3.2)	NRXN3 (3.2)	AJAP1 (3.1)
MP:0001505	hunched posture	0.000593	<0.05	SLC12A5 (3.3)	GPC5 (3.2)	CDH8 (3.2)	LAMB2 (3.0)	CAMK2D (2.9)	SHOX2 (2.9)	GRIA1 (2.9)	KIRREL3 (2.7)	GPR6 (2.7)	ADCY5 (2.7)
MP:0002761	abnormal hippocampal mossy fiber morphology	0.000593	<0.05	LINC00461 (5.5)	CELSR3 (5.0)	NOVA2 (4.7)	MAPT (4.2)	BCL11A (4.0)	ENSG00000250377 (4.0)	SEPT3 (3.7)	LMO3 (3.7)	ELAVL2 (3.5)	GNAO1 (3.2)
ENSG00000131558	EXOC4 PPI subnetwork	0.000602	<0.05	AVL9 (4.3)	MAP4 (3.0)	ARPC5 (2.9)	ATE1 (2.8)	ENSG00000250377 (2.8)	YWHAB (2.7)	CLTC (2.7)	NCKIPSD (2.7)	CUL1 (2.6)	GPR26 (2.6)
GO:0043967	histone H4 acetylation	0.000603	<0.05	KIAA1267 (4.4)	EPC2 (3.9)	ARMC10 (3.8)	C2orf42 (3.5)	LINC00470 (3.4)	ENSG00000254556 (3.3)	ENSG00000225399 (3.2)	RP9 (3.1)	INO80D (3.1)	CRIPAK (3.1)
MP:0001306	small lens	0.000603	<0.05	SIX6 (4.1)	GNAT1 (3.7)	LINC00461 (3.7)	ENSG00000254377 (3.2)	CRIM1 (3.1)	ZNF536 (2.9)	TOX3 (2.9)	GLYCTK-AS1 (2.8)	CA14 (2.7)	RARB (2.7)
ENSG00000005249	PRKAR2B PPI subnetwork	0.000607	<0.05	KCNJ4 (5.9)	CPLX2 (4.8)	CAMKV (4.8)	BSN (4.6)	ADCY5 (4.5)	SLC12A5 (4.1)	PREPL (4.0)	SCN8A (3.9)	ATP1A3 (3.7)	PDE8B (3.6)
ENSG00000168283	BMI1 PPI subnetwork	0.00062	<0.05	TROVE2 (5.1)	ELF2 (4.7)	EPC2 (3.6)	TIA1 (3.4)	LCORL (3.4)	FAM193A (3.3)	FUBP1 (3.2)	RBM15B (3.1)	GLYCTK-AS1 (3.0)	TOB2 (3.0)
ENSG00000166501	PRKCB PPI subnetwork	0.000622	<0.05	MAP4 (4.0)	SLC12A5 (3.9)	RGS7BP (3.6)	KCNJ4 (3.6)	CAMKV (3.3)	CPLX2 (3.2)	LINGO3 (3.1)	BSN (3.1)	MEF2C (3.0)	ANK3 (3.0)
GO:0006325	chromatin organization	0.000625	<0.05	ARID2 (4.4)	ENSG00000203394 (4.3)	HIST2H2BE (4.2)	RPRD2 (3.6)	EP300 (3.5)	KIAA1267 (3.5)	INO80D (3.4)	EPC2 (3.4)	RBM4B (3.3)	ELF2 (3.3)
GO:0000988	protein binding transcription factor activity	0.000626	<0.05	RPRD2 (4.6)	KIAA1267 (4.2)	EPC2 (3.9)	ZNF574 (3.9)	ERF (3.7)	TOB2 (3.7)	CIC (3.7)	FAM193A (3.7)	SIRT1 (3.5)	IER5L (3.4)
GO:0031201	SNARE complex	0.000626	<0.05	TMEM145 (5.0)	GOSR2 (3.8)	ATG13 (3.7)	COPZ1 (3.6)	CCS (3.3)	CABP1 (3.3)	CPLX2 (3.2)	CELSR3 (3.1)	GSK3A (3.0)	TCTA (3.0)
GO:0044306	neuron projection terminus	0.000632	<0.05	ACCN1 (5.0)	VIP (4.9)	NPY (4.8)	SV2A (4.7)	ENSG00000170091 (4.4)	PCSK2 (4.1)	C1QL1 (4.0)	RHBDL1 (4.0)	CHRM4 (4.0)	TMEM145 (4.0)
ENSG00000115306	SPTBN1 PPI subnetwork	0.000633	<0.05	YWHAB (4.6)	YWHAZ (4.3)	MKL1 (4.3)	ARPC5 (3.9)	PDLIM7 (3.5)	ZC3H7B (3.2)	PTK2B (2.9)	RHOA (2.8)	FOXP1 (2.8)	KCNJ4 (2.8)
REACTOME_ACTIVATION_OF_NMDA_RECEPTOR_UPON_GLUTAMATE_BINDING_AND_POSTSYNAPTIC_EVENTS	REACTOME_ACTIVATION_OF_NMDA_RECEPTOR_UPON_GLUTAMATE_BINDING_AND_POSTSYNAPTIC_EVENTS	0.000636	<0.05	BSN (5.2)	SCN8A (4.7)	AKAP5 (4.5)	GRIA1 (4.4)	SGIP1 (4.2)	PPP3CA (3.9)	CPLX2 (3.8)	RGS7 (3.8)	NRXN1 (3.7)	GPR26 (3.6)
GO:0045664	regulation of neuron differentiation	0.00064	<0.05	RFX4 (4.6)	LINC00461 (4.3)	KHDRBS3 (3.6)	KIRREL3 (3.6)	C14orf64 (3.6)	RHBDL3 (3.5)	ELAVL2 (3.3)	KIF21A (3.2)	PCBP4 (3.2)	ZNF462 (3.1)
ENSG00000078018	MAP2 PPI subnetwork	0.000641	<0.05	KCNJ4 (5.6)	BSN (4.9)	CPLX2 (4.7)	CAMKV (4.4)	PREPL (4.2)	SCN8A (4.0)	YWHAZ (4.0)	SLC12A5 (3.9)	ATP1A3 (3.9)	PPP3CA (3.8)
ENSG00000170743	SYT9 PPI subnetwork	0.000645	<0.05	PCSK2 (5.0)	CABP1 (4.5)	CPLX2 (4.5)	BSN (4.1)	INA (4.1)	ELAVL2 (4.1)	RIMS1 (4.1)	ATP1A3 (4.0)	GNAO1 (3.9)	MAPT (3.8)
GO:0030276	clathrin binding	0.000656	<0.05	DRD2 (3.7)	ENSG00000170091 (3.4)	SLC45A1 (3.3)	INA (3.1)	MPPED2 (3.0)	MAPT (2.9)	AMIGO1 (2.7)	C1QTNF4 (2.7)	FOXP2 (2.7)	FSHB (2.6)
ENSG00000111424	VDR PPI subnetwork	0.000656	<0.05	EP300 (5.2)	CUX1 (4.6)	TNRC6B (4.3)	RPRD2 (4.2)	KDM5A (4.0)	SCAF11 (4.0)	CTCF (3.9)	FSHB (3.8)	BIRC6 (3.7)	FAM193A (3.6)
REACTOME_ACETYLCHOLINE_NEUROTRANSMITTER_RELEASE_CYCLE	REACTOME_ACETYLCHOLINE_NEUROTRANSMITTER_RELEASE_CYCLE	0.000658	<0.05	ATP1A3 (6.4)	VIP (5.4)	TMEM145 (5.1)	SLC12A5 (5.1)	UTS2 (5.0)	ELAVL2 (4.9)	ENSG00000170091 (4.7)	CPLX2 (4.5)	BEGAIN (4.5)	INA (4.5)
GO:0005245	voltage-gated calcium channel activity	0.000659	<0.05	STAC3 (5.2)	ACCN1 (5.1)	ACTN3 (4.9)	RGS7 (4.3)	GRIK5 (4.2)	LINGO3 (4.0)	GRM2 (4.0)	BSN (3.7)	SYPL2 (3.6)	CELSR3 (3.5)
ENSG00000196712	NF1 PPI subnetwork	0.000661	<0.05	KCNJ4 (5.7)	CPLX2 (4.4)	CAMKV (4.4)	YWHAZ (4.2)	SPTBN2 (4.0)	BSN (4.0)	SLC12A5 (3.9)	SCN8A (3.8)	PREPL (3.7)	CHRM4 (3.5)
ENSG00000145864	GABRB2 PPI subnetwork	0.000667	<0.05	GPC5 (6.3)	NRXN1 (5.5)	SLC12A5 (5.3)	CBLN1 (5.2)	CALN1 (4.7)	LMO3 (4.6)	LRFN5 (4.6)	RIMS1 (4.6)	CADM2 (4.5)	GPR6 (4.5)
GO:0021885	forebrain cell migration	0.000673	<0.05	LMO3 (4.8)	C16orf78 (4.4)	LINC00324 (3.7)	FOXP2 (3.6)	ROBO2 (3.4)	ANKRD45 (3.3)	TACR1 (3.3)	SOX5 (3.1)	KIF21A (3.1)	ENSG00000234715 (2.9)
GO:0001504	neurotransmitter uptake	0.000673	<0.05	ENSG00000237435 (4.6)	SLC9A11 (4.4)	ENSG00000251335 (3.7)	CAMTA1 (3.7)	ASB1 (3.4)	CNTNAP5 (3.3)	ENSG00000234653 (3.2)	ENSG00000170091 (3.2)	KLHL1 (3.2)	GNG7 (3.2)
ENSG00000120616	EPC1 PPI subnetwork	0.000678	<0.05	PRKRIP1 (3.9)	LRWD1 (3.6)	CUL1 (3.5)	ARMC10 (3.5)	ALKBH4 (3.4)	SETDB1 (3.4)	PAFAH1B3 (3.3)	RP9 (3.3)	CCDC61 (3.3)	ADAM1 (3.2)
GO:0004435	phosphatidylinositol phospholipase C activity	0.000699	<0.05	VIP (4.8)	SGIP1 (4.1)	WDR72 (3.5)	PDE8B (3.3)	SLC18A2 (3.1)	NPY (2.7)	ENSG00000233723 (2.6)	ENSG00000224792 (2.6)	ENSG00000236827 (2.6)	CSMD1 (2.5)
GO:0003682	chromatin binding	0.00071	<0.05	RPRD2 (3.8)	SCAF11 (3.8)	KIAA1267 (3.4)	SMARCC1 (3.4)	FAM193A (3.3)	CTCF (3.2)	ARID2 (3.2)	FOXP4 (3.2)	CDC25A (3.1)	CXXC4 (3.1)
ENSG00000134138	MEIS2 PPI subnetwork	0.00071	<0.05	MEIS1 (7.5)	ROBO2 (4.7)	NKX2-2 (4.4)	LINC00461 (3.5)	ZNF618 (3.2)	SHOX2 (3.2)	ZNF521 (3.2)	RARB (3.1)	ENSG00000233593 (3.1)	KIF16B (3.1)
GO:0004721	phosphoprotein phosphatase activity	0.000726	<0.05	PPM1B (4.4)	PRKAR2A (3.5)	ASB1 (3.4)	GRK6 (3.4)	PER2 (3.1)	PPM1A (3.1)	OTUD7B (3.1)	TRIB2 (3.1)	ARIH2 (2.9)	SIX1 (2.8)
ENSG00000137841	PLCB2 PPI subnetwork	0.000736	<0.05	STIM2 (3.7)	PPM1B (3.3)	UBA7 (3.3)	CSNK1G3 (3.2)	HNF4G (3.2)	AK5 (3.2)	DGKZ (3.1)	LCT (3.0)	ANK3 (3.0)	PPP3CA (2.9)
GO:0021761	limbic system development	0.000745	<0.05	SOX5 (4.3)	ENSG00000225493 (4.0)	ENSG00000250377 (4.0)	LMO3 (3.8)	ENSG00000250846 (3.7)	ENSG00000247828 (3.6)	FSHR (3.6)	OTX2 (3.4)	ENSG00000224849 (3.3)	GPR26 (3.3)
MP:0008948	decreased neuron number	0.000752	<0.05	ZNF536 (5.1)	ST18 (5.0)	PPM1E (3.9)	NKX2-2 (3.6)	OTX2 (3.6)	KLHL29 (3.5)	SHOX2 (3.4)	PDE1C (3.4)	LINC00461 (3.3)	INA (3.3)
ENSG00000047056	WDR37 PPI subnetwork	0.000761	<0.05	INA (4.1)	SLC12A5 (4.0)	ATP1A3 (3.6)	C1QTNF4 (3.6)	PCSK2 (3.5)	CELF4 (3.5)	GRIK5 (3.4)	BSN (3.4)	SPTBN2 (3.3)	CAMKV (3.3)
ENSG00000182621	PLCB1 PPI subnetwork	0.000771	<0.05	KCNJ4 (5.1)	CPLX2 (4.4)	BSN (4.3)	DGKG (4.0)	RGS7BP (3.8)	CABP1 (3.8)	PREPL (3.8)	PPP3CA (3.8)	CHRM4 (3.8)	SCN8A (3.7)
MP:0003633	abnormal nervous system physiology	0.000776	<0.05	GFAP (4.1)	SV2A (3.9)	ENSG00000170091 (3.7)	GNAO1 (3.6)	RPH3A (3.6)	PCSK2 (3.6)	BSN (3.6)	GPR26 (3.5)	GRM7 (3.4)	NRXN1 (3.4)
MP:0001290	delayed eyelid opening	0.00079	<0.05	GPC6 (3.6)	ZNF462 (3.6)	CYP2A6 (3.4)	ENSG00000254235 (3.1)	BDNF-AS1 (3.1)	NRXN3 (2.7)	AASS (2.5)	LCT (2.5)	LCAT (2.5)	TAT (2.5)
ENSG00000087460	GNAS PPI subnetwork	0.000795	<0.05	DRD2 (4.7)	PDE8B (3.9)	GPR62 (3.7)	CHRM4 (3.5)	KCNJ4 (3.4)	MYO16 (3.4)	GPR6 (3.4)	NPY (3.2)	DLG2 (3.1)	GRM2 (3.1)
ENSG00000206557	TRIM71 PPI subnetwork	0.000805	<0.05	ARFGAP2 (4.0)	YIPF4 (3.7)	SHISA5 (3.7)	APH1A (3.6)	ILKAP (3.5)	USP4 (3.3)	USP19 (3.2)	APEH (3.1)	CCDC51 (3.1)	PSMC3 (3.1)
GO:0048168	regulation of neuronal synaptic plasticity	0.000814	<0.05	SYT16 (4.5)	TMEM145 (4.5)	GNG7 (4.1)	LINC00470 (3.9)	NOVA2 (3.7)	CAMKV (3.6)	CHRM4 (3.6)	RASL10B (3.6)	RPH3A (3.6)	GPR62 (3.5)
MP:0001154	seminiferous tubule degeneration	0.000831	<0.05	GKAP1 (3.9)	PPP2R2D (3.0)	ENSG00000224738 (3.0)	TAF5 (3.0)	ENSG00000233153 (2.9)	ATP11B (2.9)	ENSG00000231327 (2.9)	ENSG00000228201 (2.8)	PHF7 (2.7)	ASB7 (2.7)
GO:0048709	oligodendrocyte differentiation	0.000833	<0.05	NKX2-2 (4.8)	RFTN2 (4.4)	CHADL (4.0)	SOX6 (3.6)	ENSG00000246334 (3.5)	PCDH15 (3.4)	RFX4 (3.4)	SOX5 (3.2)	GPR62 (3.1)	RHBDL3 (3.1)
ENSG00000108231	LGI1 PPI subnetwork	0.000839	<0.05	SLC12A5 (4.7)	CELF4 (4.5)	CABP1 (4.2)	CPLX2 (4.2)	ATP1A3 (4.2)	BSN (3.9)	NRXN1 (3.8)	ENSG00000170091 (3.7)	INA (3.7)	TMEM145 (3.4)
ENSG00000159788	RGS12 PPI subnetwork	0.000845	<0.05	CAPZA1 (3.8)	KCNJ4 (3.8)	GRK6 (3.7)	AK5 (3.4)	MOV10 (3.2)	CAMKV (3.1)	GRIK5 (3.1)	KIF17 (3.0)	PPP2R4 (2.9)	DENND2C (2.9)
MP:0011086	partial postnatal lethality	0.000847	<0.05	SEMA6D (4.1)	SEMA6A (3.9)	SEMA3F (3.7)	IER5L (3.3)	TCF4 (3.3)	MEIS1 (3.2)	TFAP2B (3.1)	TTC28 (3.1)	ETV1 (3.0)	EFNA5 (3.0)
ENSG00000142168	SOD1 PPI subnetwork	0.00086	<0.05	PCSK2 (4.1)	RGS7 (3.9)	CELF4 (3.9)	GCH1 (3.7)	ENSG00000170091 (3.5)	HSPD1 (3.4)	DYNLL1 (3.4)	TMEM145 (3.3)	NOL4 (3.2)	NPY (3.1)
ENSG00000164080	RAD54L2 PPI subnetwork	0.000865	<0.05	ST18 (4.4)	CELSR3 (3.6)	NME6 (3.6)	SEPT3 (3.5)	EFNA5 (3.4)	ODZ2 (3.4)	ELAVL2 (3.1)	RFX4 (3.1)	GNAO1 (3.0)	TFAP2B (2.9)
GO:0048813	dendrite morphogenesis	0.000871	<0.05	CELSR3 (4.3)	HTR6 (4.0)	RHBDL1 (3.7)	XKR6 (3.4)	SLC45A1 (3.3)	GPR61 (3.3)	ENSG00000250846 (3.2)	EPHA5 (3.2)	NOVA2 (3.0)	TANC2 (3.0)
REACTOME_NGF_SIGNALLING_VIA_TRKA_FROM_THE_PLASMA_MEMBRANE	REACTOME_NGF_SIGNALLING_VIA_TRKA_FROM_THE_PLASMA_MEMBRANE	0.000875	<0.05	PPP3CA (3.9)	PLEKHM2 (3.8)	BAP1 (3.6)	STUB1 (3.1)	PPP2R4 (3.1)	TWF2 (3.1)	DGKZ (3.0)	YWHAB (2.8)	CPLX2 (2.8)	GNAI2 (2.8)
MP:0001454	abnormal cued conditioning behavior	0.000883	<0.05	GRIA1 (4.9)	GPR26 (4.4)	NPY (4.1)	DGKG (3.7)	CAMKV (3.7)	ENSG00000170091 (3.5)	CHRM4 (3.5)	GNG7 (3.5)	SGIP1 (3.5)	DOCK3 (3.4)
REACTOME_SIGNAL_AMPLIFICATION	REACTOME_SIGNAL_AMPLIFICATION	0.000888	<0.05	ENSG00000241732 (6.1)	C3orf54 (5.1)	GNAT2 (4.1)	VAMP3 (3.7)	SIX6 (3.2)	LINC00473 (3.2)	GNAT1 (3.2)	P2RY14 (2.8)	ENSG00000248550 (2.8)	TMEM145 (2.8)
ENSG00000022355	GABRA1 PPI subnetwork	0.00089	<0.05	GPC5 (6.4)	NRXN1 (5.6)	CBLN1 (5.5)	SLC12A5 (5.3)	GPR6 (5.0)	GRIA1 (4.8)	CALN1 (4.6)	LRFN5 (4.5)	C18orf42 (4.2)	DLG2 (4.1)
GO:0001754	eye photoreceptor cell differentiation	0.000898	<0.05	ENSG00000254377 (7.5)	ENSG00000248550 (7.0)	GNAT2 (6.5)	GNAT1 (5.9)	SIX6 (4.0)	PCDH15 (3.9)	OTX2 (3.7)	CADM2 (3.5)	KLHL1 (3.3)	LINC00461 (3.2)
MP:0004792	abnormal synaptic vesicle number	0.000904	<0.05	BSN (6.2)	CELF4 (5.3)	CELSR3 (5.2)	INA (5.1)	RPH3A (5.1)	NRXN1 (4.7)	CABP1 (4.7)	SV2A (4.7)	ELAVL2 (4.6)	SLC12A5 (4.6)
MP:0002885	abnormal AMPA-mediated synaptic currents	0.000915	<0.05	LRRTM4 (5.0)	C1QL1 (4.7)	CADM2 (4.7)	CSPG5 (4.7)	ZNF365 (4.4)	NOVA2 (4.1)	CHRM4 (3.9)	FAM5C (3.8)	GPR26 (3.8)	CA10 (3.6)
MP:0005120	decreased circulating growth hormone level	0.000917	<0.05	FSHB (5.8)	ST18 (4.4)	SIX6 (4.1)	PCSK2 (4.1)	NOL4 (4.0)	CELSR3 (3.7)	GPR6 (3.6)	BEGAIN (3.0)	CHRM4 (2.9)	NKX2-2 (2.9)
ENSG00000073584	SMARCE1 PPI subnetwork	0.000923	<0.05	RAD54L2 (4.5)	EP300 (4.4)	SMARCC1 (4.3)	CUX1 (4.2)	SCAF11 (3.9)	RPRD2 (3.8)	RBM15B (3.8)	TRANK1 (3.4)	QRICH1 (3.3)	R3HDM2 (3.2)
ENSG00000131759	RARA PPI subnetwork	0.000926	<0.05	CUX1 (4.6)	ARNTL (4.0)	EP300 (4.0)	PER1 (4.0)	DENND1A (3.9)	EPC2 (3.8)	TNRC6B (3.8)	RBBP6 (3.2)	ASB7 (3.1)	C12orf51 (3.1)
ENSG00000155511	GRIA1 PPI subnetwork	0.000933	<0.05	CADM2 (5.1)	ZNF365 (4.5)	LRRTM4 (4.4)	CA10 (3.9)	FAM5C (3.8)	PCDH9 (3.8)	DTNA (3.5)	PCDH15 (3.1)	ENSG00000170091 (3.1)	SCN8A (3.1)
REACTOME_GABA_A_RECEPTOR_ACTIVATION	REACTOME_GABA_A_RECEPTOR_ACTIVATION	0.000934	<0.05	CBLN1 (6.1)	NRXN1 (5.8)	SLC12A5 (5.5)	GRIA1 (5.0)	GPC5 (5.0)	CDH8 (5.0)	LRFN5 (4.9)	LMO3 (4.9)	ELAVL2 (4.8)	RIMS1 (4.7)
GO:0048592	eye morphogenesis	0.000939	<0.05	ENSG00000254377 (6.2)	ENSG00000248550 (5.7)	GNAT1 (5.5)	OTX2 (4.6)	SIX6 (4.5)	TRPM3 (4.2)	GNAT2 (4.0)	LINC00461 (3.5)	TFAP2B (3.4)	ENSG00000250846 (2.9)
ENSG00000051128	HOMER3 PPI subnetwork	0.00094	<0.05	GPR75 (4.3)	DGKG (4.0)	GRM7 (3.8)	ST18 (3.8)	CSMD1 (3.6)	DIP2C (3.5)	EPHA5 (3.4)	LMO3 (3.2)	MCHR1 (3.1)	ODZ2 (3.1)
GO:0050773	regulation of dendrite development	0.000943	<0.05	HTR6 (4.2)	PLXNA4 (3.5)	RHBDL1 (3.5)	EPHA5 (3.4)	XKR6 (3.4)	FOXP2 (3.2)	DIAPH3-AS1 (2.9)	DIRAS1 (2.9)	RASL10B (2.9)	SMPD3 (2.9)
ENSG00000086232	EIF2AK1 PPI subnetwork	0.000944	<0.05	HSPD1 (5.3)	DNAJB4 (4.4)	ARIH2 (3.4)	DEDD2 (3.3)	DENND2C (2.9)	ENSG00000091436 (2.9)	CPEB3 (2.9)	USP33 (2.7)	DYNLL1 (2.6)	RHOT2 (2.6)
ENSG00000152822	GRM1 PPI subnetwork	0.000955	<0.05	KCNJ4 (5.7)	DGKG (4.4)	BSN (4.3)	SCN8A (4.2)	CHRM4 (4.1)	CPLX2 (4.0)	CAMKV (3.9)	YWHAZ (3.9)	LINGO3 (3.9)	PREPL (3.8)
GO:0046879	hormone secretion	0.000958	<0.05	GHSR (5.4)	NOL4 (4.0)	ENSG00000254936 (4.0)	ENSG00000254556 (3.9)	PCSK2 (3.7)	NPY (3.5)	ANKRD36BP2 (3.1)	ENSG00000196777 (3.1)	DRD3 (3.0)	ENSG00000197727 (3.0)
ENSG00000153807	ENSG00000153807 PPI subnetwork	0.000961	<0.05	ATAD2B (3.3)	CIR1 (3.0)	USP7 (2.9)	RERE (2.7)	METTL22 (2.7)	ENSG00000246792 (2.6)	TAF5 (2.6)	ZNF318 (2.6)	KIRREL3 (2.6)	CSDC2 (2.6)
GO:0021879	forebrain neuron differentiation	0.000964	<0.05	RAB9BP1 (5.8)	FOXP2 (3.9)	ENSG00000258776 (3.9)	LMO3 (3.9)	RFX4 (3.6)	LINC00461 (3.4)	SOX5 (3.2)	ZNF462 (3.1)	ST18 (3.0)	PCBP1-AS1 (2.9)
REACTOME_SIGNALLING_BY_NGF	REACTOME_SIGNALLING_BY_NGF	0.000969	<0.05	PLEKHM2 (3.7)	BAP1 (3.7)	PTK2B (3.6)	GNAI2 (3.2)	PPP3CA (3.1)	DGKZ (3.0)	TWF2 (3.0)	ARHGAP1 (3.0)	MKL1 (2.9)	GRK6 (2.9)
GO:0035267	NuA4 histone acetyltransferase complex	0.000969	<0.05	EPC2 (4.2)	CCDC61 (3.8)	CCDC12 (3.8)	C2orf42 (3.8)	RBM4B (3.6)	LRWD1 (3.6)	PMPCB (3.4)	ARMC10 (3.4)	HDHD2 (3.3)	INO80D (3.2)
ENSG00000163681	SLMAP PPI subnetwork	0.000998	<0.05	NMD3 (3.9)	FBXL3 (3.5)	ATP11B (3.5)	GPR6 (3.3)	MZT1 (3.2)	RBM5 (3.2)	ENSG00000227946 (3.1)	MTRF1L (3.0)	MOB4 (2.9)	DRD2 (2.8)
MP:0000875	abnormal cerebellar Purkinje cell layer	0.00103	<0.05	LPHN2 (4.9)	ROBO2 (4.0)	ZNF521 (3.6)	MYO16 (3.6)	NRXN1 (3.6)	PCDH9 (3.6)	DLG2 (3.4)	AAK1 (3.4)	MDFIC (3.2)	VIP (3.2)
ENSG00000137825	ITPKA PPI subnetwork	0.00103	<0.05	KCNJ4 (5.2)	CPLX2 (4.6)	CAMKV (4.5)	DGKG (4.4)	BSN (4.2)	PREPL (4.1)	CHRM4 (4.0)	GRIA1 (4.0)	SCN8A (3.9)	PPP3CA (3.8)
GO:0003690	double-stranded DNA binding	0.00104	<0.05	FOXP1 (3.8)	GATA4 (3.4)	TLE1 (3.4)	PER3 (3.3)	GADD45G (3.3)	PER2 (3.2)	PER1 (3.1)	HORMAD1 (2.9)	RARB (2.8)	SCAF11 (2.7)
ENSG00000145723	GIN1 PPI subnetwork	0.00104	<0.05	C11orf58 (3.8)	YIPF4 (3.7)	SHISA5 (3.6)	APH1A (3.6)	CACYBP (3.5)	ARFGAP2 (3.2)	CDC73 (3.2)	ILKAP (3.1)	SF3B4 (3.0)	TIA1 (3.0)
GO:0030252	growth hormone secretion	0.00104	<0.05	FSHB (4.8)	ENSG00000256746 (4.0)	C18orf62 (3.8)	ESPNL (3.4)	APOBEC4 (3.2)	ENSG00000236772 (3.2)	GHSR (3.2)	KLHL1 (3.1)	CLRN1-AS1 (3.0)	SLC7A6OS (3.0)
GO:0060341	regulation of cellular localization	0.00106	<0.05	ENSG00000254936 (3.6)	KCNB2 (3.4)	DRD3 (3.2)	ENSG00000196777 (3.0)	PCSK2 (3.0)	KLHL1 (2.9)	ENSG00000197727 (2.8)	GPR75 (2.8)	GHSR (2.7)	KIRREL3 (2.6)
ENSG00000183337	BCOR PPI subnetwork	0.00107	<0.05	TROVE2 (4.1)	ARID2 (3.4)	ATP11B (3.3)	DENND1A (3.2)	RBM15B (3.2)	ELF2 (3.2)	CTBP1 (3.0)	ATE1 (3.0)	ZBTB1 (3.0)	UNC119B (2.9)
GO:0008170	N-methyltransferase activity	0.00109	<0.05	RPRD2 (4.3)	SETDB1 (4.2)	TARS2 (4.0)	SETD2 (3.7)	IFRD2 (3.7)	KLHL20 (3.6)	QTRT1 (3.4)	NISCH (3.4)	RERE (3.4)	SMARCC1 (3.3)
MP:0004263	abnormal limb posture	0.00109	<0.05	RHBDL3 (3.6)	C11orf96 (3.6)	RUNX1T1 (3.5)	ANK2 (3.1)	ROBO2 (3.0)	PHACTR1 (3.0)	RGS7BP (2.9)	KCNB2 (2.8)	C1orf51 (2.8)	KLHL29 (2.8)
MP:0003461	abnormal response to novel object	0.00109	<0.05	LINC00461 (4.1)	VIP (4.0)	SYT16 (3.8)	NRXN1 (3.6)	NOL4 (3.2)	BNIP3 (3.1)	CNTN5 (3.0)	TRPS1 (3.0)	ENSG00000247828 (3.0)	LMO3 (2.9)
ENSG00000160844	GATS PPI subnetwork	0.00111	<0.05	CCDC12 (4.9)	EPC2 (4.0)	KIAA1267 (3.7)	SETDB1 (3.6)	BAP1 (3.4)	ENSG00000227946 (3.4)	ATXN7L2 (3.2)	MON1A (3.2)	PRKRIP1 (3.2)	DUS3L (3.2)
ENSG00000198728	LDB1 PPI subnetwork	0.00111	<0.05	BCL11A (6.8)	NFE2 (6.2)	MEIS1 (4.0)	SLC18A2 (4.0)	C3orf54 (3.6)	NPY (3.3)	MEF2C (3.1)	TOX (2.8)	MPPED2 (2.8)	AUTS2 (2.8)
GO:0032279	asymmetric synapse	0.00112	<0.05	KCNJ4 (6.5)	LRRTM4 (5.2)	MCHR1 (5.1)	PDE8B (4.6)	LMO3 (4.6)	SGIP1 (4.4)	CSMD1 (4.3)	SCN8A (4.1)	NPY (4.0)	GRIA1 (4.0)
REACTOME_SIGNALING_BY_CONSTITUTIVELY_ACTIVE_EGFR	REACTOME_SIGNALING_BY_CONSTITUTIVELY_ACTIVE_EGFR	0.00113	<0.05	PSME4 (3.0)	KDM5A (3.0)	PITPNC1 (3.0)	ENSG00000226122 (2.9)	ENSG00000241956 (2.9)	DENND2C (2.9)	PGPEP1 (2.8)	SESN3 (2.8)	SEMA6A (2.7)	ENSG00000234028 (2.7)
ENSG00000114026	OGG1 PPI subnetwork	0.00114	<0.05	DDB2 (4.2)	WDR6 (3.5)	C16orf48 (3.2)	RANBP10 (3.2)	ENSG00000170091 (3.0)	SLC7A6OS (2.8)	NUDT21 (2.8)	GKAP1 (2.7)	BCAS2 (2.7)	PCGF6 (2.7)
ENSG00000073969	NSF PPI subnetwork	0.00114	<0.05	KCNJ4 (3.8)	PREPL (3.7)	CPLX2 (3.5)	AK5 (3.3)	DOCK3 (3.2)	VAMP2 (3.1)	CABP1 (3.1)	CLTC (3.0)	YWHAZ (3.0)	CAMKV (3.0)
MP:0008143	abnormal dendrite morphology	0.00114	<0.05	ENSG00000255496 (4.3)	NOVA2 (3.9)	AK5 (3.6)	ODZ2 (3.6)	GRM2 (3.4)	MAPT (3.4)	BDNF-AS1 (3.3)	ATP1A3 (3.2)	LINC00461 (3.1)	EPHA5 (3.0)
ENSG00000198576	ARC PPI subnetwork	0.00115	<0.05	KCNJ4 (5.4)	PREPL (4.4)	YWHAZ (4.1)	CPLX2 (4.0)	PPP3CA (3.9)	CHRM4 (3.9)	DGKG (3.8)	DLG2 (3.6)	BSN (3.5)	TEF (3.5)
REACTOME_GAB1_SIGNALOSOME	REACTOME_GAB1_SIGNALOSOME	0.00115	<0.05	STUB1 (4.1)	PSKH1 (4.1)	PLEKHM2 (3.5)	TMEM170B (3.2)	JMJD8 (3.1)	ARID2 (3.0)	PPM1A (2.9)	PER1 (2.8)	ARNTL (2.8)	PCGF5 (2.8)
ENSG00000102119	EMD PPI subnetwork	0.00115	<0.05	ELF2 (3.2)	LCORL (3.2)	LINC00458 (3.0)	PDLIM7 (2.9)	ILF3 (2.7)	DEDD2 (2.7)	ENSG00000244926 (2.6)	RHOA (2.6)	P4HTM (2.5)	PSMC3 (2.5)
MP:0001963	abnormal hearing physiology	0.00115	<0.05	TRPM3 (6.1)	CA14 (4.6)	ENSG00000234715 (3.7)	RELN (3.5)	RGL1 (3.5)	ANK2 (3.4)	LSAMP (3.3)	CNTN5 (3.1)	ZNF536 (3.0)	ENSG00000214401 (3.0)
MP:0003484	abnormal channel response	0.00115	<0.05	ENSG00000170091 (5.3)	CALN1 (4.9)	RGS7 (4.2)	PCSK2 (4.1)	GPR6 (4.1)	SEPT3 (4.0)	C1QL1 (4.0)	CADM2 (3.7)	RGS7BP (3.6)	BSN (3.4)
GO:0000149	SNARE binding	0.00116	<0.05	TMEM145 (5.0)	PCSK2 (4.5)	ATP1A3 (4.3)	CPLX2 (3.7)	CELF4 (3.6)	BSN (3.6)	CABP1 (3.5)	INA (3.5)	CAMTA1 (3.4)	BEGAIN (3.3)
MP:0002887	decreased susceptibility to pharmacologically induced seizures	0.00116	<0.05	GRIA1 (4.1)	DLG2 (4.1)	MYO16 (4.0)	EPHA5 (4.0)	CDH8 (3.9)	LSAMP (3.8)	ENSG00000170091 (3.8)	TFAP2B (3.7)	CSPG5 (3.7)	C1QL1 (3.5)
GO:0048511	rhythmic process	0.00117	<0.05	PER2 (4.9)	C1orf51 (4.7)	PER3 (4.3)	FBXW12 (4.0)	TEF (3.9)	GPR26 (3.9)	ENSG00000248008 (3.3)	FSHR (2.9)	ENSG00000216347 (2.9)	DIAPH3-AS1 (2.9)
MP:0004000	impaired passive avoidance behavior	0.00118	<0.05	LMO3 (3.3)	ENSG00000245482 (3.3)	CBLN1 (3.3)	DIRAS1 (3.2)	SLC12A5 (3.1)	DOCK3 (3.0)	ENSG00000248003 (3.0)	TAT (3.0)	MCHR1 (2.9)	CYP2A6 (2.9)
ENSG00000135338	LCA5 PPI subnetwork	0.00119	<0.05	SLC12A5 (4.9)	CELF4 (4.6)	CABP1 (4.2)	ATP1A3 (4.1)	CPLX2 (4.1)	NRXN1 (3.9)	BSN (3.9)	INA (3.7)	ENSG00000170091 (3.7)	GFAP (3.6)
GO:0032409	regulation of transporter activity	0.00119	<0.05	LINGO3 (3.7)	C3orf45 (3.6)	RGS7 (3.4)	ACTN3 (3.3)	C3orf18 (3.3)	ACCN1 (3.3)	KIF17 (3.2)	ENSG00000183470 (3.1)	CELSR3 (3.0)	GPR61 (3.0)
ENSG00000139132	FGD4 PPI subnetwork	0.00119	<0.05	PPP3CA (4.0)	ADCY5 (3.5)	PREPL (3.1)	CA10 (3.0)	AKAP5 (2.9)	PDE4D (2.9)	KCNJ4 (2.9)	XKR6 (2.9)	DGKG (2.8)	GRIA1 (2.8)
ENSG00000140009	ESR2 PPI subnetwork	0.0012	<0.05	TCF20 (3.8)	ATXN2 (3.5)	ASXL1 (3.5)	TNRC6B (3.3)	IER3IP1 (3.2)	C8orf12 (3.1)	FAM193A (3.0)	SLC44A2 (2.9)	RPRD2 (2.9)	CIC (2.7)
MP:0002727	decreased circulating insulin level	0.0012	<0.05	CELA2B (7.6)	CTRL (6.1)	NKX2-2 (3.7)	PCSK2 (3.6)	WDR72 (3.2)	DRD3 (3.1)	PITPNC1 (2.9)	RASD1 (2.8)	NOL4 (2.7)	VIP (2.6)
MP:0001406	abnormal gait	0.0012	<0.05	ZNF536 (4.6)	C18orf42 (4.2)	RPH3A (4.1)	NRXN1 (3.9)	NRXN3 (3.8)	ANK2 (3.8)	LSAMP (3.8)	SCN8A (3.8)	SHOX2 (3.4)	DIRAS1 (3.3)
GO:0008287	protein serine/threonine phosphatase complex	0.0012	<0.05	MARCH5 (5.0)	BAP1 (4.4)	PPM1B (4.3)	PPM1A (4.1)	SOCS4 (3.6)	PPP2R2D (3.4)	FBXL3 (3.4)	ATAD2B (3.2)	YWHAZ (3.2)	ARIH2 (3.1)
GO:0004864	protein phosphatase inhibitor activity	0.00122	<0.05	CBLN1 (3.8)	GPR6 (3.7)	BMP5 (3.6)	WDR82 (3.5)	R3HDM2 (3.3)	GIPC2 (2.9)	VAMP3 (2.7)	FAM83B (2.7)	YWHAZ (2.6)	ADCY5 (2.6)
GO:0001654	eye development	0.00122	<0.05	ENSG00000254377 (6.3)	GNAT1 (5.6)	ENSG00000248550 (5.4)	OTX2 (5.2)	SIX6 (4.6)	GNAT2 (4.1)	TRPM3 (3.9)	TFAP2B (3.9)	LINC00461 (3.5)	GLYCTK-AS1 (3.1)
ENSG00000169992	NLGN2 PPI subnetwork	0.00123	<0.05	GNAO1 (4.5)	ZC3H7B (4.4)	RPH3A (4.2)	LSAMP (4.1)	SCN8A (4.1)	RIMS1 (4.0)	C1QTNF4 (3.9)	GRIK5 (3.9)	DIRAS1 (3.8)	CNTNAP5 (3.5)
ENSG00000164061	BSN PPI subnetwork	0.00124	<0.05	BSN (4.7)	CABP1 (4.6)	SCN8A (4.4)	CAMKV (4.3)	SLC12A5 (4.2)	ATP1A3 (4.1)	CPLX2 (3.8)	AK5 (3.8)	RPRML (3.7)	SH2D5 (3.7)
GO:0007610	behavior	0.00124	<0.05	CDH8 (3.8)	GPR26 (3.7)	VIP (3.7)	LSAMP (3.7)	ENSG00000186235 (3.6)	DLG2 (3.5)	GRIA1 (3.5)	GRM7 (3.4)	EPHA5 (3.3)	KLHL1 (3.3)
REACTOME_THROMBOXANE_SIGNALLING_THROUGH_TP_RECEPTOR	REACTOME_THROMBOXANE_SIGNALLING_THROUGH_TP_RECEPTOR	0.00125	<0.05	GNAT2 (4.6)	C3orf54 (4.3)	ENSG00000248550 (4.3)	GNAT1 (4.2)	ENSG00000254377 (3.2)	SIX6 (3.1)	CA10 (3.0)	VAMP3 (2.9)	CSPG5 (2.8)	ENSG00000218896 (2.8)
ENSG00000149970	CNKSR2 PPI subnetwork	0.00125	<0.05	PTPRD (4.0)	ANK3 (3.9)	GPR26 (3.6)	RGS7BP (3.5)	SCN8A (3.3)	AKAP5 (3.1)	LMO3 (3.0)	CNTNAP5 (3.0)	FRK (3.0)	KCNJ4 (3.0)
ENSG00000151834	GABRA2 PPI subnetwork	0.00125	<0.05	CBLN1 (7.4)	GPC5 (5.6)	SLC12A5 (5.6)	NRXN1 (5.6)	CADM2 (5.4)	C18orf42 (4.9)	GRIA1 (4.8)	RIMS1 (4.8)	LRFN5 (4.7)	DLG2 (4.4)
ENSG00000204218	ENSG00000204218 PPI subnetwork	0.00125	<0.05	GNAI3 (4.7)	AVL9 (3.8)	ZFP91 (3.7)	MADD (3.1)	ZNF462 (3.1)	CAPZA1 (3.0)	MZT1 (3.0)	ALKBH4 (2.9)	ENSG00000224738 (2.9)	VAMP3 (2.9)
REACTOME_NUCLEAR_RECEPTOR_TRANSCRIPTION_PATHWAY	REACTOME_NUCLEAR_RECEPTOR_TRANSCRIPTION_PATHWAY	0.00126	<0.05	PER3 (4.3)	ENSG00000247828 (4.0)	TEF (3.7)	PER1 (3.6)	SIX6 (3.5)	C1orf51 (3.4)	GATA4 (3.3)	GNAT2 (3.1)	LINC00461 (3.1)	FSHB (3.0)
MP:0001523	impaired righting response	0.00126	<0.05	CBLN1 (5.4)	NRXN3 (5.2)	ETV1 (4.5)	SLC12A5 (4.2)	ZNF536 (4.2)	GFAP (4.2)	CALN1 (4.1)	RPH3A (4.0)	NRXN1 (3.8)	CA10 (3.8)
ENSG00000104313	EYA1 PPI subnetwork	0.00127	<0.05	SIX4 (5.6)	CXXC4 (5.5)	SIX1 (4.7)	PCBP4 (4.3)	C14orf39 (4.0)	CAMKMT (4.0)	DRD2 (3.8)	SEMA3F (3.5)	SIX6 (3.4)	TLE4 (3.4)
ENSG00000133243	BTBD2 PPI subnetwork	0.00127	<0.05	TLE4 (3.7)	PMPCB (3.4)	TCTA (3.2)	PIK3C3 (2.9)	C11orf58 (2.9)	RERE (2.9)	MTMR4 (2.8)	OTX2 (2.7)	PEX12 (2.7)	ZNF462 (2.7)
GO:0005834	heterotrimeric G-protein complex	0.00128	<0.05	DRD2 (4.3)	GNAT1 (3.6)	GPR6 (3.5)	SLC36A4 (3.3)	TMEM145 (3.0)	GNAT2 (3.0)	PDE8B (3.0)	ENSG00000170091 (2.9)	CELF4 (2.7)	ENSG00000241956 (2.7)
ENSG00000100239	PPP6R2 PPI subnetwork	0.00128	<0.05	HIVEP1 (4.4)	PDE4B (4.1)	PHLPP2 (3.6)	TANK (3.5)	PLAGL2 (3.4)	TNIP2 (3.3)	MARCH5 (3.1)	KBTBD2 (3.1)	BAP1 (3.0)	PPP2R2D (2.9)
ENSG00000126351	THRA PPI subnetwork	0.00129	<0.05	TNRC6B (5.1)	C12orf51 (4.0)	FAM193A (3.7)	EP300 (3.5)	EPC2 (3.5)	CIC (3.5)	RBBP6 (3.2)	TROVE2 (3.2)	CUL1 (3.1)	USP33 (3.1)
ENSG00000115953	ENSG00000115953 PPI subnetwork	0.00129	<0.05	GNG7 (3.9)	SLC12A5 (3.7)	CAMK2D (3.4)	TCF4 (3.4)	YWHAB (3.2)	KIF16B (3.1)	CALN1 (3.0)	CPNE8 (3.0)	TBC1D5 (2.9)	C1orf21 (2.8)
MP:0002920	decreased paired-pulse facilitation	0.00131	<0.05	NRXN3 (4.3)	CPLX2 (4.2)	VIP (4.1)	CELF4 (3.9)	SCN8A (3.6)	BSN (3.5)	RPH3A (3.5)	CA10 (3.3)	NOVA2 (3.3)	KCNJ4 (3.2)
ENSG00000101076	HNF4A PPI subnetwork	0.00131	<0.05	TNRC6B (4.0)	FAM193A (3.4)	EPC2 (3.3)	MKL1 (3.2)	ASXL1 (3.1)	TOX3 (3.1)	TCF20 (3.0)	EP300 (3.0)	ATXN2 (3.0)	TLE1 (2.9)
GO:0003707	steroid hormone receptor activity	0.00131	<0.05	SIX6 (4.1)	PER3 (4.0)	ENSG00000247828 (3.9)	TEF (3.6)	C1orf51 (3.5)	ENSG00000247809 (3.5)	PER1 (3.2)	INHBC (3.2)	TLE1 (3.1)	GATA4 (3.0)
GO:0030073	insulin secretion	0.00132	<0.05	GHSR (4.5)	PCSK2 (4.1)	NOL4 (4.1)	ANKRD36BP2 (3.8)	ST18 (3.6)	NKX2-2 (3.5)	NPY (3.5)	KLHL1 (3.4)	B3GALT2 (3.3)	ENSG00000254936 (3.3)
GO:0005184	neuropeptide hormone activity	0.00132	<0.05	VIP (8.4)	PCSK2 (4.3)	NPY (4.1)	FOXP2 (4.1)	ACCN1 (3.7)	KLHL1 (3.7)	NKX2-2 (3.6)	SLC18A2 (3.4)	ENSG00000170091 (3.3)	DUSP26 (3.3)
REACTOME_POST_NMDA_RECEPTOR_ACTIVATION_EVENTS	REACTOME_POST_NMDA_RECEPTOR_ACTIVATION_EVENTS	0.00133	<0.05	BSN (5.3)	AKAP5 (4.5)	PPP3CA (4.2)	CAMKV (4.0)	SCN8A (4.0)	CPLX2 (3.9)	SLC12A5 (3.7)	KCNJ4 (3.4)	AAK1 (3.4)	SGIP1 (3.3)
ENSG00000062725	APPBP2 PPI subnetwork	0.00134	<0.05	ENSG00000233137 (3.7)	RHOT2 (3.5)	PTPRD (3.4)	JMJD8 (3.2)	WDR24 (3.1)	APEH (3.0)	AMBRA1 (2.9)	CNNM2 (2.9)	OXTR (2.8)	ZCCHC7 (2.7)
GO:0030072	peptide hormone secretion	0.00134	<0.05	GHSR (4.6)	NOL4 (4.1)	PCSK2 (4.1)	NPY (3.6)	ENSG00000254556 (3.5)	ENSG00000254936 (3.4)	ST18 (3.3)	NKX2-2 (3.3)	KLHL1 (3.3)	ANKRD36BP2 (3.2)
ENSG00000170558	CDH2 PPI subnetwork	0.00134	<0.05	KCNJ4 (4.6)	DLG2 (3.9)	DGKG (3.9)	AKAP5 (3.9)	CAMKV (3.8)	CHRM4 (3.6)	GRIA1 (3.6)	CPLX2 (3.5)	SCN8A (3.5)	BSN (3.4)
ENSG00000141027	NCOR1 PPI subnetwork	0.00136	<0.05	FAM193A (4.0)	PER3 (3.6)	FOXP4 (3.6)	ARID2 (3.6)	TNRC6B (3.5)	DENND1A (3.4)	SCAF11 (3.4)	EP300 (3.4)	ZFP91 (3.3)	CIC (3.3)
obsolete_molecular_function	obsolete_molecular_function	0.00136	<0.05	ENSG00000186235 (3.5)	CHRM4 (3.2)	TWF2 (3.0)	ARNT (2.8)	STIM2 (2.8)	CALCOCO2 (2.8)	PDZD8 (2.8)	ESYT3 (2.7)	DRD3 (2.7)	C18orf8 (2.6)
MP:0000807	abnormal hippocampus morphology	0.00137	<0.05	ANK2 (4.8)	NRXN1 (4.4)	NOVA2 (4.1)	TMEM170B (3.8)	MAPT (3.7)	TCF4 (3.7)	ETV1 (3.6)	ELAVL2 (3.6)	ZNF462 (3.5)	SOX5 (3.3)
ENSG00000134686	PHC2 PPI subnetwork	0.00138	<0.05	ELF2 (4.8)	TROVE2 (4.5)	RBM15B (4.0)	PRR19 (3.2)	ARID2 (3.2)	RPRD2 (3.2)	LCORL (3.2)	ZBTB1 (3.2)	CTBP1 (3.1)	ZFAT (3.1)
REACTOME_CIRCADIAN_CLOCK	REACTOME_CIRCADIAN_CLOCK	0.00139	<0.05	PER3 (7.0)	PER2 (6.1)	C1orf51 (5.9)	TEF (5.6)	PER1 (5.3)	TOB2 (5.3)	EP300 (4.3)	ZBTB16 (4.2)	COQ10B (4.0)	ERRFI1 (3.5)
REACTOME_PI3K_EVENTS_IN_ERBB4_SIGNALING	REACTOME_PI3K_EVENTS_IN_ERBB4_SIGNALING	0.0014	<0.05	PER1 (3.7)	STUB1 (3.7)	TMEM170B (3.6)	PLEKHM2 (3.5)	AXDND1 (3.3)	JMJD8 (3.2)	PSKH1 (3.0)	RHOT2 (2.9)	MYCBP2 (2.7)	PCGF5 (2.6)
MP:0004701	decreased circulating insulin-like growth factor I level	0.00141	<0.05	GPR6 (7.2)	FSHB (5.6)	DRD2 (3.7)	KLHL1 (3.4)	CNTN4 (3.3)	SIX6 (3.2)	ADCY5 (3.2)	GPR1 (2.9)	WDR72 (2.8)	CHRM4 (2.7)
ENSG00000171362	ENSG00000171362 PPI subnetwork	0.00141	<0.05	DPEP2 (3.3)	C3orf71 (3.1)	ANKFN1 (3.0)	ENSG00000246334 (2.9)	LINC00324 (2.9)	B3GALNT1 (2.7)	NT5C2 (2.7)	FAM63B (2.7)	USP34 (2.6)	AUTS2 (2.5)
MP:0002566	abnormal sexual interaction	0.00142	<0.05	SEMA3B (4.2)	TMEM145 (4.0)	RASD1 (3.4)	ENSG00000224849 (3.3)	LINC00461 (3.2)	ENSG00000250156 (3.2)	SLC18A2 (3.2)	FSHR (3.1)	ERRFI1 (3.0)	SEMA6D (3.0)
ENSG00000163132	MSX1 PPI subnetwork	0.00143	<0.05	MPPED2 (3.9)	SIX1 (3.8)	TFAP2B (3.0)	RPRD2 (2.9)	SIX4 (2.8)	OTX2 (2.8)	INO80D (2.8)	TLE1 (2.6)	KLHL20 (2.6)	ZNF462 (2.6)
GO:0031683	G-protein beta/gamma-subunit complex binding	0.00144	<0.05	PDE8B (2.9)	ENSG00000254718 (2.9)	PDE4D (2.7)	TSNAXIP1 (2.7)	SIX6 (2.6)	C14orf45 (2.6)	GRM7 (2.6)	CELF4 (2.5)	TOX3 (2.5)	ESYT3 (2.5)
MP:0002805	abnormal conditioned taste aversion behavior	0.00145	<0.05	SLC18A2 (6.1)	ENSG00000170091 (5.3)	GPR26 (5.3)	EPHA5 (4.7)	LRRTM4 (3.9)	LRFN5 (3.9)	CELF4 (3.8)	PCSK2 (3.8)	SYT16 (3.7)	INA (3.6)
ENSG00000099365	STX1B PPI subnetwork	0.00146	<0.05	CTRL (6.4)	ENSG00000170091 (4.2)	CELA2B (4.0)	ELAVL2 (3.7)	PCSK2 (3.7)	NRXN3 (3.7)	UBA7 (3.5)	CASP9 (3.4)	DNAJC12 (3.4)	ENSG00000233137 (3.2)
ENSG00000204655	MOG PPI subnetwork	0.00146	<0.05	CELF4 (5.0)	SLC12A5 (4.9)	CABP1 (4.4)	ATP1A3 (4.3)	INA (4.2)	BSN (3.9)	RIMS1 (3.9)	GFAP (3.9)	NRXN1 (3.9)	TMEM145 (3.8)
ENSG00000137345	MOG PPI subnetwork	0.00146	<0.05	CELF4 (5.0)	SLC12A5 (4.9)	CABP1 (4.4)	ATP1A3 (4.3)	INA (4.2)	BSN (3.9)	RIMS1 (3.9)	GFAP (3.9)	NRXN1 (3.9)	TMEM145 (3.8)
ENSG00000206456	ENSG00000206456 PPI subnetwork	0.00146	<0.05	CELF4 (5.0)	SLC12A5 (4.9)	CABP1 (4.4)	ATP1A3 (4.3)	INA (4.2)	BSN (3.9)	RIMS1 (3.9)	GFAP (3.9)	NRXN1 (3.9)	TMEM145 (3.8)
GO:0030659	cytoplasmic vesicle membrane	0.00146	<0.05	PCSK2 (4.5)	NPY (4.1)	ATP1A3 (4.1)	CYB561 (3.8)	ACCN1 (3.7)	DRD2 (3.6)	CELF4 (3.5)	INA (3.5)	GNAO1 (3.4)	CLTC (3.3)
ENSG00000177565	TBL1XR1 PPI subnetwork	0.00148	<0.05	BAP1 (3.7)	RP9 (3.5)	ENSG00000213600 (3.3)	HIST2H2BE (3.3)	LCORL (3.2)	BTBD9 (2.9)	SMARCC1 (2.9)	ENSA (2.8)	ARID2 (2.8)	PHF7 (2.7)
ENSG00000144597	EAF1 PPI subnetwork	0.00148	<0.05	ALKBH4 (3.7)	CCDC61 (3.6)	ENSA (3.4)	PRKRIP1 (3.4)	ZMYND10 (3.3)	PAFAH1B3 (3.3)	RP9 (3.3)	ZNF574 (3.2)	KHDRBS3 (3.1)	CCDC12 (2.9)
MP:0002786	abnormal Leydig cell morphology	0.00148	<0.05	C8orf49 (4.7)	CELA2B (4.4)	PCSK2 (4.4)	CSDC2 (4.3)	ST18 (3.6)	ESR2 (3.3)	FSHB (3.3)	DIAPH3-AS1 (3.2)	SIX6 (3.1)	WNT2B (3.1)
ENSG00000128578	FAM40B PPI subnetwork	0.00149	<0.05	ILKAP (4.4)	CAPZA1 (3.7)	ANKRD44-IT1 (3.6)	ENSG00000227946 (3.3)	NPAS2 (3.3)	PPM1B (3.2)	ATAD2B (3.2)	RGSL1 (3.2)	ARNTL (3.0)	ST7L (2.9)
GO:0005516	calmodulin binding	0.00149	<0.05	STAC3 (4.6)	ACTN3 (4.4)	MEF2C (4.3)	CAV3 (4.1)	SYPL2 (3.9)	NEXN (3.6)	FOXP1 (3.6)	PDLIM7 (3.5)	RPRML (3.5)	PPP3CA (3.3)
ENSG00000169018	FEM1B PPI subnetwork	0.0015	<0.05	INHBE (4.3)	CALN1 (4.0)	DRD2 (3.3)	TMIE (3.0)	MARCH5 (3.0)	FAM118A (3.0)	PEX12 (3.0)	C11orf46 (2.9)	LMO3 (2.8)	ASB7 (2.5)
ENSG00000132155	RAF1 PPI subnetwork	0.0015	<0.05	YWHAZ (4.3)	YWHAB (4.0)	VAMP2 (3.7)	ARPC5 (3.6)	CAMK2D (3.3)	MAP4 (3.0)	PPP2R4 (2.9)	RHOA (2.8)	PPP3CA (2.8)	PTK2B (2.7)
ENSG00000141367	CLTC PPI subnetwork	0.0015	<0.05	YWHAB (3.5)	MKL1 (3.2)	AP2B1 (3.2)	MADD (3.2)	CLTC (3.2)	ZC3H7B (3.1)	ARRDC1 (3.1)	MAEA (3.0)	RANGAP1 (3.0)	PREPL (3.0)
ENSG00000138376	BARD1 PPI subnetwork	0.0015	<0.05	RBM4B (3.8)	RPRD2 (3.8)	MCM5 (3.7)	MCM6 (3.6)	L3MBTL2 (3.5)	SF3B4 (3.4)	TLE4 (3.3)	PTPN23 (3.3)	EZH2 (3.2)	ZNF574 (3.2)
ENSG00000105880	DLX5 PPI subnetwork	0.00151	<0.05	NKX2-2 (4.2)	MPPED2 (3.7)	KAZN (3.5)	TRPS1 (3.4)	SOX6 (2.9)	ZNF462 (2.8)	TMEM108 (2.7)	SV2A (2.7)	CAMKMT (2.6)	UNC5B (2.6)
MP:0002804	abnormal motor learning	0.00151	<0.05	ZNF536 (5.6)	GPR62 (5.4)	ST18 (4.9)	NRXN3 (4.6)	CADM2 (3.8)	CNTN4 (3.8)	RIMS1 (3.6)	CDH19 (3.4)	SPTSSB (3.1)	NRXN1 (3.0)
ENSG00000100393	EP300 PPI subnetwork	0.00152	<0.05	NAB1 (3.5)	SCAF11 (3.5)	R3HDM2 (3.4)	RERE (3.2)	KIAA1267 (3.1)	ELF2 (3.0)	ZFP91 (2.9)	RASD1 (2.9)	TRIB2 (2.9)	LINC00473 (2.8)
ENSG00000089250	NOS1 PPI subnetwork	0.00154	<0.05	KCNJ4 (5.2)	BSN (5.0)	CPLX2 (4.6)	CAMKV (4.3)	CHRM4 (3.9)	SCN8A (3.9)	SPTBN2 (3.8)	RPRML (3.8)	ATP1A3 (3.8)	PDE8B (3.7)
MP:0000091	short premaxilla	0.00154	<0.05	PTH1R (3.8)	MSI2 (3.6)	PLCL1 (3.3)	MPPED2 (3.1)	LRP4 (3.1)	FAM193A (3.0)	TEX14 (2.8)	ENSG00000240405 (2.7)	HDAC4 (2.7)	GADD45G (2.6)
REACTOME_PI3K_EVENTS_IN_ERBB2_SIGNALING	REACTOME_PI3K_EVENTS_IN_ERBB2_SIGNALING	0.00154	<0.05	STUB1 (3.7)	TMEM170B (3.6)	PLEKHM2 (3.2)	PSKH1 (3.1)	PCGF5 (3.0)	JMJD8 (3.0)	PER1 (2.9)	TFAP2B (2.8)	MPPED2 (2.6)	SAMD5 (2.5)
ENSG00000085872	CHERP PPI subnetwork	0.00156	<0.05	RBM14 (5.1)	GPR6 (5.0)	SF3B4 (4.3)	RPRD2 (4.0)	CELF1 (3.6)	FUBP1 (3.6)	PCBP1 (3.5)	PTPN23 (3.3)	SMARCC1 (3.3)	HNRNPD (3.2)
ENSG00000105613	MAST1 PPI subnetwork	0.00157	<0.05	PDZD8 (3.9)	MARCH5 (3.4)	TSHZ3 (3.2)	MTNR1B (3.1)	CREB3L1 (3.1)	ENSG00000245482 (3.0)	MKL1 (2.9)	C12orf51 (2.9)	MGMT (2.8)	SIX1 (2.8)
MP:0001393	ataxia	0.00157	<0.05	ZNF536 (6.0)	NRXN3 (5.1)	RPH3A (4.7)	ST18 (4.6)	CBLN1 (4.4)	NRXN1 (4.3)	C18orf42 (4.2)	SCN8A (4.2)	PDE1C (4.0)	ANK2 (4.0)
MP:0000243	myoclonus	0.00159	<0.05	LMO3 (4.4)	ABCD2 (3.9)	SCN8A (3.9)	LINC00473 (3.8)	CELSR3 (3.7)	NRXN3 (3.6)	TMEM145 (3.5)	CELF4 (3.5)	RPH3A (3.2)	LGSN (3.2)
GO:0012506	vesicle membrane	0.00161	<0.05	PCSK2 (4.4)	ATP1A3 (4.1)	NPY (4.0)	CYB561 (3.9)	ACCN1 (3.6)	CELF4 (3.5)	CLTC (3.4)	INA (3.3)	DRD2 (3.3)	ERLEC1 (3.2)
ENSG00000166167	BTRC PPI subnetwork	0.00161	<0.05	TEF (4.9)	C1orf51 (4.6)	PER2 (4.4)	CCRN4L (4.3)	TOB2 (4.0)	FOXP4 (3.6)	ARID2 (3.4)	MARCH5 (3.3)	PER3 (3.2)	PPM1A (3.1)
ENSG00000180104	EXOC3 PPI subnetwork	0.00161	<0.05	PIK3C3 (4.6)	ATE1 (4.4)	PMPCB (3.3)	CUL1 (3.2)	EXOC4 (3.2)	AVL9 (3.2)	DHX40 (3.1)	RABGAP1L (3.1)	HDHD2 (3.0)	BTBD9 (2.9)
GO:0022898	regulation of transmembrane transporter activity	0.00162	<0.05	C3orf45 (3.8)	LINGO3 (3.7)	ACTN3 (3.7)	ENSG00000183470 (3.1)	ACCN1 (3.1)	GPR61 (3.1)	RGS7 (3.0)	SYPL2 (3.0)	KIF17 (3.0)	ENSG00000226122 (2.9)
GO:0043084	penile erection	0.00163	<0.05	ENSG00000241732 (6.0)	IQCF6 (5.1)	ENSG00000255310 (4.4)	ENSG00000233723 (4.3)	UPK3A (3.3)	ENSG00000254936 (3.2)	ENSG00000217372 (3.1)	ENSG00000245482 (3.1)	ENSG00000251576 (2.9)	KRT18P38 (2.9)
ENSG00000169375	SIN3A PPI subnetwork	0.00163	<0.05	CIC (4.2)	SMARCC1 (3.6)	SRSF9 (3.4)	DENND1A (3.3)	TNRC6B (3.3)	ARMC10 (3.2)	KDM5A (3.2)	HDAC4 (3.2)	FOXP4 (3.2)	PCBP1 (3.1)
GO:0030374	ligand-dependent nuclear receptor transcription coactivator activity	0.00164	<0.05	ATXN2 (3.8)	UBAP2L (3.7)	ENSG00000231792 (3.4)	HIVEP1 (3.3)	SMARCC1 (3.3)	SF3B4 (3.2)	RPRD2 (3.1)	ZNF574 (3.1)	DHX30 (3.1)	USP19 (3.0)
GO:0018205	peptidyl-lysine modification	0.00164	<0.05	EPC2 (5.2)	ZFP91 (4.2)	RBM4B (4.2)	SIRT1 (4.1)	INO80D (3.9)	ATXN7L2 (3.6)	C2orf42 (3.3)	FAM193A (3.2)	CCDC12 (3.2)	LIN52 (3.2)
ENSG00000120088	CRHR1 PPI subnetwork	0.00165	<0.05	VIP (4.8)	DOCK3 (3.7)	ROBO2 (3.3)	GPR26 (3.3)	MAGI2 (3.2)	YWHAB (3.0)	ZDBF2 (2.9)	NPY (2.8)	STH (2.8)	ANKRD44-IT1 (2.7)
GO:0007270	neuron-neuron synaptic transmission	0.00165	<0.05	GPR26 (5.2)	ENSG00000251335 (4.4)	CA10 (4.2)	NRXN3 (4.2)	LRRTM4 (4.1)	RPH3A (3.8)	CHRM4 (3.6)	CBLN1 (3.6)	SCN8A (3.5)	CADM2 (3.5)
REACTOME_G:PROTEIN_ACTIVATION	REACTOME_G:PROTEIN_ACTIVATION	0.00166	<0.05	GNAT2 (5.8)	GNAT1 (5.0)	GPR6 (4.7)	DRD2 (4.6)	FSHB (4.6)	SIX6 (4.4)	ENSG00000254377 (3.6)	ENSG00000170091 (3.6)	CELF4 (3.4)	GPR61 (3.2)
ENSG00000108852	MPP2 PPI subnetwork	0.00166	<0.05	SLC12A5 (5.0)	CELF4 (4.7)	CPLX2 (4.1)	CABP1 (4.1)	ATP1A3 (3.9)	NRXN1 (3.9)	ENSG00000170091 (3.8)	BSN (3.8)	INA (3.6)	GFAP (3.6)
MP:0004753	abnormal miniature excitatory postsynaptic currents	0.00167	<0.05	BSN (6.3)	CABP1 (5.7)	ATP1A3 (5.0)	GRM2 (4.9)	SLC12A5 (4.7)	RPH3A (4.6)	CELF4 (4.6)	CPLX2 (4.4)	ACCN1 (4.4)	SCN8A (4.3)
REACTOME_PRESYNAPTIC_FUNCTION_OF_KAINATE_RECEPTORS	REACTOME_PRESYNAPTIC_FUNCTION_OF_KAINATE_RECEPTORS	0.0017	<0.05	GNAT2 (5.0)	GNAT1 (4.8)	DRD2 (4.5)	ENSG00000248550 (4.0)	ENSG00000254377 (3.9)	CA10 (3.5)	CAMTA1 (3.3)	C3orf54 (3.0)	GPR6 (2.9)	CSPG5 (2.8)
GO:0016570	histone modification	0.00171	<0.05	EPC2 (4.2)	RBM5 (4.1)	INO80D (4.0)	RBM4B (4.0)	SIRT1 (4.0)	ATXN7L2 (3.9)	KIAA1267 (3.8)	EHMT1 (3.7)	EP300 (3.7)	ELF2 (3.6)
MP:0000937	abnormal motor neuron morphology	0.00172	<0.05	INA (6.2)	ELAVL2 (4.3)	ZNF536 (3.6)	SPTSSB (3.4)	BEGAIN (3.2)	KLHL1 (3.2)	LPHN2 (3.1)	C18orf42 (3.1)	MAPT (3.0)	PPM1E (3.0)
ENSG00000140332	TLE3 PPI subnetwork	0.00173	<0.05	ZNF574 (4.2)	OTX2 (3.4)	SCAP (3.3)	KDM5A (3.2)	SIX6 (3.1)	USP19 (3.1)	TMEM115 (3.0)	CTSF (3.0)	QARS (2.9)	SMARCC1 (2.8)
ENSG00000169083	AR PPI subnetwork	0.00174	<0.05	QRICH1 (4.2)	EP300 (4.0)	ARNT (3.8)	ATXN2 (3.7)	TNRC6B (3.7)	FAM193A (3.5)	RNF10 (3.5)	EPC2 (3.4)	UBAP2L (3.2)	EHMT1 (3.2)
ENSG00000104722	NEFM PPI subnetwork	0.00176	<0.05	GFAP (5.2)	SLC12A5 (3.9)	ATP1A3 (3.8)	CELF4 (3.8)	TRPM3 (3.7)	ALDH2 (3.4)	SEPT3 (3.3)	DTNA (3.0)	ENSG00000203739 (3.0)	ENSG00000170091 (3.0)
REACTOME_CREB_PHOSPHORYLATION_THROUGH_THE_ACTIVATION_OF_RAS	REACTOME_CREB_PHOSPHORYLATION_THROUGH_THE_ACTIVATION_OF_RAS	0.00177	<0.05	BSN (4.7)	PPP3CA (4.5)	SCN8A (4.2)	AKAP5 (4.1)	KCNJ4 (4.1)	CAMKV (3.9)	CPLX2 (3.6)	SLC12A5 (3.5)	SYPL2 (3.4)	NOVA2 (3.3)
REACTOME_OPIOID_SIGNALLING	REACTOME_OPIOID_SIGNALLING	0.00178	<0.05	GPR6 (5.7)	DRD2 (5.7)	CAMKV (4.5)	LINGO3 (4.1)	LINC00473 (4.1)	FOXP1 (3.8)	ADCY5 (3.6)	DLG2 (3.6)	PDE8B (3.5)	AKAP5 (3.5)
ENSG00000167193	CRK PPI subnetwork	0.00179	<0.05	SLC44A2 (3.5)	PLCL1 (3.3)	MKL1 (3.0)	ENSG00000182319 (2.9)	SAMD5 (2.8)	CTNND1 (2.8)	KAZN (2.7)	ATAD2B (2.7)	R3HDM2 (2.6)	USP31 (2.6)
GO:0034339	regulation of transcription from RNA polymerase II promoter by nuclear hormone receptor	0.00182	<0.05	ENSG00000247828 (5.1)	PER3 (4.6)	ENSG00000250846 (3.4)	C1orf51 (3.3)	C16orf86 (3.3)	FBXW12 (3.2)	ENSG00000231792 (3.1)	PER1 (3.1)	TEF (3.0)	ENSG00000251335 (3.0)
ENSG00000196792	STRN3 PPI subnetwork	0.00183	<0.05	CACYBP (3.8)	CAPZA1 (3.6)	YWHAZ (3.4)	ARPC5 (3.1)	PSMA5 (3.1)	CAMKV (2.9)	PCSK2 (2.9)	ADCY5 (2.9)	C11orf58 (2.9)	RABGAP1L (2.8)
GO:0030522	intracellular receptor mediated signaling pathway	0.00183	<0.05	ZFP91 (4.0)	CALCOCO2 (3.8)	ENSG00000203394 (3.7)	TOB2 (3.7)	ZNF574 (3.7)	EPC2 (3.6)	KIAA1267 (3.6)	TNRC6B (3.2)	ENSG00000247809 (3.2)	FOXP1-AS1 (3.1)
GO:0060198	clathrin sculpted vesicle	0.00184	<0.20	NPY (6.2)	CELF4 (5.5)	SLC12A5 (4.8)	ATP1A3 (4.7)	INA (4.6)	DLG2 (4.6)	NRXN3 (4.6)	SV2A (4.3)	ENSG00000170091 (4.3)	DRD2 (4.3)
GO:0048471	perinuclear region of cytoplasm	0.00187	<0.20	MAP4 (3.3)	SHB (3.0)	CLTC (2.8)	SEPT4 (2.7)	ADCY5 (2.7)	CYB561 (2.6)	PPP3CA (2.6)	PACSIN3 (2.6)	PREPL (2.5)	SORT1 (2.5)
GO:0009914	hormone transport	0.00188	<0.20	GHSR (5.4)	ENSG00000254556 (4.1)	ENSG00000254936 (3.9)	NOL4 (3.8)	PCSK2 (3.7)	NPY (3.5)	DRD3 (3.2)	ZDBF2 (3.1)	ENSG00000196777 (3.1)	GPR26 (3.0)
MP:0000787	abnormal telencephalon morphology	0.00188	<0.20	RFX4 (5.1)	OTX2 (4.8)	SIX6 (4.2)	LPHN2 (3.6)	PLXNB1 (3.5)	TTC28 (3.5)	GRIK5 (3.4)	PCDH17 (3.3)	UNC119B (3.3)	ZDBF2 (3.2)
REACTOME_VOLTAGE_GATED_POTASSIUM_CHANNELS	REACTOME_VOLTAGE_GATED_POTASSIUM_CHANNELS	0.00189	<0.20	SCN8A (5.8)	DIRAS1 (5.3)	CNTN4 (5.3)	GPR26 (5.3)	RPH3A (4.8)	CHRM4 (4.7)	GRM2 (4.4)	CABP1 (4.3)	KCNJ4 (4.3)	GRM7 (4.2)
ENSG00000137656	BUD13 PPI subnetwork	0.0019	<0.20	ZNF574 (5.5)	CIR1 (5.4)	PRPF3 (4.8)	PRKRIP1 (3.8)	ALKBH4 (3.8)	ZNF408 (3.7)	BRAP (3.6)	RPRD2 (3.4)	SF3B4 (3.3)	DDX28 (3.0)
GO:0021872	forebrain generation of neurons	0.0019	<0.20	RAB9BP1 (4.8)	SOX5 (4.3)	RFX4 (4.0)	LMO3 (3.8)	ZNF462 (3.6)	LINC00461 (3.6)	ENSG00000258776 (3.5)	C14orf64 (3.4)	FOXP2 (3.3)	OTX2 (2.9)
ENSG00000105649	RAB3A PPI subnetwork	0.00191	<0.20	BSN (5.6)	PCSK2 (5.3)	SLC12A5 (5.2)	CELF4 (5.0)	CABP1 (4.8)	ATP1A3 (4.7)	SEPT3 (4.2)	CPLX2 (4.2)	INA (4.1)	KCNJ4 (4.0)
ENSG00000148943	LIN7C PPI subnetwork	0.00191	<0.20	CAMKV (4.7)	GPR6 (4.5)	RASL10B (4.1)	KCNJ4 (4.0)	RPRML (4.0)	SLC12A5 (4.0)	PCSK2 (3.8)	ADCY5 (3.8)	BSN (3.6)	DRD2 (3.5)
GO:0016569	covalent chromatin modification	0.00191	<0.20	EPC2 (4.2)	INO80D (4.1)	RBM5 (4.1)	SIRT1 (4.0)	RBM4B (3.9)	ATXN7L2 (3.9)	EHMT1 (3.9)	KIAA1267 (3.8)	ELF2 (3.6)	EP300 (3.6)
REACTOME_SIGNALING_BY_ERBB2	REACTOME_SIGNALING_BY_ERBB2	0.00192	<0.20	RGS7BP (3.6)	FOXP1 (3.4)	PPP3CA (3.4)	STUB1 (3.3)	PLEKHM2 (2.8)	RHOT2 (2.6)	C8orf12 (2.6)	BAP1 (2.6)	GNG7 (2.5)	TMEM161B (2.5)
GO:0046530	photoreceptor cell differentiation	0.00194	<0.20	ENSG00000248550 (8.0)	ENSG00000254377 (7.3)	GNAT2 (6.5)	GNAT1 (6.4)	PCDH15 (4.5)	OTX2 (4.0)	TRPM3 (3.9)	SIX6 (3.8)	CADM2 (3.6)	LINC00461 (3.2)
GO:0042462	eye photoreceptor cell development	0.00194	<0.20	ENSG00000254377 (7.0)	GNAT2 (6.1)	GNAT1 (6.0)	ENSG00000248550 (5.0)	OTX2 (3.8)	PCDH15 (3.7)	CADM2 (3.6)	KLHL1 (3.5)	ENSG00000233723 (3.5)	SIX6 (3.4)
ENSG00000115919	KYNU PPI subnetwork	0.00194	<0.20	C3orf75 (3.0)	INHBC (3.0)	QTRT1 (2.7)	ENSG00000239440 (2.7)	POLR3H (2.6)	C18orf8 (2.4)	PMFBP1 (2.3)	MAGI2 (2.3)	GPR52 (2.3)	MCHR1 (2.2)
GO:0007405	neuroblast proliferation	0.00195	<0.20	ENSG00000255496 (3.9)	SOX5 (3.9)	BDNF-AS1 (3.8)	LINC00461 (3.7)	ENSG00000230454 (3.6)	SOX6 (3.6)	RFX4 (3.5)	SIX6 (3.1)	ENSG00000222017 (3.1)	ZNF462 (3.0)
MP:0011085	complete postnatal lethality	0.00195	<0.20	SEMA6D (4.2)	ODZ2 (3.8)	INA (3.8)	NRXN1 (3.7)	MAGI2 (3.6)	SHOX2 (3.6)	GFAP (3.6)	TFAP2B (3.4)	MAPT (3.2)	LINC00461 (3.1)
MP:0001364	decreased anxiety-related response	0.00195	<0.20	KCNJ4 (4.8)	CHRM4 (4.7)	DLG2 (4.6)	GPR6 (4.4)	CAMKV (4.1)	PCSK2 (4.1)	SCN8A (4.0)	SH2D5 (3.9)	LMO3 (3.8)	GNAO1 (3.7)
ENSG00000120251	GRIA2 PPI subnetwork	0.00197	<0.20	ENSG00000170091 (4.2)	GRIA1 (4.2)	C1QL1 (3.5)	SMPD3 (3.4)	GNAO1 (3.3)	C18orf42 (3.3)	DTNA (3.2)	AKAP5 (3.1)	GPR6 (3.1)	CPLX2 (3.1)
MP:0003990	decreased neurotransmitter release	0.00197	<0.20	INA (5.1)	DIRAS1 (5.0)	ATP1A3 (4.7)	KCNH2 (4.5)	DRD2 (4.4)	NOVA2 (4.3)	SLC45A1 (4.1)	RASL10B (4.1)	CBLN1 (4.0)	KLHL1 (3.8)
MP:0000792	abnormal cortical marginal zone morphology	0.00198	<0.20	ZNF536 (4.4)	C8orf49 (3.6)	INA (3.3)	LINC00461 (3.1)	SEPT3 (3.0)	FAM161B (2.9)	CPLX2 (2.8)	LPHN2 (2.7)	KIRREL3 (2.7)	GRM2 (2.7)
ENSG00000141052	MYOCD PPI subnetwork	0.00202	<0.20	CELSR3 (4.1)	PPM1L (4.1)	LINC00473 (3.9)	INA (3.5)	MSRA (3.4)	SLC8A1 (3.4)	C18orf42 (3.3)	GNAO1 (3.2)	ENSG00000250846 (3.2)	MDGA1 (3.2)
ENSG00000111052	LIN7A PPI subnetwork	0.00203	<0.20	SLC12A5 (3.7)	TRPM3 (3.5)	BDNF (3.5)	GNAO1 (3.4)	RASL10B (3.4)	RIMS1 (3.3)	ANK3 (3.2)	CELF4 (3.2)	GFAP (3.2)	CAMKV (3.2)
ENSG00000198010	DLGAP2 PPI subnetwork	0.00203	<0.20	GRIA1 (4.9)	CDH8 (4.2)	DLG2 (4.2)	KCNJ4 (4.1)	RIMS1 (3.6)	CSPG5 (3.5)	AKAP5 (3.4)	GRM2 (3.4)	KHDRBS3 (3.3)	LSAMP (3.3)
GO:0006473	protein acetylation	0.00204	<0.20	EPC2 (5.2)	ZFP91 (4.1)	SIRT1 (4.1)	INO80D (3.8)	ALKBH4 (3.6)	ENSG00000227946 (3.5)	C2orf42 (3.5)	KIAA1267 (3.5)	ATXN7L2 (3.5)	EP300 (3.3)
MP:0000539	distended urinary bladder	0.00206	<0.20	VIP (7.2)	FOXP2 (4.0)	ENSG00000233153 (3.8)	FDFT1 (3.5)	NPY (3.4)	GCH1 (3.2)	CDH19 (3.1)	SREBF2 (2.9)	ACP2 (2.8)	TOX (2.7)
ENSG00000136738	STAM PPI subnetwork	0.00207	<0.20	RNFT1 (4.4)	DENND1A (3.3)	BIRC6 (3.2)	DNM2 (3.0)	USP33 (2.9)	ETV1 (2.9)	ARRDC1 (2.8)	TWF2 (2.7)	VMP1 (2.7)	DHX40 (2.7)
ENSG00000132872	SYT4 PPI subnetwork	0.00207	<0.20	CELF4 (4.7)	VIP (4.7)	INA (4.4)	PCSK2 (4.1)	NRXN1 (3.8)	RIMS1 (3.7)	DDC (3.6)	R3HDM1 (3.6)	ENSG00000170091 (3.6)	MAPT (3.3)
MP:0003339	decreased pancreatic beta cell number	0.00209	<0.20	NKX2-2 (7.9)	ST18 (7.3)	PCSK2 (6.7)	RPRML (5.2)	NOL4 (4.3)	CELA2B (4.2)	TOX3 (4.1)	KCNB2 (4.1)	KLHL1 (3.9)	LCORL (3.6)
GO:0007411	axon guidance	0.00209	<0.20	KLHL29 (4.0)	ROBO2 (3.9)	ENSG00000250377 (3.9)	EPHA5 (3.6)	LRFN5 (3.6)	KIRREL3 (3.6)	KCNB2 (3.5)	LINC00461 (3.5)	SEMA6D (3.4)	GRM2 (3.3)
MP:0008965	increased basal metabolism	0.0021	<0.20	WDR72 (3.9)	ORAI2 (3.6)	LINC00458 (3.4)	GPR6 (3.3)	SGIP1 (3.1)	TLE4 (3.1)	ZNF462 (2.9)	SMG7 (2.8)	NAPEPLD (2.8)	C17orf59 (2.6)
ENSG00000100321	SYNGR1 PPI subnetwork	0.00212	<0.20	NRXN1 (4.9)	SCN8A (4.8)	DTNA (4.7)	CAMKV (4.4)	KCNJ4 (4.4)	BSN (4.4)	GFAP (4.2)	VIP (4.1)	DLG2 (4.1)	GRM2 (4.0)
ENSG00000103266	STUB1 PPI subnetwork	0.00212	<0.20	HSPD1 (7.8)	DNAJB4 (6.3)	DEDD2 (5.8)	CACYBP (5.7)	HSPE1 (4.1)	HSPA2 (4.0)	ZCCHC2 (3.8)	AHSA2 (3.8)	GKAP1 (3.2)	GADD45G (2.8)
GO:0016514	SWI/SNF complex	0.00213	<0.20	RAD54L2 (4.6)	KIAA1267 (3.9)	CUX1 (3.8)	RBM15B (3.8)	ZC3H7B (3.5)	RPRD2 (3.5)	R3HDM2 (3.5)	DENND1A (3.3)	TIA1 (3.1)	SMARCC1 (3.1)
MP:0004100	abnormal spinal cord interneuron morphology	0.00213	<0.20	NKX2-2 (6.9)	ST18 (5.0)	RHBDL3 (4.5)	TOX3 (3.8)	CXXC4 (3.8)	HES6 (3.7)	C1QL1 (3.5)	NOL4 (3.5)	MYO16 (3.3)	ENSG00000254377 (3.3)
ENSG00000055208	TAB2 PPI subnetwork	0.00214	<0.20	HSPD1 (6.2)	DEDD2 (4.3)	FAM73A (4.3)	DNAJB4 (4.2)	DYNLL1 (3.3)	PPP2R4 (3.1)	PTPN11 (3.0)	TOB2 (2.9)	UBXN2A (2.9)	DALRD3 (2.7)
MP:0009747	impaired behavioral response to xenobiotic	0.00214	<0.20	GPR6 (7.6)	DLG2 (5.7)	SGIP1 (5.0)	LMO3 (4.8)	RGS7BP (4.7)	CDH8 (4.7)	SCN8A (4.6)	B3GALT2 (4.3)	DRD2 (4.3)	AKAP5 (4.2)
GO:0021782	glial cell development	0.00216	<0.20	RFX4 (4.2)	RFTN2 (4.1)	SEMA3B (4.0)	ZNF536 (3.8)	CHADL (3.6)	SOX6 (3.4)	GPR62 (3.4)	PPP1R36 (3.2)	CDH19 (3.2)	C1QL1 (3.1)
REACTOME_ACTIVATION_OF_RAC	REACTOME_ACTIVATION_OF_RAC	0.00219	<0.20	LRRTM4 (4.4)	LRFN5 (4.0)	KBTBD2 (3.6)	RUNX1T1 (3.2)	AVL9 (3.2)	ROBO2 (3.1)	RASA1 (3.0)	TMEM108 (3.0)	STIM2 (3.0)	SEMA6A (3.0)
ENSG00000111450	STX2 PPI subnetwork	0.00221	<0.20	CAMTA1 (4.5)	ST18 (4.4)	CELSR3 (4.2)	TMEM145 (4.0)	PCSK2 (3.8)	CELF4 (3.7)	MADD (3.4)	CASP9 (3.3)	INA (3.3)	DNAJC12 (3.2)
REACTOME_G_ALPHA_1213_SIGNALLING_EVENTS	REACTOME_G_ALPHA_1213_SIGNALLING_EVENTS	0.00221	<0.20	C3orf54 (4.0)	TWF2 (3.5)	PITPNC1 (3.5)	MEF2C (3.4)	GNAI2 (3.2)	DLG2 (3.0)	KBTBD2 (3.0)	ENSG00000182319 (2.9)	CSPG5 (2.9)	MKL1 (2.9)
MP:0002204	abnormal neurotransmitter level	0.00222	<0.20	KLHL1 (4.9)	CBLN1 (4.4)	DRD2 (3.7)	ST18 (3.6)	SLC6A13 (3.4)	SLC18A2 (3.3)	COQ10B (3.3)	LSAMP-AS1 (3.3)	C18orf42 (3.3)	NRXN3 (3.3)
ENSG00000166900	STX3 PPI subnetwork	0.00226	<0.20	DRD2 (3.7)	CELF4 (3.6)	INA (3.4)	NRXN3 (3.3)	CAMTA1 (3.2)	TMEM145 (3.1)	SLC18A2 (3.1)	CUX1 (3.1)	PCSK2 (3.0)	CHRM4 (2.9)
ENSG00000102109	PCSK1N PPI subnetwork	0.00226	<0.20	SLC12A5 (4.5)	SEPT3 (4.3)	PCSK2 (4.2)	BSN (3.9)	ATP1A3 (3.9)	INA (3.7)	CELF4 (3.7)	CAMKV (3.6)	CABP1 (3.6)	DLG2 (3.5)
GO:0035249	synaptic transmission, glutamatergic	0.00227	<0.20	GPR75 (4.7)	GPR26 (4.6)	RPH3A (4.5)	TMEM145 (4.4)	CA10 (4.4)	SCN8A (4.2)	RIMS1 (4.0)	ENSG00000214770 (3.9)	CHRM4 (3.7)	CSMD1 (3.6)
ENSG00000115540	MOB4 PPI subnetwork	0.00228	<0.20	BAP1 (4.4)	SPTBN2 (3.5)	GRIK5 (3.4)	DBN1 (3.2)	SLC12A5 (3.1)	ADCY5 (3.1)	CACYBP (3.1)	CAMKV (3.0)	YWHAZ (3.0)	ENSA (2.9)
GO:0021781	glial cell fate commitment	0.0023	<0.20	PCDH15 (5.8)	SOX6 (5.2)	RFTN2 (4.9)	NKX2-2 (4.9)	RHBDL3 (4.4)	RFX4 (4.2)	DPY19L2P2 (4.1)	HES6 (4.0)	LINC00461 (3.8)	ETV1 (3.5)
ENSG00000100505	TRIM9 PPI subnetwork	0.00231	<0.20	STUB1 (3.2)	KCNH2 (3.1)	SLC45A1 (3.0)	BCL11A (2.9)	C18orf42 (2.8)	RWDD3 (2.8)	STIM2 (2.8)	FBXL3 (2.6)	ENSG00000234028 (2.6)	C17orf59 (2.5)
ENSG00000109061	MYH1 PPI subnetwork	0.00231	<0.20	CTRL (7.9)	CELA2B (6.5)	PCSK2 (4.2)	ODZ2 (3.1)	C11orf49 (2.9)	MAP4 (2.8)	INA (2.8)	C18orf42 (2.8)	ERRFI1 (2.7)	ENSG00000231327 (2.6)
ENSG00000171475	WIPF2 PPI subnetwork	0.00232	<0.20	GPR6 (5.3)	R3HDM2 (4.2)	GSK3A (4.1)	SF3B4 (3.8)	ERF (3.6)	KIAA1267 (3.6)	CTBP1 (3.5)	ZNF574 (3.4)	VAMP2 (3.1)	FAM193A (3.1)
ENSG00000139436	GIT2 PPI subnetwork	0.00232	<0.20	ACD (3.3)	SETD2 (3.2)	MKL1 (3.1)	DENND1A (3.1)	ARHGAP1 (3.1)	GNAI2 (3.0)	DHX38 (3.0)	RERE (3.0)	SYT16 (2.9)	ENSG00000157837 (2.8)
ENSG00000085274	MYNN PPI subnetwork	0.00234	<0.20	WDR6 (3.7)	SETD2 (3.5)	FAM193A (3.4)	CUX1 (3.3)	EP300 (3.2)	ARID2 (3.0)	NISCH (2.9)	QRICH1 (2.9)	C12orf51 (2.8)	ANXA9 (2.8)
ENSG00000113327	GABRG2 PPI subnetwork	0.00234	<0.20	NRXN1 (5.5)	DLG2 (5.2)	GPC5 (4.7)	SLC12A5 (4.6)	RGS7 (4.5)	CADM2 (4.2)	CDH8 (4.0)	LMO3 (4.0)	CALN1 (3.8)	LRFN5 (3.8)
GO:0070410	co-SMAD binding	0.00236	<0.20	IER5L (3.3)	PCGF5 (2.9)	CCDC90B (2.9)	KBTBD2 (2.9)	ZCCHC2 (2.9)	ENSG00000226806 (2.7)	USP34 (2.6)	IER3IP1 (2.6)	ENSG00000248309 (2.5)	C18orf8 (2.5)
ENSG00000175906	ARL4D PPI subnetwork	0.00236	<0.20	PCBP4 (4.1)	PIK3C3 (4.1)	ARMC10 (3.1)	GSK3A (3.0)	AHSA2 (2.9)	GNAI3 (2.9)	SHB (2.7)	PCDH9 (2.7)	BNIP3 (2.6)	C18orf8 (2.6)
ENSG00000140396	NCOA2 PPI subnetwork	0.00236	<0.20	SCAF11 (3.7)	TNRC6B (3.4)	EP300 (3.3)	KIAA1267 (3.1)	TOB2 (3.1)	R3HDM2 (3.1)	PER2 (2.9)	RBM5 (2.9)	MDFIC (2.9)	ARNT (2.7)
GO:0021795	cerebral cortex cell migration	0.00237	<0.20	LMO3 (4.2)	ENSG00000234715 (3.8)	EPHA5 (3.8)	KIF21A (3.7)	ENSG00000224849 (3.6)	SOX5 (3.6)	LINC00324 (3.5)	C16orf78 (3.4)	ALG10 (3.3)	KIAA1841 (3.1)
ENSG00000182255	KCNA4 PPI subnetwork	0.00238	<0.20	SCN8A (4.1)	NPAS2 (3.9)	ENSG00000224849 (3.9)	DLG2 (3.7)	MCHR1 (3.6)	CNTNAP5 (3.6)	FRK (3.6)	CSMD1 (3.6)	KCNJ4 (3.5)	ZNF365 (3.5)
GO:0021766	hippocampus development	0.00238	<0.20	ENSG00000250846 (4.5)	ENSG00000250377 (4.4)	FSHR (4.4)	GPR26 (4.1)	LMO3 (3.9)	ENSG00000230773 (3.8)	GPR1 (3.6)	SOX5 (3.5)	ENSG00000225493 (3.4)	EPHA5 (3.4)
ENSG00000173153	ESRRA PPI subnetwork	0.00242	<0.20	FAM195A (4.0)	NAPEPLD (3.7)	SETDB1 (3.7)	SORT1 (3.3)	SOAT1 (3.2)	C12orf51 (3.1)	USP19 (3.0)	C9orf37 (2.9)	TANK (2.9)	RHOT2 (2.9)
GO:0006475	internal protein amino acid acetylation	0.00243	<0.20	EPC2 (5.2)	SIRT1 (4.1)	ZFP91 (3.9)	C2orf42 (3.9)	ENSG00000227946 (3.8)	INO80D (3.7)	ALKBH4 (3.4)	KIAA1267 (3.4)	ATXN7L2 (3.4)	RBM4B (3.4)
MP:0002696	decreased circulating glucagon level	0.00244	<0.20	NPY (5.5)	DDC (4.6)	CYB561 (4.6)	PCSK2 (4.5)	ENSG00000170091 (4.5)	RGS7 (4.2)	GHSR (3.4)	CYP2A6 (3.3)	DRD3 (3.2)	BEGAIN (3.0)
ENSG00000166863	TAC3 PPI subnetwork	0.00245	<0.20	SLC36A4 (3.6)	ZNF521 (3.5)	RELN (3.3)	MAGI2 (3.2)	B3GALNT1 (3.0)	PRSS50 (2.9)	PNMAL1 (2.8)	C11orf49 (2.8)	CCDC87 (2.7)	MEIS1 (2.7)
ENSG00000116329	OPRD1 PPI subnetwork	0.00246	<0.20	GPR6 (5.8)	NPY (3.9)	CAMKV (3.6)	NBEAL2 (3.5)	SPI1 (3.5)	ADCY5 (3.4)	DRD2 (3.4)	GNAI2 (3.3)	TWF2 (3.2)	FSHB (3.2)
ENSG00000178028	DMAP1 PPI subnetwork	0.00246	<0.20	HIST2H2BE (10.7)	ARMC10 (3.9)	RP9 (3.2)	RBM4B (2.8)	IP6K2 (2.6)	CTCF (2.6)	ENSG00000203394 (2.5)	MEIS1 (2.5)	RGSL1 (2.5)	PIK3C3 (2.4)
ENSG00000171720	HDAC3 PPI subnetwork	0.00248	<0.20	EHMT1 (3.9)	ALKBH4 (3.1)	FAM193A (3.1)	CIC (3.0)	MAPKAPK5 (2.9)	USP7 (2.9)	TNIP2 (2.8)	ELF2 (2.8)	ZFP91 (2.7)	GKAP1 (2.7)
GO:0051960	regulation of nervous system development	0.0025	<0.20	RFX4 (4.0)	KIRREL3 (3.5)	RHBDL3 (3.4)	LINC00461 (3.4)	PCBP4 (3.3)	NKX2-2 (3.3)	ZNF462 (3.2)	NOVA2 (3.0)	FAM167A (2.9)	SEPT3 (2.9)
GO:0002790	peptide secretion	0.00253	<0.20	GHSR (4.4)	NOL4 (4.1)	PCSK2 (4.0)	NPY (3.6)	ENSG00000254936 (3.5)	ENSG00000254556 (3.4)	NKX2-2 (3.3)	DRD3 (3.3)	ST18 (3.2)	IQCF6 (3.2)
MP:0004811	abnormal neuron physiology	0.00254	<0.20	DIRAS1 (4.5)	ELAVL2 (4.3)	ROBO2 (4.0)	INA (3.6)	DLG2 (3.5)	MAPT (3.5)	TMEM145 (3.4)	MADD (3.3)	STH (3.3)	OTX2 (3.3)
ENSG00000106546	AHR PPI subnetwork	0.00255	<0.20	NPAS2 (3.5)	CRY1 (3.5)	MYCBP2 (3.4)	RPRD2 (3.3)	HDAC4 (3.3)	OTUD7B (3.0)	SMG7 (2.9)	XKR6 (2.8)	SETDB1 (2.8)	RHOA (2.7)
GO:0042063	gliogenesis	0.00256	<0.20	RFX4 (4.6)	RFTN2 (4.4)	ZNF536 (4.3)	SOX6 (4.2)	CDH19 (4.2)	SOX5 (4.0)	NKX2-2 (3.7)	KIRREL3 (3.4)	ENSG00000247809 (3.4)	LINC00461 (3.3)
GO:0001104	RNA polymerase II transcription cofactor activity	0.00256	<0.20	TOX3 (3.5)	ENSG00000257218 (3.3)	SHB (3.3)	RBM4B (3.3)	EHMT1 (3.2)	TSHZ3 (3.2)	KBTBD4 (3.1)	GRB10 (3.1)	TANC2 (2.9)	IP6K2 (2.9)
ENSG00000185008	ROBO2 PPI subnetwork	0.00257	<0.20	SHOX2 (5.1)	AUTS2 (4.1)	SMPD3 (3.8)	SEMA6D (3.7)	LRP4 (3.5)	LPHN2 (3.5)	RUNX1T1 (3.3)	CTSK (2.9)	ENSG00000241732 (2.9)	KBTBD2 (2.8)
GO:0019933	cAMP-mediated signaling	0.00258	<0.20	GHSR (4.0)	DRD3 (3.9)	ENSG00000216347 (3.6)	CDH8 (3.6)	MYO16 (3.5)	ENSG00000250846 (3.5)	GPR52 (3.4)	CHRM4 (3.4)	TACR1 (3.4)	HCRTR2 (3.3)
GO:0019212	phosphatase inhibitor activity	0.00261	<0.20	GPR6 (3.8)	WDR82 (3.7)	CBLN1 (3.7)	BMP5 (3.6)	R3HDM2 (3.4)	ENSA (3.2)	GIPC2 (3.1)	ADCY5 (2.9)	PPM1B (2.9)	YWHAZ (2.7)
ENSG00000181656	GPR88 PPI subnetwork	0.00262	<0.20	SF3B4 (5.0)	RBM14 (4.8)	ATXN2 (4.4)	PTPN23 (4.2)	ERF (4.1)	AMBRA1 (3.9)	DENND1A (3.5)	FUBP1 (3.5)	RPRD2 (3.4)	TOB2 (3.4)
GO:0001917	photoreceptor inner segment	0.00263	<0.20	GNAT1 (12.4)	GNAT2 (7.8)	ENSG00000254377 (5.7)	ENSG00000248550 (5.0)	SIX6 (4.1)	LINGO3 (4.0)	PCDH15 (4.0)	OTX2 (3.8)	CA14 (3.7)	PCBP4 (3.3)
GO:0032870	cellular response to hormone stimulus	0.00263	<0.20	PRLR (4.0)	ENSG00000249548 (3.3)	RASD1 (3.2)	PPM1E (3.2)	TEF (3.0)	RPRML (3.0)	AVPR1A (3.0)	CELA2B (3.0)	FSHB (2.9)	LINC00473 (2.7)
ENSG00000106723	SPIN1 PPI subnetwork	0.00265	<0.20	USP33 (4.4)	CRY1 (3.2)	PELI3 (3.1)	ENSG00000203394 (3.0)	ENSG00000248003 (2.8)	CNNM2 (2.7)	MAGI2 (2.6)	ENSG00000258297 (2.6)	CAMKMT (2.6)	GKAP1 (2.4)
ENSG00000101751	POLI PPI subnetwork	0.00265	<0.20	YIPF4 (3.7)	PER3 (3.4)	DDB2 (3.2)	MCM6 (3.0)	ELF2 (2.9)	CENPM (2.9)	RHOA (2.8)	DENND2C (2.7)	RAD51C (2.6)	INADL (2.6)
ENSG00000101333	PLCB4 PPI subnetwork	0.00266	<0.20	STIM2 (4.1)	CABP1 (3.9)	ZNF365 (3.4)	PPP3CA (3.4)	PTK2B (3.4)	CPLX2 (3.3)	BSN (3.2)	SLC12A5 (3.0)	TTLL6 (2.9)	AK5 (2.9)
GO:0060134	prepulse inhibition	0.00267	<0.20	SLC9A11 (6.1)	ANKFN1 (6.0)	CNTNAP5 (5.3)	ENSG00000247828 (4.6)	ENSG00000249618 (4.4)	LRRTM4 (4.1)	LINC00461 (3.4)	ENSG00000227809 (3.4)	LINGO3 (3.3)	FOXP2 (3.3)
ENSG00000133703	KRAS PPI subnetwork	0.00267	<0.20	PTK2B (3.9)	TMEM170B (3.2)	PPP3CA (3.1)	PPM1B (3.0)	AK5 (3.0)	ATP11B (2.9)	ARPC5 (2.9)	TLE4 (2.9)	YWHAB (2.8)	USP34 (2.8)
MP:0009254	disorganized pancreatic islets	0.00268	<0.20	CELA2B (6.4)	NKX2-2 (5.8)	PCSK2 (5.6)	ST18 (4.9)	CTRL (4.7)	C1QL1 (4.3)	NPY (3.3)	ENSG00000196777 (3.3)	CALCOCO2 (3.2)	HMGCLL1 (3.2)
ENSG00000069011	PITX1 PPI subnetwork	0.0027	<0.20	FSHB (5.9)	SIX6 (4.0)	COQ10B (3.7)	MTRF1L (3.6)	RASD1 (3.6)	USP33 (3.4)	PER1 (3.2)	PIGF (3.1)	CBLN1 (3.1)	ERRFI1 (3.0)
ENSG00000175745	NR2F1 PPI subnetwork	0.00272	<0.20	MLK7-AS1 (2.9)	PLEKHA7 (2.9)	ENSG00000224911 (2.7)	DPYD (2.6)	ZFAT (2.6)	MPPED2 (2.6)	POFUT1 (2.5)	PLAGL2 (2.5)	FOXP1 (2.5)	C2orf44 (2.4)
ENSG00000120094	HOXB1 PPI subnetwork	0.00273	<0.20	MEIS1 (3.8)	TTC28 (3.7)	TNRC6B (3.6)	TRIB2 (3.6)	GPC6 (3.3)	FAM5C (3.3)	FOXP1-IT1 (3.2)	FBXL3 (3.1)	RFX4 (3.1)	ENSG00000222017 (3.0)
MP:0001739	abnormal adrenal gland secretion	0.00273	<0.20	INA (5.6)	ENSG00000170091 (4.8)	DDC (4.8)	PCSK2 (4.7)	CELSR3 (4.5)	TMEM145 (4.4)	DNAJC12 (4.0)	FAM167A (3.3)	GCH1 (3.2)	RGS7 (3.1)
GO:0034703	cation channel complex	0.00275	<0.20	SCN8A (5.4)	DIRAS1 (4.6)	BSN (4.5)	GNAO1 (4.4)	CNTN4 (4.4)	RGS7 (4.3)	NRXN1 (4.3)	GRM7 (4.2)	KCNB2 (4.2)	CABP1 (4.0)
ENSG00000145781	COMMD10 PPI subnetwork	0.00275	<0.20	HIVEP1 (3.9)	PHLPP2 (3.3)	C17orf59 (3.2)	UBE2E2 (2.9)	ZDHHC24 (2.9)	CELSR3 (2.8)	ERLEC1 (2.8)	DENND1A (2.6)	PPM1A (2.6)	GFOD2 (2.6)
GO:0048011	nerve growth factor receptor signaling pathway	0.00275	<0.20	PLEKHM2 (3.4)	BAP1 (3.3)	ANKRD44-IT1 (2.9)	ENSG00000157837 (2.8)	MON1A (2.7)	DENND1A (2.7)	DGKZ (2.7)	RGS7BP (2.6)	CLIC1P1 (2.6)	MKL1 (2.6)
REACTOME_NEUROTRANSMITTER_RELEASE_CYCLE	REACTOME_NEUROTRANSMITTER_RELEASE_CYCLE	0.00275	<0.20	SLC12A5 (6.3)	ATP1A3 (5.8)	NRXN3 (5.3)	INA (4.9)	CELF4 (4.6)	CABP1 (4.3)	SLC6A13 (4.2)	TMEM145 (4.2)	ENSG00000170091 (4.1)	BSN (4.1)
ENSG00000139190	VAMP1 PPI subnetwork	0.00276	<0.20	CABP1 (4.0)	TMEM145 (3.6)	ENSA (3.5)	MADD (3.2)	RHBDL1 (3.0)	STUB1 (3.0)	PCSK2 (3.0)	VAMP3 (3.0)	BSN (2.9)	LINC00470 (2.6)
ENSG00000072062	PRKACA PPI subnetwork	0.00276	<0.20	SLC12A5 (3.7)	NPY (3.7)	BSN (3.6)	PDE8B (3.5)	GNAO1 (3.4)	CBLN1 (3.4)	DGKG (3.3)	SLC8A1 (3.3)	ENSG00000245975 (3.3)	PLXNA4 (3.3)
GO:0060998	regulation of dendritic spine development	0.00276	<0.20	NPAS2 (3.8)	XKR6 (3.7)	ENSG00000254839 (3.4)	NAPEPLD (3.3)	NEXN-AS1 (3.3)	EPHA5 (3.2)	ARNTL (3.0)	RHBDL1 (3.0)	MTMR11 (3.0)	RPRML (2.8)
GO:0046982	protein heterodimerization activity	0.00277	<0.20	CTBP1 (3.1)	SIX1 (2.9)	MDFIC (2.9)	RAPSN (2.7)	FOXP1 (2.6)	LINC00473 (2.6)	BMP5 (2.6)	C11orf96 (2.5)	MEF2C (2.5)	UNC5B (2.5)
ENSG00000157500	APPL1 PPI subnetwork	0.00279	<0.20	ENSA (3.2)	CDC73 (3.0)	AKAP5 (2.9)	USP31 (2.9)	PTPN11 (2.9)	KCNJ4 (2.8)	PHLPP2 (2.8)	FOXP1 (2.6)	R3HDM1 (2.6)	AK5 (2.5)
GO:0050767	regulation of neurogenesis	0.0028	<0.20	RFX4 (4.4)	LINC00461 (4.0)	KIRREL3 (3.6)	PCBP4 (3.3)	C14orf64 (3.3)	NKX2-2 (3.1)	RHBDL3 (3.1)	KHDRBS3 (3.1)	ELAVL2 (3.1)	NOVA2 (2.9)
MP:0005293	impaired glucose tolerance	0.00282	<0.20	PCSK2 (4.8)	NKX2-2 (4.2)	RASD1 (4.0)	DNAJC12 (3.7)	MTNR1B (3.5)	NOL4 (3.4)	TOX3 (3.4)	TMEM145 (3.3)	CELA2B (3.2)	PEMT (3.1)
GO:0008276	protein methyltransferase activity	0.00283	<0.20	CELF1 (4.3)	KLHL20 (4.0)	RBM4B (3.7)	RPRD2 (3.6)	THAP11 (3.4)	TAF5 (3.3)	RERE (3.3)	METTL15 (3.2)	TARS2 (3.2)	EHMT1 (3.1)
ENSG00000160185	UBASH3A PPI subnetwork	0.00285	<0.20	CSNK1G3 (3.8)	UBA7 (3.5)	USP34 (3.5)	GRK6 (3.3)	HNF4G (3.1)	AP2B1 (2.9)	PCGF5 (2.9)	ENSG00000157837 (2.9)	AXDND1 (2.7)	LCT (2.7)
ENSG00000127914	AKAP9 PPI subnetwork	0.00286	<0.20	KCNJ4 (5.1)	SCN8A (3.9)	DGKG (3.9)	CAMKV (3.7)	PREPL (3.6)	CHRM4 (3.5)	BSN (3.5)	DGKZ (3.4)	YWHAZ (3.3)	YWHAB (3.3)
GO:0008328	ionotropic glutamate receptor complex	0.00287	<0.20	C1QL1 (5.8)	CSPG5 (5.7)	GRIA1 (5.4)	NOVA2 (5.2)	GRM7 (5.0)	LRRTM4 (4.9)	CA10 (4.7)	MYO16 (4.6)	ACCN1 (4.6)	CADM2 (4.6)
ENSG00000111344	RASAL1 PPI subnetwork	0.00287	<0.20	VAMP3 (3.9)	ENSG00000257718 (3.9)	SLC36A4 (3.6)	CELSR3 (3.4)	C1QL1 (3.4)	TCTA (3.3)	PRR7 (3.3)	DIRAS1 (3.3)	CTBP2 (3.3)	GNAO1 (3.3)
MP:0003953	abnormal hormone level	0.00291	<0.20	RASD1 (4.2)	OXTR (3.5)	KDM5A (3.3)	ABCD2 (3.0)	ENSG00000186235 (2.7)	GPR6 (2.7)	RHBDL3 (2.6)	BEGAIN (2.6)	ST18 (2.6)	KCNJ4 (2.6)
ENSG00000147044	CASK PPI subnetwork	0.00293	<0.20	SCN8A (4.7)	GRM2 (4.5)	CABP1 (4.3)	DIRAS1 (4.0)	RELN (3.9)	RIMS1 (3.6)	BSN (3.5)	RGS7 (3.5)	NEXN-AS1 (3.5)	ACCN1 (3.5)
GO:0042461	photoreceptor cell development	0.00294	<0.20	ENSG00000254377 (6.6)	GNAT1 (6.6)	ENSG00000248550 (6.3)	GNAT2 (6.1)	OTX2 (4.2)	PCDH15 (4.0)	CADM2 (3.6)	TRPM3 (3.5)	ENSG00000233723 (3.3)	SIX6 (3.1)
ENSG00000158528	PPP1R9A PPI subnetwork	0.00296	<0.20	TANC2 (4.3)	AKAP5 (4.2)	TUBD1 (3.8)	ZNF365 (3.3)	SCN8A (3.2)	VMP1 (3.2)	SLC45A1 (3.2)	FOXP1-AS1 (3.2)	MIR21 (3.1)	RASL10B (3.1)
ENSG00000115145	STAM2 PPI subnetwork	0.00299	<0.20	GSK3A (3.5)	PTPN23 (3.3)	CALCOCO2 (3.1)	DNM2 (3.1)	CAPZA1 (3.0)	ENSG00000234715 (3.0)	ATE1 (2.9)	USP33 (2.6)	TLE4 (2.4)	USP19 (2.4)
KEGG_MAPK_SIGNALING_PATHWAY	KEGG_MAPK_SIGNALING_PATHWAY	0.003	<0.20	MDGA1 (3.3)	MKL1 (3.2)	C3orf18 (3.1)	BDNF (3.1)	PDLIM7 (3.1)	GRK6 (3.0)	ENSG00000255496 (2.9)	TEF (2.9)	PTK2B (2.8)	PDE4B (2.7)
GO:0004879	ligand-activated sequence-specific DNA binding RNA polymerase II transcription factor activity	0.00301	<0.20	PER3 (4.3)	C1orf51 (3.9)	TEF (3.8)	ENSG00000247809 (3.6)	ENSG00000247828 (3.5)	PER1 (3.4)	KIF16B (3.2)	PRLR (3.2)	LSAMP (3.1)	FSHB (2.9)
ENSG00000092203	TOX4 PPI subnetwork	0.00302	<0.20	TROVE2 (4.6)	RPRD2 (3.9)	ARID2 (3.8)	EHMT1 (3.7)	ARNT (3.6)	UBAP2L (3.6)	RBM15B (3.5)	CTBP1 (3.4)	TOB2 (3.2)	MSI2 (3.2)
GO:0032589	neuron projection membrane	0.00303	<0.20	DTNA (4.2)	NRXN1 (4.0)	CALN1 (3.8)	GPC5 (3.7)	CDH8 (3.6)	SCN8A (3.4)	CPLX2 (3.4)	GPR6 (3.4)	RPH3A (3.2)	GPR62 (3.2)
MP:0004101	abnormal brain interneuron morphology	0.00303	<0.20	ENSG00000255496 (4.5)	CDH8 (4.2)	NPY (4.0)	RGS7 (4.0)	MAPT (3.9)	ENSG00000170091 (3.8)	CAMKV (3.8)	GPR6 (3.8)	NOL4 (3.6)	DLG2 (3.4)
ENSG00000173473	SMARCC1 PPI subnetwork	0.00304	<0.20	CTCF (4.3)	RBM15B (4.1)	RAD54L2 (4.1)	SMARCC1 (3.9)	EP300 (3.8)	RPRD2 (3.8)	WDR6 (3.7)	QRICH1 (3.7)	CUX1 (3.5)	SRSF9 (3.4)
GO:0016791	phosphatase activity	0.00304	<0.20	PPM1B (4.1)	PRKAR2A (4.0)	ASB1 (3.9)	PER2 (3.6)	PER1 (3.4)	GRK6 (3.1)	TWF2 (3.1)	MADD (3.0)	OTUD7B (2.9)	ARIH2 (2.9)
MP:0005423	abnormal somatic nervous system physiology	0.00305	<0.20	GNAO1 (4.2)	DRD2 (4.0)	BEGAIN (3.8)	SPTSSB (3.6)	MAPT (3.6)	NRXN1 (3.5)	FAM83B (3.5)	ENSG00000170091 (3.4)	INA (3.3)	ENSG00000255020 (3.3)
GO:0000217	DNA secondary structure binding	0.00306	<0.20	ERI1 (4.4)	WDHD1 (4.1)	DDB2 (3.7)	FBXL4 (3.0)	ASB3 (2.9)	TBC1D5 (2.9)	DARS2 (2.9)	EXOC4 (2.9)	UCHL5 (2.8)	ZBTB25 (2.8)
ENSG00000080845	DLGAP4 PPI subnetwork	0.00307	<0.20	KCNJ4 (4.4)	CAMKV (3.8)	BEGAIN (3.7)	NOVA2 (3.6)	CSPG5 (3.6)	C3orf71 (3.5)	ENSG00000258776 (3.4)	PRR15L (2.7)	MLK7-AS1 (2.7)	C1QTNF4 (2.7)
ENSG00000164919	COX6C PPI subnetwork	0.00308	<0.20	NDUFA6 (6.3)	NDUFS3 (5.7)	COX6B1P3 (5.2)	C22orf32 (4.9)	MRPS21 (4.7)	ACO2 (4.3)	UQCRC1 (4.3)	SHFM1 (3.6)	NDUFS1 (3.5)	ENSG00000247828 (3.4)
MP:0000890	thin cerebellar molecular layer	0.00309	<0.20	RIMS1 (4.9)	CBLN1 (4.0)	LINGO3 (3.5)	CADM2 (3.4)	DUSP26 (3.3)	TMEM145 (3.3)	RELN (3.3)	RUNX1T1 (3.2)	ZNF521 (3.2)	ST18 (3.1)
GO:0021544	subpallium development	0.0031	<0.20	SLC9A11 (5.0)	DPY19L2P2 (4.0)	C11orf63 (4.0)	HTR6 (3.9)	GPR6 (3.8)	DRD2 (3.6)	SCRN3 (3.5)	KATNAL2 (3.3)	FOXP2 (3.2)	ARL17A (3.1)
GO:0007626	locomotory behavior	0.0031	<0.20	CNTNAP5 (4.0)	LINGO3 (4.0)	ENSG00000186235 (4.0)	GPR61 (3.7)	KLHL1 (3.6)	ARL17A (3.6)	DRD2 (3.6)	LRRTM4 (3.4)	GRM7 (3.3)	DOCK3 (3.3)
ENSG00000010244	ZNF207 PPI subnetwork	0.00312	<0.20	GPR6 (5.6)	SF3B4 (4.9)	PRPF3 (4.6)	ENSG00000258297 (4.6)	RBM14 (4.5)	FNBP4 (3.9)	RPRD2 (3.7)	HNRNPD (3.4)	ILF3 (3.4)	RBM4 (3.3)
GO:0010975	regulation of neuron projection development	0.00312	<0.20	KIRREL3 (3.0)	PCDH9 (2.9)	C14orf64 (2.8)	NRG1 (2.8)	KHDRBS3 (2.7)	MAGI2 (2.7)	RHBDL1 (2.7)	RPH3A (2.7)	EPHA5 (2.6)	GRIK5 (2.6)
REACTOME_REGULATION_OF_GENE_EXPRESSION_IN_BETA_CELLS	REACTOME_REGULATION_OF_GENE_EXPRESSION_IN_BETA_CELLS	0.00314	<0.20	NKX2-2 (7.8)	CELA2B (7.7)	PCSK2 (6.5)	ST18 (6.0)	NOL4 (4.7)	DDC (3.7)	HMGCLL1 (3.7)	CTRL (3.7)	C18orf42 (3.5)	KLHL1 (3.3)
ENSG00000071242	RPS6KA2 PPI subnetwork	0.00317	<0.20	FAM63B (3.3)	C12orf51 (3.2)	USP7 (3.2)	SLC36A4 (3.1)	EP300 (3.1)	FOXP1 (3.1)	TANC2 (3.0)	USP33 (2.8)	CPEB3 (2.7)	C3orf18 (2.7)
ENSG00000055130	CUL1 PPI subnetwork	0.00318	<0.20	STUB1 (4.0)	PPM1A (4.0)	BIRC6 (3.6)	ARFGAP2 (3.6)	C18orf8 (3.3)	PLEKHM2 (3.2)	PSME4 (3.2)	RNF10 (3.1)	KDM5A (3.0)	RANBP10 (3.0)
MP:0001524	impaired limb coordination	0.00318	<0.20	ENSG00000255496 (4.7)	BDNF-AS1 (4.5)	RGS7BP (4.3)	CBLN1 (4.1)	SAMD5 (3.8)	RPH3A (3.7)	NRXN1 (3.7)	EFNA5 (3.7)	ETV1 (3.5)	RUNX1T1 (3.5)
MP:0001046	abnormal enteric neuron morphology	0.00319	<0.20	TDH (6.0)	CDH19 (5.3)	VIP (4.9)	ENSG00000255020 (4.5)	AJAP1 (4.2)	KHDRBS3 (4.1)	C1QL1 (3.7)	MAPT (3.5)	LSAMP (3.5)	ETV1 (3.4)
ENSG00000087008	ACOX3 PPI subnetwork	0.00319	<0.20	USP33 (3.3)	C14orf45 (3.2)	ENSG00000255272 (3.1)	ENSG00000091436 (3.0)	FAM63B (2.8)	TRIM37 (2.8)	TANC2 (2.7)	CPEB3 (2.6)	KIAA1267 (2.6)	ENSG00000249618 (2.6)
MP:0000836	abnormal substantia nigra morphology	0.00319	<0.20	BDNF (4.6)	ST18 (3.9)	ENSG00000255496 (3.5)	PTPRD (3.4)	RGS16 (3.4)	ENSG00000186235 (3.3)	C11orf96 (3.2)	COQ10B (3.1)	KLHL1 (3.0)	PDE4B (2.9)
ENSG00000106089	STX1A PPI subnetwork	0.00323	<0.20	TMEM145 (5.6)	CABP1 (4.7)	INA (4.6)	PCSK2 (4.6)	CPLX2 (4.5)	ATP1A3 (4.4)	BSN (4.3)	RPH3A (4.1)	ELAVL2 (3.9)	GRM2 (3.9)
MP:0005658	increased susceptibility to diet-induced obesity	0.00325	<0.20	NOL4 (4.3)	GHSR (4.1)	GPR6 (3.8)	CYP2A6 (3.7)	MTNR1B (3.6)	CCRN4L (3.3)	LCT (3.1)	PCSK2 (3.0)	LSAMP-AS1 (3.0)	RASD1 (3.0)
REACTOME_SYNTHESIS_SECRETION_AND_INACTIVATION_OF_GLUCAGON:LIKE_PEPTIDE:1_GLP:1	REACTOME_SYNTHESIS_SECRETION_AND_INACTIVATION_OF_GLUCAGON:LIKE_PEPTIDE:1_GLP:1	0.00325	<0.20	NKX2-2 (5.9)	PCSK2 (4.8)	MANF (3.8)	ST18 (3.7)	OXTR (3.6)	B3GALT2 (3.5)	CELA2B (3.4)	DNAJC12 (3.3)	TOX3 (3.1)	RASD1 (3.0)
GO:0046883	regulation of hormone secretion	0.00327	<0.20	PCSK2 (3.9)	ENSG00000254556 (3.8)	ENSG00000254936 (3.8)	APOBEC4 (3.7)	GHSR (3.7)	CELA2B (3.6)	NKX2-2 (3.5)	KCNB2 (3.5)	NOL4 (3.5)	KCNU1 (3.4)
GO:0007631	feeding behavior	0.00328	<0.20	LSAMP-AS1 (4.7)	GHSR (4.4)	KLHL1 (4.3)	ENSG00000218896 (3.4)	DNAH1 (3.3)	IQCF6 (3.2)	KRT18P38 (3.2)	ENSG00000233723 (3.2)	PRSS50 (3.2)	NPY (3.1)
GO:0004385	guanylate kinase activity	0.0033	<0.20	PTPRD (3.9)	GPR62 (3.4)	FRK (2.9)	ENSG00000214770 (2.9)	PDE1C (2.8)	RABGAP1L (2.7)	RPH3A (2.6)	HNF4G (2.6)	MGMT (2.5)	AAK1 (2.5)
MP:0001436	abnormal suckling behavior	0.00331	<0.20	NKX2-2 (4.2)	ZNF521 (4.1)	SEMA6A (3.6)	AUTS2 (3.5)	HES6 (3.4)	ST18 (3.1)	ZNF536 (3.1)	BEGAIN (3.1)	MPPED2 (3.0)	PTPRD (3.0)
ENSG00000110436	SLC1A2 PPI subnetwork	0.00331	<0.20	GFAP (4.8)	SLC12A5 (4.4)	CELF4 (4.1)	TRPM3 (4.0)	RIMS1 (3.8)	INA (3.8)	NRXN3 (3.6)	CBLN1 (3.6)	CABP1 (3.5)	ZNF536 (3.4)
ENSG00000156304	SCAF4 PPI subnetwork	0.00332	<0.20	SF3B4 (5.0)	RBM14 (4.7)	ENSG00000258297 (4.7)	GPR6 (4.6)	FUBP1 (4.6)	FNBP4 (4.3)	PRPF3 (4.1)	HNRNPD (3.9)	RPRD2 (3.8)	ILF3 (3.5)
GO:0010001	glial cell differentiation	0.00333	<0.20	RFX4 (4.9)	RFTN2 (4.4)	ZNF536 (4.3)	CDH19 (4.3)	SOX6 (4.3)	SOX5 (4.0)	KIRREL3 (3.8)	NKX2-2 (3.7)	RHBDL3 (3.6)	SEMA3B (3.5)
REACTOME_UNBLOCKING_OF_NMDA_RECEPTOR_GLUTAMATE_BINDING_AND_ACTIVATION	REACTOME_UNBLOCKING_OF_NMDA_RECEPTOR_GLUTAMATE_BINDING_AND_ACTIVATION	0.00334	<0.20	SCN8A (5.1)	BSN (5.0)	NRXN1 (4.6)	CADM2 (4.3)	ZNF365 (4.2)	KCNJ4 (4.2)	RHBDL1 (4.1)	DGKG (4.1)	CPLX2 (4.1)	NOVA2 (4.1)
MP:0001407	short stride length	0.00338	<0.20	PCYOX1 (3.9)	CNNM2 (3.7)	CTSF (3.2)	PIGK (3.1)	SCRN3 (3.0)	DENND1A (3.0)	PER3 (2.9)	PLA2G15 (2.9)	PRLR (2.8)	SORT1 (2.8)
MP:0001968	abnormal touch/ nociception	0.00339	<0.20	GPR6 (5.2)	RPH3A (4.9)	NRXN3 (4.7)	ENSG00000251011 (4.1)	CDH8 (3.8)	GNAO1 (3.8)	ENSG00000170091 (3.6)	CAMKV (3.6)	PCSK2 (3.6)	CADM2 (3.5)
ENSG00000131263	RLIM PPI subnetwork	0.00339	<0.20	ZDBF2 (4.0)	OTX2 (3.7)	USP34 (3.3)	PDZD8 (3.1)	RUNX1T1 (3.1)	USP7 (3.1)	TLE4 (3.0)	MARCH5 (3.0)	CCDC90B (3.0)	FBXO3 (3.0)
ENSG00000100722	ZC3H14 PPI subnetwork	0.00339	<0.20	SNAPC4 (4.0)	BRAP (3.8)	SCAF11 (3.5)	DNAJC2 (3.5)	RBM19 (3.4)	NAA25 (3.3)	MAPKAPK5 (3.3)	SRSF9 (3.2)	PMPCA (3.1)	SF3B1 (2.9)
GO:0019901	protein kinase binding	0.00342	<0.20	MKL1 (3.2)	RERE (3.2)	CAMK2D (3.1)	GSK3A (3.0)	GRK6 (2.9)	ASXL1 (2.8)	MAP4 (2.7)	ARNT (2.7)	GNAI2 (2.6)	PPM1M (2.6)
GO:0009898	internal side of plasma membrane	0.00342	<0.20	DRD2 (3.9)	VAMP3 (2.9)	SLC18A2 (2.8)	RASSF1 (2.8)	ENSG00000241956 (2.7)	SLC36A4 (2.7)	YWHAZ (2.7)	CTBP2 (2.6)	SEMA6D (2.6)	RABGAP1L (2.6)
MP:0005182	increased circulating estradiol level	0.00343	<0.20	ESR2 (4.1)	FAM196A (3.7)	FSHR (3.6)	GATA4 (3.6)	C8orf49 (3.4)	COL21A1 (3.1)	ACP2 (3.1)	ROBO2 (3.0)	FBXW12 (3.0)	ENSG00000248008 (2.9)
ENSG00000111752	PHC1 PPI subnetwork	0.00344	<0.20	ELF2 (4.6)	RBM15B (3.9)	TROVE2 (3.9)	LCORL (3.7)	PRR19 (3.6)	RPRD2 (3.2)	ARID2 (3.2)	GLYCTK-AS1 (3.1)	RNFT1 (3.0)	FOXP4 (3.0)
ENSG00000164506	STXBP5 PPI subnetwork	0.00345	<0.20	ENSG00000257718 (7.1)	C1orf21 (3.7)	SNORD7 (3.4)	ENSG00000251576 (3.1)	ETV1 (3.1)	USP31 (3.0)	TBC1D5 (3.0)	ALG10 (2.8)	MLK7-AS1 (2.8)	TMEM145 (2.7)
GO:0008066	glutamate receptor activity	0.00346	<0.20	CA10 (7.3)	CADM2 (6.3)	NRXN1 (5.7)	GRM7 (5.5)	MYO16 (5.5)	GRIA1 (5.1)	LRRTM4 (5.0)	CSPG5 (5.0)	NOVA2 (4.8)	ACCN1 (4.7)
GO:0043401	steroid hormone mediated signaling pathway	0.00349	<0.20	ENSG00000247828 (4.7)	PER3 (4.6)	ENSG00000247809 (3.8)	TEF (3.6)	C1orf51 (3.5)	ENSG00000249548 (3.3)	ZBTB37 (3.0)	PGPEP1 (2.9)	SIX6 (2.9)	ENSG00000250846 (2.8)
ENSG00000187555	USP7 PPI subnetwork	0.00352	<0.20	ACD (3.5)	PRMT7 (3.5)	OGFOD1 (3.2)	DHX38 (3.0)	THAP11 (3.0)	SEC16A (3.0)	BCL11A (2.9)	ZNF618 (2.9)	ZNF574 (2.9)	DUS2L (2.9)
GO:0035265	organ growth	0.00352	<0.20	EFNA5 (3.4)	ENSG00000256746 (3.3)	BCL11A (3.1)	ENSG00000248003 (3.1)	TMEM108 (2.9)	PPM1L (2.9)	RGL1 (2.8)	GHSR (2.8)	FOXP1-IT1 (2.8)	ESYT3 (2.7)
GO:0007623	circadian rhythm	0.00355	<0.20	PER2 (4.2)	TEF (3.3)	KLHL1 (3.1)	C1orf51 (3.1)	HCRTR2 (3.0)	DIAPH3-AS1 (2.9)	ENSG00000248008 (2.9)	ENSG00000255517 (2.7)	COQ10B (2.7)	LCORL (2.7)
GO:0021517	ventral spinal cord development	0.00356	<0.20	UTS2 (4.2)	ST18 (4.1)	ZNF536 (4.1)	ENSG00000233593 (3.6)	ZDBF2 (3.5)	HMGCLL1 (3.4)	ENSG00000257718 (3.3)	LINC00461 (3.2)	MEIS1 (3.0)	TFAP2B (3.0)
ENSG00000137497	NUMA1 PPI subnetwork	0.00357	<0.20	YWHAB (3.8)	GNAI3 (3.8)	SCAF11 (3.6)	CKAP5 (3.5)	ASXL1 (3.2)	USP33 (3.0)	USP7 (2.9)	ATE1 (2.9)	ARMC10 (2.8)	CUL1 (2.8)
GO:0001077	RNA polymerase II core promoter proximal region sequence-specific DNA binding transcription factor activity involved in positive regulation of transcription	0.00357	<0.20	TFAP2B (5.9)	ENSG00000248550 (4.3)	SIX6 (4.2)	TRPS1 (4.1)	TOX3 (3.5)	SHOX2 (3.2)	MEIS1 (3.1)	RGS16 (3.0)	ENSG00000224849 (3.0)	TSHZ3 (2.9)
GO:0048167	regulation of synaptic plasticity	0.00358	<0.20	TMEM145 (4.6)	GPR62 (3.9)	CALN1 (3.7)	RPH3A (3.6)	GPR26 (3.5)	NOVA2 (3.4)	GNG7 (3.4)	CAMKV (3.3)	SCN8A (3.3)	GRM2 (3.3)
REACTOME_POTASSIUM_CHANNELS	REACTOME_POTASSIUM_CHANNELS	0.0036	<0.20	SCN8A (5.7)	DIRAS1 (5.5)	CABP1 (5.0)	TMEM145 (4.8)	BSN (4.6)	CNTN4 (4.4)	KCNB2 (4.3)	MCHR1 (4.3)	RPH3A (4.2)	GRM2 (4.1)
GO:0032039	integrator complex	0.0036	<0.20	MTMR9 (5.3)	SETDB1 (3.9)	NEIL2 (3.7)	TRIM35 (3.6)	ERI1 (3.5)	FDFT1 (3.4)	TAF5 (3.2)	EXD3 (3.1)	WDR24 (3.1)	C2orf42 (3.0)
GO:0043543	protein acylation	0.0036	<0.20	EPC2 (4.8)	ZFP91 (4.2)	ALKBH4 (3.9)	SIRT1 (3.9)	KIAA1267 (3.5)	ENSG00000227946 (3.4)	CCDC61 (3.1)	ILKAP (3.1)	THAP11 (3.1)	ATXN7L2 (3.0)
GO:0008081	phosphoric diester hydrolase activity	0.00364	<0.20	LINC00473 (4.2)	ADCY5 (4.1)	GPR62 (3.7)	SGIP1 (3.6)	GNAT1 (3.5)	BEGAIN (3.4)	ADCY3 (3.4)	LINGO3 (3.3)	PDE8B (3.3)	GNAT2 (3.2)
GO:0051925	regulation of calcium ion transport via voltage-gated calcium channel activity	0.00369	<0.20	CELSR3 (3.5)	ACCN1 (3.5)	LINGO3 (3.3)	ACTN3 (3.2)	C3orf45 (3.1)	STAC3 (3.0)	GRM2 (3.0)	GPR26 (3.0)	TMEM145 (2.9)	GPR61 (2.9)
REACTOME_G_BETAGAMMA_SIGNALLING_THROUGH_PLC_BETA	REACTOME_G_BETAGAMMA_SIGNALLING_THROUGH_PLC_BETA	0.00371	<0.20	GNAT2 (5.1)	GNAT1 (4.7)	DRD2 (4.5)	ENSG00000248550 (4.2)	ENSG00000254377 (4.0)	CA10 (3.1)	CAMTA1 (3.1)	C3orf54 (3.1)	ATP1A3 (2.8)	CSPG5 (2.8)
MP:0005236	abnormal olfactory nerve morphology	0.00374	<0.20	CBLN1 (5.3)	OTX2 (4.8)	PTPRD (4.2)	ZNF462 (4.1)	SEMA6A (4.0)	C14orf39 (4.0)	LINC00461 (3.9)	NRXN3 (3.9)	ENSG00000254377 (3.7)	PDE1C (3.7)
GO:0043584	nose development	0.00375	<0.20	LINC00461 (4.5)	NOL4 (4.1)	ENSG00000237435 (4.0)	RFX4 (3.3)	ENSG00000247828 (3.2)	ETV1 (3.1)	CAMKMT (3.0)	TOX3 (3.0)	AGBL2 (2.9)	HES6 (2.8)
KEGG_LONG_TERM_DEPRESSION	KEGG_LONG_TERM_DEPRESSION	0.0038	<0.20	CALN1 (4.5)	DGKG (3.7)	RGS7BP (3.5)	CADM2 (3.5)	CA10 (3.2)	PPP3CA (3.1)	RIMS1 (3.1)	PDE8B (3.1)	SLC12A5 (3.1)	LSAMP (2.9)
MP:0000633	abnormal pituitary gland morphology	0.00381	<0.20	FSHB (5.8)	TOX3 (4.1)	GRIK5 (4.0)	AUTS2 (4.0)	SIX6 (3.8)	RFX4 (3.3)	LINC00461 (3.3)	PPM1L (3.3)	OTX2 (3.2)	HES6 (3.1)
ENSG00000133019	CHRM3 PPI subnetwork	0.00381	<0.20	GRM7 (3.7)	BEGAIN (3.6)	ZDBF2 (3.6)	CTBP1 (3.6)	FAM5C (3.2)	PDE4D (3.1)	MCHR1 (3.0)	BCL11A (2.8)	C14orf39 (2.7)	LINC00473 (2.6)
ENSG00000179841	AKAP5 PPI subnetwork	0.00381	<0.20	FOXP1 (3.6)	DLG2 (3.2)	CAMK2D (3.2)	PPM1L (3.1)	GPR6 (3.1)	PCDH9 (3.0)	ZNF365 (2.9)	RGS7 (2.8)	CELSR3 (2.6)	LMO3 (2.6)
MP:0003564	abnormal insulin secretion	0.00382	<0.20	CELA2B (6.4)	PCSK2 (5.7)	NKX2-2 (5.7)	CTRL (4.8)	B3GALT2 (4.4)	ST18 (3.8)	NOL4 (3.7)	PCDH9 (3.6)	OXTR (3.4)	ENSG00000196777 (3.1)
ENSG00000127588	GNG13 PPI subnetwork	0.00382	<0.20	GNAT1 (4.4)	SIX6 (4.3)	GNAT2 (4.2)	DRD2 (4.2)	ENSG00000248550 (3.5)	VAMP3 (3.2)	DUSP26 (3.1)	GPR61 (3.0)	ATP1A3 (3.0)	ENSG00000258586 (2.8)
ENSG00000132639	SNAP25 PPI subnetwork	0.00382	<0.20	CABP1 (4.9)	CPLX2 (4.2)	SLC12A5 (4.2)	ATP1A3 (4.0)	BSN (4.0)	GRM2 (3.8)	TMEM145 (3.7)	SCN8A (3.6)	RIMS1 (3.4)	ELAVL2 (3.4)
ENSG00000125398	SOX9 PPI subnetwork	0.00388	<0.20	RERE (4.5)	HSPD1 (4.4)	BIRC6 (4.2)	FAM193A (4.2)	DNAJB4 (3.7)	ATXN2 (3.7)	TOB2 (3.5)	KDM5A (3.4)	HSPA2 (3.3)	TNRC6B (3.2)
GO:0090276	regulation of peptide hormone secretion	0.00391	<0.20	PCSK2 (4.2)	GHSR (3.9)	NKX2-2 (3.8)	NOL4 (3.8)	CELA2B (3.7)	KCNB2 (3.6)	ENSG00000254556 (3.4)	ANKRD36BP2 (3.4)	B3GALT2 (3.3)	ST18 (3.2)
GO:0016311	dephosphorylation	0.00392	<0.20	OTUD7B (4.6)	ASB1 (3.9)	PRKAR2A (3.6)	MADD (3.3)	ENSG00000173295 (3.2)	ENSG00000254887 (3.1)	AXDND1 (3.1)	KLHL18 (3.0)	ENSG00000248309 (3.0)	PPM1B (2.9)
GO:0031234	extrinsic to internal side of plasma membrane	0.00392	<0.20	DRD2 (4.5)	VAMP3 (3.5)	PDE8B (3.5)	SLC36A4 (3.4)	TMEM145 (3.3)	GPR6 (3.2)	CTBP2 (3.2)	GNAT1 (2.9)	PPP3CA (2.8)	BEGAIN (2.7)
ENSG00000115966	ATF2 PPI subnetwork	0.00393	<0.20	GADD45G (4.3)	MAPKAPK5 (3.8)	WARS (3.4)	SOCS4 (3.3)	MIR21 (3.3)	INHBE (3.2)	ATXN2 (3.1)	COQ10B (2.8)	AVL9 (2.7)	PPM1A (2.7)
REACTOME_DARPP:32_EVENTS	REACTOME_DARPP:32_EVENTS	0.00393	<0.20	PPP2R4 (3.7)	GNG7 (3.6)	YWHAB (3.5)	FOXP1 (3.3)	C11orf58 (3.2)	TRIM35 (3.1)	LINC00473 (3.1)	CAPZA1 (2.9)	CAMKV (2.9)	CTBP1 (2.8)
REACTOME_INTERACTION_BETWEEN_L1_AND_ANKYRINS	REACTOME_INTERACTION_BETWEEN_L1_AND_ANKYRINS	0.00393	<0.20	NRXN1 (5.2)	GNAO1 (4.4)	RPH3A (4.3)	DLG2 (4.2)	MAPT (4.1)	CDH19 (4.0)	RGS7 (4.0)	LRRTM4 (3.9)	CA10 (3.8)	EPHA5 (3.8)
GO:0019198	transmembrane receptor protein phosphatase activity	0.00393	<0.20	PCDH17 (4.4)	GRIA1 (3.3)	SMPD3 (3.3)	NPAS2 (3.0)	SEMA3G (3.0)	TOX3 (3.0)	SEMA6A (2.9)	ELTD1 (2.9)	ZNF462 (2.8)	C1orf21 (2.8)
GO:0005001	transmembrane receptor protein tyrosine phosphatase activity	0.00393	<0.20	PCDH17 (4.4)	GRIA1 (3.3)	SMPD3 (3.3)	NPAS2 (3.0)	SEMA3G (3.0)	TOX3 (3.0)	SEMA6A (2.9)	ELTD1 (2.9)	ZNF462 (2.8)	C1orf21 (2.8)
MP:0000913	abnormal brain development	0.00393	<0.20	SEMA6A (3.9)	TET1 (3.8)	AUTS2 (3.7)	LRP4 (3.5)	DBN1 (3.3)	ZNF462 (3.1)	RFX4 (3.0)	KAZN (2.9)	ARID2 (2.8)	TROVE2 (2.7)
ENSG00000047936	ROS1 PPI subnetwork	0.00394	<0.20	RNF43 (3.8)	ENSG00000216754 (3.3)	TFAP2B (3.1)	ENSG00000237435 (3.1)	SLC44A2 (3.0)	LRP4 (3.0)	ENSG00000182319 (2.9)	KLF5 (2.8)	STIM2 (2.7)	PRLR (2.6)
MP:0008536	enlarged third ventricle	0.00394	<0.20	GFAP (5.1)	RFX4 (3.9)	CXXC4 (3.6)	PNMAL1 (3.5)	ROBO2 (3.3)	INA (3.2)	SV2A (3.2)	ENSG00000224849 (3.0)	PCDH9 (3.0)	ELAVL2 (3.0)
ENSG00000120875	DUSP4 PPI subnetwork	0.00395	<0.20	KCNJ4 (5.4)	CHRM4 (4.6)	CAMKV (4.1)	YWHAZ (4.0)	DGKG (4.0)	CPLX2 (4.0)	BSN (3.8)	SCN8A (3.6)	DGKZ (3.6)	YWHAB (3.4)
GO:0005246	calcium channel regulator activity	0.00396	<0.20	LMO3 (5.1)	MYBPC3 (4.9)	VIP (4.2)	C8orf49 (4.1)	KCNJ4 (4.0)	GRIA1 (4.0)	CAMKV (3.8)	GPR26 (3.6)	GRM7 (3.6)	GRIK5 (3.6)
GO:0043010	camera-type eye development	0.00397	<0.20	ENSG00000254377 (5.8)	GNAT1 (5.3)	OTX2 (4.7)	ENSG00000248550 (4.4)	SIX6 (4.2)	TFAP2B (4.0)	GNAT2 (3.9)	TRPM3 (3.4)	LINC00461 (3.1)	ENSG00000250846 (3.0)
ENSG00000171862	PTEN PPI subnetwork	0.00402	<0.20	RNF10 (3.5)	CTBP1 (3.2)	STUB1 (3.2)	WDR24 (3.1)	ARHGAP1 (3.1)	NFATC3 (3.0)	COPZ1 (2.9)	CYP2A6 (2.9)	ACD (2.8)	USP7 (2.8)
ENSG00000183741	CBX6 PPI subnetwork	0.00404	<0.20	RBM15B (4.1)	MSI2 (4.1)	TROVE2 (4.1)	ARID2 (3.6)	ZBTB1 (3.2)	TIA1 (3.1)	EHMT1 (3.1)	RPRD2 (3.0)	UBAP2L (3.0)	CTBP1 (2.9)
ENSG00000206210	ENSG00000206210 PPI subnetwork	0.00408	<0.20	GNAI3 (4.7)	AVL9 (3.9)	ZFP91 (3.8)	MADD (3.2)	KBTBD2 (3.2)	ZNF462 (3.2)	DENND2C (3.1)	VAMP3 (3.0)	CAPZA1 (2.9)	DALRD3 (2.8)
ENSG00000206282	RGL2 PPI subnetwork	0.00408	<0.20	GNAI3 (4.7)	AVL9 (3.9)	ZFP91 (3.8)	MADD (3.2)	KBTBD2 (3.2)	ZNF462 (3.2)	DENND2C (3.1)	VAMP3 (3.0)	CAPZA1 (2.9)	DALRD3 (2.8)
ENSG00000158792	SPATA2L PPI subnetwork	0.00408	<0.20	MEIS1 (3.4)	ACD (3.0)	GPR6 (2.8)	ZBTB37 (2.8)	C17orf59 (2.6)	PRR7 (2.6)	ENSG00000248008 (2.5)	TNIP2 (2.5)	CLTC-IT1 (2.4)	TTC28 (2.4)
ENSG00000170579	DLGAP1 PPI subnetwork	0.00409	<0.20	KCNJ4 (4.8)	BSN (4.0)	CAMKV (3.5)	GRM2 (3.5)	ENSG00000254839 (3.3)	SCN8A (3.2)	RIMS1 (3.2)	RASL10B (3.2)	ENSG00000258776 (3.1)	RPH3A (3.0)
GO:0051966	regulation of synaptic transmission, glutamatergic	0.00413	<0.20	LRRTM4 (5.1)	GPR26 (4.9)	CSMD1 (4.5)	FAM5C (4.3)	ENSG00000251335 (4.3)	CA10 (4.2)	TACR1 (4.1)	GPR75 (4.0)	GRM7 (3.8)	CHRM4 (3.8)
GO:0030133	transport vesicle	0.00414	<0.20	CYB561 (4.5)	CREB3L1 (3.9)	CTRL (3.6)	ERLEC1 (3.6)	NPY (3.6)	CELA2B (3.4)	PCSK2 (3.4)	BEGAIN (3.3)	DNAJC12 (3.2)	SEC16A (3.1)
ENSG00000123080	CDKN2C PPI subnetwork	0.00414	<0.20	ARMC10 (4.0)	PAFAH1B3 (3.4)	PRR19 (3.3)	MGMT (3.2)	ZNF574 (3.1)	CTSF (3.0)	RBM4B (3.0)	DDB2 (3.0)	ALKBH4 (2.9)	DENND2C (2.9)
MP:0001953	respiratory failure	0.00415	<0.20	ELAVL2 (4.7)	STAC3 (4.6)	INA (4.4)	FOXP2 (4.4)	BMP5 (3.9)	KLF5 (3.8)	ROBO2 (3.7)	SIX1 (3.5)	RAPSN (3.3)	ODZ2 (3.3)
ENSG00000120533	ENY2 PPI subnetwork	0.00416	<0.20	PEX12 (3.7)	RAD51C (3.5)	C12orf51 (3.3)	WDR6 (3.3)	ARMC10 (3.2)	LRWD1 (3.2)	ZBTB25 (3.2)	ABCC10 (3.1)	SDCCAG3 (3.0)	BCAS2 (3.0)
REACTOME_DOPAMINE_NEUROTRANSMITTER_RELEASE_CYCLE	REACTOME_DOPAMINE_NEUROTRANSMITTER_RELEASE_CYCLE	0.00418	<0.20	ATP1A3 (6.6)	CELF4 (5.6)	TMEM145 (5.5)	ELAVL2 (5.2)	CPLX2 (5.0)	CABP1 (4.9)	VIP (4.9)	ENSG00000170091 (4.8)	SLC12A5 (4.8)	BSN (4.7)
REACTOME_SEROTONIN_NEUROTRANSMITTER_RELEASE_CYCLE	REACTOME_SEROTONIN_NEUROTRANSMITTER_RELEASE_CYCLE	0.00418	<0.20	ATP1A3 (6.6)	CELF4 (5.6)	TMEM145 (5.5)	ELAVL2 (5.2)	CPLX2 (5.0)	CABP1 (4.9)	VIP (4.9)	ENSG00000170091 (4.8)	SLC12A5 (4.8)	BSN (4.7)
ENSG00000120053	GOT1 PPI subnetwork	0.00418	<0.20	APEH (3.8)	CTBP2 (3.1)	ACADS (3.0)	FAM195A (2.9)	PRDX6 (2.8)	PAFAH1B3 (2.8)	ENSG00000234028 (2.7)	MARS2 (2.7)	DALRD3 (2.6)	KLHDC8B (2.6)
ENSG00000101997	CCDC22 PPI subnetwork	0.00419	<0.20	NEIL2 (3.3)	YWHAB (3.2)	ENSG00000213693 (3.0)	KLHL20 (2.8)	GPR26 (2.8)	FAM196A (2.8)	GPR61 (2.8)	DARS (2.8)	ASXL1 (2.7)	C11orf46 (2.7)
ENSG00000131979	GCH1 PPI subnetwork	0.0042	<0.20	NCKIPSD (3.2)	IP6K2 (3.1)	COQ6 (2.9)	UTS2 (2.7)	P4HTM (2.6)	TRANK1 (2.5)	DEDD2 (2.5)	EP300 (2.5)	ENSG00000244967 (2.5)	KIF3B (2.5)
MP:0001745	increased circulating corticosterone level	0.00421	<0.20	NPY (5.6)	GPR6 (5.3)	OXTR (3.9)	PCSK2 (3.9)	VIP (3.8)	PDE8B (3.7)	GRM7 (3.7)	ENSG00000170091 (3.7)	ACCN1 (3.5)	SLC45A1 (3.3)
MP:0010254	nuclear cataracts	0.00421	<0.20	GNAT1 (3.6)	ENSG00000254377 (3.5)	ENSG00000236827 (3.2)	C3orf45 (3.2)	ENSG00000244926 (3.1)	GLYCTK-AS1 (3.0)	ENSG00000223715 (2.9)	ENSG00000255517 (2.8)	FDFT1 (2.8)	TDH (2.6)
GO:0051937	catecholamine transport	0.00422	<0.20	ENSG00000227398 (5.0)	KLHL1 (4.8)	ENSG00000218896 (4.3)	TMIE (4.0)	KRT18P38 (3.8)	CNTNAP5 (3.8)	GPR26 (3.4)	ENSG00000241732 (3.3)	RASL10B (3.3)	CYP2A6 (3.3)
ENSG00000047410	TPR PPI subnetwork	0.00423	<0.20	NUP160 (3.7)	EDC4 (3.6)	NUDT21 (3.4)	QRICH1 (3.0)	DHX40 (3.0)	VPRBP (2.9)	EFTUD2 (2.9)	CELF1 (2.9)	ALG10 (2.9)	RNF4 (2.8)
GO:0060284	regulation of cell development	0.00424	<0.20	RFX4 (3.8)	KIRREL3 (3.7)	PCBP4 (3.3)	LINC00461 (3.2)	KHDRBS3 (3.2)	CXXC4 (3.0)	HES6 (2.9)	ENSG00000255248 (2.8)	IER5L (2.8)	LRP4 (2.8)
GO:0051705	behavioral interaction between organisms	0.00426	<0.20	ENSG00000250846 (4.0)	ENSG00000227809 (3.7)	DRD2 (3.6)	ENSG00000245482 (3.5)	GPR1 (3.3)	ENSG00000249618 (3.3)	LINGO3 (3.2)	ENSG00000233723 (3.1)	ENSG00000186235 (2.9)	SLC9A11 (2.9)
REACTOME_LIGAND:GATED_ION_CHANNEL_TRANSPORT	REACTOME_LIGAND:GATED_ION_CHANNEL_TRANSPORT	0.00427	<0.20	NRXN1 (5.6)	CDH8 (5.3)	RGS7 (5.1)	SLC12A5 (4.9)	CBLN1 (4.8)	GRIA1 (4.7)	ELAVL2 (4.6)	GRM7 (4.4)	CADM2 (4.4)	B3GALT2 (4.4)
MP:0002780	decreased circulating testosterone level	0.00429	<0.20	FSHB (8.7)	SIX6 (5.3)	ESR2 (4.5)	C8orf49 (4.2)	FSHR (3.7)	RASD1 (3.7)	C20orf26 (3.7)	ABCD2 (3.6)	OXTR (3.3)	MYO16 (3.2)
MP:0000746	weakness	0.00431	<0.20	CADM2 (3.8)	LRRTM4 (3.6)	RGL1 (3.2)	NRXN1 (3.2)	ANK2 (3.1)	ETV1 (3.0)	SLC45A1 (2.9)	NRXN3 (2.8)	FAM5C (2.7)	CSDC2 (2.7)
GO:0019905	syntaxin binding	0.00434	<0.20	TMEM145 (4.8)	ATP1A3 (4.8)	PCSK2 (4.7)	INA (3.9)	CELF4 (3.8)	CPLX2 (3.6)	BSN (3.6)	SLC45A1 (3.6)	CABP1 (3.5)	SLC12A5 (3.5)
GO:0050890	cognition	0.00434	<0.20	GPR26 (4.4)	ENSG00000186235 (3.9)	CHRM4 (3.9)	PPM1E (3.8)	DLG2 (3.8)	GRIA1 (3.7)	LINGO3 (3.6)	SGIP1 (3.6)	SH2D5 (3.5)	CDH8 (3.4)
ENSG00000038274	MAT2B PPI subnetwork	0.00436	<0.20	SEPT3 (4.7)	SLC12A5 (4.5)	ATP1A3 (4.0)	INA (4.0)	PCSK2 (4.0)	CELF4 (3.8)	BSN (3.8)	CAMKV (3.7)	SPTBN2 (3.6)	DOCK3 (3.5)
REACTOME_SIGNALING_BY_ROBO_RECEPTOR	REACTOME_SIGNALING_BY_ROBO_RECEPTOR	0.0044	<0.20	MKL1 (3.4)	LRRTM4 (3.2)	LRFN5 (3.1)	KIF17 (2.9)	ZNF618 (2.8)	RASA1 (2.8)	DBN1 (2.7)	KIRREL3 (2.7)	EPHA5 (2.7)	SEMA6A (2.6)
MP:0010519	atrioventricular block	0.00441	<0.20	SLC8A1 (6.2)	MYBPC3 (4.8)	FOXP2 (3.7)	COL21A1 (3.5)	PDE1C (3.3)	KCNH2 (3.2)	ENSG00000244967 (3.1)	ENSG00000250156 (2.9)	C11orf63 (2.9)	NEXN (2.7)
ENSG00000100030	MAPK1 PPI subnetwork	0.00441	<0.20	PER1 (3.3)	MIR21 (3.3)	DGKZ (3.3)	MKL1 (3.0)	ERRFI1 (3.0)	PPP3CA (3.0)	RASD1 (3.0)	TWF2 (3.0)	YWHAZ (2.9)	DAG1 (2.9)
MP:0006304	abnormal seminiferous epithelium morphology	0.00443	<0.20	HORMAD1 (4.0)	PPM1B (3.5)	NKX2-2 (3.3)	ANKRD36BP2 (2.7)	LGSN (2.7)	C11orf63 (2.7)	HCRTR2 (2.7)	DNAJC12 (2.7)	TET1 (2.5)	RBM4B (2.5)
ENSG00000052723	SIKE1 PPI subnetwork	0.00445	<0.20	FBXL3 (4.0)	PPM1B (3.9)	TANK (3.6)	GPR6 (3.4)	RABGAP1L (3.3)	MOB4 (3.3)	YIPF4 (3.2)	BAP1 (3.2)	FBXO3 (3.0)	MZT1 (2.9)
MP:0008428	abnormal spatial working memory	0.00448	<0.20	CSPG5 (4.5)	ETV1 (3.6)	DGKG (3.5)	LRP4 (3.3)	SREBF2 (3.3)	EPHA5 (2.9)	DLG2 (2.9)	CA10 (2.8)	ACCN1 (2.8)	RIMS1 (2.8)
ENSG00000137574	TGS1 PPI subnetwork	0.00451	<0.20	FAM193A (4.3)	TNRC6B (4.2)	ASXL1 (3.7)	RBBP6 (3.6)	CPEB3 (3.6)	TOB2 (3.5)	C12orf51 (3.4)	NME6 (3.4)	USP7 (3.4)	RPRD2 (3.3)
GO:0090087	regulation of peptide transport	0.00453	<0.20	PCSK2 (4.2)	NKX2-2 (3.9)	GHSR (3.8)	CELA2B (3.7)	NOL4 (3.7)	KCNB2 (3.4)	ENSG00000254556 (3.3)	B3GALT2 (3.3)	IQCF6 (3.2)	NPY (3.2)
GO:0002791	regulation of peptide secretion	0.00453	<0.20	PCSK2 (4.2)	NKX2-2 (3.9)	GHSR (3.8)	CELA2B (3.7)	NOL4 (3.7)	KCNB2 (3.4)	ENSG00000254556 (3.3)	B3GALT2 (3.3)	IQCF6 (3.2)	NPY (3.2)
MP:0002062	abnormal associative learning	0.00454	<0.20	NPY (4.0)	ST18 (3.8)	ENSG00000241732 (3.8)	NOVA2 (3.7)	DRD2 (3.7)	CDH8 (3.4)	ENSG00000170091 (3.3)	MPPED2 (3.2)	ENSG00000233723 (3.1)	IQCF5 (2.8)
ENSG00000054356	PTPRN PPI subnetwork	0.00454	<0.20	BSN (5.1)	CABP1 (4.7)	PLXNA4 (4.0)	BEGAIN (3.8)	PCSK2 (3.7)	ENSG00000203739 (3.7)	ATP1A3 (3.5)	TMEM145 (3.4)	GRIK5 (3.3)	MAPT (3.1)
ENSG00000079841	RIMS1 PPI subnetwork	0.00455	<0.20	CABP1 (4.0)	BSN (3.9)	CAMKV (3.8)	SLC12A5 (3.7)	PCSK2 (3.7)	GRM2 (3.6)	CELSR3 (3.6)	VIP (3.5)	AK5 (3.3)	ATP1A3 (3.2)
ENSG00000160803	UBQLN4 PPI subnetwork	0.00455	<0.20	NBL1 (3.5)	ERLEC1 (3.0)	CTRL (2.9)	P4HTM (2.9)	PRR15L (2.8)	DALRD3 (2.8)	SV2A (2.8)	CELA2B (2.7)	B3GALNT1 (2.7)	BICC1 (2.6)
ENSG00000152894	PTPRK PPI subnetwork	0.00456	<0.20	AXDND1 (3.5)	UBA7 (3.5)	PSME4 (3.5)	RASD1 (3.3)	PPM1B (3.2)	CISH (3.1)	RAB3GAP1 (3.0)	C3orf18 (3.0)	PCDH17 (3.0)	LCT (2.7)
ENSG00000169592	INO80E PPI subnetwork	0.00457	<0.20	CCDC12 (4.7)	EPC2 (4.1)	BAP1 (3.6)	SETDB1 (3.5)	C2orf42 (3.5)	ENSG00000227946 (3.3)	MON1A (3.2)	KIAA1267 (3.2)	DUS3L (3.1)	ENSA (3.1)
ENSG00000078900	TP73 PPI subnetwork	0.00457	<0.20	ATXN2 (3.9)	ASXL1 (3.4)	C12orf51 (3.2)	ARID2 (3.1)	ZNF618 (3.1)	CUX1 (3.0)	KRT18P38 (2.9)	TTC28 (2.9)	SETD2 (2.8)	UBXN2A (2.8)
ENSG00000163605	PPP4R2 PPI subnetwork	0.00461	<0.20	SF3B4 (3.7)	APH1A (3.6)	C11orf58 (3.5)	CDC73 (3.4)	YIPF4 (3.4)	CHAC2 (3.2)	CACYBP (3.2)	ARFGAP2 (3.1)	ILKAP (3.1)	MOB4 (3.0)
ENSG00000179899	ENSG00000179899 PPI subnetwork	0.00466	<0.20	TROVE2 (4.2)	RBM15B (4.1)	ELF2 (4.0)	ARID2 (3.9)	LCORL (3.6)	SKA2 (3.6)	ERF (3.4)	GLYCTK-AS1 (3.1)	RNFT1 (3.1)	RPRD2 (2.9)
GO:0071565	nBAF complex	0.00466	<0.20	RAD54L2 (3.8)	RPRD2 (3.7)	TMEM145 (3.6)	CUX1 (3.6)	AUTS2 (3.6)	RBM15B (3.5)	GSK3A (3.4)	ZC3H7B (3.3)	WDR6 (3.3)	KIAA1267 (3.2)
ENSG00000078369	GNB1 PPI subnetwork	0.00467	<0.20	MTNR1B (3.5)	DLG2 (3.3)	RUNX1T1 (3.2)	ENSG00000236772 (3.2)	PDE8B (3.1)	CA10 (2.9)	ZNF536 (2.8)	ZDBF2 (2.8)	CABP1 (2.8)	SEPT4 (2.7)
GO:0021522	spinal cord motor neuron differentiation	0.00472	<0.20	UTS2 (4.6)	ST18 (4.1)	ENSG00000257194 (3.9)	NKX2-2 (3.3)	ZDBF2 (3.3)	CXXC4 (3.2)	ZNF536 (3.1)	NPY (2.9)	CELSR3 (2.9)	ENSG00000227809 (2.9)
ENSG00000104856	RELB PPI subnetwork	0.00474	<0.20	TBC1D5 (3.3)	DYNLL1 (3.2)	RBM14 (3.2)	EFTUD2 (3.1)	CACYBP (3.1)	PCBP1 (3.1)	MTMR4 (3.1)	BIRC6 (2.9)	FTH1P5 (2.8)	EP300 (2.8)
ENSG00000079102	RUNX1T1 PPI subnetwork	0.00475	<0.20	ERF (3.6)	CIC (3.4)	ZFP91 (3.4)	R3HDM2 (3.2)	HP1BP3 (3.2)	ARIH2 (3.2)	KIAA1267 (3.1)	PER1 (3.0)	R3HDM1 (3.0)	ARID2 (2.9)
GO:0048169	regulation of long-term neuronal synaptic plasticity	0.00475	<0.20	CALN1 (4.8)	SLC9A11 (4.7)	CHRM4 (3.8)	GNG7 (3.7)	TMEM145 (3.7)	SCN8A (3.6)	GPR62 (3.5)	LINC00470 (3.4)	ENSG00000227398 (3.4)	ENSG00000248309 (3.4)
ENSG00000169032	MAP2K1 PPI subnetwork	0.00475	<0.20	KCNJ4 (4.8)	YWHAB (3.4)	DGKG (3.4)	PREPL (3.3)	RIMS1 (3.1)	YWHAZ (3.0)	AK5 (3.0)	MKL1 (3.0)	PPP3CA (2.9)	CAMKV (2.9)
ENSG00000120087	HOXB7 PPI subnetwork	0.00475	<0.20	EPC2 (3.7)	RAB3GAP1 (3.6)	TNRC6B (3.4)	SMARCC1 (3.4)	TIA1 (3.3)	TOB2 (3.3)	MEIS1 (3.3)	KDM5A (3.3)	USP7 (3.2)	KIF16B (3.2)
GO:0031513	nonmotile primary cilium	0.00479	<0.20	GNAT1 (10.6)	GNAT2 (8.2)	ENSG00000254377 (5.8)	SIX6 (4.8)	PCDH15 (4.7)	ENSG00000248550 (4.6)	OTX2 (3.5)	C11orf49 (3.4)	CADM2 (3.3)	RPGRIP1L (2.8)
GO:0021516	dorsal spinal cord development	0.00481	<0.20	ENSG00000250377 (4.9)	NKX2-2 (3.4)	MYO16 (3.4)	C9orf163 (3.2)	ST18 (3.0)	ENSG00000251011 (2.9)	SIX6 (2.8)	ENSG00000245482 (2.7)	ZNF521 (2.7)	LINC00461 (2.7)
REACTOME_NOREPINEPHRINE_NEUROTRANSMITTER_RELEASE_CYCLE	REACTOME_NOREPINEPHRINE_NEUROTRANSMITTER_RELEASE_CYCLE	0.00487	<0.20	ATP1A3 (5.9)	ENSG00000170091 (5.5)	TMEM145 (4.9)	VIP (4.8)	DDC (4.8)	CELF4 (4.8)	ELAVL2 (4.7)	PCSK2 (4.0)	INA (3.9)	DNAJC12 (3.8)
MP:0009546	absent gastric milk in neonates	0.00488	<0.20	HES6 (3.5)	NKX2-2 (3.4)	SV2A (3.3)	DDC (3.1)	RSRC1 (3.1)	AUTS2 (3.1)	ST18 (3.0)	NRXN3 (3.0)	ENSG00000170091 (3.0)	SOX6 (3.0)
MP:0001261	obese	0.00493	<0.20	FSHB (5.4)	SIX6 (3.8)	GHSR (3.7)	RASD1 (3.7)	NOL4 (3.5)	ZDBF2 (3.5)	DNAJC12 (3.3)	MYO16 (3.1)	CCRN4L (2.9)	SLC18A2 (2.9)
MP:0008911	induced hyperactivity	0.00494	<0.20	C18orf42 (5.3)	GRIA1 (4.7)	NRXN1 (4.3)	CADM2 (4.0)	ROBO2 (3.6)	DGKG (3.6)	CA10 (3.6)	CBLN1 (3.5)	MSRA (3.4)	SYT16 (3.4)
ENSG00000169744	LDB2 PPI subnetwork	0.00498	<0.20	C8orf49 (5.1)	OTX2 (4.7)	SIX6 (3.9)	RPRML (3.8)	MLK7-AS1 (3.7)	CXXC4 (3.6)	TOX (3.3)	LPHN2 (3.2)	BCL11A (3.1)	WNT2B (3.0)
ENSG00000106400	ZNHIT1 PPI subnetwork	0.00498	<0.20	CCDC12 (3.8)	CCDC61 (3.7)	ENSA (3.5)	KIAA1267 (3.3)	HAX1 (3.3)	ANP32E (3.2)	EPC2 (3.1)	RBM4B (3.1)	RP9 (3.0)	SIRT1 (3.0)
ENSG00000197429	IPP PPI subnetwork	0.005	<0.20	C18orf8 (3.3)	DUS3L (3.3)	ATXN7L2 (3.2)	MED9 (3.1)	WDR24 (2.8)	RP9 (2.7)	RNF10 (2.6)	SNAPC4 (2.6)	PER2 (2.6)	RHOT2 (2.6)
ENSG00000167414	GNG8 PPI subnetwork	0.00502	<0.20	GNAT2 (6.0)	GNAT1 (5.1)	ENSG00000254377 (4.1)	ENSG00000248550 (3.8)	DRD2 (3.5)	SIX6 (3.2)	FSHB (3.2)	ATP1A3 (3.1)	VAMP3 (3.0)	PCBP4 (3.0)
ENSG00000172977	KAT5 PPI subnetwork	0.00502	<0.20	HIST2H2BE (5.6)	PCBP1-AS1 (3.1)	ENSG00000213600 (2.9)	RP9 (2.9)	EPC2 (2.7)	RBBP6 (2.7)	HP1BP3 (2.6)	SKA2 (2.6)	DYNLL1 (2.6)	SETDB1 (2.6)
GO:0043113	receptor clustering	0.00502	<0.20	ENSG00000258586 (3.8)	LSAMP (3.8)	LRRTM4 (3.5)	C11orf49 (3.5)	EPHA5 (3.5)	XKR6 (3.4)	B3GALT2 (3.4)	MEGF8 (3.3)	CRIP3 (3.3)	CADM2 (3.1)
ENSG00000174021	GNG5 PPI subnetwork	0.00503	<0.20	GNAT2 (5.6)	GNAT1 (5.2)	ENSG00000254377 (4.0)	DRD2 (3.9)	ENSG00000248550 (3.8)	SIX6 (3.4)	ATP1A3 (3.3)	OTX2 (2.9)	CA10 (2.9)	CAMTA1 (2.7)
REACTOME_GLUTAMATE_BINDING_ACTIVATION_OF_AMPA_RECEPTORS_AND_SYNAPTIC_PLASTICITY	REACTOME_GLUTAMATE_BINDING_ACTIVATION_OF_AMPA_RECEPTORS_AND_SYNAPTIC_PLASTICITY	0.00503	<0.20	ZNF365 (5.1)	CPLX2 (4.6)	KCNJ4 (4.4)	CAMKV (4.4)	CSPG5 (4.0)	SCN8A (3.8)	BSN (3.7)	GRIK5 (3.7)	CABP1 (3.7)	GRIA1 (3.7)
REACTOME_TRAFFICKING_OF_AMPA_RECEPTORS	REACTOME_TRAFFICKING_OF_AMPA_RECEPTORS	0.00503	<0.20	ZNF365 (5.1)	CPLX2 (4.6)	KCNJ4 (4.4)	CAMKV (4.4)	CSPG5 (4.0)	SCN8A (3.8)	BSN (3.7)	GRIK5 (3.7)	CABP1 (3.7)	GRIA1 (3.7)
GO:0030288	outer membrane-bounded periplasmic space	0.00504	<0.20	CADM2 (6.7)	CA10 (6.2)	LRRTM4 (6.2)	PCDH15 (5.2)	GRM7 (5.1)	GRIA1 (5.0)	FAM5C (5.0)	C1QL1 (5.0)	CSPG5 (4.8)	NRXN1 (4.8)
GO:0042597	periplasmic space	0.00504	<0.20	CADM2 (6.7)	CA10 (6.2)	LRRTM4 (6.2)	PCDH15 (5.2)	GRM7 (5.1)	GRIA1 (5.0)	FAM5C (5.0)	C1QL1 (5.0)	CSPG5 (4.8)	NRXN1 (4.8)
GO:0048593	camera-type eye morphogenesis	0.00504	<0.20	GNAT1 (4.1)	TRPM3 (4.0)	OTX2 (3.8)	ZNF521 (3.6)	ENSG00000254377 (3.6)	TFAP2B (3.2)	C18orf42 (3.1)	ENSG00000250846 (3.1)	SLC9A11 (3.0)	FAM83B (3.0)
ENSG00000115138	POMC PPI subnetwork	0.00506	<0.20	PRR15L (3.4)	GHSR (3.0)	MCHR1 (3.0)	FBXL13 (2.9)	HCRTR2 (2.9)	PMFBP1 (2.9)	NEK6 (2.9)	ENSG00000246379 (2.8)	CNTN5 (2.8)	DRD2 (2.8)
GO:0031593	polyubiquitin binding	0.00509	<0.20	RNF123 (4.8)	RNF10 (4.5)	RANBP10 (3.9)	ATE1 (3.6)	UBXN4 (3.4)	PACSIN3 (3.2)	ENSG00000233137 (3.1)	PTPN23 (3.1)	NICN1 (3.0)	CIR1 (2.9)
MP:0001152	Leydig cell hyperplasia	0.0051	<0.20	FSHR (6.0)	GATA4 (4.1)	ESR2 (3.8)	C8orf49 (3.7)	KIF17 (3.1)	C1orf51 (3.1)	ENSG00000230257 (2.7)	GKAP1 (2.7)	CNNM2 (2.7)	TRIM35 (2.5)
GO:0050432	catecholamine secretion	0.0051	<0.20	KLHL1 (4.9)	ENSG00000227398 (4.6)	ENSG00000218896 (4.3)	TMIE (4.1)	ENSG00000241732 (4.0)	GPR26 (3.8)	KRT18P38 (3.5)	ENSG00000228201 (3.5)	CYP2A6 (3.1)	RASL10B (3.1)
GO:0018393	internal peptidyl-lysine acetylation	0.00513	<0.20	EPC2 (5.2)	SIRT1 (4.3)	ZFP91 (4.1)	C2orf42 (3.9)	ENSG00000227946 (3.8)	INO80D (3.8)	RBM4B (3.5)	KBTBD4 (3.4)	KIAA1267 (3.4)	ATXN7L2 (3.3)
ENSG00000196628	TCF4 PPI subnetwork	0.00516	<0.20	HES6 (3.9)	TCF4 (3.9)	ST18 (3.8)	GADD45G (3.7)	C18orf42 (3.5)	PTPRD (3.2)	CXXC4 (3.2)	DYNLL1 (3.1)	TROVE2 (3.0)	B3GALT2 (3.0)
ENSG00000163159	VPS72 PPI subnetwork	0.00516	<0.20	HIST2H2BE (9.5)	CTCF (3.9)	CCDC12 (3.6)	HP1BP3 (3.3)	ARMC10 (3.0)	RBM4B (2.9)	RP9 (2.8)	SUPT4H1 (2.8)	ENSG00000203394 (2.6)	HDHD2 (2.6)
ENSG00000099882	ENSG00000099882 PPI subnetwork	0.00521	<0.20	NOVA2 (4.1)	KCNJ4 (4.0)	DBN1 (3.5)	BEGAIN (3.3)	SEPT3 (3.2)	GRM2 (3.1)	XKR6 (2.9)	BSN (2.9)	AUTS2 (2.9)	RIMS1 (2.8)
ENSG00000099956	SMARCB1 PPI subnetwork	0.00521	<0.20	HIST2H2BE (8.8)	CTCF (4.3)	SMARCC1 (3.3)	ARID2 (3.3)	EPC2 (3.2)	EP300 (3.2)	RAD54L2 (3.2)	MEIS1 (3.1)	QRICH1 (2.8)	SCAF11 (2.8)
GO:0017075	syntaxin-1 binding	0.00521	<0.20	TMEM145 (5.8)	INA (5.0)	ATP1A3 (5.0)	CELF4 (4.6)	SLC12A5 (4.3)	CPLX2 (4.3)	BSN (4.1)	ST18 (4.1)	C18orf42 (3.9)	PCSK2 (3.9)
ENSG00000069431	ABCC9 PPI subnetwork	0.00522	<0.20	TNRC6B (4.7)	FAM193A (4.5)	RPRD2 (4.1)	C12orf51 (3.9)	EP300 (3.7)	KIF3B (3.4)	UBXN2A (3.2)	NME6 (3.1)	BIRC6 (3.1)	INO80D (3.1)
MP:0008294	abnormal zona fasciculata morphology	0.00522	<0.20	FSHB (6.6)	CSDC2 (5.2)	GPR6 (4.0)	LINC00473 (3.8)	NPAS2 (3.6)	SIX6 (3.2)	TMIE (3.1)	CASP9 (3.1)	MOB4 (3.0)	VIP (3.0)
GO:0034702	ion channel complex	0.00522	<0.20	SCN8A (5.1)	CNTN4 (4.9)	RGS7 (4.6)	NRXN1 (4.3)	BSN (4.3)	GRM7 (4.3)	GNAO1 (4.2)	RGS7BP (4.1)	GPC5 (4.1)	MCHR1 (4.1)
GO:0019902	phosphatase binding	0.00522	<0.20	GPR6 (3.5)	DNM2 (3.4)	EFNA5 (3.1)	ENSG00000258297 (3.1)	GATA4 (3.0)	RARB (3.0)	SYNE2 (2.8)	PPP2R4 (2.8)	SEMA3F (2.8)	GSK3A (2.7)
ENSG00000125249	RAP2A PPI subnetwork	0.00523	<0.20	KCNJ4 (5.5)	CAMKV (4.7)	CHRM4 (4.2)	CPLX2 (4.2)	SPTBN2 (4.0)	DGKG (3.9)	BSN (3.9)	YWHAZ (3.8)	NOVA2 (3.7)	PREPL (3.5)
MP:0001905	abnormal dopamine level	0.00523	<0.20	PDE4B (3.9)	GNAO1 (3.8)	CDH8 (3.8)	HCRTR2 (3.7)	LINC00473 (3.6)	ENSG00000170091 (3.6)	DDC (3.5)	INA (3.3)	GPR61 (3.2)	COQ10B (3.2)
GO:0022836	gated channel activity	0.00524	<0.20	SCN8A (5.5)	GRM7 (5.0)	NRXN1 (4.9)	RGS7 (4.8)	CNTN4 (4.8)	CADM2 (4.4)	MCHR1 (4.3)	BSN (4.3)	RPH3A (4.1)	CA10 (4.1)
ENSG00000205918	ENSG00000205918 PPI subnetwork	0.00525	<0.20	MSRA (3.4)	ENSA (3.4)	FBXL3 (3.3)	GIPC2 (3.2)	CHAC2 (3.0)	RGL1 (3.0)	SLC6A13 (2.9)	LCT (2.9)	MDFIC (2.8)	LINC00473 (2.8)
GO:0006470	protein dephosphorylation	0.00525	<0.20	OTUD7B (4.0)	ASB1 (3.7)	ENSG00000224792 (3.7)	PPM1A (3.3)	PPM1B (3.3)	PRKAR2A (3.3)	ANKRD44 (2.9)	C8orf12 (2.8)	TRIM35 (2.8)	KLHL18 (2.7)
GO:0004970	ionotropic glutamate receptor activity	0.00526	<0.20	CADM2 (6.7)	CA10 (6.5)	LRRTM4 (6.0)	GRIA1 (5.2)	GRM7 (5.2)	C1QL1 (5.1)	PCDH15 (5.1)	FAM5C (4.9)	DGKG (4.9)	CSPG5 (4.8)
ENSG00000138814	PPP3CA PPI subnetwork	0.00527	<0.20	SCN8A (4.3)	SLC12A5 (4.3)	KCNJ4 (4.1)	PREPL (4.0)	CAMKV (4.0)	CPLX2 (3.7)	BSN (3.5)	YWHAZ (3.5)	DLG2 (3.4)	LINGO3 (3.4)
ENSG00000126785	RHOJ PPI subnetwork	0.00527	<0.20	IER3IP1 (3.8)	LPXN (3.5)	SPI1 (3.2)	RARB (2.9)	VAMP2 (2.9)	MDFIC (2.8)	HDHD2 (2.8)	RHOA (2.8)	PLCL1 (2.8)	GNAI2 (2.7)
GO:0016578	histone deubiquitination	0.0053	<0.20	ENSG00000233153 (4.5)	ATXN7L2 (4.3)	CRIPAK (4.1)	VPRBP (4.0)	RBM15B (3.7)	TBC1D5 (3.6)	ENSG00000223715 (3.4)	DUS3L (3.4)	ENSG00000216754 (3.3)	ZBTB25 (3.1)
REACTOME_SIGNALING_BY_ERBB4	REACTOME_SIGNALING_BY_ERBB4	0.0053	<0.20	AMFR (3.4)	ENSG00000157837 (3.2)	PSKH1 (3.1)	PPP3CA (3.1)	PRLR (2.8)	STUB1 (2.7)	SAMD5 (2.6)	PPM1A (2.6)	RNF10 (2.5)	TMEM170B (2.5)
GO:0015833	peptide transport	0.00535	<0.20	GHSR (4.5)	PCSK2 (3.9)	NOL4 (3.8)	NPY (3.6)	NKX2-2 (3.3)	ENSG00000254556 (3.3)	ENSG00000254936 (3.3)	ANKRD36BP2 (3.2)	PRR15L (3.1)	CELA2B (3.0)
GO:0003714	transcription corepressor activity	0.00536	<0.20	IER5L (4.9)	CIC (4.3)	ERF (4.2)	ZNF574 (3.8)	PER1 (3.5)	GADD45G (3.2)	SIRT1 (3.1)	R3HDM2 (3.1)	ZNF618 (3.1)	TOB2 (3.0)
GO:0050433	regulation of catecholamine secretion	0.00536	<0.20	KLHL1 (5.0)	ENSG00000218896 (4.9)	ENSG00000227398 (4.6)	ENSG00000241732 (4.2)	TMIE (4.1)	GPR26 (3.7)	ENSG00000228201 (3.6)	KRT18P38 (3.6)	ENSG00000233723 (3.4)	RASL10B (3.2)
ENSG00000007392	LUC7L PPI subnetwork	0.00537	<0.20	DHX38 (4.5)	USP19 (4.1)	ILF3 (4.1)	EFTUD2 (3.9)	PRPF3 (3.9)	FUBP1 (3.9)	DPP3 (3.6)	HNRNPD (3.6)	SF3B1 (3.5)	RBM6 (3.5)
REACTOME_THROMBIN_SIGNALLING_THROUGH_PROTEINASE_ACTIVATED_RECEPTORS_PARS	REACTOME_THROMBIN_SIGNALLING_THROUGH_PROTEINASE_ACTIVATED_RECEPTORS_PARS	0.00538	<0.20	ENSG00000248550 (4.2)	GNAT2 (3.6)	C3orf54 (3.3)	PCBP4 (3.2)	GNAT1 (3.2)	C20orf112 (2.8)	C1QL1 (2.7)	DRD2 (2.7)	CAMTA1 (2.7)	CSPG5 (2.6)
ENSG00000164885	CDK5 PPI subnetwork	0.00538	<0.20	CABP1 (4.5)	INA (4.4)	ELAVL2 (4.0)	CPLX2 (3.8)	KCNJ4 (3.7)	CELF4 (3.7)	BSN (3.7)	PCSK2 (3.6)	GNAO1 (3.2)	PNMAL1 (3.1)
ENSG00000186469	GNG2 PPI subnetwork	0.0054	<0.20	GNAT2 (4.1)	CA10 (3.8)	GNAT1 (3.6)	ENSG00000254377 (3.5)	CSDC2 (3.1)	ENSG00000258586 (3.0)	ATP1A3 (3.0)	ENSG00000248550 (2.9)	C1QL1 (2.7)	C3orf54 (2.6)
GO:0004713	protein tyrosine kinase activity	0.00541	<0.20	GRK6 (4.0)	BAP1 (3.6)	STIM2 (3.4)	MKL1 (3.3)	BTBD9 (3.2)	PPP2R2D (2.9)	PRKAR2A (2.9)	NBEAL2 (2.7)	PPP3CA (2.6)	RAD54L2 (2.5)
MP:0003078	aphakia	0.00541	<0.20	ENSG00000248550 (8.4)	TFAP2B (6.5)	TRPM3 (6.3)	OTX2 (5.3)	RELN (5.2)	SIX6 (3.9)	SHOX2 (3.9)	ZNF536 (3.7)	ENSG00000254377 (3.4)	C14orf39 (3.4)
GO:0018394	peptidyl-lysine acetylation	0.00542	<0.20	EPC2 (5.4)	SIRT1 (4.2)	ZFP91 (4.1)	INO80D (3.9)	C2orf42 (3.8)	ENSG00000227946 (3.8)	RBM4B (3.7)	ATXN7L2 (3.5)	KIAA1267 (3.3)	ALKBH4 (3.2)
GO:0019900	kinase binding	0.00547	<0.20	CAMK2D (3.2)	GSK3A (3.1)	ARNT (3.0)	PPM1M (2.9)	MKL1 (2.9)	GNAI2 (2.8)	RERE (2.7)	GRK6 (2.7)	PTK2B (2.7)	MLL2 (2.6)
REACTOME_PIP3_ACTIVATES_AKT_SIGNALING	REACTOME_PIP3_ACTIVATES_AKT_SIGNALING	0.00551	<0.20	STUB1 (4.0)	JMJD8 (4.0)	RHOT2 (3.7)	ARID2 (3.6)	PLEKHM2 (3.6)	PSKH1 (3.3)	ARNTL (3.1)	WDR25 (3.1)	MARCH5 (3.0)	PARD6A (2.9)
ENSG00000213611	ENSG00000213611 PPI subnetwork	0.00551	<0.20	GNAT2 (5.5)	GNAT1 (4.8)	ENSG00000248550 (4.3)	DRD2 (3.7)	SIX6 (3.4)	ATP1A3 (3.3)	ENSG00000254377 (3.2)	OTX2 (3.0)	C11orf63 (3.0)	ABHD14A (2.8)
ENSG00000089169	RPH3A PPI subnetwork	0.00552	<0.20	PCSK2 (4.9)	CELF4 (4.2)	INA (4.0)	CAMKV (4.0)	CPLX2 (3.9)	SLC12A5 (3.9)	SPTBN2 (3.8)	BSN (3.7)	ATP1A3 (3.6)	SEPT3 (3.6)
ENSG00000158301	GPRASP2 PPI subnetwork	0.00552	<0.20	KCNJ4 (4.2)	KRT18P38 (3.4)	NEXN-AS1 (3.1)	ANKRD45 (3.1)	KIAA1530 (3.0)	ASB1 (2.9)	FSIP2 (2.8)	KIF17 (2.8)	ADCY3 (2.7)	OXTR (2.7)
GO:0008134	transcription factor binding	0.00555	<0.20	EP300 (4.2)	FOXP1 (3.8)	CUX1 (3.6)	RPRD2 (3.5)	GATA4 (3.5)	R3HDM2 (3.2)	CTCF (3.2)	FAM193A (3.2)	TNRC6B (3.1)	SMG7 (3.1)
REACTOME_SIGNALING_BY_SCF:KIT	REACTOME_SIGNALING_BY_SCF:KIT	0.00555	<0.20	WARS (3.1)	MARCH5 (3.1)	ASB7 (3.0)	STUB1 (2.9)	DNM2 (2.9)	KBTBD2 (2.8)	KIF3B (2.7)	PCGF5 (2.7)	NBEAL2 (2.7)	SLC18A2 (2.7)
GO:0042054	histone methyltransferase activity	0.00561	<0.20	SETD2 (4.5)	C12orf51 (4.2)	RPRD2 (4.1)	NISCH (4.0)	RBM5 (3.8)	FAM193A (3.8)	SMG7 (3.7)	RERE (3.7)	SMARCC1 (3.6)	USP34 (3.6)
GO:0007612	learning	0.00565	<0.20	CHRM4 (4.6)	XKR6 (3.9)	LINGO3 (3.8)	ENSG00000170091 (3.7)	DRD2 (3.6)	CDH8 (3.5)	AKAP5 (3.4)	RASL10B (3.4)	NOVA2 (3.3)	DOCK3 (3.2)
GO:0005234	extracellular-glutamate-gated ion channel activity	0.00572	<0.20	CA10 (6.6)	CADM2 (6.4)	LRRTM4 (5.8)	C1QL1 (5.2)	GRM7 (5.0)	GRIA1 (4.9)	CSPG5 (4.9)	FAM5C (4.8)	NRXN1 (4.7)	PCDH15 (4.7)
ENSG00000088367	EPB41L1 PPI subnetwork	0.00572	<0.20	CDH8 (4.0)	CHRM4 (3.5)	ENSG00000170091 (3.4)	GNG7 (3.2)	GPR6 (3.0)	CAMKV (2.9)	RGS7BP (2.9)	GRIK5 (2.9)	SREBF2 (2.9)	ALCAM (2.8)
ENSG00000165023	DIRAS2 PPI subnetwork	0.00572	<0.20	SEPT3 (4.5)	SLC12A5 (4.1)	ATP1A3 (4.0)	CAMKV (3.8)	INA (3.8)	SPTBN2 (3.8)	PCSK2 (3.7)	BSN (3.7)	DOCK3 (3.5)	CELF4 (3.5)
KEGG_ERBB_SIGNALING_PATHWAY	KEGG_ERBB_SIGNALING_PATHWAY	0.00572	<0.20	PLEKHM2 (3.6)	ATP11B (3.6)	LRRTM4 (3.3)	AVL9 (3.1)	MEF2C (2.9)	TMEM170B (2.9)	SEMA6D (2.7)	RASA1 (2.7)	MKL1 (2.7)	NRXN1 (2.7)
ENSG00000008277	ADAM22 PPI subnetwork	0.00575	<0.20	CELF4 (4.7)	SLC12A5 (4.5)	ATP1A3 (4.1)	GFAP (4.1)	INA (3.9)	TRPM3 (3.8)	ELAVL2 (3.7)	ENSG00000170091 (3.5)	CBLN1 (3.5)	SV2A (3.4)
MP:0009453	enhanced contextual conditioning behavior	0.00576	<0.20	GRM7 (4.7)	GRIA1 (3.7)	NRXN1 (3.6)	ROBO2 (3.5)	LMO3 (3.4)	SEPT3 (3.4)	KCNJ4 (3.3)	ENSG00000170091 (3.3)	FAM5C (3.2)	C18orf42 (3.2)
GO:0031646	positive regulation of neurological system process	0.00585	<0.20	GPR26 (4.7)	GRIA1 (4.5)	ENSG00000224849 (4.0)	LRRTM4 (3.8)	CNTNAP5 (3.7)	ENSG00000182057 (3.7)	GPR75 (3.7)	ENSG00000227398 (3.5)	IQCF5-AS1 (3.4)	GRM7 (3.3)
ENSG00000123358	NR4A1 PPI subnetwork	0.00587	<0.20	TNRC6B (4.1)	RARB (3.2)	TOB2 (3.2)	TCF20 (3.0)	GPR6 (2.9)	TLE4 (2.9)	ZCCHC2 (2.8)	ZNF462 (2.7)	KIF16B (2.6)	SIRT1 (2.6)
GO:0051018	protein kinase A binding	0.00591	<0.20	MYBPC3 (4.3)	IQCF3 (4.3)	IQCF1 (4.2)	IQCF5 (3.9)	PHF7 (3.7)	ENSG00000224792 (3.7)	SLC8A1 (3.2)	GNAO1 (3.1)	CDH8 (3.1)	ADCY5 (2.8)
GO:0022843	voltage-gated cation channel activity	0.00594	<0.20	SCN8A (6.1)	RPH3A (5.0)	CABP1 (4.7)	RGS7 (4.7)	BSN (4.6)	CNTN4 (4.4)	DIRAS1 (4.4)	GRM7 (4.3)	TMEM145 (4.3)	CHRM4 (4.2)
ENSG00000091436	ENSG00000091436 PPI subnetwork	0.00594	<0.20	USP33 (3.5)	ARIH2 (3.3)	CPEB3 (3.1)	ENSG00000255272 (3.0)	FAM63B (2.9)	AVL9 (2.8)	C3orf18 (2.8)	DENND2C (2.6)	SORT1 (2.6)	KBTBD2 (2.5)
ENSG00000130520	LSM4 PPI subnetwork	0.00596	<0.20	DHX38 (5.1)	SETDB1 (4.4)	PRPF3 (4.3)	EFTUD2 (3.9)	PHF5A (3.9)	EDC4 (3.9)	SUPT4H1 (3.8)	SF3B4 (3.7)	USP19 (3.6)	UBAP2L (3.6)
ENSG00000141582	CBX4 PPI subnetwork	0.00599	<0.20	TROVE2 (5.1)	LCORL (4.0)	ELF2 (4.0)	TIA1 (3.9)	ARID2 (3.8)	RBM15B (3.6)	ZBTB1 (3.6)	FAM193A (3.6)	CRY1 (3.5)	ZNF618 (3.3)
ENSG00000167863	ATP5H PPI subnetwork	0.00604	<0.20	NDUFA6 (5.3)	NDUFS1 (5.0)	NDUFS3 (4.8)	UQCRC1 (4.5)	ACO2 (4.4)	C22orf32 (3.8)	COX6B1P3 (3.8)	MRPS21 (3.6)	ACAD10 (3.2)	SHFM1 (3.0)
GO:0032412	regulation of ion transmembrane transporter activity	0.00605	<0.20	C3orf45 (4.0)	LINGO3 (3.9)	ACTN3 (3.5)	ACCN1 (3.3)	GPR61 (3.3)	ENSG00000183470 (3.3)	SYPL2 (3.0)	KIF17 (3.0)	RGS7 (2.9)	STAC3 (2.9)
GO:0060996	dendritic spine development	0.00609	<0.20	ENSG00000250846 (5.6)	XKR6 (4.0)	ENSG00000254839 (3.8)	NPAS2 (3.4)	NEXN-AS1 (3.4)	EPHA5 (3.1)	PLXNA4 (3.1)	NRG1 (3.0)	LRRTM4 (3.0)	GRM7 (2.9)
MP:0005656	decreased aggression	0.00612	<0.20	RASD1 (3.8)	LINC00461 (3.6)	COQ10B (3.1)	ENSG00000247828 (3.0)	GADD45G (2.9)	C11orf96 (2.9)	RAB3GAP1 (2.9)	DNAJC16 (2.9)	ESR2 (2.8)	FSHB (2.7)
ENSG00000175792	RUVBL1 PPI subnetwork	0.00614	<0.20	HIST2H2BE (7.6)	VPRBP (3.5)	CTCF (3.4)	CCDC12 (3.3)	PCBP1 (3.3)	QRICH1 (3.2)	SMARCC1 (3.2)	EPC2 (3.1)	EFTUD2 (3.0)	DHX30 (3.0)
GO:0050808	synapse organization	0.00616	<0.20	XKR6 (3.7)	FAM161B (3.2)	GRM7 (3.1)	DTNA (3.1)	CDH8 (3.0)	C11orf49 (3.0)	ENSG00000255310 (3.0)	EPHA5 (2.9)	ENSG00000247828 (2.9)	LRFN5 (2.9)
ENSG00000157388	CACNA1D PPI subnetwork	0.00624	<0.20	ENSG00000224792 (4.2)	CPLX2 (3.9)	PPP3CA (3.6)	BSN (3.2)	ZNF365 (3.2)	DIP2C (3.1)	KCNJ4 (3.0)	DGKZ (3.0)	CAMKV (3.0)	CABP1 (2.9)
GO:0000981	sequence-specific DNA binding RNA polymerase II transcription factor activity	0.00624	<0.20	GATA4 (4.2)	TLE1 (3.8)	SIX6 (3.4)	IER5L (3.3)	ERF (3.2)	MPPED2 (3.2)	ENSG00000247809 (3.2)	RARB (3.1)	TFAP2B (3.1)	C8orf49 (3.1)
MP:0008840	abnormal spike wave discharge	0.00626	<0.20	DIRAS1 (5.4)	RPH3A (4.8)	CABP1 (4.8)	BSN (4.2)	GRM2 (3.9)	SLC12A5 (3.8)	C1QTNF4 (3.5)	BEGAIN (3.5)	TMEM145 (3.4)	CPLX2 (3.2)
MP:0002882	abnormal neuron morphology	0.00626	<0.20	INA (4.7)	ELAVL2 (4.6)	ZNF536 (4.0)	SHOX2 (3.6)	CELF4 (3.6)	CADM2 (3.5)	ANK2 (3.5)	CDH19 (3.5)	NRXN1 (3.4)	CELSR3 (3.4)
MP:0004736	abnormal distortion product otoacoustic emission	0.00627	<0.20	CNTN4 (6.0)	PDE8B (4.3)	LRFN5 (3.9)	LMO3 (3.8)	AJAP1 (3.8)	DOCK3 (3.6)	PPM1E (3.4)	ENSG00000226806 (3.3)	LINC00473 (3.2)	CADM2 (3.1)
GO:0001964	startle response	0.00629	<0.20	SLC9A11 (5.8)	LRRTM4 (5.0)	CNTNAP5 (4.7)	ENSG00000249618 (4.2)	ANKFN1 (4.1)	CADM2 (3.9)	SYT16 (3.8)	ENSG00000227809 (3.7)	ENSG00000247828 (3.7)	NMUR2 (3.6)
ENSG00000138696	BMPR1B PPI subnetwork	0.00631	<0.20	UNC5B (3.8)	FOXP2 (3.5)	BMP5 (3.4)	ENSG00000258066 (3.1)	ENSG00000258776 (2.8)	MGMT (2.8)	INPP5E (2.8)	ABL2 (2.7)	SEMA3F (2.7)	RBM4B (2.7)
ENSG00000157985	AGAP1 PPI subnetwork	0.00632	<0.20	CALN1 (4.2)	ENSG00000241956 (3.9)	PCDH17 (3.8)	ENSG00000173295 (3.2)	ARNTL (3.1)	MEIS1 (2.9)	ATG13 (2.7)	SEPT4 (2.6)	ENSG00000231792 (2.6)	C11orf46 (2.6)
GO:0015631	tubulin binding	0.00637	<0.20	CKAP5 (4.4)	KIAA1841 (3.8)	PCBP4 (3.5)	KIF21A (3.3)	MAPT (3.3)	AURKB (3.0)	C12orf51 (2.9)	CENPT (2.8)	NPC1 (2.7)	KIF18A (2.7)
ENSG00000111262	KCNA1 PPI subnetwork	0.00638	<0.20	CDH8 (4.7)	RGS7BP (4.6)	MCHR1 (4.3)	GPR6 (4.2)	DLG2 (3.9)	ADCY3 (3.9)	BSN (3.7)	DRD2 (3.7)	CAMKV (3.7)	KCNJ4 (3.5)
ENSG00000153774	CFDP1 PPI subnetwork	0.00641	<0.20	CTCF (4.0)	CCDC12 (3.8)	RSRC1 (3.2)	SMARCC1 (3.1)	RBM4B (3.0)	MZT1 (3.0)	RP9 (3.0)	ANP32E (2.9)	FAM193A (2.9)	RAD54L2 (2.9)
ENSG00000105737	GRIK5 PPI subnetwork	0.00645	<0.20	CADM2 (4.7)	ETV1 (4.3)	RFTN2 (3.9)	CA10 (3.7)	PCDH15 (3.6)	GRIA1 (3.5)	ENSG00000214770 (3.3)	FAM196A (3.2)	GHSR (3.2)	TMEM145 (3.2)
ENSG00000169189	NSMCE1 PPI subnetwork	0.00647	<0.20	UCHL5 (4.1)	RBBP6 (3.8)	RSRC1 (3.6)	SCAF11 (3.5)	BCAS2 (3.4)	PCGF6 (3.4)	CCDC90B (3.3)	SETD2 (3.3)	RMI1 (3.2)	RWDD3 (2.9)
GO:0018130	heterocycle biosynthetic process	0.00654	<0.20	DRD3 (3.5)	CHAC2 (3.3)	PNPO (3.2)	APEH (3.1)	GPR52 (3.1)	C12orf47 (3.0)	C9orf163 (3.0)	ENSG00000251011 (3.0)	ADAT2 (2.9)	NUTF2 (2.7)
MP:0002797	increased thigmotaxis	0.00655	<0.20	GPR26 (4.9)	CNTNAP5 (4.8)	GRM7 (4.2)	RGS7BP (4.1)	MCHR1 (3.9)	CAMKV (3.9)	CSMD1 (3.8)	ENSG00000170091 (3.6)	AKAP5 (3.6)	GRIA1 (3.6)
ENSG00000120688	WBP4 PPI subnetwork	0.00655	<0.20	SF3B4 (5.5)	RBM14 (5.3)	FUBP1 (5.1)	UBAP2L (4.7)	ILF3 (4.6)	HNRNPD (4.6)	FNBP4 (4.4)	PRPF3 (4.2)	CTCF (3.9)	SF3B1 (3.9)
MP:0002272	abnormal nervous system electrophysiology	0.00656	<0.20	RPH3A (5.9)	NRXN3 (5.2)	SLC12A5 (5.1)	SCN8A (5.0)	CADM2 (4.4)	RGS7BP (4.4)	C18orf42 (4.3)	GRIA1 (4.2)	PDE8B (4.2)	GPR6 (4.1)
MP:0003562	abnormal pancreatic beta cell physiology	0.00656	<0.20	PCSK2 (5.9)	NKX2-2 (5.0)	CELA2B (4.2)	PRLR (3.7)	ST18 (3.5)	RPRML (3.4)	NOL4 (3.3)	CTRL (3.0)	C18orf42 (3.0)	RASD1 (2.9)
ENSG00000179583	CIITA PPI subnetwork	0.00659	<0.20	R3HDM1 (4.2)	DENND1A (3.7)	KBTBD2 (3.2)	ARNT (3.1)	TIA1 (3.0)	PCBP1-AS1 (3.0)	ELF2 (2.9)	MAGI2 (2.8)	ACTN3 (2.8)	NDUFAF3 (2.7)
ENSG00000162374	ELAVL4 PPI subnetwork	0.00661	<0.20	ZNF589 (4.4)	SGSM3 (3.8)	ARFGAP2 (3.8)	ENSG00000233137 (3.6)	FNBP4 (3.4)	ATXN2 (3.1)	RBM6 (3.1)	UBA7 (3.0)	CELF4 (2.9)	USP4 (2.8)
ENSG00000123700	KCNJ2 PPI subnetwork	0.00665	<0.20	ENSG00000258586 (5.0)	RIMS1 (4.4)	C11orf46 (3.5)	ENSG00000224849 (3.4)	ADCY5 (3.2)	RASL10B (3.1)	VIP (3.0)	BICC1 (3.0)	FRK (3.0)	CYB561D1 (3.0)
ENSG00000186446	ZNF501 PPI subnetwork	0.00665	<0.20	ENSA (3.5)	FBXL3 (3.4)	GIPC2 (3.3)	TLE4 (3.2)	MDFIC (3.1)	SLC6A13 (3.0)	RGL1 (2.9)	MSRA (2.9)	SHOX2 (2.8)	LCT (2.7)
GO:0046887	positive regulation of hormone secretion	0.00666	<0.20	ENSG00000254556 (4.6)	APOBEC4 (3.7)	GPR52 (3.5)	GPR75 (3.3)	NKX2-2 (3.3)	KCNB2 (3.1)	ENSG00000197727 (3.0)	ENSG00000254936 (3.0)	ENSG00000250116 (2.8)	FSHR (2.8)
REACTOME_G:PROTEIN_BETAGAMMA_SIGNALLING	REACTOME_G:PROTEIN_BETAGAMMA_SIGNALLING	0.00666	<0.20	GNAT2 (4.4)	DRD2 (4.2)	GNAT1 (4.2)	ENSG00000248550 (3.4)	ENSG00000254377 (3.2)	C3orf54 (3.2)	RASL10B (2.9)	GNAI2 (2.8)	CAMTA1 (2.7)	STUB1 (2.6)
ENSG00000108828	VAT1 PPI subnetwork	0.00666	<0.20	SLC12A5 (4.7)	SEPT3 (4.4)	ATP1A3 (4.1)	PCSK2 (4.0)	CAMKV (3.8)	BSN (3.8)	SPTBN2 (3.8)	CELF4 (3.8)	INA (3.7)	CABP1 (3.7)
GO:0030673	axolemma	0.00667	<0.20	DTNA (5.4)	NRXN1 (4.7)	SCN8A (4.5)	PTPRD (4.2)	TMEM145 (4.1)	DIRAS1 (4.0)	GPR62 (4.0)	GFAP (3.9)	PCDH9 (3.7)	MAGI2 (3.7)
ENSG00000100201	DDX17 PPI subnetwork	0.00668	<0.20	HNRNPK (4.6)	PCBP1 (4.5)	ZNF574 (4.4)	SF3B1 (4.1)	VAMP2 (4.1)	SF3B4 (3.8)	PAFAH1B3 (3.7)	RPRD2 (3.6)	GRIK5 (3.5)	CIC (3.5)
ENSG00000121390	PSPC1 PPI subnetwork	0.00668	<0.20	GPR6 (6.3)	KDM5A (3.8)	KIAA1267 (3.7)	SIRT1 (3.7)	ENSG00000258297 (3.6)	RBBP6 (3.5)	FAM193A (3.3)	FNBP4 (3.2)	CELF1 (3.1)	ZFP91 (3.0)
ENSG00000127928	GNGT1 PPI subnetwork	0.00669	<0.20	GNAT1 (6.3)	GNAT2 (5.6)	DRD2 (4.4)	SIX6 (3.8)	ENSG00000254377 (3.7)	PCBP4 (3.4)	FSHB (3.2)	FAM109B (3.0)	TMEM145 (2.9)	CA10 (2.9)
ENSG00000165868	HSPA12A PPI subnetwork	0.0067	<0.20	SLC12A5 (4.2)	SEPT3 (4.1)	SPTBN2 (3.8)	PCSK2 (3.7)	CAMKV (3.7)	DOCK3 (3.7)	CELF4 (3.6)	BSN (3.6)	CABP1 (3.5)	GRIK5 (3.5)
ENSG00000156374	PCGF6 PPI subnetwork	0.0067	<0.20	TROVE2 (4.5)	ARID2 (3.7)	UBAP2L (3.4)	CTBP1 (3.4)	RBM15B (3.3)	MSI2 (3.2)	ATP11B (3.1)	TIA1 (3.1)	THAP11 (3.0)	ZBTB1 (2.9)
ENSG00000123106	CCDC91 PPI subnetwork	0.00674	<0.20	KIF16B (4.4)	ENSG00000231792 (3.7)	RAB3GAP1 (3.3)	ATAD2B (3.2)	CHEK2 (3.2)	KDM5A (3.1)	EIF2AK3 (3.1)	ERP29 (2.9)	CDK5RAP3 (2.8)	USP7 (2.8)
MP:0003031	acidosis	0.00677	<0.20	PTH1R (4.8)	TINAG (4.4)	TFAP2B (3.9)	GPC5 (3.7)	PLCL1 (3.5)	ALDH6A1 (2.9)	ENTPD5 (2.8)	NEXN-AS1 (2.8)	SLC39A13 (2.8)	TMEM116 (2.6)
MP:0001900	impaired synaptic plasticity	0.00678	<0.20	ENSG00000255496 (4.9)	BDNF-AS1 (4.2)	NRXN3 (3.9)	DGKG (3.8)	GRIK5 (3.6)	CYP2A6 (3.6)	GRIA1 (3.6)	MAGI2 (3.5)	SEPT3 (3.4)	CSDC2 (3.4)
GO:0030534	adult behavior	0.00678	<0.20	HTR6 (4.3)	GPR26 (3.9)	ENSG00000186235 (3.7)	ENSG00000231327 (3.4)	ENSG00000245482 (3.3)	ENSG00000218896 (3.3)	DRD3 (3.2)	CADM2 (3.2)	GPR61 (3.2)	LSAMP (3.1)
MP:0000857	abnormal cerebellar foliation	0.00679	<0.20	OTX2 (5.8)	ENSG00000250377 (5.1)	CBLN1 (4.3)	PTPRD (4.2)	LINC00461 (4.2)	ETV1 (3.9)	ZNF536 (3.6)	FOXP2 (3.4)	ZNF521 (3.3)	ST18 (3.1)
ENSG00000100109	TFIP11 PPI subnetwork	0.00679	<0.20	SF3B4 (5.0)	PRPF3 (3.8)	DHX38 (3.8)	PIK3C3 (3.5)	HNRNPD (3.4)	EFTUD2 (3.3)	SUPT4H1 (3.3)	LSM7 (3.3)	RBM14 (3.2)	EDC4 (3.1)
ENSG00000169016	E2F6 PPI subnetwork	0.00681	<0.20	TROVE2 (4.6)	RBM15B (3.9)	ARID2 (3.7)	TCF20 (3.4)	ELF2 (3.4)	MSI2 (3.3)	ZBTB1 (3.2)	TOB2 (3.1)	CTBP1 (3.1)	EHMT1 (3.1)
ENSG00000064692	SNCAIP PPI subnetwork	0.00682	<0.20	ENSG00000250116 (3.5)	LINC00473 (3.1)	ENSG00000251676 (3.1)	ST18 (2.8)	KBTBD2 (2.7)	TFAP2B (2.6)	TAT (2.6)	SOCS4 (2.5)	GFOD2 (2.4)	RNF10 (2.4)
ENSG00000172380	GNG12 PPI subnetwork	0.00692	<0.20	GNAT1 (3.9)	CA10 (3.9)	EPHA5 (3.3)	GNAT2 (3.2)	NAB1 (3.2)	SGIP1 (2.8)	CELF4 (2.8)	TSHZ3 (2.7)	SV2A (2.6)	CADM2 (2.5)
GO:0061351	neural precursor cell proliferation	0.00693	<0.20	RFX4 (7.1)	SOX5 (5.0)	LINC00461 (4.8)	C14orf64 (4.0)	ENSG00000247809 (3.9)	RHBDL3 (3.7)	ENSG00000255496 (3.7)	SOX6 (3.6)	ENSG00000254377 (3.6)	KIF21A (3.5)
ENSG00000114698	PLSCR4 PPI subnetwork	0.00694	<0.20	EPC2 (3.8)	CCDC12 (3.8)	CCDC61 (3.6)	ENSA (3.6)	ANP32E (3.2)	KIAA1267 (3.0)	PAFAH1B3 (3.0)	RP9 (2.9)	PRKRIP1 (2.9)	HAX1 (2.8)
ENSG00000183034	OTOP2 PPI subnetwork	0.00699	<0.20	SREBF2 (4.6)	KDM5A (3.5)	PRKAG1 (3.2)	ALG10 (3.1)	ENSG00000258066 (3.1)	MRPL11 (3.0)	C22orf32 (2.9)	ABCC10 (2.9)	PPPDE2 (2.8)	NHP2L1 (2.8)
ENSG00000114812	VIPR1 PPI subnetwork	0.007	<0.20	SLC18A2 (3.9)	PCDH17 (3.8)	CA10 (3.6)	DDC (3.4)	VAMP2 (3.2)	SEMA3G (3.1)	B3GALNT1 (3.1)	ENSG00000170091 (3.1)	ACCN1 (2.9)	ELAVL2 (2.8)
ENSG00000113575	PPP2CA PPI subnetwork	0.00702	<0.20	YWHAZ (3.8)	MOB4 (3.6)	CAPZA1 (3.5)	CACYBP (3.4)	ENSG00000258297 (3.3)	YWHAB (3.3)	ARPC5 (3.1)	PSMB7 (3.1)	PSMA5 (3.0)	DYNLL1 (3.0)
MP:0001415	increased exploration in new environment	0.00703	<0.20	KLHL1 (5.3)	GRM2 (5.0)	CNTNAP5 (4.6)	CDH8 (4.5)	MYO16 (3.9)	LMO3 (3.8)	ACCN1 (3.7)	NRXN1 (3.6)	CNTN5 (3.5)	C1QL1 (3.5)
ENSG00000114062	UBE3A PPI subnetwork	0.00705	<0.20	PPM1A (5.0)	MARCH5 (3.5)	PARP3 (3.4)	ZFP91 (3.3)	PRLR (3.2)	RNF10 (3.0)	OGFOD1 (2.9)	THAP11 (2.9)	UBXN4 (2.8)	WDR72 (2.8)
GO:0022832	voltage-gated channel activity	0.00709	<0.20	SCN8A (6.0)	RPH3A (5.2)	RGS7 (4.7)	CABP1 (4.5)	NRXN1 (4.4)	CNTN4 (4.4)	DIRAS1 (4.3)	BSN (4.3)	CA10 (4.2)	TMEM145 (4.1)
GO:0005244	voltage-gated ion channel activity	0.00709	<0.20	SCN8A (6.0)	RPH3A (5.2)	RGS7 (4.7)	CABP1 (4.5)	NRXN1 (4.4)	CNTN4 (4.4)	DIRAS1 (4.3)	BSN (4.3)	CA10 (4.2)	TMEM145 (4.1)
ENSG00000158092	NCK1 PPI subnetwork	0.0071	<0.20	PTPN23 (3.1)	MLL2 (3.0)	ZNF462 (3.0)	KIF17 (3.0)	TMEM108 (3.0)	RERE (2.8)	CIC (2.8)	MKL1 (2.8)	NKX2-2 (2.7)	LRFN5 (2.7)
MP:0005170	cleft lip	0.00711	<0.20	ZNF462 (5.1)	GPR26 (3.8)	SOX5 (3.6)	TOX3 (3.4)	ALG10 (3.4)	LSAMP (3.3)	SEMA6A (3.2)	LPHN2 (3.1)	RFTN2 (3.1)	MEI1 (3.1)
MP:0004924	abnormal behavior	0.00712	<0.20	ADCY5 (5.1)	GPR6 (5.0)	DOCK3 (4.2)	RGS7BP (3.6)	ENSG00000250377 (3.5)	ANK2 (3.4)	AAK1 (3.2)	CBLN1 (3.1)	DRD2 (3.0)	NRXN1 (2.9)
MP:0005458	increased percent body fat	0.00713	<0.20	GPR6 (3.8)	CNTNAP5 (3.7)	ENSG00000250377 (3.3)	NOL4 (3.2)	CXXC4 (2.9)	PRLR (2.7)	CCRN4L (2.7)	RASD1 (2.6)	MGST1 (2.6)	ST18 (2.6)
GO:0000978	RNA polymerase II core promoter proximal region sequence-specific DNA binding	0.00714	<0.20	BCL11A (4.8)	EPHA5 (4.5)	TFAP2B (4.4)	CDH19 (4.1)	SOX5 (3.6)	ENSG00000258066 (3.2)	ELAVL2 (3.2)	TOX3 (3.2)	OTX2 (3.1)	B3GALT2 (3.0)
ENSG00000143569	UBAP2L PPI subnetwork	0.00717	<0.20	GPR6 (6.4)	GSK3A (4.2)	ADCY5 (4.0)	DRD2 (3.9)	CHRM4 (3.5)	VAMP2 (3.4)	FOXP4 (3.3)	SF3B4 (3.2)	SMG7 (3.2)	UBAP2L (3.0)
ENSG00000162105	SHANK2 PPI subnetwork	0.00718	<0.20	KCNJ4 (5.1)	NOVA2 (3.7)	RPRML (3.6)	CAMKV (3.6)	C20orf112 (3.3)	ZNF462 (3.3)	PRR7 (3.2)	GRM2 (3.1)	IER5L (3.1)	TCF4 (3.1)
GO:0050796	regulation of insulin secretion	0.00719	<0.20	PCSK2 (4.2)	GHSR (3.8)	NKX2-2 (3.8)	KCNU1 (3.7)	B3GALT2 (3.7)	ANKRD36BP2 (3.7)	CELA2B (3.6)	NOL4 (3.6)	ST18 (3.5)	KCNB2 (3.4)
REACTOME_ADP_SIGNALLING_THROUGH_P2Y_PURINOCEPTOR_12	REACTOME_ADP_SIGNALLING_THROUGH_P2Y_PURINOCEPTOR_12	0.0072	<0.20	GNAT2 (5.8)	GNAT1 (4.6)	DRD2 (4.1)	ENSG00000254377 (3.8)	VAMP3 (3.7)	ENSG00000248550 (3.6)	C3orf54 (3.5)	CA10 (3.2)	CAPZA1 (3.0)	ENSG00000218896 (3.0)
ENSG00000105229	PIAS4 PPI subnetwork	0.00724	<0.20	HIST2H2BE (4.4)	TIA1 (3.6)	UBA7 (3.6)	RBM5 (3.4)	RAB3GAP1 (3.4)	WDR6 (3.2)	PARP3 (3.0)	NISCH (3.0)	IER5L (3.0)	FAM193A (2.9)
MP:0000745	tremors	0.00729	<0.20	ZNF536 (5.2)	RPH3A (4.6)	CADM2 (4.2)	NRXN1 (3.9)	GFAP (3.9)	ANK2 (3.8)	CNNM2 (3.7)	NRXN3 (3.5)	CABP1 (3.4)	DLG2 (3.3)
GO:0007632	visual behavior	0.00729	<0.20	LINGO3 (4.8)	CHRM4 (4.4)	SLC9A11 (4.2)	DRD2 (4.2)	RASL10B (4.1)	ENSG00000245482 (4.0)	ADCY5 (3.9)	GPR6 (3.5)	RPRML (3.5)	KCNJ4 (3.5)
GO:0033555	multicellular organismal response to stress	0.00729	<0.20	EPHA5 (4.5)	ENSG00000255496 (4.1)	SGIP1 (3.6)	CSMD1 (3.5)	ANKRD45 (3.4)	SYT16 (3.3)	KIRREL3 (3.3)	NEXN-AS1 (3.2)	SLC9A11 (3.2)	ENSG00000186235 (3.1)
ENSG00000121067	SPOP PPI subnetwork	0.00729	<0.20	ENSG00000244967 (3.2)	PER1 (3.2)	MTMR9 (2.9)	ATG13 (2.9)	RAD54L2 (2.7)	KIF16B (2.7)	PPM1B (2.5)	RBM15B (2.5)	LINC00458 (2.5)	LCORL (2.4)
MP:0009703	decreased birth body size	0.0073	<0.20	FAM193A (4.3)	PTPRD (3.9)	ATXN2 (3.5)	ARID2 (3.5)	USP34 (3.3)	MKL1 (3.2)	NFATC3 (3.2)	ZBTB1 (3.1)	PLEKHA7 (3.0)	EP300 (3.0)
ENSG00000104915	STX10 PPI subnetwork	0.00733	<0.20	GOSR2 (4.2)	CAMKMT (4.1)	COPZ1 (3.6)	RAB3GAP1 (3.2)	ENSG00000233137 (3.2)	PPPDE2 (3.1)	SLC10A7 (3.1)	ATE1 (3.0)	TCTA (3.0)	CDK5RAP3 (2.9)
MP:0003063	increased coping response	0.0074	<0.20	GPR6 (6.3)	DRD2 (5.7)	LMO3 (4.1)	AKAP5 (4.1)	LINC00458 (3.8)	ENSG00000170091 (3.7)	CHRM4 (3.5)	CAMKV (3.3)	GNG7 (3.3)	SV2A (3.2)
MP:0000872	abnormal cerebellum external granule cell layer morphology	0.00741	<0.20	C18orf42 (5.0)	CBLN1 (4.5)	SEPT4 (4.2)	MDGA1 (4.1)	ENSG00000255496 (3.9)	PTPRD (3.8)	BEGAIN (3.7)	MYO16 (3.6)	ST18 (3.6)	OTX2 (3.4)
ENSG00000157191	NECAP2 PPI subnetwork	0.00745	<0.20	CASP9 (3.4)	PSMB10 (3.3)	DUS2L (3.1)	ZC3H7B (3.1)	UBA7 (2.7)	RASEF (2.5)	BOLL (2.5)	PDE4D (2.4)	RGS7 (2.4)	RGSL1 (2.4)
ENSG00000168172	HOOK3 PPI subnetwork	0.00745	<0.20	SLC12A5 (4.2)	SEPT3 (4.1)	SPTBN2 (3.9)	INA (3.9)	CAMKV (3.7)	GRIK5 (3.7)	BSN (3.5)	DOCK3 (3.5)	PCSK2 (3.4)	CSPG5 (3.3)
ENSG00000081248	CACNA1S PPI subnetwork	0.00749	<0.20	PPP3CA (4.4)	DTNA (3.5)	STAC3 (3.5)	SYPL2 (3.5)	DIP2C (3.4)	ENSG00000224792 (3.3)	CPLX2 (3.2)	STIM2 (3.1)	CELF4 (3.0)	CSMD1 (2.9)
ENSG00000085733	CTTN PPI subnetwork	0.00752	<0.20	YWHAZ (4.8)	ARPC5 (4.1)	MKL1 (3.5)	PDLIM7 (3.4)	AKAP5 (3.4)	YWHAB (3.2)	KCNJ4 (3.1)	DGKG (3.1)	PPP3CA (2.9)	LINGO3 (2.8)
GO:0030130	clathrin coat of trans-Golgi network vesicle	0.00752	<0.20	ARRDC1 (3.2)	SLC26A6 (3.0)	C17orf59 (2.9)	AKAP5 (2.9)	UPK3A (2.8)	TUBD1 (2.8)	C22orf32 (2.5)	MADD (2.5)	ENSG00000253974 (2.5)	KRT18P38 (2.5)
GO:0004221	ubiquitin thiolesterase activity	0.00755	<0.20	PSME4 (4.9)	VPRBP (4.5)	ARIH2 (4.2)	MYCBP2 (3.9)	SETD2 (3.9)	ZCCHC2 (3.9)	TRIM37 (3.8)	RPS6KB1 (3.7)	USP34 (3.7)	PHLPP2 (3.7)
ENSG00000061676	NCKAP1 PPI subnetwork	0.00756	<0.20	RPRML (4.5)	CAMKV (4.5)	PCSK2 (4.4)	SLC12A5 (4.0)	AK5 (3.8)	BSN (3.8)	CELF4 (3.8)	CPLX2 (3.7)	KCNJ4 (3.7)	SEPT3 (3.6)
ENSG00000163485	ADORA1 PPI subnetwork	0.00757	<0.20	ENSG00000241732 (7.0)	GPR6 (5.5)	DRD2 (5.2)	CDH8 (3.6)	ADCY5 (3.5)	GNG7 (3.1)	PHACTR1 (2.9)	NPY (2.8)	CAPZA1 (2.7)	TRANK1 (2.7)
ENSG00000167552	TUBA1A PPI subnetwork	0.0076	<0.20	HIST2H2BE (4.3)	YWHAZ (3.9)	HNRNPK (3.8)	YWHAB (3.7)	DYNLL1 (3.7)	HNRNPA1 (3.4)	MAP4 (3.4)	HSPA2 (3.3)	PCBP1 (3.2)	RHOA (3.1)
ENSG00000123908	EIF2C2 PPI subnetwork	0.00765	<0.20	INO80D (4.4)	TROVE2 (4.0)	ASB7 (3.9)	RAD54L2 (3.8)	RC3H1 (3.7)	IQCF5 (3.4)	WDR6 (3.3)	ZC3H7B (3.2)	KDM5A (3.0)	BCAS2 (3.0)
MP:0001440	abnormal grooming behavior	0.00767	<0.20	ST18 (5.0)	SLC18A2 (4.8)	CBLN1 (4.3)	NKX2-2 (4.3)	GPR62 (3.7)	PCDH17 (3.4)	ENSG00000250377 (3.4)	PCDH9 (3.3)	ZNF536 (3.2)	GRB10 (3.1)
MP:0000849	abnormal cerebellum morphology	0.00773	<0.20	ZNF536 (5.8)	LINC00461 (4.8)	CBLN1 (4.6)	OTX2 (4.5)	PER3 (4.5)	C3orf18 (3.9)	PDE1C (3.9)	PTPRD (3.7)	ST18 (3.5)	NKX2-2 (3.5)
ENSG00000116478	HDAC1 PPI subnetwork	0.00773	<0.20	SMARCC1 (4.1)	CIC (3.9)	CTCF (3.8)	FAM193A (3.7)	TNRC6B (3.3)	ARID2 (3.3)	KIAA1267 (3.3)	SETD2 (3.1)	EHMT1 (3.1)	SCAF11 (3.1)
ENSG00000188021	UBQLN2 PPI subnetwork	0.00782	<0.20	ENSA (4.3)	MOB4 (4.2)	GOLPH3L (4.1)	UBXN4 (3.9)	PIGK (3.5)	ENSG00000230773 (3.5)	USP33 (3.4)	HAX1 (3.3)	CERS2 (3.1)	C11orf58 (3.0)
GO:0051954	positive regulation of amine transport	0.00783	<0.20	CYP2A6 (4.6)	KLHL1 (4.3)	GPR26 (4.0)	ENSG00000218896 (3.9)	KIRREL3 (3.8)	C1QTNF4 (3.7)	ENSG00000233723 (3.3)	FAM196A (3.3)	MTNR1B (3.2)	GHSR (3.0)
ENSG00000151746	BICD1 PPI subnetwork	0.00798	<0.20	TNRC6B (3.2)	ANKFN1 (3.1)	ENSG00000233723 (3.1)	GHSR (3.0)	EPHA5 (3.0)	TBC1D5 (3.0)	ENSG00000250377 (2.9)	ROBO2 (2.9)	R3HDM2 (2.9)	TOB2 (2.8)
ENSG00000087470	DNM1L PPI subnetwork	0.00798	<0.20	NAA11 (3.6)	PSMC3 (3.1)	TMEM145 (2.9)	CSMD1 (2.8)	CACYBP (2.7)	ENSG00000250116 (2.7)	ENSG00000254839 (2.6)	LRWD1 (2.6)	DYNLL1 (2.6)	HSPE1 (2.6)
ENSG00000089818	NECAP1 PPI subnetwork	0.00799	<0.20	STAB1 (5.3)	CA10 (3.9)	RGL1 (3.8)	NISCH (3.6)	DIP2C (3.3)	CLTC (2.9)	PPM1E (2.8)	ENSG00000233593 (2.7)	PLA2G15 (2.5)	AAK1 (2.5)
ENSG00000139970	RTN1 PPI subnetwork	0.00802	<0.20	TMEM145 (4.0)	SLC12A5 (3.6)	GPR62 (3.4)	CABP1 (3.3)	ATP1A3 (3.3)	MADD (3.2)	GFAP (3.1)	FBXO3 (3.1)	ENSG00000203739 (3.1)	SEPT3 (3.0)
GO:0072372	primary cilium	0.00806	<0.20	GNAT1 (9.7)	GNAT2 (7.3)	ENSG00000254377 (5.7)	SIX6 (4.8)	RPGRIP1L (4.0)	ENSG00000248550 (3.9)	PCDH15 (3.9)	C14orf45 (3.9)	C11orf49 (3.7)	ZMYND10 (3.6)
ENSG00000164076	CAMKV PPI subnetwork	0.00807	<0.20	SEPT3 (4.5)	SLC12A5 (4.5)	PCSK2 (4.0)	ATP1A3 (4.0)	CAMKV (3.8)	INA (3.8)	CELF4 (3.7)	SPTBN2 (3.6)	BSN (3.6)	CABP1 (3.5)
REACTOME_INCRETIN_SYNTHESIS_SECRETION_AND_INACTIVATION	REACTOME_INCRETIN_SYNTHESIS_SECRETION_AND_INACTIVATION	0.00809	<0.20	NKX2-2 (6.6)	PCSK2 (5.1)	HNF4G (4.9)	ST18 (3.9)	C8orf49 (3.6)	DDC (3.4)	LCT (3.4)	MANF (3.3)	NPY (3.3)	CELA2B (3.2)
ENSG00000139998	RAB15 PPI subnetwork	0.00812	<0.20	SLC12A5 (4.6)	SEPT3 (4.5)	ATP1A3 (4.0)	CAMKV (4.0)	PCSK2 (3.9)	INA (3.8)	BSN (3.8)	CELF4 (3.6)	SPTBN2 (3.6)	KIAA1841 (3.5)
ENSG00000143553	SNAPIN PPI subnetwork	0.00813	<0.20	YWHAZ (3.7)	ENSA (3.5)	ENSG00000249862 (2.9)	HNF4G (2.7)	HDHD2 (2.7)	TARS2 (2.6)	ALG10 (2.6)	RNF4 (2.6)	ZFP91 (2.4)	MAEA (2.4)
ENSG00000113558	SKP1 PPI subnetwork	0.00815	<0.20	PPM1A (3.9)	PSMB7 (3.7)	HIST2H2BE (3.2)	RNF4 (3.1)	PCBP1 (3.1)	C18orf8 (3.0)	CUL1 (2.9)	HNRNPK (2.8)	MZT1 (2.7)	PPP2R4 (2.7)
MP:0004056	abnormal myocardium compact layer morphology	0.00816	<0.20	C8orf49 (6.9)	WNT2B (3.3)	AKAP5 (3.2)	GLYCTK-AS1 (3.2)	SETD2 (3.1)	RBBP6 (2.9)	FOXP4 (2.7)	RC3H1 (2.5)	RFTN2 (2.5)	EPC2 (2.5)
ENSG00000105402	NAPA PPI subnetwork	0.00817	<0.20	GOSR2 (5.1)	GOLPH3L (4.0)	COPZ1 (3.8)	CDK5RAP3 (3.7)	ENSA (3.4)	AP2B1 (3.3)	LCT (3.1)	CCS (2.8)	MRPS14 (2.6)	ARNT (2.6)
MP:0004905	decreased uterus weight	0.00818	<0.20	NPAS2 (5.4)	FSHB (4.7)	GNAT2 (3.4)	SIX6 (3.3)	PRLR (3.2)	RASD1 (3.2)	MLK7-AS1 (3.2)	ESR2 (3.2)	FSHR (3.2)	ANKRD36BP2 (3.1)
GO:0008542	visual learning	0.0082	<0.20	LINGO3 (4.9)	CHRM4 (4.5)	DRD2 (4.4)	RASL10B (4.3)	ADCY5 (4.1)	SLC9A11 (4.0)	ENSG00000245482 (3.7)	GPR6 (3.6)	C9orf163 (3.6)	CALN1 (3.5)
ENSG00000139433	GLTP PPI subnetwork	0.0082	<0.20	SEPT3 (4.7)	SLC12A5 (4.6)	ATP1A3 (4.1)	BSN (4.0)	CABP1 (3.9)	CAMKV (3.8)	INA (3.8)	PCSK2 (3.8)	CELF4 (3.8)	SPTBN2 (3.6)
ENSG00000173011	TADA2B PPI subnetwork	0.00826	<0.20	ATXN7L2 (4.1)	USP19 (3.8)	ATG13 (3.5)	C2orf42 (3.4)	PEX12 (3.4)	PTPN23 (3.3)	PRKAG1 (3.2)	MLL2 (3.1)	DUS3L (3.0)	RBM4B (2.9)
ENSG00000068903	SIRT2 PPI subnetwork	0.00827	<0.20	PCSK2 (4.1)	RPRML (4.0)	SPTBN2 (3.8)	INA (3.8)	CAMKV (3.7)	CPLX2 (3.7)	SLC12A5 (3.6)	ESYT3 (3.3)	CELF4 (3.3)	SEPT3 (3.2)
ENSG00000166206	GABRB3 PPI subnetwork	0.0083	<0.20	CBLN1 (5.6)	RIMS1 (5.4)	SLC12A5 (5.1)	CADM2 (5.0)	GPC5 (5.0)	NRXN1 (4.9)	SCN8A (4.7)	CNTN4 (4.6)	NRXN3 (4.5)	AAK1 (4.5)
ENSG00000143858	SYT2 PPI subnetwork	0.00831	<0.20	SLC12A5 (4.5)	PCSK2 (4.3)	BSN (4.2)	CELF4 (4.1)	CABP1 (4.0)	SEPT3 (3.9)	INA (3.9)	AK5 (3.9)	SPTBN2 (3.8)	CAMKV (3.7)
KEGG_SPLICEOSOME	KEGG_SPLICEOSOME	0.00833	<0.20	PRPF3 (5.2)	HNRNPD (4.6)	SUPT4H1 (4.6)	FUBP1 (4.2)	LSM7 (4.0)	RBM14 (3.9)	SF3B1 (3.8)	DHX38 (3.8)	BCAS2 (3.7)	SHFM1 (3.7)
ENSG00000135250	SRPK2 PPI subnetwork	0.00833	<0.20	ENSG00000233137 (4.4)	FUBP1 (3.6)	EXOC4 (3.4)	CELF1 (3.3)	SF3B4 (3.2)	YWHAB (3.2)	OGFOD1 (3.0)	UBXN4 (2.9)	CUL1 (2.9)	DNAJC2 (2.8)
ENSG00000104064	GABPB1 PPI subnetwork	0.00833	<0.20	ENSG00000233137 (4.7)	GRM7 (4.1)	GKAP1 (3.3)	ALG10 (3.3)	STIM2 (3.1)	PRSS50 (3.1)	MEGF8 (3.1)	PRR19 (2.9)	DENND1A (2.9)	NOL4 (2.8)
ENSG00000067596	DHX8 PPI subnetwork	0.00837	<0.20	PRPF3 (4.6)	CIR1 (4.4)	USP19 (4.3)	DHX38 (3.7)	EFTUD2 (3.6)	ZNF574 (3.6)	ZNF408 (3.6)	PIK3C3 (3.5)	EDC4 (3.5)	KBTBD4 (3.3)
REACTOME_REGULATION_OF_INSULIN_SECRETION_BY_ACETYLCHOLINE	REACTOME_REGULATION_OF_INSULIN_SECRETION_BY_ACETYLCHOLINE	0.0084	<0.20	LCT (3.7)	ALCAM (3.5)	CPNE8 (3.3)	CA10 (3.3)	KHDRBS3 (3.1)	PDE8B (3.1)	DGKZ (3.0)	LPHN2 (3.0)	ARL17A (3.0)	WDR72 (2.9)
GO:0003407	neural retina development	0.00842	<0.20	C18orf42 (7.8)	ENSG00000254377 (6.0)	GNAT2 (4.5)	KLHL1 (4.2)	GNAT1 (3.9)	LINC00461 (3.5)	CBLN1 (3.4)	OTX2 (3.3)	ENSG00000233723 (3.3)	SIX6 (2.9)
GO:0001975	response to amphetamine	0.00843	<0.20	DRD2 (5.8)	SLC9A11 (4.5)	C3orf45 (3.8)	CHRM4 (3.8)	GPR61 (3.8)	GPR6 (3.6)	ENSG00000225493 (3.6)	NPY (3.6)	ENSG00000225399 (3.4)	CALN1 (3.3)
ENSG00000187391	MAGI2 PPI subnetwork	0.00846	<0.20	KCNJ4 (5.6)	CHRM4 (4.8)	CAMKV (4.7)	NOVA2 (4.7)	GRIK5 (4.5)	LINGO3 (3.9)	SPTBN2 (3.8)	BSN (3.7)	ZNF365 (3.7)	PPP3CA (3.4)
REACTOME_REGULATION_OF_BETA:CELL_DEVELOPMENT	REACTOME_REGULATION_OF_BETA:CELL_DEVELOPMENT	0.0085	<0.20	CELA2B (7.6)	NKX2-2 (7.4)	ST18 (6.4)	PCSK2 (6.3)	NOL4 (4.5)	TOX3 (4.4)	DDC (4.1)	CTRL (4.0)	INHBC (3.5)	HMGCLL1 (3.3)
GO:0046639	negative regulation of alpha-beta T cell differentiation	0.00852	<0.20	ENSG00000203739 (3.8)	ENSG00000251676 (3.8)	ENSG00000257194 (3.6)	FOXP1-IT1 (3.4)	ENSG00000251576 (3.2)	ENSG00000230773 (3.0)	ENSG00000256746 (3.0)	PRDX6 (3.0)	ENSG00000236772 (2.9)	ENSG00000223715 (2.8)
GO:0043189	H4/H2A histone acetyltransferase complex	0.00853	<0.20	CCDC61 (4.0)	CCDC12 (3.7)	LRWD1 (3.7)	RBM4B (3.6)	EPC2 (3.6)	CTBP1 (3.5)	C2orf42 (3.3)	INO80D (3.3)	ALKBH3 (3.2)	KBTBD4 (3.1)
GO:0005230	extracellular ligand-gated ion channel activity	0.00857	<0.20	CADM2 (5.9)	NRXN1 (4.8)	GRM7 (4.8)	GRIA1 (4.8)	CALN1 (4.6)	CDH8 (4.5)	CBLN1 (4.5)	CA10 (4.4)	RIMS1 (4.2)	SCN8A (4.1)
GO:0042220	response to cocaine	0.0086	<0.20	SLC9A11 (4.8)	GPR61 (4.2)	ENSG00000245482 (4.2)	CHRM4 (3.7)	NMUR2 (3.5)	C8orf12 (3.4)	GPR1 (3.4)	GPR26 (3.3)	CNTNAP5 (3.2)	ENSG00000218896 (3.1)
GO:0014073	response to tropane	0.0086	<0.20	SLC9A11 (4.8)	GPR61 (4.2)	ENSG00000245482 (4.2)	CHRM4 (3.7)	NMUR2 (3.5)	C8orf12 (3.4)	GPR1 (3.4)	GPR26 (3.3)	CNTNAP5 (3.2)	ENSG00000218896 (3.1)
GO:0002793	positive regulation of peptide secretion	0.0086	<0.20	NKX2-2 (4.2)	ENSG00000254556 (3.9)	ENSG00000228201 (3.3)	ZDBF2 (3.3)	CELA2B (3.0)	DRD3 (3.0)	GPR75 (3.0)	KCNB2 (2.9)	HTR6 (2.8)	MON1A (2.8)
MP:0000885	ectopic Purkinje cell	0.0086	<0.20	C18orf42 (4.2)	TTC28 (4.1)	RFX4 (3.6)	PTPRD (3.5)	LPHN2 (3.4)	NRXN1 (3.3)	LINC00461 (3.2)	OTX2 (3.0)	TLE1 (3.0)	BEGAIN (2.9)
ENSG00000142039	CCDC97 PPI subnetwork	0.00863	<0.20	GPR6 (5.7)	CELF1 (3.8)	R3HDM2 (3.7)	SF3B4 (3.6)	FAM193A (3.3)	NAF1 (3.3)	PTPN23 (3.2)	SMG7 (3.0)	CTBP1 (3.0)	MLL2 (3.0)
MP:0002801	abnormal long term object recognition memory	0.00868	<0.20	KCNJ4 (5.5)	CABP1 (4.4)	AK5 (4.3)	RASD1 (4.3)	DGKG (3.9)	CAMKV (3.8)	NOVA2 (3.5)	STH (3.3)	MSRA (3.2)	CHRM4 (3.2)
ENSG00000124222	STX16 PPI subnetwork	0.00869	<0.20	COPZ1 (3.8)	GOSR2 (3.3)	PRKAG1 (3.0)	TMEM115 (3.0)	TMEM170B (2.9)	CYB561D2 (2.9)	TUSC2 (2.7)	FDFT1 (2.6)	SNORD7 (2.6)	ALKBH4 (2.6)
GO:0009165	nucleotide biosynthetic process	0.00871	<0.20	GPR52 (3.8)	DRD3 (3.1)	CDH8 (2.9)	C12orf47 (2.8)	KIF17 (2.8)	GPR6 (2.7)	ENSG00000255272 (2.7)	C9orf163 (2.6)	ESR2 (2.6)	TACR1 (2.6)
GO:0071495	cellular response to endogenous stimulus	0.00878	<0.20	PRLR (3.7)	ENSG00000249548 (3.5)	RASD1 (3.0)	ENSG00000249231 (3.0)	ENSG00000157837 (2.9)	AVPR1A (2.8)	TEF (2.8)	CELA2B (2.8)	SEMA6D (2.7)	MDGA1 (2.7)
ENSG00000183049	CAMK1D PPI subnetwork	0.00881	<0.20	RPRML (4.0)	SLC12A5 (3.8)	PCSK2 (3.7)	ADCY5 (3.6)	CELF4 (3.6)	ENSG00000170091 (3.5)	BSN (3.4)	LMO3 (3.3)	CAMKV (3.3)	SPTBN2 (3.1)
GO:0000977	RNA polymerase II regulatory region sequence-specific DNA binding	0.00881	<0.20	TFAP2B (7.9)	SLC18A2 (6.9)	NPY (4.7)	SHOX2 (3.8)	C8orf49 (3.6)	TRPS1 (3.5)	TOX (3.5)	MLK7-AS1 (3.5)	CYB561 (3.4)	MPPED2 (3.4)
GO:0051588	regulation of neurotransmitter transport	0.00883	<0.20	SLC9A11 (5.4)	LSAMP-AS1 (5.0)	MDGA1 (3.7)	ENSG00000251011 (3.4)	BEGAIN (3.4)	RHBDL1 (3.3)	C1QL1 (3.0)	GRM2 (2.9)	DDC (2.9)	DIRAS1 (2.9)
ENSG00000175826	CTDNEP1 PPI subnetwork	0.00883	<0.20	RAB3GAP1 (4.1)	ST7L (3.4)	ILKAP (3.1)	MEGF8 (2.9)	SREBF2 (2.8)	C22orf32 (2.7)	ZNF526 (2.7)	ENSG00000225420 (2.5)	RBM5 (2.5)	NHP2L1 (2.3)
ENSG00000163510	CWC22 PPI subnetwork	0.00883	<0.20	PRPF3 (4.8)	DHX38 (4.0)	EFTUD2 (3.7)	SF3B4 (3.6)	SUPT4H1 (3.5)	KBTBD4 (3.5)	HNRNPD (3.4)	PIK3C3 (3.4)	CIR1 (3.4)	PHF5A (3.4)
ENSG00000198929	NOS1AP PPI subnetwork	0.00886	<0.20	ATP1A3 (4.4)	SEPT3 (3.9)	GNAO1 (3.6)	CAMKV (3.5)	ENSG00000170091 (3.5)	STH (3.5)	PDE8B (3.5)	BSN (3.3)	TMEM145 (3.3)	PLXNA4 (3.3)
ENSG00000127616	SMARCA4 PPI subnetwork	0.00886	<0.20	HIST2H2BE (8.0)	CTCF (4.1)	ARID2 (3.8)	SMARCC1 (3.7)	QRICH1 (3.5)	EP300 (3.5)	SETD2 (3.3)	SCAF11 (3.1)	RBBP6 (2.8)	ATXN2 (2.7)
ENSG00000090372	STRN4 PPI subnetwork	0.00887	<0.20	DUS3L (3.8)	PABPC1L (3.3)	FBXL3 (3.1)	PPM1A (3.1)	SLC45A1 (3.1)	ENSG00000227946 (2.9)	ILKAP (2.9)	NMD3 (2.9)	ANKRD44-IT1 (2.8)	RPS6KB1 (2.7)
GO:0031344	regulation of cell projection organization	0.00888	<0.20	PCDH9 (3.2)	ENSG00000258066 (3.1)	KIRREL3 (3.1)	C14orf64 (2.9)	NRG1 (2.7)	SEPT4 (2.7)	SEMA3B (2.7)	PCBP4 (2.7)	EPHA5 (2.7)	ANK2 (2.6)
ENSG00000087095	NLK PPI subnetwork	0.00891	<0.20	FTH1P5 (4.2)	ENSG00000245482 (3.5)	UNC5B (3.5)	TNRC6B (3.5)	AMFR (3.1)	PITPNC1 (3.1)	R3HDM2 (2.8)	SLC18A2 (2.7)	EIF4G3 (2.7)	PDZD8 (2.6)
MP:0002891	increased insulin sensitivity	0.00898	<0.20	CELA2B (5.6)	CTRL (3.5)	SEMA3G (3.1)	ZBTB16 (3.1)	ENSG00000258586 (2.9)	TANC2 (2.9)	ATXN7L2 (2.8)	RAPSN (2.8)	VIP (2.7)	PCSK2 (2.7)
MP:0003998	decreased thermal nociceptive threshold	0.00899	<0.20	RPH3A (4.9)	SCN8A (4.2)	GPR52 (3.6)	CBLN1 (3.5)	NRXN3 (3.4)	PRR19 (3.2)	LSAMP (3.2)	SLC12A5 (3.1)	LRFN5 (3.0)	NOVA2 (3.0)
GO:0021536	diencephalon development	0.009	<0.20	SIX6 (6.3)	FSHB (5.3)	OTX2 (3.9)	CXXC4 (3.8)	RFX4 (3.7)	ENSG00000233593 (3.6)	ZDBF2 (3.4)	C14orf39 (3.2)	ENSG00000203394 (3.2)	C16orf78 (3.1)
GO:0001750	photoreceptor outer segment	0.00903	<0.20	GNAT1 (12.1)	GNAT2 (9.2)	ENSG00000254377 (6.5)	ENSG00000248550 (5.4)	PCDH15 (5.3)	SIX6 (4.8)	OTX2 (4.1)	CADM2 (4.0)	PCBP4 (3.6)	SGIP1 (2.9)
MP:0009435	abnormal miniature inhibitory postsynaptic currents	0.00903	<0.20	ENSG00000218896 (4.2)	UTS2 (4.1)	CADM2 (3.9)	SLC12A5 (3.9)	CALN1 (3.8)	NRXN1 (3.8)	DLG2 (3.6)	ANK2 (3.3)	GRM7 (3.3)	CNTN4 (3.2)
GO:0090277	positive regulation of peptide hormone secretion	0.00906	<0.20	NKX2-2 (4.0)	ENSG00000254556 (3.9)	ZDBF2 (3.4)	DRD3 (3.1)	KCNB2 (3.1)	CELA2B (2.9)	NOL4 (2.9)	GPR75 (2.8)	MON1A (2.8)	ENSG00000228201 (2.7)
GO:0005802	trans-Golgi network	0.0091	<0.20	KIF3B (4.0)	RALGAPA2 (3.3)	KCNB2 (3.2)	SORT1 (3.0)	CELSR3 (3.0)	SEC16A (2.8)	SGSM3 (2.7)	PTPRJ (2.6)	PCSK2 (2.5)	ENSG00000186235 (2.5)
ENSG00000071994	PDCD2 PPI subnetwork	0.00913	<0.20	STUB1 (3.6)	RNF43 (3.4)	INO80D (3.2)	LRP4 (3.0)	ENSG00000216347 (2.9)	PEMT (2.9)	TCF20 (2.8)	PPM1B (2.8)	USP7 (2.7)	PDZD8 (2.6)
REACTOME_BMAL1CLOCKNPAS2_ACTIVATES_GENE_EXPRESSION	REACTOME_BMAL1CLOCKNPAS2_ACTIVATES_GENE_EXPRESSION	0.00915	<0.20	PER3 (7.6)	PER2 (6.4)	C1orf51 (6.4)	TEF (5.8)	PER1 (5.4)	TOB2 (4.8)	COQ10B (4.3)	ZBTB16 (4.3)	EP300 (4.1)	DENND1A (3.9)
ENSG00000100146	SOX10 PPI subnetwork	0.00916	<0.20	NKX2-2 (7.7)	RFTN2 (4.9)	SOX6 (4.4)	RFX4 (4.1)	SHOX2 (4.0)	TFAP2B (3.9)	SOX5 (3.7)	SIX1 (3.7)	CSPG5 (3.7)	LINC00461 (3.7)
ENSG00000148200	NR6A1 PPI subnetwork	0.00918	<0.20	TSHZ3 (3.8)	PTPRD (3.7)	SHOX2 (3.6)	MAGI2 (3.5)	EIF4G3 (3.4)	FBXL4 (3.2)	SLC9A11 (3.1)	R3HDM1 (2.9)	THAP11 (2.9)	ENSG00000241956 (2.7)
ENSG00000141985	SH3GL1 PPI subnetwork	0.00919	<0.20	CAMKV (4.1)	SLC12A5 (4.0)	PHACTR1 (3.8)	PCSK2 (3.7)	SEPT3 (3.6)	BSN (3.6)	INA (3.5)	TRANK1 (3.4)	RPRML (3.4)	AK5 (3.4)
ENSG00000162992	NEUROD1 PPI subnetwork	0.0092	<0.20	C18orf42 (4.1)	CBLN1 (3.8)	BCL11A (3.7)	ESPNL (3.2)	HES6 (2.9)	LCORL (2.8)	MYCBP2 (2.8)	NKX2-2 (2.8)	MLL2 (2.7)	CELF1 (2.7)
GO:0030546	receptor activator activity	0.0092	<0.20	PLEKHA7 (2.7)	PCDH15 (2.7)	CPEB3 (2.6)	TMEM108 (2.6)	ZNF521 (2.5)	METTL22 (2.5)	CSMD1 (2.5)	RUNX1T1 (2.4)	ENSG00000197071 (2.4)	DENND1A (2.4)
ENSG00000144848	ATG3 PPI subnetwork	0.0092	<0.20	CRIPT (3.9)	TXNL4B (3.5)	ATG13 (3.5)	FTH1P5 (3.4)	PLEKHM2 (2.7)	NT5C2 (2.7)	CIR1 (2.7)	DHX40 (2.6)	SUPT4H1 (2.6)	VAMP2 (2.6)
ENSG00000120333	MRPS14 PPI subnetwork	0.00922	<0.20	SHISA5 (3.9)	USP4 (3.5)	C11orf58 (3.5)	KBTBD2 (3.3)	YIPF4 (3.0)	TIA1 (2.9)	ILKAP (2.9)	USP19 (2.9)	ARFGAP2 (2.8)	PRPF3 (2.8)
ENSG00000163462	TRIM46 PPI subnetwork	0.00922	<0.20	SLC12A5 (4.6)	SEPT3 (4.4)	CAMKV (4.0)	PCSK2 (4.0)	BSN (4.0)	ATP1A3 (3.9)	INA (3.9)	CABP1 (3.7)	SPTBN2 (3.7)	CELF4 (3.7)
MP:0005333	decreased heart rate	0.00927	<0.20	SLC8A1 (5.3)	MYBPC3 (4.9)	ADCY5 (4.5)	PLXNA4 (4.3)	DDC (3.8)	CACNA2D2 (3.6)	KCNH2 (3.6)	NPAS2 (3.5)	TANC2 (3.4)	AVPR1A (3.1)
GO:0048814	regulation of dendrite morphogenesis	0.00928	<0.20	HTR6 (4.7)	RHBDL1 (3.8)	GPR61 (3.2)	KLHL29 (3.2)	ENSG00000226806 (3.1)	MCHR1 (2.9)	DIRAS1 (2.9)	CHRM4 (2.9)	DRD2 (2.8)	NOVA2 (2.6)
MP:0001927	abnormal estrous cycle	0.00929	<0.20	ZBTB16 (4.7)	SIX6 (4.7)	C1orf51 (3.7)	KCNB2 (3.4)	ENSG00000247809 (3.3)	FOXP2 (3.2)	RUNX1T1 (3.0)	C20orf26 (3.0)	ERRFI1 (2.9)	PER2 (2.9)
ENSG00000056661	PCGF2 PPI subnetwork	0.00931	<0.20	TROVE2 (4.7)	ARID2 (3.8)	ZBTB1 (3.8)	MSI2 (3.5)	RPRD2 (3.3)	RBM15B (3.2)	TOB2 (3.1)	CTBP1 (3.1)	ELF2 (3.1)	EHMT1 (3.0)
ENSG00000117533	VAMP4 PPI subnetwork	0.00934	<0.20	ARNT (4.6)	GOSR2 (4.3)	GOLPH3L (4.1)	COPZ1 (4.0)	ENSA (3.5)	CDK5RAP3 (3.0)	ENSG00000233137 (3.0)	RSRC1 (2.8)	BTBD9 (2.8)	FAM109B (2.7)
MP:0001694	failure to form egg cylinders	0.00935	<0.20	DHX40 (3.4)	RBM15B (3.3)	QRICH1 (3.2)	RFX4 (3.2)	IER3IP1 (3.1)	CUL1 (3.1)	EZH2 (2.9)	ARIH2 (2.8)	TOX3 (2.8)	RPS6KB1 (2.7)
MP:0001982	decreased chemically-elicited antinociception	0.00937	<0.20	GPR6 (5.4)	SCN8A (4.7)	CAMKV (4.2)	CSMD1 (4.0)	DLG2 (3.7)	KCNJ4 (3.7)	CHRM4 (3.6)	ADCY5 (3.4)	MCHR1 (3.3)	GNAO1 (3.3)
MP:0000781	decreased corpus callosum size	0.00943	<0.20	TROVE2 (3.6)	TCF4 (3.5)	RFX4 (3.5)	AUTS2 (3.2)	ANK2 (3.1)	SEPT3 (3.0)	LRP4 (3.0)	KIF21A (3.0)	SV2A (2.9)	TOX3 (2.9)
GO:0030312	external encapsulating structure	0.00943	<0.20	CADM2 (6.4)	LRRTM4 (6.1)	CA10 (5.8)	PCDH15 (5.3)	DGKG (4.9)	GRM7 (4.8)	CSPG5 (4.7)	C1QL1 (4.7)	FAM196A (4.6)	FAM5C (4.6)
ENSG00000159200	RCAN1 PPI subnetwork	0.00945	<0.20	TBC1D5 (3.8)	OTX2 (3.3)	DNM2 (3.2)	PPP2R2D (2.9)	CBLN1 (2.8)	ENSG00000220773 (2.8)	C18orf42 (2.8)	ATE1 (2.7)	USP4 (2.6)	ARRDC1 (2.5)
ENSG00000114315	HES1 PPI subnetwork	0.00946	<0.20	GADD45G (4.8)	GPC6 (4.2)	IER5L (4.1)	LRP4 (4.0)	MPPED2 (3.9)	C11orf96 (3.7)	TLE1 (3.4)	ASB7 (3.2)	PER2 (3.1)	TCF4 (3.0)
GO:0044454	nuclear chromosome part	0.00946	<0.20	EZH2 (4.6)	FBXO5 (4.5)	MCM6 (4.4)	MCM5 (4.3)	CENPM (4.3)	RMI1 (4.2)	WDHD1 (4.2)	TAF5 (3.9)	CDC25A (3.8)	C16orf48 (3.8)
GO:0021511	spinal cord patterning	0.00951	<0.20	C9orf163 (5.1)	ENSG00000230454 (4.4)	ENSG00000224911 (4.1)	C18orf42 (3.7)	ENSG00000236772 (3.5)	ENSG00000248309 (3.3)	HMGCLL1 (3.2)	PDE1C (3.1)	CBLN1 (3.0)	ENSG00000233593 (3.0)
MP:0008329	decreased somatotroph cell number	0.00952	<0.20	FSHB (10.9)	SIX6 (5.3)	ENSG00000258586 (4.2)	GPR6 (4.0)	ADCY5 (3.5)	DRD2 (3.5)	RASD1 (3.5)	TMIE (3.5)	SLC18A2 (3.3)	GHSR (3.2)
ENSG00000101412	E2F1 PPI subnetwork	0.00953	<0.20	ASXL1 (3.8)	FBXO5 (3.7)	EP300 (3.4)	TNRC6B (3.3)	BIRC6 (3.3)	NFATC3 (3.3)	DDB2 (3.1)	KIAA1267 (3.1)	NUP160 (3.0)	ATXN2 (3.0)
ENSG00000170214	ADRA1B PPI subnetwork	0.0096	<0.20	WARS (3.2)	FAM63B (2.9)	GNAT2 (2.8)	GPR62 (2.8)	ZNF365 (2.7)	NPY (2.6)	AAK1 (2.6)	GFAP (2.6)	FAM109B (2.6)	MAPKAPK3 (2.5)
REACTOME_BOTULINUM_NEUROTOXICITY	REACTOME_BOTULINUM_NEUROTOXICITY	0.00962	<0.20	CABP1 (3.6)	ATP1A3 (3.4)	PCSK2 (3.3)	SLC12A5 (3.2)	CCS (3.1)	ENSA (3.1)	TMEM145 (3.0)	ELAVL2 (3.0)	R3HDM2 (2.7)	NRXN3 (2.7)
GO:0072657	protein localization in membrane	0.00968	<0.20	STH (3.6)	XKR6 (3.5)	ENSG00000258586 (3.3)	ENSG00000255517 (3.2)	KAZN (3.1)	PCBP1-AS1 (3.0)	IQCF5-AS1 (2.9)	KIRREL3 (2.9)	GPR75 (2.9)	LRRTM4 (2.9)
GO:0051971	positive regulation of transmission of nerve impulse	0.0097	<0.20	GPR26 (4.6)	GRIA1 (4.5)	ENSG00000224849 (4.2)	GPR75 (3.8)	CNTNAP5 (3.8)	LRRTM4 (3.7)	ENSG00000182057 (3.6)	GRM7 (3.6)	CADM2 (3.4)	GPC5 (3.3)
GO:0016573	histone acetylation	0.00975	<0.20	EPC2 (5.2)	ZFP91 (4.3)	SIRT1 (4.3)	C2orf42 (4.0)	ENSG00000227946 (3.9)	INO80D (3.9)	RBM4B (3.6)	KIAA1267 (3.4)	KBTBD4 (3.3)	ATXN7L2 (3.2)
GO:0042575	DNA polymerase complex	0.00977	<0.20	ERI1 (3.5)	RMI1 (3.4)	WDHD1 (3.2)	PRIM2 (2.8)	EZH2 (2.8)	CDC25A (2.6)	DDB2 (2.5)	ENSG00000258297 (2.5)	RAD51C (2.5)	MCM5 (2.5)
ENSG00000182901	RGS7 PPI subnetwork	0.00981	<0.20	TROVE2 (4.2)	ARPC5 (3.7)	KIF3B (2.6)	TRIM35 (2.4)	PPP3CA (2.4)	ENSG00000233593 (2.3)	NAB1 (2.3)	USP33 (2.2)	RABGAP1L (2.2)	SLC36A4 (2.2)
ENSG00000141646	SMAD4 PPI subnetwork	0.00986	<0.20	SOCS4 (3.7)	KIAA1267 (3.6)	HDAC4 (3.3)	TOB2 (3.2)	ATXN2 (3.2)	CSNK1G3 (3.1)	FAM193A (3.1)	ASB7 (3.1)	RPRD2 (3.0)	ERF (3.0)
GO:0035064	methylated histone residue binding	0.00986	<0.20	TCF20 (4.1)	ERF (3.9)	CTCF (3.9)	RPRD2 (3.7)	ZBTB1 (3.6)	RMI1 (3.4)	THAP11 (3.3)	ELF2 (3.3)	LIN52 (3.2)	HP1BP3 (3.1)
GO:0006688	glycosphingolipid biosynthetic process	0.00986	<0.20	ENSG00000244967 (4.7)	ENSG00000245975 (4.0)	ENSG00000258586 (3.6)	ENSG00000258824 (3.4)	KCNB2 (3.4)	ENSG00000251676 (3.2)	ENSG00000230773 (3.2)	GRIA1 (2.9)	LRRTM4 (2.9)	C18orf42 (2.8)
GO:0043968	histone H2A acetylation	0.00988	<0.20	ARMC10 (3.7)	C2orf42 (3.6)	EPC2 (3.5)	HDHD2 (3.5)	ADAM1 (3.5)	CCDC61 (3.4)	RP9 (3.3)	INO80D (3.3)	LRWD1 (3.1)	ENSG00000224792 (3.1)
ENSG00000072134	EPN2 PPI subnetwork	0.00991	<0.20	MTMR4 (5.4)	TRIM37 (4.9)	TANC2 (4.5)	EDC4 (4.2)	STAB1 (4.0)	DHX40 (3.6)	CALCOCO2 (3.5)	GOSR2 (3.5)	PTPN23 (3.3)	RPS6KB1 (3.3)
GO:0006112	energy reserve metabolic process	0.00993	<0.20	SORT1 (3.3)	CYP2A6 (3.2)	NOL4 (3.1)	BNIP3 (2.8)	PLXNA4 (2.7)	LINC00473 (2.7)	R3HDM1 (2.7)	SLC38A3 (2.7)	GBE1 (2.6)	ENSG00000258066 (2.6)
ENSG00000084676	NCOA1 PPI subnetwork	0.00997	<0.20	TNRC6B (4.0)	EP300 (3.9)	ARNT (3.1)	CISH (3.0)	ATXN2 (2.8)	TOB2 (2.8)	FOXP1 (2.8)	RPRD2 (2.7)	GATA4 (2.7)	USP33 (2.6)
ENSG00000008869	HEATR5B PPI subnetwork	0.00997	<0.20	SEPT3 (4.6)	SLC12A5 (4.5)	BSN (4.0)	CAMKV (4.0)	PCSK2 (3.9)	ATP1A3 (3.9)	CELF4 (3.8)	INA (3.8)	CABP1 (3.7)	AK5 (3.6)
ENSG00000043591	ADRB1 PPI subnetwork	0.01	<0.20	TMIE (3.9)	GNAO1 (3.3)	UBE2E2 (3.1)	MCHR1 (3.0)	SV2A (3.0)	GRM7 (2.9)	PDE8B (2.8)	GPC5 (2.8)	ANK2 (2.8)	ENSG00000257718 (2.7)
ENSG00000132964	CDK8 PPI subnetwork	0.01	<0.20	EP300 (4.4)	KIAA1267 (4.2)	TOB2 (3.8)	KDM5A (3.7)	FAM193A (3.6)	EDC4 (3.6)	CIC (3.5)	PLAGL2 (3.4)	DENND1A (3.3)	ARID2 (3.3)
ENSG00000184678	HIST2H2BE PPI subnetwork	0.01	<0.20	HIST2H2BE (9.2)	CTCF (3.1)	ARMC10 (2.9)	EPC2 (2.8)	SETD2 (2.7)	QRICH1 (2.7)	ARID2 (2.6)	SKA2 (2.6)	RBM15B (2.4)	XPO1 (2.4)
MP:0004022	abnormal cone electrophysiology	0.01	<0.20	GNAT1 (13.3)	GNAT2 (9.6)	ENSG00000248550 (7.8)	OTX2 (6.3)	ENSG00000254377 (6.2)	SIX6 (4.7)	TRPM3 (4.2)	CA14 (4.1)	PCDH15 (4.0)	PCBP4 (3.5)
REACTOME_G_BETAGAMMA_SIGNALLING_THROUGH_PI3KGAMMA	REACTOME_G_BETAGAMMA_SIGNALLING_THROUGH_PI3KGAMMA	0.01	<0.20	GNAT2 (4.8)	GNAT1 (4.7)	DRD2 (4.2)	ENSG00000248550 (3.4)	ENSG00000254377 (3.4)	GNAI2 (3.1)	C3orf54 (2.9)	TMEM145 (2.7)	RASL10B (2.6)	ATP1A3 (2.6)
GO:0001159	core promoter proximal region DNA binding	0.01	<0.20	TFAP2B (5.2)	SOX6 (3.7)	PCDH15 (3.6)	GRM2 (3.4)	BCL11A (3.3)	GRM7 (3.1)	KIAA1267 (2.8)	DPY19L2P2 (2.8)	TMEM64 (2.8)	MAPT (2.8)
ENSG00000088247	KHSRP PPI subnetwork	0.01	<0.20	FUBP1 (4.1)	C11orf58 (3.9)	RBM14 (3.8)	NAF1 (3.6)	NUDT21 (3.5)	CELF1 (3.3)	R3HDM2 (3.2)	RBM15B (3.2)	SRSF9 (3.1)	USP7 (3.0)
ENSG00000159164	SV2A PPI subnetwork	0.01	<0.20	SLC12A5 (4.4)	SEPT3 (4.3)	SPTBN2 (3.9)	CAMKV (3.8)	PCSK2 (3.7)	CELF4 (3.6)	BSN (3.6)	DOCK3 (3.6)	CABP1 (3.5)	ATP1A3 (3.5)
ENSG00000185507	IRF7 PPI subnetwork	0.01	<0.20	UBA7 (3.4)	GRK6 (3.3)	AHSA2 (3.3)	AGBL2 (3.2)	PPM1B (3.2)	LCT (3.1)	HNF4G (3.1)	CTRL (2.8)	AXDND1 (2.8)	AMBRA1 (2.7)
ENSG00000171843	MLLT3 PPI subnetwork	0.01	<0.20	RPRD2 (3.9)	EPC2 (3.6)	PEX12 (3.3)	ENSG00000241732 (3.1)	ZBTB1 (3.1)	FAM118A (3.1)	AVL9 (3.1)	RNFT1 (3.0)	C2orf42 (2.9)	DHX40 (2.9)
GO:0009416	response to light stimulus	0.01	<0.20	GNAT1 (7.2)	GNAT2 (7.0)	ENSG00000248550 (5.0)	ENSG00000254377 (5.0)	PCDH15 (3.9)	C9orf163 (3.5)	LINGO3 (3.3)	MTNR1B (3.2)	ENSG00000223715 (3.2)	OTX2 (3.1)
ENSG00000097007	ABL1 PPI subnetwork	0.01	<0.20	PTPN23 (4.1)	MLL2 (3.3)	CIC (3.2)	AP2B1 (3.1)	GRK6 (2.8)	ADAM10 (2.7)	MKL1 (2.7)	ARHGAP1 (2.6)	NAT6 (2.5)	RASA1 (2.5)
ENSG00000106355	LSM5 PPI subnetwork	0.01	<0.20	DHX38 (4.2)	USP19 (3.8)	SHFM1 (3.7)	EFTUD2 (3.6)	PIK3C3 (3.6)	NUP160 (3.5)	WDR82 (3.5)	SETDB1 (3.5)	MRPL11 (3.4)	EDC4 (3.3)
MP:0009890	cleft secondary palate	0.01	<0.20	SIX1 (6.2)	TRPS1 (4.9)	LRRC17 (4.5)	NBL1 (4.5)	BMP5 (4.4)	SIX4 (4.1)	RUNX1T1 (4.1)	TTC28 (3.9)	ZNF462 (3.5)	RARB (3.4)
ENSG00000103740	ACSBG1 PPI subnetwork	0.01	<0.20	SEPT3 (4.8)	SLC12A5 (4.5)	ATP1A3 (4.1)	BSN (4.0)	CABP1 (3.9)	CAMKV (3.9)	INA (3.9)	PCSK2 (3.8)	CELF4 (3.7)	DOCK3 (3.6)
ENSG00000198648	STK39 PPI subnetwork	0.01	<0.20	GPR62 (5.4)	TRPM3 (4.4)	ZNF536 (4.1)	ST18 (3.7)	GFAP (3.6)	CA14 (3.2)	SLC12A5 (3.1)	CERS2 (3.0)	GPC5 (3.0)	GLUL (2.9)
ENSG00000134444	KIAA1468 PPI subnetwork	0.01	<0.20	SEPT3 (4.7)	SLC12A5 (4.6)	ATP1A3 (4.0)	BSN (3.9)	CABP1 (3.8)	PCSK2 (3.8)	CAMKV (3.8)	INA (3.8)	CELF4 (3.7)	CSPG5 (3.5)
ENSG00000180190	C8orf42 PPI subnetwork	0.01	<0.20	SEPT3 (4.7)	SLC12A5 (4.6)	ATP1A3 (4.1)	BSN (4.0)	CAMKV (3.9)	PCSK2 (3.9)	CELF4 (3.9)	INA (3.8)	CABP1 (3.8)	SPTBN2 (3.7)
GO:0060078	regulation of postsynaptic membrane potential	0.01	<0.20	RIMS1 (4.4)	CA10 (4.0)	LSAMP (3.9)	CSMD1 (3.9)	ENSG00000214770 (3.6)	GRM2 (3.6)	C1QL1 (3.6)	NOVA2 (3.6)	C18orf42 (3.5)	LRRTM4 (3.5)
ENSG00000155463	OXA1L PPI subnetwork	0.01	<0.20	NDUFS3 (4.5)	PSMA5 (4.1)	BCAS2 (3.7)	NHP2L1 (3.6)	NDUFA6 (3.6)	NDUFS1 (3.4)	COX6B1P3 (3.2)	KIF16B (3.1)	TROVE2 (3.0)	MOB4 (3.0)
ENSG00000175467	SART1 PPI subnetwork	0.01	<0.20	RPRD2 (4.7)	SETDB1 (4.0)	RBBP6 (3.9)	ZNF408 (3.8)	PRPF3 (3.8)	PHF5A (3.8)	NHP2L1 (3.7)	MRPS21 (3.6)	SUPT4H1 (3.6)	MRPL11 (3.6)
ENSG00000010803	SCMH1 PPI subnetwork	0.01	<0.20	TROVE2 (4.8)	ELF2 (4.2)	UBAP2L (3.7)	ZBTB1 (3.7)	RPRD2 (3.6)	TOB2 (3.5)	RBM15B (3.4)	LCORL (3.3)	MSI2 (3.3)	ARID2 (3.2)
REACTOME_GLUTAMATE_NEUROTRANSMITTER_RELEASE_CYCLE	REACTOME_GLUTAMATE_NEUROTRANSMITTER_RELEASE_CYCLE	0.01	<0.20	CABP1 (6.3)	ATP1A3 (5.5)	BSN (5.2)	SLC12A5 (4.8)	RIMS1 (4.5)	TMEM145 (4.5)	INA (4.2)	NRXN3 (4.2)	CBLN1 (4.2)	VIP (4.1)
GO:0007611	learning or memory	0.01	<0.20	GPR26 (4.7)	CHRM4 (4.0)	DLG2 (3.8)	PPM1E (3.7)	GRIA1 (3.6)	CDH8 (3.6)	SH2D5 (3.6)	LINGO3 (3.5)	SGIP1 (3.5)	AKAP5 (3.4)
MP:0005121	decreased circulating prolactin level	0.01	<0.20	FSHB (10.2)	SIX6 (6.0)	LRFN5 (4.3)	TMIE (4.0)	NOL4 (3.7)	CELF4 (3.5)	MTRF1L (3.4)	MLL2 (3.2)	C16orf78 (3.1)	CNTNAP5 (3.1)
ENSG00000100968	NFATC4 PPI subnetwork	0.01	<0.20	C8orf49 (7.0)	PHF7 (3.7)	C1orf21 (3.6)	PPP2R2D (3.5)	CAPZA1 (3.3)	MTMR9 (3.2)	CSNK1G3 (2.8)	FSHR (2.7)	MARCH5 (2.7)	PPM1L (2.6)
ENSG00000108306	FBXL20 PPI subnetwork	0.01	<0.20	ENSG00000233137 (3.2)	EXOC4 (3.1)	C18orf42 (2.9)	PSMB7 (2.8)	PPP3CA (2.8)	PPP2R4 (2.7)	UBA7 (2.7)	USP7 (2.6)	PSMC2 (2.6)	PPP2R2D (2.5)
REACTOME_G_ALPHA_S_SIGNALLING_EVENTS	REACTOME_G_ALPHA_S_SIGNALLING_EVENTS	0.01	<0.20	FSHB (5.7)	LINC00473 (5.2)	DRD2 (4.8)	GHSR (4.1)	SIX6 (4.1)	GPR6 (4.1)	MYO16 (4.0)	PDE8B (3.8)	ENSG00000251335 (3.7)	KIF17 (3.7)
REACTOME_CRMPS_IN_SEMA3A_SIGNALING	REACTOME_CRMPS_IN_SEMA3A_SIGNALING	0.01	<0.20	NOVA2 (4.2)	ENSG00000250377 (3.8)	TTC28 (3.4)	MYO16 (3.3)	TCF4 (3.3)	ZNF462 (3.3)	ELAVL2 (3.2)	ANK2 (3.1)	TMEM108 (3.1)	CXXC4 (3.0)
ENSG00000100241	SBF1 PPI subnetwork	0.01	<0.20	SLC12A5 (4.3)	SEPT3 (4.2)	CAMKV (3.9)	SPTBN2 (3.7)	PCSK2 (3.7)	CABP1 (3.6)	BSN (3.5)	AK5 (3.5)	ATP1A3 (3.4)	INA (3.4)
ENSG00000090520	DNAJB11 PPI subnetwork	0.01	<0.20	SCRN3 (3.7)	C3orf18 (3.0)	MEF2C (3.0)	PFKFB4 (2.9)	SEMA6A (2.9)	ENSG00000255248 (2.8)	DIAPH3-AS1 (2.8)	ST7L (2.7)	AXDND1 (2.7)	CISH (2.7)
ENSG00000015153	YAF2 PPI subnetwork	0.01	<0.20	RBM15B (4.4)	TROVE2 (4.3)	EHMT1 (3.7)	CTBP1 (3.5)	ARID2 (3.5)	RPRD2 (3.4)	ELF2 (3.2)	ZBTB1 (3.2)	FUBP1 (3.0)	FAM193A (3.0)
MP:0009758	impaired behavioral response to cocaine	0.01	<0.20	GPR6 (7.6)	DRD2 (6.9)	SLC9A11 (4.3)	ADCY5 (4.2)	PDZD8 (3.9)	LMO3 (3.8)	CDH8 (3.7)	ENSG00000170091 (3.5)	GFAP (3.5)	GRIA1 (3.4)
ENSG00000124587	PEX6 PPI subnetwork	0.01	<0.20	DNAJC16 (4.0)	PIK3C3 (3.7)	EHMT1 (3.6)	ZCCHC2 (3.6)	RERE (3.5)	ALKBH4 (3.2)	ASB7 (3.1)	C8orf12 (3.0)	IER3IP1 (3.0)	AMBRA1 (2.9)
GO:0005689	U12-type spliceosomal complex	0.01	<0.20	SHFM1 (5.1)	LSM7 (4.5)	SUPT4H1 (4.1)	BSN-AS2 (4.0)	MRPS14 (3.7)	DHX30 (3.6)	NUDT21 (3.5)	NHP2L1 (3.3)	NDUFA6 (3.2)	SLC7A6OS (3.2)
ENSG00000136238	RAC1 PPI subnetwork	0.01	<0.20	DGKZ (3.9)	ARPC5 (3.9)	KCNJ4 (3.6)	DGKG (3.5)	YWHAZ (3.4)	GNAI2 (3.2)	PTK2B (3.1)	SPI1 (3.0)	AKAP5 (3.0)	TWF2 (2.9)
ENSG00000115289	PCGF1 PPI subnetwork	0.01	<0.20	TROVE2 (4.4)	ARID2 (3.5)	MSI2 (3.4)	RBM15B (3.4)	ATP11B (3.3)	UBAP2L (3.2)	THAP11 (3.2)	ZBTB1 (3.1)	NUDT21 (3.1)	RASA1 (3.0)
ENSG00000166963	MAP1A PPI subnetwork	0.01	<0.20	PLEKHM2 (3.8)	R3HDM1 (3.7)	SCN8A (3.6)	AAK1 (3.5)	TXNL4B (3.5)	NISCH (3.3)	CABP1 (3.2)	RIMS1 (3.1)	FTH1P5 (3.1)	DBN1 (2.9)
GO:0040018	positive regulation of multicellular organism growth	0.01	<0.20	FSHB (8.3)	SIX6 (5.6)	TMIE (4.4)	ENSG00000256746 (3.4)	RAB9BP1 (3.3)	BSN-AS2 (3.3)	NOL4 (2.9)	ARNTL (2.9)	ESPNL (2.8)	ENSG00000250377 (2.8)
GO:0030125	clathrin vesicle coat	0.01	<0.20	RAB3GAP1 (3.2)	ENSG00000257218 (3.1)	USP33 (3.0)	AKAP5 (3.0)	MADD (2.9)	ARRDC1 (2.8)	CLTC (2.8)	SLC26A6 (2.7)	MON1A (2.7)	C22orf32 (2.7)
ENSG00000187672	ERC2 PPI subnetwork	0.01	<0.20	ACCN1 (5.6)	BSN (5.0)	CELSR3 (4.6)	SPTBN2 (4.4)	CELF4 (4.4)	CABP1 (4.1)	RGS7 (3.7)	RPH3A (3.7)	SEPT3 (3.7)	CAMKV (3.7)
ENSG00000132849	INADL PPI subnetwork	0.01	<0.20	TMEM145 (3.8)	CBLN1 (3.8)	KCNJ4 (3.6)	LINC00461 (3.6)	BSN (3.6)	SCN8A (3.5)	MDGA1 (3.5)	RFX4 (3.5)	ENSG00000255496 (3.5)	RPH3A (3.2)
ENSG00000108604	SMARCD2 PPI subnetwork	0.01	<0.20	CUX1 (5.0)	RBM15B (4.7)	RAD54L2 (4.6)	SMARCC1 (4.5)	RPRD2 (4.3)	ZC3H7B (4.1)	KIAA1267 (4.1)	EP300 (3.9)	TIA1 (3.6)	ARID2 (3.5)
GO:0002089	lens morphogenesis in camera-type eye	0.01	<0.20	FOXP1-AS1 (3.7)	ZDBF2 (3.4)	ENSG00000233593 (3.4)	ENSG00000239440 (3.1)	SIX6 (3.1)	TLE4 (3.1)	ALG10 (3.1)	ENSG00000232564 (3.0)	SOX6 (2.8)	ENSG00000203394 (2.7)
GO:0050805	negative regulation of synaptic transmission	0.01	<0.20	IQCF5-AS1 (4.8)	CLRN1-AS1 (4.3)	CNTNAP5 (4.1)	GNG7 (3.8)	ENSG00000227398 (3.7)	LMO3 (3.6)	CDH8 (3.5)	CA10 (3.4)	ENSG00000214770 (3.4)	SLC9A11 (3.3)
ENSG00000178950	GAK PPI subnetwork	0.01	<0.20	MTMR4 (2.8)	RASA1 (2.8)	CUL1 (2.7)	TRIM37 (2.7)	EXOC4 (2.7)	ENSG00000258824 (2.6)	DPEP3 (2.6)	ENSG00000254718 (2.5)	STUB1 (2.5)	ENSG00000233153 (2.4)
GO:0032281	alpha-amino-3-hydroxy-5-methyl-4-isoxazolepropionic acid selective glutamate receptor complex	0.01	<0.20	C1QL1 (6.5)	CSPG5 (5.2)	GRIA1 (5.0)	NOVA2 (4.8)	KCNJ4 (4.5)	CADM2 (4.5)	LRRTM4 (4.4)	CAMKV (4.2)	GRIK5 (4.2)	FAM5C (4.1)
ENSG00000163349	HIPK1 PPI subnetwork	0.01	<0.20	USP33 (3.7)	CPEB3 (3.5)	ARIH2 (3.1)	ENSG00000091436 (2.8)	C11orf63 (2.6)	RASL10B (2.6)	SLC36A4 (2.5)	UNC5B (2.5)	ENSG00000225493 (2.5)	RHOT2 (2.4)
MP:0001890	anencephaly	0.01	<0.20	ENSG00000248550 (4.2)	TOX3 (3.7)	MPPED2 (3.4)	ENSG00000254377 (3.3)	FOXP2 (3.0)	NRXN3 (3.0)	INA (2.9)	TLE1 (2.9)	ELAVL2 (2.9)	BCL11A (2.8)
ENSG00000130382	MLLT1 PPI subnetwork	0.01	<0.20	ARID2 (4.0)	RBM15B (4.0)	RAD54L2 (4.0)	R3HDM2 (3.6)	RPRD2 (3.6)	ENSG00000157837 (3.5)	EP300 (3.5)	TIA1 (3.5)	PCBP1 (3.4)	SF3B4 (3.2)
GO:0007628	adult walking behavior	0.01	<0.20	GPR62 (5.4)	ARL17A (4.0)	SLC9A11 (3.6)	ENSG00000258066 (3.5)	RHBDL3 (3.4)	CALN1 (3.3)	HTR6 (3.2)	CA10 (3.1)	ENSG00000231327 (3.0)	C1QTNF4 (2.9)
ENSG00000196872	C2orf55 PPI subnetwork	0.01	<0.20	SEPT3 (4.7)	SLC12A5 (4.6)	ATP1A3 (4.1)	BSN (3.9)	INA (3.9)	CABP1 (3.8)	PCSK2 (3.7)	CELF4 (3.7)	CAMKV (3.7)	DOCK3 (3.6)
ENSG00000006125	AP2B1 PPI subnetwork	0.01	<0.20	YWHAZ (3.5)	CLTC (3.4)	PPP2R4 (3.2)	BIRC6 (3.0)	RHOA (2.7)	OGFOD1 (2.7)	UBAP2L (2.7)	MADD (2.6)	AAK1 (2.5)	ADAM10 (2.5)
ENSG00000149295	DRD2 PPI subnetwork	0.01	<0.20	C18orf42 (3.5)	CBLN1 (3.5)	ST18 (3.4)	MADD (3.2)	NRXN1 (3.2)	DGKG (3.1)	LINC00461 (3.1)	USP33 (3.1)	TRPM3 (3.1)	CELF4 (3.0)
MP:0004632	abnormal cochlear OHC efferent innervation pattern	0.01	<0.20	ENSG00000226806 (5.4)	LRP4 (3.7)	LMO3 (3.6)	NRXN1 (3.4)	HORMAD1 (3.3)	ELAVL2 (3.3)	CDH8 (3.2)	SMPD3 (3.2)	CADM2 (3.1)	DLG2 (3.0)
ENSG00000171724	VAT1L PPI subnetwork	0.01	<0.20	SEPT3 (4.6)	SLC12A5 (4.5)	BSN (4.0)	ATP1A3 (4.0)	CAMKV (3.9)	CABP1 (3.9)	INA (3.9)	CELF4 (3.8)	PCSK2 (3.8)	SPTBN2 (3.6)
GO:0035257	nuclear hormone receptor binding	0.01	<0.20	EP300 (4.4)	TNRC6B (4.0)	KIAA1267 (3.5)	SIRT1 (3.3)	KDM5A (3.3)	QRICH1 (3.2)	SCAF11 (3.1)	RBBP6 (3.1)	FAM193A (3.1)	ASXL1 (2.7)
MP:0009754	enhanced behavioral response to cocaine	0.01	<0.20	ZC3H7B (4.7)	DRD2 (4.2)	NPY (3.5)	KCNJ4 (3.4)	BEGAIN (3.3)	DLG2 (3.2)	RASL10B (3.2)	MEI1 (3.1)	PRR7 (3.1)	FOXP1 (3.0)
ENSG00000168243	GNG4 PPI subnetwork	0.01	<0.20	GNAT1 (5.5)	GNAT2 (5.5)	ENSG00000254377 (4.5)	ENSG00000248550 (4.5)	CA10 (3.3)	OTX2 (3.1)	PCBP4 (3.0)	SIX6 (3.0)	DRD2 (3.0)	ATP1A3 (2.9)
ENSG00000136854	STXBP1 PPI subnetwork	0.01	<0.20	BSN (5.3)	ATP1A3 (5.1)	CABP1 (4.9)	CPLX2 (4.9)	SLC12A5 (4.6)	INA (4.3)	CELF4 (4.3)	AK5 (4.2)	SEPT3 (4.2)	CAMKV (3.9)
GO:0000380	alternative nuclear mRNA splicing, via spliceosome	0.01	<0.20	RBM4 (4.4)	HNRNPK (4.1)	RBM6 (3.8)	ENSG00000227946 (3.6)	AHSA2 (3.6)	EPC2 (3.5)	ENSG00000258297 (3.5)	RBBP6 (3.5)	C3orf62 (3.5)	CLTC-IT1 (3.4)
ENSG00000135940	COX5B PPI subnetwork	0.01	<0.20	NDUFA6 (5.3)	COX6B1P3 (4.6)	UQCRC1 (4.5)	NDUFS3 (4.4)	ACO2 (4.3)	C22orf32 (3.7)	NDUFS1 (3.3)	MRPL11 (3.2)	PPP2R4 (3.2)	MRPS21 (3.1)
MP:0005574	decreased pulmonary respiratory rate	0.01	<0.20	BDNF-AS1 (5.2)	ENSG00000255496 (4.9)	C18orf42 (4.2)	FAM83B (4.0)	SREBF2 (3.9)	FDFT1 (3.9)	C1QL1 (3.8)	MYO16 (3.4)	ENSG00000170091 (3.3)	SEMA6A (3.0)
ENSG00000133812	SBF2 PPI subnetwork	0.01	<0.20	SEPT3 (4.8)	SLC12A5 (4.5)	ATP1A3 (4.1)	BSN (4.0)	INA (3.9)	PCSK2 (3.9)	CABP1 (3.9)	CAMKV (3.8)	CELF4 (3.8)	SPTBN2 (3.6)
MP:0004859	abnormal synaptic plasticity	0.01	<0.20	GPR6 (7.1)	KCNJ4 (6.2)	CAMKV (6.2)	AKAP5 (5.0)	ENSG00000255496 (5.0)	LMO3 (5.0)	DRD2 (4.9)	BDNF-AS1 (4.6)	ADCY5 (4.3)	ENSG00000170091 (4.2)
ENSG00000129990	SYT5 PPI subnetwork	0.01	<0.20	SLC12A5 (4.5)	SEPT3 (4.2)	CABP1 (4.1)	BSN (4.0)	CSPG5 (3.9)	GRIK5 (3.9)	SPTBN2 (3.8)	PCSK2 (3.7)	ATP1A3 (3.6)	CAMKV (3.6)
ENSG00000196890	HIST3H2BB PPI subnetwork	0.01	<0.20	HIST2H2BE (10.2)	CTCF (3.3)	SMARCC1 (2.9)	ARID2 (2.7)	RBM4B (2.7)	ARMC10 (2.7)	SRSF9 (2.6)	CENPT (2.6)	RHOA (2.6)	HP1BP3 (2.5)
ENSG00000164056	SPRY1 PPI subnetwork	0.01	<0.20	PTPN23 (3.4)	MAEA (2.7)	CALCOCO2 (2.7)	TWF2 (2.6)	ENSG00000240405 (2.6)	VAMP2 (2.5)	ASB7 (2.5)	INADL (2.4)	DNM2 (2.4)	ZNF574 (2.4)
ENSG00000133121	STARD13 PPI subnetwork	0.01	<0.20	FDFT1 (4.0)	FAM196A (3.8)	TEX14 (3.6)	DNAJB4 (3.5)	SREBF2 (3.2)	GRIK5 (3.2)	PCDH9 (3.1)	C3orf18 (3.0)	TMEM170B (3.0)	PARP3 (2.9)
ENSG00000127337	YEATS4 PPI subnetwork	0.01	<0.20	HIST2H2BE (9.8)	CTCF (3.4)	CCDC12 (3.2)	ARMC10 (3.1)	HP1BP3 (3.0)	RBM4B (3.0)	RP9 (2.9)	ENSG00000213693 (2.7)	DENND1A (2.7)	SKA2 (2.6)
MP:0002762	ectopic cerebellar granule cells	0.01	<0.20	FSHB (5.3)	ATAD2B (3.2)	LPHN2 (3.2)	PDE4D (3.1)	ZDBF2 (3.1)	ENSG00000250377 (3.0)	MEGF8 (3.0)	DLG2 (3.0)	AAK1 (2.9)	SIX6 (2.9)
MP:0004144	hypotonia	0.01	<0.20	GPR62 (5.0)	MEIS1 (4.2)	UTS2 (3.8)	CSPG5 (3.7)	ENSG00000250377 (3.5)	CALN1 (3.5)	DRD2 (3.4)	GPR6 (3.4)	GFAP (3.2)	GPC5 (3.2)
GO:0008252	nucleotidase activity	0.01	<0.20	GOSR2 (3.5)	IQCF2 (3.0)	ENSG00000224792 (2.9)	YIPF4 (2.9)	PCGF6 (2.7)	ENSG00000203739 (2.6)	ENSG00000234653 (2.6)	ENSG00000254887 (2.5)	KRT18P38 (2.5)	C3orf75 (2.5)
GO:0000122	negative regulation of transcription from RNA polymerase II promoter	0.01	<0.20	TOB2 (3.8)	ZNF574 (3.7)	KIAA1267 (3.5)	C1orf51 (3.4)	ERF (3.3)	ZBTB1 (3.2)	MPPED2 (3.1)	R3HDM2 (3.1)	TTC28 (3.1)	TEF (3.1)
GO:0010226	response to lithium ion	0.01	<0.20	SPTSSB (5.3)	HES6 (3.7)	ENSG00000256995 (3.2)	ENSG00000258119 (3.2)	ENSG00000237435 (3.0)	GSK3A (3.0)	ENSG00000186235 (2.7)	ENSG00000250341 (2.6)	NOL4 (2.6)	RGSL1 (2.5)
ENSG00000142871	CYR61 PPI subnetwork	0.01	<0.20	UQCRC1 (4.0)	ACO2 (3.8)	APEH (3.8)	PMPCB (3.7)	TARS2 (3.7)	WDR24 (3.6)	FAM195A (3.5)	USP19 (3.5)	DENND1A (3.3)	PMPCA (3.3)
MP:0001134	absent corpus luteum	0.01	<0.20	RASD1 (5.1)	ESR2 (4.6)	FSHB (4.1)	OXTR (3.6)	SIX6 (3.5)	ABCD2 (3.3)	MYO16 (3.2)	PRLR (3.2)	ENSG00000250156 (3.1)	GADD45G (3.0)
GO:0016278	lysine N-methyltransferase activity	0.01	<0.20	RPRD2 (4.9)	SETD2 (4.6)	FAM193A (4.5)	C12orf51 (4.2)	RERE (3.9)	RBM4B (3.9)	SETDB1 (3.8)	NISCH (3.7)	SMG7 (3.7)	USP34 (3.7)
GO:0016279	protein-lysine N-methyltransferase activity	0.01	<0.20	RPRD2 (4.9)	SETD2 (4.6)	FAM193A (4.5)	C12orf51 (4.2)	RERE (3.9)	RBM4B (3.9)	SETDB1 (3.8)	NISCH (3.7)	SMG7 (3.7)	USP34 (3.7)
MP:0001922	reduced male fertility	0.01	<0.20	PHF7 (3.9)	DPEP3 (3.8)	ENSG00000224792 (3.4)	TRPS1 (3.3)	RASD1 (3.3)	IQCF2 (3.3)	ENSG00000233153 (3.0)	PMFBP1 (3.0)	TOX (2.8)	CSDC2 (2.7)
MP:0005643	decreased dopamine level	0.01	<0.20	SLC18A2 (5.3)	KLHL1 (4.2)	ENSG00000249307 (4.1)	HCRTR2 (4.1)	BDNF (3.8)	TMIE (3.7)	COQ10B (3.5)	GRM2 (3.4)	RGS16 (3.3)	CDH8 (3.1)
GO:0051952	regulation of amine transport	0.01	<0.20	ENSG00000218896 (5.0)	KLHL1 (4.6)	ENSG00000227398 (4.5)	ENSG00000228201 (4.0)	GPR26 (3.9)	ENSG00000241732 (3.8)	RASL10B (3.5)	TMIE (3.2)	GRM7 (3.1)	KIRREL3 (3.0)
ENSG00000159692	CTBP1 PPI subnetwork	0.01	<0.20	STIM2 (3.8)	ARID2 (3.8)	ATXN2 (3.7)	PCDH17 (3.5)	ATXN7L2 (3.4)	MYCBP2 (3.3)	FAM193A (3.2)	CIC (3.2)	RBBP6 (3.2)	SETD2 (3.2)
MP:0001898	abnormal long term depression	0.01	<0.20	KCNJ4 (5.0)	SV2A (4.5)	CAMKV (4.3)	BSN (4.1)	RPRML (3.9)	GPR62 (3.9)	ENSG00000251011 (3.9)	NOVA2 (3.7)	GRM2 (3.6)	SLC12A5 (3.4)
GO:0021988	olfactory lobe development	0.01	<0.20	ENSG00000224849 (4.6)	ROBO2 (4.3)	C18orf62 (4.1)	KIRREL3 (4.1)	ATXN7L2 (3.8)	RFX4 (3.7)	ENSG00000213600 (3.7)	ENSG00000258066 (3.3)	TLE4 (3.3)	EPHA5 (3.2)
GO:0021772	olfactory bulb development	0.01	<0.20	ENSG00000224849 (4.6)	ROBO2 (4.3)	C18orf62 (4.1)	KIRREL3 (4.1)	ATXN7L2 (3.8)	RFX4 (3.7)	ENSG00000213600 (3.7)	ENSG00000258066 (3.3)	TLE4 (3.3)	EPHA5 (3.2)
ENSG00000158373	HIST1H2BD PPI subnetwork	0.01	<0.20	HIST2H2BE (10.2)	CTCF (3.2)	ARMC10 (2.9)	SMARCC1 (2.8)	LRWD1 (2.7)	SRSF9 (2.6)	RHOA (2.6)	CENPT (2.6)	PHF7 (2.5)	RBM6 (2.5)
GO:0008022	protein C-terminus binding	0.01	<0.20	RHOA (3.4)	PMM1 (3.2)	FOXP4 (2.9)	RAB3GAP1 (2.7)	GSK3A (2.7)	SETD2 (2.6)	NISCH (2.6)	ZNF574 (2.6)	PREPL (2.5)	TCTA (2.5)
ENSG00000112742	TTK PPI subnetwork	0.01	<0.20	MTMR11 (3.7)	ENSG00000241956 (3.3)	ANKRD44-IT1 (3.0)	FRK (2.8)	METTL22 (2.7)	AURKB (2.7)	ENSG00000225420 (2.6)	KHDRBS3 (2.6)	ANP32E (2.5)	CHEK2 (2.5)
GO:0005313	L-glutamate transmembrane transporter activity	0.01	<0.20	ENSG00000254377 (6.0)	CSPG5 (4.3)	SLC12A5 (4.3)	ATP1A3 (4.2)	GRM2 (4.0)	CABP1 (3.9)	NRXN1 (3.8)	CELF4 (3.7)	GFAP (3.6)	ACCN1 (3.6)
ENSG00000177485	ZBTB33 PPI subnetwork	0.01	<0.20	TROVE2 (4.3)	ARID2 (4.2)	RBM15B (3.5)	EHMT1 (3.3)	ARNT (3.3)	RPRD2 (3.3)	ELF2 (3.2)	ATP11B (3.1)	TCF20 (3.0)	UBAP2L (3.0)
ENSG00000123360	PDE1B PPI subnetwork	0.01	<0.20	SEPT3 (4.6)	SLC12A5 (4.5)	ATP1A3 (4.0)	BSN (3.9)	INA (3.9)	CABP1 (3.8)	CELF4 (3.8)	PCSK2 (3.8)	SPTBN2 (3.6)	CAMKV (3.6)
ENSG00000120910	PPP3CC PPI subnetwork	0.01	<0.20	CAMKMT (3.5)	TBC1D5 (3.4)	PPM1M (3.3)	MSI2 (3.0)	CALN1 (2.8)	NPAS2 (2.7)	NBEAL2 (2.7)	ESPNL (2.6)	GPR75 (2.6)	FOXP1 (2.5)
MP:0000852	small cerebellum	0.01	<0.20	PTPRD (4.7)	CBLN1 (4.4)	OTX2 (4.3)	NRXN1 (4.2)	ZNF536 (3.9)	CA10 (3.8)	RIMS1 (3.7)	ZNF521 (3.6)	LINC00461 (3.6)	MYO16 (3.6)
REACTOME_DOWNSTREAM_SIGNAL_TRANSDUCTION	REACTOME_DOWNSTREAM_SIGNAL_TRANSDUCTION	0.01	<0.20	FOXP1 (3.3)	RGS7BP (3.3)	CELF1 (3.1)	KIF3B (3.0)	PLEKHM2 (3.0)	PPP3CA (2.7)	ENSG00000157837 (2.7)	RPS6KB1 (2.5)	USP34 (2.5)	ANKRD44 (2.5)
ENSG00000108262	GIT1 PPI subnetwork	0.01	<0.20	DGKZ (3.4)	PLEKHM2 (3.2)	MKL1 (3.2)	ARNTL (3.2)	ENSG00000213600 (3.1)	RNF10 (2.9)	SGSM3 (2.9)	SMG7 (2.8)	R3HDM1 (2.7)	SEC16A (2.7)
ENSG00000047579	DTNBP1 PPI subnetwork	0.01	<0.20	KBTBD4 (3.5)	FBXO3 (3.0)	PREPL (2.9)	C1orf21 (2.8)	PPM1B (2.8)	ENSG00000250116 (2.6)	ARNTL (2.6)	PEX12 (2.4)	NICN1 (2.4)	RHOQ (2.4)
GO:0016579	protein deubiquitination	0.01	<0.20	VPRBP (4.6)	RNF123 (4.0)	ENSG00000216754 (3.9)	QRICH1 (3.3)	USP4 (3.3)	ARIH2 (3.3)	TUSC2 (3.1)	AMBRA1 (3.1)	ATP11B (3.1)	FBXO3 (3.1)
GO:0051427	hormone receptor binding	0.01	<0.20	EP300 (4.0)	GATA4 (3.8)	TNRC6B (3.7)	QRICH1 (3.2)	KDM5A (3.0)	PCGF5 (3.0)	KIAA1267 (2.9)	SCAF11 (2.9)	SIRT1 (2.9)	MYBPC3 (2.9)
ENSG00000100395	L3MBTL2 PPI subnetwork	0.01	<0.20	TROVE2 (4.5)	CTBP1 (3.6)	ARNT (3.6)	RBM15B (3.5)	MSI2 (3.4)	ELF2 (3.4)	ARID2 (3.3)	LCORL (3.3)	RPRD2 (3.2)	FAM193A (3.2)
REACTOME_AXON_GUIDANCE	REACTOME_AXON_GUIDANCE	0.01	<0.20	MAP4 (3.8)	SEMA6D (3.5)	GNAO1 (3.3)	DBN1 (3.2)	EPHA5 (3.1)	PDLIM7 (3.1)	GNAI2 (3.0)	NRXN1 (3.0)	DIP2C (2.8)	ANK2 (2.8)
ENSG00000108387	SEPT4 PPI subnetwork	0.01	<0.20	SLC12A5 (4.3)	SEPT3 (4.0)	CAMKV (3.9)	KCNJ4 (3.8)	ADCY5 (3.8)	SPTBN2 (3.5)	BSN (3.5)	CABP1 (3.4)	PCSK2 (3.4)	DOCK3 (3.3)
ENSG00000005175	RPAP3 PPI subnetwork	0.01	<0.20	ZBTB16 (6.7)	PER1 (6.2)	GNAI2 (4.1)	NCKIPSD (3.5)	RAD54L2 (3.5)	USP4 (3.3)	DEDD2 (3.2)	HP1BP3 (3.2)	MSI2 (3.1)	ENSG00000249307 (3.1)
ENSG00000164609	SLU7 PPI subnetwork	0.01	<0.20	PRPF3 (5.0)	CIR1 (4.7)	DHX38 (4.1)	PIK3C3 (3.8)	USP19 (3.7)	SUPT4H1 (3.5)	EFTUD2 (3.5)	ZNF408 (3.5)	EDC4 (3.3)	KDM5A (3.3)
ENSG00000138835	RGS3 PPI subnetwork	0.01	<0.20	CBLN1 (3.8)	CAPZA1 (3.4)	ENSG00000214770 (3.3)	SEMA3G (2.9)	SEMA6D (2.8)	SEPT4 (2.8)	BEGAIN (2.8)	LINC00461 (2.8)	KHDRBS3 (2.8)	ANK2 (2.7)
MP:0003072	abnormal metatarsal bone morphology	0.01	<0.20	SIX1 (4.8)	SIX4 (3.8)	SCRN3 (2.9)	MPPED2 (2.9)	TTLL6 (2.9)	COL21A1 (2.9)	TRPS1 (2.8)	SLC27A3 (2.8)	SHFM1 (2.7)	AUTS2 (2.6)
MP:0001147	small testis	0.01	<0.20	SMC1B (6.8)	DPEP3 (6.8)	STK31 (6.1)	TEX14 (5.8)	C14orf39 (5.5)	BOLL (5.2)	PHF7 (5.1)	FSHB (4.0)	HSF5 (3.9)	CCDC36 (3.4)
ENSG00000116852	KIF21B PPI subnetwork	0.01	<0.20	SEPT3 (4.6)	SLC12A5 (4.6)	ATP1A3 (4.0)	BSN (3.9)	INA (3.9)	PCSK2 (3.8)	CABP1 (3.8)	CELF4 (3.8)	CAMKV (3.7)	SPTBN2 (3.7)
REACTOME_TRAFFICKING_OF_GLUR2:CONTAINING_AMPA_RECEPTORS	REACTOME_TRAFFICKING_OF_GLUR2:CONTAINING_AMPA_RECEPTORS	0.01	<0.20	CADM2 (4.1)	DGKG (4.0)	GRIA1 (3.9)	CA10 (3.7)	ENSG00000170091 (3.3)	AAK1 (3.3)	AK5 (3.3)	ROBO2 (3.2)	C1QL1 (3.2)	PCDH15 (3.2)
ENSG00000070961	ATP2B1 PPI subnetwork	0.01	<0.20	SEPT3 (4.4)	SLC12A5 (4.0)	SPTBN2 (3.8)	ATP1A3 (3.7)	BSN (3.6)	DOCK3 (3.5)	PCSK2 (3.5)	CAMKV (3.5)	INA (3.4)	AAK1 (3.3)
GO:0046332	SMAD binding	0.01	<0.20	TLE1 (3.5)	TSHZ3 (3.3)	C9orf64 (3.1)	GATA4 (3.1)	MLL2 (2.9)	EPC2 (2.9)	EP300 (2.8)	ERRFI1 (2.8)	KIAA1267 (2.8)	ZBTB1 (2.8)
ENSG00000103043	VAC14 PPI subnetwork	0.01	<0.20	OGFOD1 (3.8)	DHX38 (3.2)	USP4 (2.9)	PCSK2 (2.7)	INA (2.7)	BAP1 (2.6)	PNMAL1 (2.5)	DPP3 (2.5)	C11orf49 (2.4)	RNF10 (2.4)
MP:0003008	enhanced long term potentiation	0.01	<0.20	CAMKV (5.2)	MCHR1 (5.2)	KCNJ4 (4.7)	PTK2B (4.4)	DGKG (4.2)	RPRML (4.1)	GRIA1 (4.1)	AK5 (4.0)	VIP (3.9)	LMO3 (3.9)
ENSG00000215522	DDR1 PPI subnetwork	0.01	<0.20	UNC5B (3.1)	ENSG00000203739 (2.6)	SOX5 (2.6)	KIAA1267 (2.6)	ENSG00000255272 (2.4)	SORT1 (2.4)	SLC36A4 (2.4)	RHOT2 (2.4)	HP1BP3 (2.4)	TET1 (2.3)
ENSG00000204580	DDR1 PPI subnetwork	0.01	<0.20	UNC5B (3.1)	ENSG00000203739 (2.6)	SOX5 (2.6)	KIAA1267 (2.6)	ENSG00000255272 (2.4)	SORT1 (2.4)	SLC36A4 (2.4)	RHOT2 (2.4)	HP1BP3 (2.4)	TET1 (2.3)
ENSG00000137332	DDR1 PPI subnetwork	0.01	<0.20	UNC5B (3.1)	ENSG00000203739 (2.6)	SOX5 (2.6)	KIAA1267 (2.6)	ENSG00000255272 (2.4)	SORT1 (2.4)	SLC36A4 (2.4)	RHOT2 (2.4)	HP1BP3 (2.4)	TET1 (2.3)
GO:0060079	regulation of excitatory postsynaptic membrane potential	0.01	<0.20	C18orf42 (5.0)	RIMS1 (4.7)	CSMD1 (4.7)	CA10 (4.2)	TMEM145 (3.9)	DGKG (3.8)	ENSG00000227398 (3.7)	ARL17A (3.7)	ENSG00000214770 (3.6)	LSAMP (3.6)
GO:0000976	transcription regulatory region sequence-specific DNA binding	0.01	<0.20	TFAP2B (6.4)	SLC18A2 (6.1)	NPY (5.4)	C8orf49 (4.5)	SHOX2 (4.0)	MPPED2 (3.9)	TOX (3.4)	TRPS1 (3.3)	CXXC4 (3.2)	LPHN2 (3.2)
GO:0021527	spinal cord association neuron differentiation	0.01	<0.20	ENSG00000250377 (5.3)	RAB9BP1 (4.3)	ENSG00000228201 (4.2)	C12orf47 (3.8)	C9orf163 (3.5)	NKX2-2 (3.4)	SIX6 (3.3)	GHSR (3.2)	GRM2 (3.2)	ENSG00000231327 (2.9)
MP:0000239	absent common myeloid progenitor cells	0.01	<0.20	NFE2 (5.2)	CTBP2 (3.7)	MPPED2 (3.6)	ZNF521 (3.4)	TTC28 (3.2)	DPEP3 (3.0)	CUX1 (3.0)	RC3H1 (2.9)	MYO16 (2.8)	SLC18A2 (2.8)
ENSG00000138308	PLA2G12B PPI subnetwork	0.01	<0.20	SEPT3 (4.7)	SLC12A5 (4.4)	ATP1A3 (4.0)	PCSK2 (3.9)	BSN (3.9)	CAMKV (3.9)	CABP1 (3.8)	CELF4 (3.8)	INA (3.8)	AK5 (3.6)
ENSG00000163877	SNIP1 PPI subnetwork	0.01	<0.20	RPRD2 (5.3)	EPC2 (4.7)	ELF2 (4.4)	AMBRA1 (3.9)	ARNT (3.8)	FAM193A (3.8)	ZNF574 (3.6)	UBAP2L (3.6)	KBTBD4 (3.5)	KIAA1267 (3.5)
ENSG00000140600	SH3GL3 PPI subnetwork	0.01	<0.20	DNM2 (4.1)	GRK6 (3.4)	GNAI2 (3.2)	AK5 (3.2)	VAMP2 (2.8)	AAK1 (2.6)	RHBDL1 (2.6)	DGKZ (2.5)	PRKAR2A (2.5)	RHOT2 (2.4)
ENSG00000185619	PCGF3 PPI subnetwork	0.01	<0.20	TROVE2 (4.7)	UBAP2L (3.6)	ARID2 (3.6)	NUDT21 (3.5)	THAP11 (3.4)	MSI2 (3.3)	TOB2 (3.2)	RPRD2 (3.1)	RBM15B (3.1)	ZBTB1 (3.0)
MP:0000780	abnormal corpus callosum morphology	0.01	<0.20	TCF4 (4.9)	LPHN2 (4.5)	RFX4 (4.0)	PTPRD (3.7)	AUTS2 (3.6)	NRXN1 (3.5)	LINC00461 (3.3)	TOX3 (3.3)	C1orf54 (3.2)	ANK2 (3.1)
GO:0050780	dopamine receptor binding	0.01	<0.20	DRD2 (4.3)	MAPT (4.2)	GNAO1 (3.9)	CELF4 (3.8)	CAMKV (3.6)	WNT2B (3.5)	ATP1A3 (3.1)	GFAP (2.9)	GRIK5 (2.9)	NOVA2 (2.9)
ENSG00000136531	SCN2A PPI subnetwork	0.01	<0.20	TRPM3 (3.8)	ST18 (3.6)	INADL (3.2)	MTMR11 (3.2)	EPHA5 (3.1)	ENSG00000258586 (3.0)	RELN (3.0)	STH (2.9)	GRM7 (2.8)	SEPT3 (2.8)
GO:0016571	histone methylation	0.01	<0.20	INO80D (4.4)	RBM5 (3.6)	C12orf51 (3.5)	SETD2 (3.5)	EHMT1 (3.4)	RPRD2 (3.3)	NISCH (3.2)	FBXL13 (3.2)	NFATC3 (3.1)	RERE (3.0)
ENSG00000072133	RPS6KA6 PPI subnetwork	0.01	<0.20	PER1 (4.6)	ENSG00000250846 (4.2)	CTBP2 (3.9)	APOBEC4 (3.9)	BCL11A (3.5)	GRK6 (3.4)	ARRDC1 (3.2)	LRRTM4 (3.1)	NFE2 (3.0)	HCRTR2 (2.9)
GO:0071837	HMG box domain binding	0.01	<0.20	NKX2-2 (5.8)	SIX1 (4.0)	SHOX2 (3.9)	TFAP2B (3.9)	IER5L (3.5)	TCF4 (3.4)	LINC00461 (3.4)	MPPED2 (3.4)	CCDC87 (3.2)	CXXC4 (3.0)
ENSG00000089280	FUS PPI subnetwork	0.01	<0.20	HNRNPD (5.8)	FUBP1 (5.6)	FNBP4 (4.7)	SF3B1 (4.6)	HNRNPA1 (4.6)	HNRNPK (4.5)	RBM14 (4.4)	PCBP1 (4.0)	SRSF9 (3.9)	PRPF3 (3.8)
ENSG00000163516	ANKZF1 PPI subnetwork	0.01	<0.20	ARFGAP2 (3.1)	DOLPP1 (2.9)	RANGAP1 (2.9)	USP4 (2.8)	ZDBF2 (2.8)	PPPDE2 (2.7)	PLEKHM2 (2.7)	ATG13 (2.6)	PSMC3 (2.6)	VMP1 (2.6)
MP:0003733	abnormal retinal inner nuclear layer morphology	0.01	<0.20	GNAT1 (7.1)	GNAT2 (6.4)	OTX2 (4.9)	ENSG00000254377 (4.4)	GFAP (4.0)	ENSG00000248550 (3.8)	RFX4 (3.8)	LINC00461 (3.6)	PCDH15 (3.3)	NR1H3 (3.1)
ENSG00000063601	MTMR1 PPI subnetwork	0.01	<0.20	SEPT3 (4.6)	SLC12A5 (4.5)	ATP1A3 (4.0)	BSN (3.9)	INA (3.9)	CAMKV (3.8)	PCSK2 (3.8)	CABP1 (3.8)	CELF4 (3.7)	SPTBN2 (3.6)
ENSG00000084733	RAB10 PPI subnetwork	0.01	<0.20	RPRML (4.2)	PCSK2 (4.1)	GPR1 (3.9)	ADCY5 (3.8)	SPTBN2 (3.7)	CAMKV (3.7)	CPLX2 (3.6)	KCNJ4 (3.5)	SEPT3 (3.5)	SLC12A5 (3.5)
MP:0004098	abnormal cerebellar granule cell morphology	0.01	<0.20	PER3 (6.3)	TEF (4.6)	DOCK3 (3.9)	TRPM3 (3.9)	LINC00461 (3.8)	ST18 (3.8)	C18orf42 (3.7)	C1orf51 (3.3)	NRXN1 (3.2)	DLG2 (3.2)
GO:0034654	nucleobase-containing compound biosynthetic process	0.01	<0.20	GPR52 (3.6)	DRD3 (3.1)	CDH8 (2.9)	KIF17 (2.8)	C20orf26 (2.7)	C12orf47 (2.7)	ESR2 (2.7)	GPR6 (2.6)	CHRM4 (2.6)	C9orf163 (2.6)
MP:0005547	abnormal Muller cell morphology	0.01	<0.20	ENSG00000254377 (8.2)	GNAT1 (6.9)	GNAT2 (6.1)	RHBDL3 (4.8)	SIX6 (4.7)	LINC00461 (4.0)	OTX2 (3.9)	CBLN1 (3.5)	KLHL1 (3.5)	KCNB2 (3.2)
ENSG00000135316	SYNCRIP PPI subnetwork	0.01	<0.20	ENSG00000230257 (3.7)	SRSF9 (3.3)	COQ5 (3.2)	ILF3 (3.1)	BRAP (3.0)	TMIE (3.0)	SLC36A4 (2.7)	CAPZA1 (2.7)	DARS (2.7)	C18orf42 (2.7)
GO:0001076	RNA polymerase II transcription factor binding transcription factor activity	0.01	<0.20	TSHZ3 (4.4)	ENSG00000257218 (3.6)	SHB (3.5)	TOX3 (3.2)	SHOX2 (3.1)	SLC8A1 (2.9)	TOB2 (2.9)	EHMT1 (2.9)	RBM4B (2.9)	GRB10 (2.9)
REACTOME_G_ALPHA_Z_SIGNALLING_EVENTS	REACTOME_G_ALPHA_Z_SIGNALLING_EVENTS	0.01	<0.20	DRD2 (4.5)	GNAT2 (3.9)	C3orf54 (3.4)	GPR6 (3.4)	GNAT1 (3.3)	MYO16 (3.1)	ENSG00000170091 (3.0)	MDGA1 (2.9)	RPRML (2.9)	CAMKV (2.8)
GO:0015812	gamma-aminobutyric acid transport	0.01	<0.20	C1QTNF4 (5.3)	CA10 (4.9)	DGKG (4.6)	GRM7 (4.2)	CADM2 (4.0)	ENSG00000253974 (3.9)	RIMS1 (3.8)	NRXN3 (3.8)	FAM5C (3.6)	ENSG00000236827 (3.6)
MP:0011084	partial lethality at weaning	0.01	<0.20	LSAMP (3.5)	GFAP (3.0)	CACNA2D2 (3.0)	TRPS1 (2.7)	CDH19 (2.6)	TCF4 (2.5)	ENSG00000258297 (2.4)	PPP2R4 (2.4)	DTNA (2.4)	ANKRD36BP2 (2.3)
GO:0045927	positive regulation of growth	0.01	<0.20	ENSG00000256746 (4.2)	FSHB (3.6)	CRIP3 (3.3)	FOXP1-IT1 (3.3)	ENSG00000226806 (2.9)	ENSG00000225057 (2.8)	ENSG00000254839 (2.7)	ENSG00000241956 (2.7)	ENSG00000250377 (2.6)	PRSS50 (2.6)
ENSG00000170484	KRT74 PPI subnetwork	0.01	<0.20	UBA7 (3.7)	GRK6 (3.6)	CSNK1G3 (3.4)	USP34 (3.1)	HNF4G (3.0)	LCT (2.8)	PCGF5 (2.8)	ENSG00000157837 (2.8)	ATP11B (2.7)	AP2B1 (2.6)
GO:0031645	negative regulation of neurological system process	0.01	<0.20	IQCF5-AS1 (4.2)	CLRN1-AS1 (4.0)	CNTNAP5 (3.7)	HCRTR2 (3.5)	KLHL1 (3.5)	GNG7 (3.5)	ENSG00000233723 (3.4)	GPR61 (3.3)	ENSG00000253974 (3.3)	CDH8 (3.2)
REACTOME_CREB_PHOSPHORYLATION_THROUGH_THE_ACTIVATION_OF_CAMKII	REACTOME_CREB_PHOSPHORYLATION_THROUGH_THE_ACTIVATION_OF_CAMKII	0.01	<0.20	BSN (5.6)	CPLX2 (4.8)	KCNJ4 (4.7)	CAMKV (4.3)	SLC12A5 (4.2)	NOVA2 (4.0)	CABP1 (4.0)	SCN8A (3.9)	RPH3A (3.9)	GRM2 (3.7)
ENSG00000180573	HIST1H2AC PPI subnetwork	0.01	<0.20	HIST2H2BE (8.4)	SMARCC1 (3.5)	RRP9 (3.4)	VPRBP (3.3)	CTCF (3.1)	SETDB1 (2.9)	PDCD11 (2.8)	ARMC10 (2.8)	EFTUD2 (2.7)	RBBP6 (2.7)
MP:0011087	complete neonatal lethality	0.01	<0.20	SIX1 (4.9)	FOXP2 (4.2)	RUNX1T1 (3.7)	SHOX2 (3.7)	ODZ2 (3.6)	TOX3 (3.5)	EFNA5 (3.2)	INA (3.2)	PPM1L (3.1)	LINC00461 (3.1)
GO:0016917	GABA receptor activity	0.01	<0.20	CBLN1 (6.5)	SLC12A5 (5.8)	NRXN1 (5.3)	LRFN5 (5.0)	CDH8 (4.9)	RIMS1 (4.5)	CNTN4 (4.5)	GPC5 (4.4)	CADM2 (4.4)	GRIA1 (4.4)
ENSG00000120149	MSX2 PPI subnetwork	0.01	<0.20	MPPED2 (3.5)	TRPS1 (2.9)	UNC5B (2.8)	SMPD3 (2.8)	CLN5 (2.5)	ENSG00000258119 (2.5)	POLR3H (2.5)	ENSG00000250377 (2.4)	CTSK (2.4)	BTBD9 (2.4)
ENSG00000163288	GABRB1 PPI subnetwork	0.01	<0.20	CADM2 (5.3)	KLHL1 (4.7)	NRXN1 (4.6)	SLC12A5 (4.6)	CNTN4 (4.1)	LRFN5 (3.9)	RIMS1 (3.9)	GPC5 (3.9)	RGS7 (3.8)	DLG2 (3.7)
MP:0001330	abnormal optic nerve morphology	0.01	<0.20	SIX6 (6.0)	OTX2 (5.0)	ENSG00000254377 (4.3)	NKX2-2 (4.2)	LINC00461 (4.1)	CSPG5 (3.7)	ZNF536 (3.6)	GPR62 (3.5)	SEPT4 (3.4)	TRPM3 (3.3)
ENSG00000164754	RAD21 PPI subnetwork	0.01	<0.20	SCAF11 (5.2)	SETD2 (4.0)	USP34 (3.8)	CKAP5 (3.7)	CBX5 (3.6)	XPO1 (3.3)	ARID2 (3.3)	TAF5 (3.2)	CUL1 (3.1)	FAM193A (3.0)
REACTOME_GABA_RECEPTOR_ACTIVATION	REACTOME_GABA_RECEPTOR_ACTIVATION	0.01	<0.20	CBLN1 (5.8)	CADM2 (5.5)	NRXN1 (4.9)	SLC12A5 (4.7)	GPC5 (4.3)	DLG2 (4.3)	GRIA1 (4.2)	CNTN4 (4.2)	RGS7 (4.1)	CELF4 (4.1)
ENSG00000115694	STK25 PPI subnetwork	0.01	<0.20	CAPZA1 (5.7)	GNAI3 (4.4)	MOB4 (4.2)	GPR6 (3.5)	COQ10B (3.4)	BAP1 (3.2)	PPP2R2D (3.1)	MTRF1L (3.0)	CSNK1G3 (2.8)	ADCY5 (2.7)
ENSG00000105723	GSK3A PPI subnetwork	0.01	<0.20	RHOT2 (3.8)	COQ10B (3.5)	PER1 (3.4)	DGKZ (3.4)	STH (3.2)	R3HDM2 (3.1)	PTPN23 (2.9)	ARRDC1 (2.9)	PCBP4 (2.7)	TUSC2 (2.7)
ENSG00000112379	KIAA1244 PPI subnetwork	0.01	<0.20	SLC12A5 (4.6)	SEPT3 (4.6)	ATP1A3 (4.1)	CABP1 (3.9)	BSN (3.9)	CAMKV (3.9)	INA (3.8)	PCSK2 (3.8)	CELF4 (3.8)	CSPG5 (3.5)
MP:0009712	impaired conditioned place preference behavior	0.01	<0.20	GPR6 (9.8)	DRD2 (8.4)	ADCY5 (7.1)	RASL10B (4.9)	CAMKV (4.8)	KCNJ4 (4.5)	ENSG00000170091 (4.3)	LINGO3 (4.1)	NOVA2 (4.0)	CHRM4 (3.9)
GO:0007188	adenylate cyclase-modulating G-protein coupled receptor signaling pathway	0.01	<0.20	GHSR (4.1)	GPR52 (4.1)	TACR1 (3.9)	C9orf163 (3.9)	DRD3 (3.6)	ENSG00000216347 (3.6)	CDH8 (3.5)	ENSG00000245482 (3.3)	MYO16 (3.1)	FAM196A (3.1)
ENSG00000124642	ENSG00000124642 PPI subnetwork	0.01	<0.20	HIST2H2BE (8.4)	SMARCC1 (3.5)	RRP9 (3.4)	VPRBP (3.3)	CTCF (3.1)	SETDB1 (2.9)	ARMC10 (2.8)	PDCD11 (2.8)	EFTUD2 (2.8)	RBM19 (2.7)
ENSG00000184825	HIST1H2AH PPI subnetwork	0.01	<0.20	HIST2H2BE (8.4)	SMARCC1 (3.5)	RRP9 (3.4)	VPRBP (3.3)	CTCF (3.1)	SETDB1 (2.9)	ARMC10 (2.8)	PDCD11 (2.8)	EFTUD2 (2.8)	RBM19 (2.7)
MP:0005130	decreased follicle stimulating hormone level	0.01	<0.20	FSHB (9.8)	SIX6 (9.2)	C14orf39 (4.7)	DRD2 (4.2)	SIX1 (4.0)	TMIE (4.0)	GHSR (3.5)	C20orf26 (3.4)	AVPR1A (3.0)	RAPSN (3.0)
ENSG00000128050	PAICS PPI subnetwork	0.01	<0.20	SPTBN2 (4.2)	PCSK2 (4.0)	INA (3.9)	CELF4 (3.8)	CPLX2 (3.7)	SLC12A5 (3.6)	CAMKV (3.6)	RPRML (3.6)	ATP1A3 (3.1)	AK5 (3.1)
ENSG00000106100	NOD1 PPI subnetwork	0.01	<0.20	HSPD1 (7.8)	DNAJB4 (5.8)	DEDD2 (5.1)	CACYBP (4.8)	AHSA2 (4.6)	HSPE1 (4.3)	TANK (3.4)	GCH1 (3.3)	MDFIC (3.0)	MTRF1L (3.0)
ENSG00000181218	HIST3H2A PPI subnetwork	0.01	<0.20	HIST2H2BE (8.3)	SMARCC1 (3.5)	VPRBP (3.4)	RRP9 (3.3)	CTCF (3.1)	RBBP6 (3.0)	DNAJC2 (2.8)	SETDB1 (2.7)	FUBP1 (2.7)	PDCD11 (2.7)
MP:0000877	abnormal Purkinje cell morphology	0.01	<0.20	SEPT4 (4.4)	ZNF536 (4.1)	CADM2 (3.9)	GFAP (3.6)	RIMS1 (3.3)	CBLN1 (3.3)	NRXN1 (3.1)	CA10 (3.0)	AAK1 (3.0)	TCF4 (2.9)
ENSG00000142731	PLK4 PPI subnetwork	0.01	<0.20	ENSG00000224738 (3.1)	STK31 (2.9)	FSHB (2.9)	CPEB3 (2.9)	SMC1B (2.8)	PPM1B (2.8)	MYBPC3 (2.8)	KLHL1 (2.7)	C14orf39 (2.6)	MST1R (2.6)
ENSG00000078053	AMPH PPI subnetwork	0.01	<0.20	SLC12A5 (4.8)	INA (4.4)	CELF4 (4.2)	SEPT3 (4.2)	CAMKV (3.9)	SPTBN2 (3.9)	BSN (3.8)	PCSK2 (3.6)	CABP1 (3.5)	CPLX2 (3.4)
GO:0030313	cell envelope	0.01	<0.20	CADM2 (6.8)	LRRTM4 (6.3)	CA10 (6.1)	PCDH15 (5.2)	DGKG (5.1)	CSPG5 (5.0)	GRM7 (4.8)	FAM196A (4.8)	C1QL1 (4.8)	GRIA1 (4.7)
GO:0044462	external encapsulating structure part	0.01	<0.20	CADM2 (6.8)	LRRTM4 (6.3)	CA10 (6.1)	PCDH15 (5.2)	DGKG (5.1)	CSPG5 (5.0)	GRM7 (4.8)	FAM196A (4.8)	C1QL1 (4.8)	GRIA1 (4.7)
GO:0005261	cation channel activity	0.01	<0.20	SCN8A (4.9)	KCNB2 (4.7)	DIRAS1 (4.6)	MCHR1 (4.5)	RPH3A (4.2)	TMEM145 (4.1)	CNTN4 (4.0)	CABP1 (4.0)	GRM7 (3.9)	BSN (3.9)
ENSG00000105088	OLFM2 PPI subnetwork	0.01	<0.20	GSK3A (4.1)	VAMP2 (3.6)	CAMKMT (3.5)	MLL2 (3.3)	TMEM145 (3.2)	ENSG00000224849 (3.2)	SGSM3 (3.0)	NHP2L1 (3.0)	C11orf49 (2.9)	TIA1 (2.8)
MP:0008267	abnormal hippocampus CA3 region morphology	0.01	<0.20	ENSG00000170091 (5.0)	NOL4 (4.4)	CELSR3 (4.2)	ELAVL2 (4.2)	INA (3.8)	LMO3 (3.6)	ST18 (3.5)	CELF4 (3.5)	CACNA2D2 (3.5)	C18orf8 (3.5)
GO:0060042	retina morphogenesis in camera-type eye	0.01	<0.20	C18orf42 (5.9)	GNAT1 (4.3)	ENSG00000254377 (4.0)	LINC00461 (4.0)	GNAT2 (3.6)	SLC9A11 (3.6)	TOX3 (3.2)	ENSG00000233723 (3.1)	KIF21A (3.0)	PCDH15 (2.9)
ENSG00000122877	EGR2 PPI subnetwork	0.01	<0.20	CDH19 (5.6)	SOX5 (4.2)	ERF (4.1)	TRPS1 (3.5)	SEMA6D (3.3)	RNFT1 (3.2)	TMEM107 (3.1)	STK31 (3.0)	CYP2A6 (2.9)	DENND1A (2.9)
ENSG00000005513	SOX8 PPI subnetwork	0.01	<0.20	SOX6 (5.9)	NKX2-2 (5.8)	RFTN2 (4.6)	NOVA2 (3.4)	MPPED2 (3.3)	CSPG5 (3.3)	SEMA6A (3.1)	C1QL1 (3.0)	GADD45G (2.9)	ATAD2B (2.9)
MP:0003964	abnormal noradrenaline level	0.01	<0.20	DDC (6.8)	SLC18A2 (6.6)	NPY (5.3)	CYB561 (4.8)	PCSK2 (4.1)	TFAP2B (4.1)	INA (3.7)	CACNA2D2 (3.6)	GCH1 (3.4)	BEGAIN (3.3)
ENSG00000196498	NCOR2 PPI subnetwork	0.01	<0.20	TNRC6B (5.0)	PER1 (4.7)	TOB2 (3.9)	EP300 (3.6)	ASXL1 (3.2)	RPRD2 (3.2)	SOX5 (3.0)	TLE1 (3.0)	HDAC4 (2.9)	TTC28 (2.8)
ENSG00000012983	MAP4K5 PPI subnetwork	0.01	<0.20	C12orf51 (3.3)	MAEA (3.0)	ATXN2 (2.9)	CPEB3 (2.9)	MADD (2.8)	AUTS2 (2.7)	ENSG00000216754 (2.6)	INPP5E (2.6)	DOLPP1 (2.6)	FOXP4 (2.6)
ENSG00000106006	HOXA6 PPI subnetwork	0.01	<0.20	ATXN2 (4.3)	RERE (4.2)	FAM193A (3.8)	EP300 (3.2)	RPRD2 (3.2)	KIAA1267 (3.1)	CUX1 (3.1)	ABCC10 (2.9)	ZNF462 (2.8)	BTBD9 (2.8)
GO:0070647	protein modification by small protein conjugation or removal	0.01	<0.20	FBXO3 (4.7)	PPM1A (4.2)	ARFGAP2 (4.1)	BRAP (3.9)	RNF10 (3.6)	KBTBD4 (3.4)	ATG13 (3.4)	USP4 (3.3)	PSME4 (3.2)	PPP2R2D (3.1)
ENSG00000141959	PFKL PPI subnetwork	0.01	<0.20	RBM5 (3.5)	ATP1A3 (3.5)	R3HDM1 (3.3)	CHRM4 (3.3)	GSK3A (3.2)	SLC12A5 (3.1)	CLTC (2.9)	RPRML (2.9)	AP2B1 (2.9)	KCNJ4 (2.8)
ENSG00000001167	NFYA PPI subnetwork	0.01	<0.20	ZC3H7B (3.6)	RPS6KB1 (3.4)	SKA2 (3.2)	CBX5 (3.0)	RAD51C (2.8)	RNFT1 (2.8)	DTNA (2.7)	ENSG00000224738 (2.7)	BCAS2 (2.6)	TRIM37 (2.6)
ENSG00000182093	WRB PPI subnetwork	0.01	<0.20	FAM193A (5.1)	TNRC6B (5.1)	C12orf51 (4.7)	RPRD2 (4.0)	EP300 (4.0)	TOB2 (3.6)	UBXN2A (3.6)	CPEB3 (3.6)	SETD2 (3.6)	BIRC6 (3.5)
GO:0035176	social behavior	0.01	<0.20	ENSG00000186235 (4.1)	ENSG00000227809 (3.7)	DNAH1 (3.5)	SLC18A2 (3.4)	ASB1 (3.3)	ENSG00000249618 (3.2)	C3orf45 (3.1)	SOCS4 (2.9)	ENSG00000245482 (2.9)	ENSG00000250846 (2.8)
ENSG00000149532	CPSF7 PPI subnetwork	0.01	<0.20	HNRNPD (5.6)	FUBP1 (5.1)	RBM14 (5.0)	PCBP1 (4.5)	HNRNPK (4.4)	ILF3 (4.2)	HNRNPA1 (4.1)	CTCF (4.1)	PRPF3 (4.1)	SRSF9 (3.8)
ENSG00000173726	TOMM20 PPI subnetwork	0.01	<0.20	HAX1 (4.3)	FAM195A (3.3)	ANKRD45 (3.0)	LCT (3.0)	C3orf18 (2.8)	NEIL2 (2.7)	ACO2 (2.7)	COQ5 (2.7)	TAT (2.7)	C14orf45 (2.6)
ENSG00000197597	ENSG00000197597 PPI subnetwork	0.01	<0.20	HIST2H2BE (10.4)	CTCF (3.1)	ARMC10 (3.0)	SMARCC1 (2.8)	CENPT (2.7)	SRSF9 (2.6)	RHOA (2.6)	RBM4B (2.5)	VPRBP (2.5)	RBM6 (2.4)
ENSG00000149782	PLCB3 PPI subnetwork	0.01	<0.20	RGS7BP (3.8)	CLIC1P1 (3.6)	DGKZ (3.6)	STIM2 (3.4)	CPLX2 (3.2)	PPP3CA (3.1)	GNG7 (2.8)	NFATC3 (2.7)	BSN (2.7)	AK5 (2.7)
GO:0030532	small nuclear ribonucleoprotein complex	0.01	<0.20	SUPT4H1 (4.7)	LSM7 (4.4)	DHX38 (3.7)	ENSG00000220773 (3.6)	NHP2L1 (3.4)	PRPF3 (3.4)	CRIPT (3.2)	SETDB1 (3.2)	WDR82 (3.1)	EFTUD2 (3.0)
MP:0001325	abnormal retina morphology	0.01	<0.20	GNAT1 (9.3)	OTX2 (6.8)	GNAT2 (6.3)	ENSG00000254377 (5.6)	SIX6 (5.6)	TFAP2B (5.4)	LINC00461 (4.5)	ENSG00000248550 (4.5)	LPHN2 (4.0)	C14orf39 (3.9)
ENSG00000160973	FOXH1 PPI subnetwork	0.01	<0.20	ENSG00000249862 (3.6)	ZCCHC2 (3.3)	IER3IP1 (3.3)	ENSG00000226122 (3.2)	RABGAP1L (3.1)	SHOX2 (3.1)	RAB9BP1 (2.6)	C18orf8 (2.6)	FAM83B (2.6)	LINC00461 (2.6)
ENSG00000137055	PLAA PPI subnetwork	0.01	<0.20	HIST2H2BE (9.9)	RNF10 (3.6)	C18orf8 (3.2)	CRIPT (3.1)	PPM1A (3.1)	RANBP10 (2.9)	YIPF4 (2.8)	SLC18A2 (2.8)	HP1BP3 (2.7)	BTBD9 (2.5)
GO:0030118	clathrin coat	0.01	<0.20	CLTC (4.3)	MADD (3.7)	ARHGAP1 (3.7)	RAB3GAP1 (3.7)	SGSM3 (3.4)	AP2B1 (3.0)	CAPZA1 (3.0)	TUBD1 (3.0)	ARRDC1 (3.0)	C22orf32 (2.9)
ENSG00000169139	UBE2V2 PPI subnetwork	0.01	<0.20	CAMKV (4.2)	RPRML (4.0)	CELF4 (3.7)	SPTBN2 (3.6)	BSN (3.5)	INA (3.5)	RASL10B (3.3)	KCNJ4 (3.2)	ATP1A3 (3.1)	PCSK2 (3.1)
ENSG00000160310	PRMT2 PPI subnetwork	0.01	<0.20	CIC (4.8)	PRLR (4.4)	SCAP (4.1)	DGKZ (3.6)	ZNF318 (3.4)	SF3B4 (3.1)	ENSG00000091436 (3.1)	DENND1A (3.0)	PER3 (3.0)	ABHD14B (3.0)
ENSG00000117707	PROX1 PPI subnetwork	0.01	<0.20	C18orf42 (3.8)	ENSG00000206532 (3.6)	RC3H1 (3.4)	RELN (3.4)	SEMA6A (3.2)	CELA2B (3.2)	CDC73 (3.2)	INO80D (3.1)	SGSM3 (3.0)	FAM193A (2.9)
GO:0004673	protein histidine kinase activity	0.01	<0.20	BNIP3 (5.0)	PFKFB4 (4.4)	BEGAIN (4.0)	GBE1 (3.7)	CAMKMT (3.2)	TMEM108 (3.1)	CABP1 (3.0)	KCNJ4 (2.9)	DPEP3 (2.5)	KIF17 (2.5)
GO:0000155	two-component sensor activity	0.01	<0.20	BNIP3 (5.0)	PFKFB4 (4.4)	BEGAIN (4.0)	GBE1 (3.7)	CAMKMT (3.2)	TMEM108 (3.1)	CABP1 (3.0)	KCNJ4 (2.9)	DPEP3 (2.5)	KIF17 (2.5)
GO:0016558	protein import into peroxisome matrix	0.01	<0.20	ZNF408 (4.1)	PEX3 (4.0)	YIPF4 (3.8)	HARBI1 (3.7)	DNAJC16 (3.6)	ENSG00000216754 (3.3)	AMBRA1 (3.3)	ENSG00000250341 (3.3)	WDR24 (3.1)	FBXL4 (3.1)
ENSG00000136205	TNS3 PPI subnetwork	0.01	<0.20	C1QTNF4 (3.8)	MGST1 (3.8)	ANKFN1 (3.5)	ENSG00000249862 (3.4)	AASS (3.3)	CHADL (3.0)	NPC1 (2.9)	ENSG00000246334 (2.8)	KIF17 (2.6)	ESR2 (2.6)
ENSG00000092964	DPYSL2 PPI subnetwork	0.01	<0.20	CAMKV (4.5)	SLC12A5 (4.1)	BSN (3.9)	PCSK2 (3.9)	CPLX2 (3.8)	ATP1A3 (3.7)	SEPT3 (3.7)	INA (3.7)	CELF4 (3.6)	GRIK5 (3.6)
ENSG00000119760	SUPT7L PPI subnetwork	0.01	<0.20	TBC1D5 (4.4)	USP4 (3.9)	ATXN7L2 (3.2)	PHLPP2 (3.2)	PRMT7 (3.1)	EDC4 (3.1)	CDC73 (2.9)	NME6 (2.8)	VPRBP (2.8)	RASA1 (2.8)
KEGG_NEUROACTIVE_LIGAND_RECEPTOR_INTERACTION	KEGG_NEUROACTIVE_LIGAND_RECEPTOR_INTERACTION	0.01	<0.20	GHSR (5.0)	FSHB (4.2)	CDH8 (4.2)	MCHR1 (4.1)	MYO16 (4.1)	GRM7 (3.9)	GPR6 (3.7)	GPR26 (3.7)	GPR75 (3.4)	TACR1 (3.4)
GO:0043195	terminal button	0.01	<0.20	C1QL1 (4.6)	CA10 (4.3)	NRXN1 (4.3)	VIP (4.3)	ENSG00000170091 (4.2)	ACCN1 (4.1)	NPY (4.0)	MAPT (3.8)	DDC (3.8)	PCSK2 (3.8)
MP:0010373	myeloid hyperplasia	0.01	<0.20	CAMP (3.9)	POU2F2 (3.3)	ORAI2 (3.2)	SPI1 (3.0)	CTSS (3.0)	ENSG00000230454 (2.9)	ENSG00000182319 (2.9)	LPXN (2.8)	MYCBP2 (2.7)	TUBD1 (2.7)
ENSG00000172638	EFEMP2 PPI subnetwork	0.01	<0.20	NFE2 (3.3)	FOXP4 (3.2)	PTPN23 (3.1)	PPP2R4 (2.6)	ZNF408 (2.6)	RHOT2 (2.5)	VAMP2 (2.5)	CTBP2 (2.5)	KLHL18 (2.5)	SLC27A3 (2.4)
ENSG00000170296	GABARAP PPI subnetwork	0.01	<0.20	ATG13 (4.5)	FBXO3 (3.8)	RGS7BP (3.1)	ARFGAP2 (3.0)	COPZ1 (3.0)	LSAMP-AS1 (3.0)	VAMP2 (3.0)	ENSG00000251676 (2.9)	BAP1 (2.8)	FOXP2 (2.7)
REACTOME_MYOGENESIS	REACTOME_MYOGENESIS	0.01	<0.20	RAPSN (8.4)	STAC3 (6.1)	ACTN3 (4.8)	CAV3 (4.1)	MEF2C (3.8)	SIX1 (3.7)	LRP4 (3.7)	HES6 (3.5)	SEMA6A (3.5)	PTPRD (3.4)
REACTOME_CDO_IN_MYOGENESIS	REACTOME_CDO_IN_MYOGENESIS	0.01	<0.20	RAPSN (8.4)	STAC3 (6.1)	ACTN3 (4.8)	CAV3 (4.1)	MEF2C (3.8)	SIX1 (3.7)	LRP4 (3.7)	HES6 (3.5)	SEMA6A (3.5)	PTPRD (3.4)
REACTOME_PI3KAKT_ACTIVATION	REACTOME_PI3KAKT_ACTIVATION	0.01	<0.20	STUB1 (3.7)	PPM1A (3.4)	PLEKHM2 (3.3)	JMJD8 (3.2)	PSKH1 (3.1)	PDZD8 (3.0)	RHOT2 (3.0)	WDR25 (3.0)	ARID2 (2.9)	ARNTL (2.8)
MP:0008533	abnormal anterior visceral endoderm morphology	0.01	<0.20	LINC00458 (8.4)	OTX2 (4.5)	ZNF589 (4.3)	SEMA6A (3.6)	TET1 (3.3)	ZNF462 (3.2)	SIRT1 (3.1)	SEMA3B (3.0)	ABL2 (2.9)	EP300 (2.8)
ENSG00000121481	RNF2 PPI subnetwork	0.01	<0.20	TROVE2 (4.0)	ELF2 (3.8)	RPRD2 (3.7)	EPC2 (3.5)	ENSG00000157837 (3.3)	SIRT1 (3.3)	RBM15B (3.2)	UBAP2L (3.1)	NAF1 (3.1)	KIAA1267 (3.1)
ENSG00000172137	CALB2 PPI subnetwork	0.01	<0.20	GFAP (4.3)	INA (4.1)	CABP1 (3.8)	CELF4 (3.7)	TMEM145 (3.7)	KIF21A (3.7)	ELAVL2 (3.5)	TRPM3 (3.5)	SLC12A5 (3.5)	SV2A (3.4)
ENSG00000183395	PMCH PPI subnetwork	0.01	<0.20	NOL4 (5.1)	NKX2-2 (3.7)	GHSR (3.3)	HMGCLL1 (3.2)	SMPD3 (2.8)	SLC18A2 (2.8)	GCH1 (2.7)	CNTN5 (2.6)	GPC6 (2.6)	P4HTM (2.6)
ENSG00000187239	FNBP1 PPI subnetwork	0.01	<0.20	SLC12A5 (4.5)	SPTBN2 (4.1)	INA (3.9)	BSN (3.4)	ADCY5 (3.3)	ATP1A3 (3.3)	CELF4 (3.2)	RASL10B (3.2)	CAMKV (3.2)	PCSK2 (3.2)
ENSG00000183735	TBK1 PPI subnetwork	0.02	<0.20	CACYBP (5.1)	HSPD1 (5.0)	DNAJB4 (4.2)	AHSA2 (4.2)	HSPE1 (4.1)	UBA7 (3.8)	PCBP1 (3.5)	DEDD2 (3.3)	PSMC3 (3.3)	TRAFD1 (3.2)
GO:0000287	magnesium ion binding	0.02	<0.20	PER2 (3.7)	CRY1 (3.3)	GBE1 (3.2)	PER3 (2.8)	RPIA (2.7)	FAM118A (2.7)	ENSG00000091436 (2.7)	ENSG00000227200 (2.6)	IQCF1 (2.5)	AVL9 (2.4)
MP:0001504	abnormal posture	0.02	<0.20	NRXN1 (4.9)	CADM2 (4.6)	CA10 (4.5)	RPH3A (4.1)	C18orf42 (4.1)	NRXN3 (3.8)	SCN8A (3.7)	LSAMP (3.5)	SLC45A1 (3.3)	AAK1 (3.3)
ENSG00000156795	WDYHV1 PPI subnetwork	0.02	<0.20	PAFAH1B3 (3.2)	CLIC1P1 (3.0)	GOLPH3L (2.9)	KLHL1 (2.6)	ATE1 (2.5)	MGMT (2.5)	BOLA1 (2.5)	C1QTNF4 (2.5)	SAMD5 (2.4)	ENSG00000244967 (2.4)
ENSG00000089094	KDM2B PPI subnetwork	0.02	<0.20	TROVE2 (4.8)	MSI2 (3.7)	RBM15B (3.4)	UBAP2L (3.4)	NUDT21 (3.3)	ARID2 (3.3)	THAP11 (3.1)	FUBP1 (3.1)	CTBP1 (3.1)	TOB2 (3.1)
ENSG00000068793	CYFIP1 PPI subnetwork	0.02	<0.20	SLC12A5 (4.6)	SEPT3 (3.8)	BSN (3.7)	CABP1 (3.6)	CPLX2 (3.6)	CELF4 (3.5)	PCSK2 (3.5)	ATP1A3 (3.5)	INA (3.4)	GRIK5 (3.1)
ENSG00000105698	USF2 PPI subnetwork	0.02	<0.20	CAMP (7.1)	NFE2 (2.9)	RBBP6 (2.4)	ATXN7L2 (2.3)	FAM83B (2.3)	EPC2 (2.2)	PCGF6 (2.1)	C14orf45 (2.1)	NEXN-AS1 (2.1)	WDR72 (2.1)
ENSG00000170365	SMAD1 PPI subnetwork	0.02	<0.20	TLE1 (5.5)	ARID2 (4.1)	KIAA1267 (3.9)	HDAC4 (3.5)	EPC2 (3.5)	QRICH1 (3.3)	AMBRA1 (3.2)	FAM193A (3.2)	TNRC6B (3.2)	KDM5A (3.2)
GO:0009755	hormone-mediated signaling pathway	0.02	<0.20	ENSG00000247828 (4.4)	PER3 (3.8)	ENSG00000247809 (3.6)	TEF (3.5)	ENSG00000250846 (3.4)	C1orf51 (3.2)	KRT18P38 (3.2)	C16orf86 (3.2)	ENSG00000254718 (3.1)	ENSG00000249548 (3.1)
MP:0000886	abnormal cerebellar granule layer	0.02	<0.20	CBLN1 (4.7)	ZNF536 (4.5)	GFAP (4.1)	C18orf42 (3.9)	SEPT4 (3.8)	FSHB (3.7)	CA10 (3.6)	CADM2 (3.4)	TMIE (3.3)	OTX2 (3.0)
GO:0016410	N-acyltransferase activity	0.02	<0.20	EPC2 (3.8)	PEX12 (3.7)	RPRD2 (3.4)	ZFP91 (3.4)	ARFGAP2 (3.2)	ENSG00000227946 (3.2)	C2orf44 (3.1)	C2orf42 (3.1)	MTMR9 (3.1)	NME6 (3.1)
GO:0007158	neuron cell-cell adhesion	0.02	<0.20	LRRTM4 (7.2)	GRM7 (6.6)	CA10 (5.4)	LSAMP (5.3)	CNTNAP5 (5.3)	FAM5C (4.8)	CADM2 (4.4)	PCDH15 (4.2)	RFTN2 (3.7)	EPHA5 (3.7)
ENSG00000104695	PPP2CB PPI subnetwork	0.02	<0.20	PSMB7 (4.2)	PSMC3 (3.8)	DPP3 (3.8)	PSMA5 (3.7)	CACYBP (3.5)	PSMC2 (3.4)	SF3B4 (3.1)	MTCH2 (3.0)	ENSG00000258297 (2.8)	CAPZA1 (2.8)
ENSG00000112242	E2F3 PPI subnetwork	0.02	<0.20	BLK (4.3)	KDM5A (3.9)	MYCBP2 (3.8)	EXOC4 (3.3)	TNRC6B (3.2)	PAX5 (3.2)	TCF20 (3.2)	ASXL1 (3.2)	PHACTR1 (3.2)	FBXL3 (3.1)
GO:0000790	nuclear chromatin	0.02	<0.20	SF3B4 (3.9)	CTCF (3.4)	KIAA1267 (3.4)	ERF (3.4)	ELF2 (3.4)	TET1 (3.3)	R3HDM2 (3.2)	RAD54L2 (3.2)	GSK3A (3.0)	ARID2 (3.0)
ENSG00000180914	OXTR PPI subnetwork	0.02	<0.20	DNAH1 (3.4)	ENSG00000218896 (3.3)	RASD1 (3.0)	ZDBF2 (3.0)	CRIM1 (2.8)	KLHL1 (2.6)	ENSG00000233723 (2.6)	IQCF6 (2.6)	AK5 (2.5)	TOX3 (2.5)
ENSG00000125798	FOXA2 PPI subnetwork	0.02	<0.20	ENSG00000250377 (5.6)	ENSG00000248550 (5.0)	LINC00461 (4.4)	ENSG00000233593 (3.6)	TTC28 (3.3)	TLE1 (3.1)	KLHL29 (2.9)	SEMA6A (2.9)	ZNF536 (2.7)	RELN (2.7)
GO:0019903	protein phosphatase binding	0.02	<0.20	EFNA5 (3.3)	ENSG00000258297 (3.3)	DNM2 (3.2)	GPR6 (3.2)	GATA4 (3.2)	HAX1 (3.2)	RABGAP1L (3.0)	ELTD1 (2.8)	SYNE2 (2.7)	MYBPC3 (2.6)
GO:0071564	npBAF complex	0.02	<0.20	RAD54L2 (4.2)	RBM15B (4.2)	WDR6 (3.8)	CUX1 (3.7)	R3HDM2 (3.6)	USP4 (3.5)	RPRD2 (3.4)	ZC3H7B (3.4)	TIA1 (3.4)	SMARCC1 (3.3)
MP:0001380	reduced male mating frequency	0.02	<0.20	FSHR (4.3)	TEX14 (3.4)	PPM1E (3.2)	SORT1 (2.8)	ESR2 (2.7)	P4HTM (2.5)	TMEM145 (2.5)	ENSG00000259107 (2.5)	YSK4 (2.5)	ABCD2 (2.5)
ENSG00000108953	YWHAE PPI subnetwork	0.02	<0.20	HIST2H2BE (6.7)	DYNLL1 (4.5)	HSPD1 (3.5)	HNRNPK (3.4)	YWHAZ (3.4)	PPP2R4 (3.1)	PCBP1 (2.9)	DEDD2 (2.9)	VAMP2 (2.9)	YWHAB (2.8)
ENSG00000139546	TARBP2 PPI subnetwork	0.02	<0.20	USP34 (4.0)	RC3H1 (3.7)	ZCCHC2 (3.4)	ZC3H7B (3.3)	INO80D (3.1)	MOV10 (2.9)	NAB1 (2.7)	POU2F2 (2.7)	LGSN (2.7)	PPM1L (2.6)
ENSG00000105514	RAB3D PPI subnetwork	0.02	<0.20	SLC12A5 (4.5)	PCSK2 (4.2)	CABP1 (4.1)	SEPT3 (4.1)	SPTBN2 (4.0)	GRIK5 (4.0)	CELF4 (3.6)	BSN (3.6)	DOCK3 (3.5)	ADCY5 (3.5)
ENSG00000168078	PBK PPI subnetwork	0.02	<0.20	AURKB (4.0)	P4HTM (3.5)	CENPM (3.4)	KIF9 (3.2)	SKA2 (3.2)	RPS6KB1 (3.2)	TUBD1 (3.0)	KATNAL2 (2.9)	ENSG00000224738 (2.9)	B3GALNT1 (2.8)
MP:0002237	abnormal nasal cavity morphology	0.02	<0.20	SIX4 (7.0)	C14orf39 (4.4)	SIX1 (4.0)	LINC00461 (3.9)	TRPS1 (3.7)	SIX6 (3.7)	AUTS2 (3.4)	SEMA6A (3.4)	MPPED2 (3.3)	ENSG00000248550 (3.1)
GO:0043086	negative regulation of catalytic activity	0.02	<0.20	SOCS4 (2.7)	FAM196A (2.7)	KRT18P38 (2.6)	HAX1 (2.6)	DRD3 (2.6)	DNAJB4 (2.5)	RELN (2.5)	NEK6 (2.4)	DNAJC12 (2.4)	C11orf58 (2.4)
ENSG00000151150	ANK3 PPI subnetwork	0.02	<0.20	CA10 (5.1)	CPNE8 (3.5)	ZCCHC2 (3.1)	NRXN1 (3.1)	XKR6 (3.0)	ESR2 (2.6)	RNF43 (2.6)	ENSG00000248008 (2.5)	IER3IP1 (2.5)	NKX2-2 (2.5)
MP:0005402	abnormal action potential	0.02	<0.20	RGS7BP (4.7)	NRXN3 (4.7)	RPH3A (4.6)	CADM2 (4.6)	ENSG00000254377 (4.1)	SLC12A5 (3.9)	INA (3.8)	MAPT (3.8)	DIRAS1 (3.8)	SCN8A (3.7)
ENSG00000165556	CDX2 PPI subnetwork	0.02	<0.20	FDFT1 (5.0)	SREBF2 (4.7)	KDM5A (4.5)	TCF20 (3.9)	TNRC6B (3.6)	FAM193A (3.6)	TOB2 (3.5)	ARID2 (3.3)	ABL2 (3.0)	SAMD5 (2.9)
ENSG00000153487	ING1 PPI subnetwork	0.02	<0.20	ARMC10 (3.9)	HNRNPD (3.5)	RBM4B (3.4)	CTCF (3.4)	EP300 (3.2)	SRSF9 (3.2)	BCAS2 (3.1)	EPC2 (3.0)	SIRT1 (2.9)	DHX40 (2.8)
GO:0006687	glycosphingolipid metabolic process	0.02	<0.20	NAGA (3.8)	FUCA2 (3.6)	LSAMP (3.5)	ENSG00000245975 (3.1)	ENSG00000258824 (2.9)	ENSG00000240405 (2.9)	PPM1E (2.9)	LINC00473 (2.9)	ENSG00000244967 (2.7)	SLC36A4 (2.7)
MP:0001522	impaired swimming	0.02	<0.20	SLC45A1 (3.5)	NRXN1 (3.5)	SEMA3B (3.4)	CADM2 (3.1)	CDH19 (3.1)	DIRAS1 (3.0)	ANK2 (2.9)	PCBP4 (2.9)	GIPC2 (2.8)	PDE1C (2.8)
GO:0007416	synapse assembly	0.02	<0.20	XKR6 (4.2)	ENSG00000233593 (3.3)	GRM7 (3.1)	RFTN2 (3.1)	KIRREL3 (3.1)	FAM161B (3.0)	C11orf49 (2.9)	CNTN4 (2.9)	C1QL1 (2.7)	AJAP1 (2.7)
MP:0001489	decreased startle reflex	0.02	<0.20	ENSG00000258636 (4.6)	LSAMP (4.1)	DLG2 (4.0)	NRXN1 (3.9)	PDE1C (3.4)	SCN8A (3.3)	ENSG00000216347 (3.2)	ANK2 (3.1)	GLUL (3.1)	LRRTM4 (3.0)
GO:0001508	regulation of action potential	0.02	<0.20	CDH19 (5.7)	GPR62 (4.7)	ZNF536 (4.2)	RFTN2 (3.7)	SEMA3B (3.6)	LRRTM4 (3.6)	NKX2-2 (3.5)	PDE1C (3.2)	ST18 (3.1)	FAM196A (3.1)
GO:0021983	pituitary gland development	0.02	<0.20	FSHB (6.0)	SIX6 (5.2)	RFX4 (3.5)	C14orf64 (3.4)	CXXC4 (3.3)	DPY19L2P2 (3.3)	ENSG00000258636 (3.1)	CNTN4 (3.0)	ENSG00000233593 (2.9)	ZDBF2 (2.9)
ENSG00000145362	ANK2 PPI subnetwork	0.02	<0.20	KCNH2 (3.9)	DEDD2 (3.2)	ENSG00000255310 (3.1)	AAK1 (3.1)	TMIE (2.9)	ASB1 (2.9)	ENSG00000227398 (2.9)	AMIGO1 (2.8)	PABPC1L (2.7)	MYBPC3 (2.7)
ENSG00000104725	ENSG00000104725 PPI subnetwork	0.02	<0.20	SLC12A5 (4.5)	ENSG00000218896 (4.1)	INA (4.0)	GFAP (3.8)	ATP1A3 (3.5)	AK5 (3.4)	MAP4 (3.4)	VAMP2 (3.3)	CABP1 (3.2)	CELF4 (3.2)
GO:0008080	N-acetyltransferase activity	0.02	<0.20	EPC2 (4.5)	PEX12 (3.6)	ZFP91 (3.5)	ENSG00000227946 (3.3)	INO80D (3.3)	FBXL3 (3.3)	TBC1D5 (3.2)	SIRT1 (3.2)	ARFGAP2 (3.2)	C2orf42 (3.2)
ENSG00000126070	EIF2C3 PPI subnetwork	0.02	<0.20	SREBF2 (4.9)	PRKAG1 (3.4)	ZDHHC24 (3.2)	MRPL11 (3.2)	NHP2L1 (3.1)	ARID2 (3.1)	SHFM1 (3.0)	ENSG00000258066 (2.9)	C22orf32 (2.9)	ALG10 (2.9)
GO:0043596	nuclear replication fork	0.02	<0.20	MCM6 (5.8)	MCM5 (5.7)	RAD51C (5.1)	CBX5 (4.4)	CENPM (4.3)	RMI1 (4.2)	TMEM107 (4.0)	WDHD1 (4.0)	DDB2 (3.9)	CDC25A (3.8)
ENSG00000135341	MAP3K7 PPI subnetwork	0.02	<0.20	DNAJB4 (4.1)	HSPD1 (4.0)	TRAFD1 (3.1)	FRK (3.1)	ERRFI1 (3.0)	ZCCHC2 (3.0)	MIR21 (3.0)	UBA7 (2.9)	TMCO4 (2.8)	AHSA2 (2.7)
MP:0005322	abnormal serotonin level	0.02	<0.20	SLC18A2 (7.8)	DDC (5.6)	C18orf42 (4.3)	BDNF-AS1 (4.1)	ENSG00000170091 (3.7)	ENSG00000255496 (3.6)	HCRTR2 (3.6)	PDE4D (3.5)	KLHL1 (3.3)	CBLN1 (3.3)
GO:0009187	cyclic nucleotide metabolic process	0.02	<0.20	GPR52 (4.5)	C12orf47 (3.8)	TACR1 (3.8)	CHRM4 (3.7)	C9orf163 (3.5)	RPRML (3.4)	GPR6 (3.4)	PDE8B (3.4)	ESPNL (3.3)	CNTNAP5 (3.2)
ENSG00000204227	RING1 PPI subnetwork	0.02	<0.20	ELF2 (3.9)	TROVE2 (3.8)	LCORL (3.7)	TIA1 (3.3)	RBM15B (3.3)	ARID2 (3.2)	CRY1 (3.2)	FUBP1 (3.1)	ATP11B (3.1)	MSI2 (3.1)
ENSG00000206215	ENSG00000206215 PPI subnetwork	0.02	<0.20	ELF2 (3.9)	TROVE2 (3.8)	LCORL (3.7)	TIA1 (3.3)	RBM15B (3.3)	ARID2 (3.2)	CRY1 (3.2)	FUBP1 (3.1)	ATP11B (3.1)	MSI2 (3.1)
ENSG00000206287	RING1 PPI subnetwork	0.02	<0.20	ELF2 (3.9)	TROVE2 (3.8)	LCORL (3.7)	TIA1 (3.3)	RBM15B (3.3)	ARID2 (3.2)	CRY1 (3.2)	FUBP1 (3.1)	ATP11B (3.1)	MSI2 (3.1)
GO:0008757	S-adenosylmethionine-dependent methyltransferase activity	0.02	<0.20	TARS2 (4.6)	QTRT1 (3.7)	SETDB1 (3.7)	IFRD2 (3.5)	ADAT2 (3.3)	KLHL20 (3.2)	ARMC10 (3.2)	C2orf3 (3.2)	DHODH (3.1)	METTL15 (3.1)
ENSG00000172780	RAB43 PPI subnetwork	0.02	<0.20	PRPF3 (4.9)	CIR1 (4.6)	ZNF574 (4.5)	SF3B4 (4.0)	EFTUD2 (3.8)	KBTBD4 (3.7)	DHX38 (3.6)	PIK3C3 (3.6)	ZNF408 (3.4)	USP19 (3.4)
GO:0001012	RNA polymerase II regulatory region DNA binding	0.02	<0.20	TFAP2B (7.8)	SLC18A2 (6.9)	NPY (4.3)	SHOX2 (3.9)	TOX (3.8)	C8orf49 (3.7)	CYB561 (3.4)	MPPED2 (3.4)	MLK7-AS1 (3.3)	TRPS1 (3.1)
MP:0002636	delayed vaginal opening	0.02	<0.20	ENSG00000247809 (5.5)	FSHB (3.9)	HCRTR2 (3.9)	ESR2 (3.6)	C8orf49 (3.6)	SIX6 (3.4)	ZFAT (3.4)	PRR7 (3.0)	MYO16 (3.0)	COL21A1 (2.9)
MP:0004008	abnormal GABA-mediated receptor currents	0.02	<0.20	CADM2 (6.3)	LRFN5 (6.2)	CDH8 (6.0)	NRXN1 (5.9)	SCN8A (5.8)	GRM7 (5.8)	ELAVL2 (5.5)	B3GALT2 (5.2)	SLC12A5 (5.2)	RGS7BP (5.1)
ENSG00000150995	ITPR1 PPI subnetwork	0.02	<0.20	CPLX2 (4.4)	BSN (4.3)	RGS7BP (4.3)	KCNJ4 (4.2)	SLC12A5 (4.2)	PCSK2 (4.1)	PTK2B (4.0)	RIMS1 (4.0)	GNAO1 (3.9)	CAMKV (3.7)
ENSG00000116604	MEF2D PPI subnetwork	0.02	<0.20	CIC (4.3)	RERE (4.2)	EIF2AK3 (3.6)	TNRC6B (3.5)	IER5L (3.3)	ASB7 (3.1)	PER1 (3.1)	ENSG00000231327 (3.1)	PTPN23 (3.1)	VAMP2 (3.0)
ENSG00000116337	AMPD2 PPI subnetwork	0.02	<0.20	AMIGO1 (3.3)	ZNF526 (3.1)	MOB4 (3.0)	DNAJC12 (2.9)	DENND1A (2.9)	CIC (2.7)	PRKRIP1 (2.7)	DNM2 (2.6)	ZNF574 (2.6)	HARBI1 (2.6)
ENSG00000106245	BUD31 PPI subnetwork	0.02	<0.20	PRPF3 (4.7)	EFTUD2 (4.0)	DHX38 (4.0)	KBTBD4 (3.8)	SUPT4H1 (3.7)	ZNF408 (3.7)	XRCC6 (3.5)	PRKRIP1 (3.5)	SF3B4 (3.4)	UBAP2L (3.4)
ENSG00000143079	CTTNBP2NL PPI subnetwork	0.02	<0.20	MOB4 (3.4)	PPM1B (3.1)	ENSG00000227946 (2.9)	SF3B1 (2.9)	GPR6 (2.9)	COQ10B (2.9)	FBXL3 (2.9)	BAP1 (2.8)	PPP2R2D (2.8)	SH2D5 (2.7)
GO:0034399	nuclear periphery	0.02	<0.20	ELF2 (4.1)	PAFAH1B3 (3.8)	R3HDM1 (3.5)	RBM4B (3.4)	EZH2 (3.3)	RBBP6 (3.2)	EPC2 (3.2)	SF3B1 (3.1)	CTBP1 (3.0)	CAMKMT (3.0)
GO:0006338	chromatin remodeling	0.02	<0.20	SNORD7 (4.0)	EP300 (3.9)	DENND1A (3.7)	ARID2 (3.6)	C17orf47 (3.1)	RPRD2 (3.1)	EPC2 (3.0)	ENSG00000203394 (2.9)	INO80D (2.9)	RBBP6 (2.9)
ENSG00000167363	FN3K PPI subnetwork	0.02	<0.20	GRK6 (3.7)	UBA7 (3.7)	CSNK1G3 (3.5)	USP34 (3.1)	HNF4G (2.9)	LCT (2.8)	ENSG00000157837 (2.8)	PCGF5 (2.7)	ATP11B (2.7)	AP2B1 (2.6)
GO:0014003	oligodendrocyte development	0.02	<0.20	GPR62 (4.2)	CHADL (4.0)	ENSG00000224911 (3.6)	ENSG00000236772 (3.4)	RFX4 (3.4)	PPP1R36 (3.3)	RFTN2 (3.1)	ST18 (3.0)	ENSG00000246334 (2.9)	SEPT4 (2.9)
ENSG00000079819	EPB41L2 PPI subnetwork	0.02	<0.20	SLC12A5 (4.2)	ADCY5 (4.2)	CAMKV (4.2)	SPTBN2 (4.0)	RPRML (3.7)	DRD2 (3.6)	GPR6 (3.5)	BSN (3.5)	DOCK3 (3.5)	CPLX2 (3.5)
MP:0005536	Leydig cell hypoplasia	0.02	<0.20	FSHR (4.6)	FSHB (4.4)	C8orf49 (4.1)	RPRML (3.7)	ESR2 (3.6)	CRIP3 (3.2)	RASD1 (3.1)	C20orf26 (3.0)	PPP2R2D (3.0)	RALGAPA2 (2.7)
ENSG00000075856	SART3 PPI subnetwork	0.02	<0.20	ENSG00000230257 (6.5)	LRRC17 (4.3)	METTL22 (3.6)	ENSG00000237401 (3.5)	SUPT4H1 (3.3)	PMPCA (3.2)	PLAGL2 (3.1)	C16orf78 (3.1)	SDCCAG3 (2.8)	PHF5A (2.8)
GO:0001764	neuron migration	0.02	<0.20	LINC00461 (4.2)	MYO16 (4.1)	KCNB2 (3.8)	ELAVL2 (3.7)	ROBO2 (3.7)	ANK2 (3.5)	KIF21A (3.5)	SHOX2 (3.4)	RFX4 (3.4)	CELSR3 (3.3)
GO:0051354	negative regulation of oxidoreductase activity	0.02	<0.20	ENSG00000249548 (4.0)	IQCF6 (4.0)	CELA2B (3.9)	CTRL (3.5)	ARL17A (3.3)	NICN1 (3.1)	IQCF3 (3.1)	ENSG00000183470 (2.8)	ENSG00000259107 (2.4)	IQCF5 (2.3)
ENSG00000184117	NIPSNAP1 PPI subnetwork	0.02	<0.20	SLC12A5 (3.9)	CAMKV (3.8)	SPTBN2 (3.8)	RPRML (3.7)	PCSK2 (3.7)	SEPT3 (3.6)	CABP1 (3.4)	KCNJ4 (3.4)	INA (3.4)	RASL10B (3.3)
ENSG00000176788	BASP1 PPI subnetwork	0.02	<0.20	SEPT3 (4.2)	SLC12A5 (4.2)	SPTBN2 (4.0)	PCSK2 (3.7)	BSN (3.7)	CAMKV (3.7)	ATP1A3 (3.6)	CABP1 (3.5)	DOCK3 (3.5)	GRIK5 (3.5)
MP:0006262	testis tumor	0.02	<0.20	GATA4 (4.7)	FSHR (4.7)	ESR2 (4.6)	C8orf49 (4.2)	TRANK1 (2.9)	CSDC2 (2.9)	SYNE2 (2.9)	CCDC61 (2.8)	SHOX2 (2.8)	DENND2C (2.8)
ENSG00000183020	AP2A2 PPI subnetwork	0.02	<0.20	CLTC (4.8)	MADD (4.5)	RGL1 (3.5)	NISCH (3.5)	RNF4 (3.2)	MAEA (3.1)	C18orf8 (3.0)	ZFAT (3.0)	ARNT (2.9)	C12orf51 (2.9)
GO:0001662	behavioral fear response	0.02	<0.20	SLC9A11 (5.9)	LMO3 (4.8)	GRIA1 (4.1)	C1QTNF4 (4.0)	CAMKV (4.0)	ANKRD45 (3.8)	KIRREL3 (3.8)	EPHA5 (3.7)	SYT16 (3.6)	GPR6 (3.6)
ENSG00000136574	GATA4 PPI subnetwork	0.02	<0.20	GATA4 (4.8)	SLC8A1 (4.5)	MYBPC3 (4.2)	TNRC6B (4.0)	IER5L (3.5)	ZNF521 (3.3)	C20orf112 (3.1)	KLHDC8B (3.1)	ARID2 (3.1)	ENSG00000244967 (3.0)
GO:0008306	associative learning	0.02	<0.20	CHRM4 (4.7)	LINGO3 (4.3)	AKAP5 (4.0)	CALN1 (3.7)	DRD2 (3.5)	RAB9BP1 (3.5)	CDH8 (3.5)	CAMKV (3.4)	AAK1 (3.4)	XKR6 (3.4)
MP:0009940	abnormal hippocampus pyramidal cell morphology	0.02	<0.20	NOVA2 (4.6)	INA (4.4)	FSHB (4.4)	GRIK5 (4.3)	SEPT3 (4.3)	CELF4 (3.6)	DIRAS1 (3.5)	GRM2 (3.5)	GNAO1 (3.4)	RASL10B (3.4)
GO:0010769	regulation of cell morphogenesis involved in differentiation	0.02	<0.20	GRM2 (2.9)	KIRREL3 (2.8)	TMEM108 (2.8)	NRG1 (2.8)	GRIK5 (2.7)	PCBP4 (2.6)	GPR26 (2.6)	EPHA5 (2.6)	HTR6 (2.6)	IER5L (2.5)
ENSG00000196591	HDAC2 PPI subnetwork	0.02	<0.20	SMARCC1 (5.0)	ANP32E (3.8)	CTCF (3.7)	HP1BP3 (3.6)	EDC4 (3.5)	SETD2 (3.4)	EZH2 (3.3)	CKAP5 (3.3)	NFATC3 (3.2)	CBX5 (3.0)
ENSG00000196501	ENSG00000196501 PPI subnetwork	0.02	<0.20	HIST2H2BE (10.3)	ARMC10 (3.2)	CTCF (3.1)	SRSF9 (2.8)	SMARCC1 (2.8)	RBM4B (2.5)	CENPT (2.5)	VPRBP (2.5)	RHOA (2.5)	RBM6 (2.4)
MP:0001940	testis hypoplasia	0.02	<0.20	TRPM3 (3.9)	PDE1C (3.6)	ESR2 (3.6)	NAA11 (3.3)	OTX2 (3.2)	CNTN4 (3.2)	C14orf39 (3.2)	CCDC36 (3.1)	FSHR (2.9)	LCT (2.9)
GO:0042800	histone methyltransferase activity (H3-K4 specific)	0.02	<0.20	SETD2 (5.0)	RBM5 (4.4)	NISCH (4.1)	KIAA1267 (3.9)	C12orf51 (3.9)	RPRD2 (3.7)	FAM193A (3.7)	CIC (3.6)	EP300 (3.6)	TNRC6B (3.5)
ENSG00000163050	ADCK3 PPI subnetwork	0.02	<0.20	USP33 (3.8)	C12orf51 (3.5)	CPEB3 (3.3)	ENSG00000213600 (3.2)	RHOT2 (3.2)	SLC36A4 (2.9)	FBXL4 (2.8)	FAM63B (2.8)	NBEAL2 (2.8)	C11orf63 (2.6)
ENSG00000180628	PCGF5 PPI subnetwork	0.02	<0.20	TROVE2 (4.6)	UBAP2L (3.6)	RBM15B (3.6)	ARID2 (3.5)	MSI2 (3.4)	FUBP1 (3.2)	TIA1 (3.2)	CTBP1 (3.1)	NUDT21 (3.1)	THAP11 (3.1)
GO:0007215	glutamate receptor signaling pathway	0.02	<0.20	CADM2 (4.4)	DGKG (4.4)	GPR26 (4.4)	CA10 (4.3)	GRM7 (4.3)	CSMD1 (4.1)	GPR75 (3.9)	ENSG00000251335 (3.9)	CHRM4 (3.9)	SCN8A (3.7)
ENSG00000125814	NAPB PPI subnetwork	0.02	<0.20	SLC12A5 (4.5)	PCSK2 (4.4)	INA (4.1)	SEPT3 (4.1)	BSN (4.1)	CABP1 (4.0)	SPTBN2 (3.9)	AK5 (3.6)	CELF4 (3.5)	CAMKV (3.5)
GO:0051970	negative regulation of transmission of nerve impulse	0.02	<0.20	IQCF5-AS1 (5.3)	CLRN1-AS1 (4.3)	ENSG00000227398 (4.2)	CNTNAP5 (4.1)	KLHL1 (3.9)	GPR61 (3.8)	HCRTR2 (3.8)	GNG7 (3.6)	ENSG00000233723 (3.6)	CRIP3 (3.3)
ENSG00000068305	MEF2A PPI subnetwork	0.02	<0.20	HES6 (5.8)	RAPSN (4.4)	STAC3 (3.5)	MEF2C (3.3)	EIF2AK3 (2.9)	TCF4 (2.8)	ASB7 (2.7)	ENSG00000231327 (2.6)	CUX1 (2.6)	RERE (2.5)
ENSG00000169564	PCBP1 PPI subnetwork	0.02	<0.20	HNRNPD (5.5)	FUBP1 (5.1)	RBM14 (5.0)	HNRNPK (4.5)	SF3B1 (4.4)	PCBP1 (4.4)	HNRNPA1 (4.3)	ILF3 (4.2)	FNBP4 (4.0)	SRSF9 (4.0)
GO:0006140	regulation of nucleotide metabolic process	0.02	<0.20	GPR52 (3.9)	CHRM4 (3.4)	AKAP5 (3.3)	PPM1M (3.2)	FAM196A (3.1)	HTR6 (3.0)	SH2D5 (3.0)	KIF17 (2.9)	GPR6 (2.8)	ADCY5 (2.8)
MP:0001488	increased startle reflex	0.02	<0.20	KCNJ4 (5.5)	CAMKV (5.3)	NOVA2 (4.7)	GRM2 (4.6)	DIRAS1 (4.4)	CABP1 (4.3)	BSN (4.2)	SCN8A (4.2)	NRXN1 (4.1)	CADM2 (4.1)
ENSG00000103496	STX4 PPI subnetwork	0.02	<0.20	CAMTA1 (4.1)	CAPZA1 (3.9)	GNAI3 (3.3)	CASP9 (2.8)	YWHAZ (2.8)	C1orf21 (2.8)	DYNLL1 (2.7)	CYB561D1 (2.6)	NCKIPSD (2.5)	VAMP3 (2.5)
ENSG00000165029	ABCA1 PPI subnetwork	0.02	<0.20	MLL2 (3.9)	SPTBN2 (3.2)	USP31 (2.9)	SOX5 (2.8)	ZNF365 (2.7)	PDE1C (2.7)	TBC1D5 (2.7)	PACSIN3 (2.6)	METTL22 (2.6)	LCAT (2.6)
ENSG00000105819	PMPCB PPI subnetwork	0.02	<0.20	DARS2 (3.8)	WARS (3.2)	ENSG00000243224 (3.1)	PPP2R2D (3.1)	ALKBH3 (3.1)	COQ6 (2.8)	ADSL (2.6)	INHBE (2.6)	ENSG00000254839 (2.5)	SDCCAG3 (2.5)
GO:0044304	main axon	0.02	<0.20	GPR62 (7.1)	RPH3A (6.1)	SCN8A (5.3)	BSN (4.8)	GFAP (4.8)	ST18 (4.7)	DLG2 (4.6)	CABP1 (4.5)	GNAO1 (4.5)	NRXN1 (4.5)
GO:0033057	multicellular organismal reproductive behavior	0.02	<0.20	ENSG00000245482 (4.6)	ENSG00000233723 (4.3)	ENSG00000225493 (4.1)	C9orf163 (4.0)	C3orf45 (3.8)	ARNTL (3.4)	ENSG00000249618 (3.4)	RPRML (3.1)	BSN-AS2 (3.0)	ENSG00000216754 (3.0)
ENSG00000113580	NR3C1 PPI subnetwork	0.02	<0.20	PCBP1 (3.3)	SMARCC1 (3.1)	CACYBP (3.1)	SMG7 (3.0)	HSPD1 (3.0)	CUX1 (3.0)	ATXN2 (3.0)	GSK3A (2.9)	HSPE1 (2.9)	SF3B4 (2.9)
ENSG00000124635	HIST1H2BJ PPI subnetwork	0.02	<0.20	HIST2H2BE (10.4)	CTCF (3.0)	ARMC10 (3.0)	SMARCC1 (2.8)	CENPT (2.7)	SRSF9 (2.6)	RHOA (2.6)	RBM4B (2.5)	VPRBP (2.5)	RBM6 (2.5)
ENSG00000141837	CACNA1A PPI subnetwork	0.02	<0.20	MYCBP2 (4.7)	MEF2C (4.0)	KCNJ4 (3.8)	HDAC4 (3.6)	RERE (3.3)	BLK (3.2)	SOX5 (3.0)	DIRAS1 (3.0)	PTK2B (3.0)	CABP1 (2.9)
ENSG00000146904	EPHA1 PPI subnetwork	0.02	<0.20	UBA7 (3.5)	USP34 (3.4)	GRK6 (3.3)	PCGF5 (3.0)	CSNK1G3 (3.0)	HNF4G (2.9)	LCT (2.8)	ENSG00000157837 (2.8)	TNIP2 (2.7)	PPM1B (2.5)
GO:0015276	ligand-gated ion channel activity	0.02	<0.20	CADM2 (5.1)	GRM7 (4.8)	SCN8A (4.5)	RIMS1 (4.5)	NRXN1 (4.5)	RGS7 (4.4)	CBLN1 (4.3)	C18orf42 (4.3)	CSMD1 (4.1)	GPC5 (4.0)
GO:0022834	ligand-gated channel activity	0.02	<0.20	CADM2 (5.1)	GRM7 (4.8)	SCN8A (4.5)	RIMS1 (4.5)	NRXN1 (4.5)	RGS7 (4.4)	CBLN1 (4.3)	C18orf42 (4.3)	CSMD1 (4.1)	GPC5 (4.0)
ENSG00000148798	INA PPI subnetwork	0.02	<0.20	RPRML (3.9)	R3HDM1 (3.8)	FOXP1-IT1 (3.4)	CAMKV (3.4)	MAP4 (3.3)	SCN8A (3.3)	CABP1 (3.3)	SLC12A5 (3.3)	KCNJ4 (3.0)	SH2D5 (3.0)
MP:0000704	abnormal thymus development	0.02	<0.20	PPM1L (3.4)	TMEM145 (3.0)	SIX1 (2.7)	MLL2 (2.6)	GKAP1 (2.6)	RGS7 (2.5)	FAM196A (2.4)	TTC28 (2.4)	ASB1 (2.4)	C3orf18 (2.4)
ENSG00000131652	THOC6 PPI subnetwork	0.02	<0.20	TROVE2 (4.7)	ARID2 (3.5)	UBAP2L (3.3)	MSI2 (3.3)	RBM15B (3.2)	THAP11 (3.2)	NUDT21 (3.1)	ATP11B (3.1)	RASA1 (3.0)	CTBP1 (3.0)
ENSG00000133104	SPG20 PPI subnetwork	0.02	<0.20	GPR6 (6.1)	C11orf49 (4.0)	CCDC87 (3.8)	KIAA1267 (3.6)	DHX40 (3.4)	DRD2 (3.3)	TRAF3IP1 (3.3)	PRPF3 (3.1)	OTUD7B (3.0)	ENSA (2.7)
GO:0042551	neuron maturation	0.02	<0.20	TDH (5.2)	CDH19 (5.0)	ENSG00000255020 (3.9)	ENSG00000236827 (3.6)	ENSG00000254235 (3.3)	ENSG00000258776 (3.2)	LSAMP (3.1)	UBE2E2 (3.0)	ANKRD45 (2.8)	BTBD9 (2.8)
GO:0070461	SAGA-type complex	0.02	<0.20	SIRT1 (4.7)	C2orf42 (4.3)	FAM193A (4.2)	LRWD1 (3.1)	ABCC10 (3.1)	ATXN7L2 (3.0)	EPC2 (3.0)	RBM4B (3.0)	RPRD2 (3.0)	PCGF6 (2.8)
ENSG00000106004	HOXA5 PPI subnetwork	0.02	<0.20	MEIS1 (5.8)	FOXP1 (4.3)	TTC28 (4.2)	RARB (4.1)	RUNX1T1 (3.5)	TCF4 (3.2)	CALN1 (3.1)	MSLN (3.0)	TSHZ3 (2.8)	MPPED2 (2.7)
ENSG00000160447	PKN3 PPI subnetwork	0.02	<0.20	C12orf51 (3.7)	USP33 (3.7)	NBEAL2 (3.6)	ARIH2 (3.4)	CPEB3 (3.3)	RHOT2 (3.2)	ENSG00000213600 (3.0)	RAD54L2 (2.9)	SOAT1 (2.9)	DGKZ (2.8)
GO:0019935	cyclic-nucleotide-mediated signaling	0.02	<0.20	GHSR (4.1)	ENSG00000196777 (4.0)	GPR52 (3.9)	DRD3 (3.8)	C9orf163 (3.8)	CHRM4 (3.6)	RPRML (3.5)	CDH8 (3.4)	MYO16 (3.2)	TACR1 (3.1)
GO:0051721	protein phosphatase 2A binding	0.02	<0.20	PPP2R4 (4.3)	PRPF3 (4.2)	SF3B4 (4.1)	UBAP2L (3.7)	HAX1 (3.6)	VAMP2 (3.4)	GOLPH3L (3.4)	SLC44A2 (3.1)	RPRD2 (3.0)	ARNT (3.0)
ENSG00000112818	MEP1A PPI subnetwork	0.02	<0.20	VIP (7.1)	HNF4G (4.4)	PCSK2 (4.3)	MARVELD3 (3.7)	LCT (3.4)	FOXP2 (3.4)	NKX2-2 (3.1)	LMO3 (3.0)	TINAG (2.7)	DDC (2.7)
GO:0021513	spinal cord dorsal/ventral patterning	0.02	<0.20	ENSG00000230454 (4.3)	ENSG00000224911 (3.8)	RFX4 (3.5)	RHBDL3 (3.5)	C9orf163 (3.4)	C18orf42 (3.4)	ENSG00000236772 (3.3)	ENSG00000225420 (3.1)	ENSG00000256746 (3.1)	PDE1C (3.0)
GO:0016874	ligase activity	0.02	<0.20	C18orf8 (3.8)	RNF10 (3.7)	USP33 (3.4)	MOV10 (3.4)	RANBP10 (3.2)	WARS (3.2)	METTL22 (3.1)	BRAP (3.1)	ATXN2 (3.1)	USP4 (3.0)
ENSG00000116001	TIA1 PPI subnetwork	0.02	<0.20	DHX38 (4.6)	ILF3 (4.4)	FUBP1 (3.9)	HNRNPD (3.7)	EFTUD2 (3.6)	PRPF3 (3.6)	USP19 (3.5)	PDCD11 (3.5)	ILKAP (3.5)	XRCC6 (3.5)
ENSG00000080815	PSEN1 PPI subnetwork	0.02	<0.20	CTNND1 (3.9)	SEPT3 (3.7)	DNM2 (3.4)	HIVEP1 (3.1)	GNAI2 (2.8)	SEMA3F (2.6)	PLEKHM2 (2.6)	VAMP3 (2.6)	APH1A (2.5)	SCAP (2.5)
ENSG00000108590	MED31 PPI subnetwork	0.02	<0.20	MAEA (3.2)	TXNL4B (3.2)	CRIPT (3.0)	IP6K2 (2.7)	SNORD7 (2.7)	SUPT4H1 (2.7)	EHMT1 (2.6)	ZNF574 (2.6)	PPP2R4 (2.6)	ENSG00000257218 (2.6)
MP:0006060	increased cerebral infarction size	0.02	<0.20	ENSG00000222017 (3.9)	MLK7-AS1 (3.2)	CAMK2D (3.1)	SLC45A1 (3.0)	ADCY3 (2.8)	LINGO3 (2.7)	ZNF365 (2.6)	PTPRJ (2.6)	SEPT4 (2.6)	GPR61 (2.5)
ENSG00000115507	OTX1 PPI subnetwork	0.02	<0.20	C3orf54 (3.1)	STIM2 (2.9)	ELF2 (2.8)	SAMD5 (2.7)	RPS6KB1 (2.7)	RARB (2.7)	RFTN2 (2.7)	FBXL3 (2.7)	FOXP2 (2.6)	RNFT1 (2.5)
MP:0001146	abnormal testis morphology	0.02	<0.20	PLEKHA7 (3.6)	GATA4 (3.4)	SEMA6A (3.4)	WNT2B (3.3)	PRLR (3.3)	NEIL2 (3.2)	HNF4G (3.1)	CHADL (2.8)	HES6 (2.7)	ZNF536 (2.7)
GO:0015172	acidic amino acid transmembrane transporter activity	0.02	<0.20	ENSG00000254377 (5.8)	GRM2 (4.2)	CSPG5 (4.2)	ATP1A3 (4.1)	SLC12A5 (4.1)	NRXN1 (3.8)	GFAP (3.7)	CABP1 (3.7)	GPC5 (3.6)	ACCN1 (3.6)
ENSG00000171621	SPSB1 PPI subnetwork	0.02	<0.20	SOAT1 (3.2)	DPY19L2P2 (3.0)	ATG13 (3.0)	CNTN4 (2.8)	ENSG00000225057 (2.8)	C9orf64 (2.8)	NAF1 (2.6)	ENSG00000234715 (2.6)	ENSG00000247828 (2.6)	FAM73A (2.5)
MP:0001442	decreased grooming behavior	0.02	<0.20	CBLN1 (6.5)	TRANK1 (3.1)	ENSG00000250377 (3.0)	TMIE (3.0)	KLHL1 (3.0)	C3orf18 (3.0)	PIGK (2.9)	C3orf45 (2.8)	SLC45A1 (2.7)	KCNB2 (2.7)
GO:0034220	ion transmembrane transport	0.02	<0.20	GPC5 (3.5)	RIMS1 (3.3)	CSMD1 (3.2)	ENSG00000227398 (3.0)	PPM1L (2.9)	TRPM3 (2.9)	ANK3 (2.8)	ENSG00000230773 (2.8)	DGKG (2.7)	RGS7BP (2.7)
GO:0030119	AP-type membrane coat adaptor complex	0.02	<0.20	CLTC (4.2)	AP2B1 (3.5)	RAB3GAP1 (3.5)	SGSM3 (3.4)	ARHGAP1 (3.3)	WDR24 (3.2)	CAPZA1 (3.1)	MADD (3.1)	DPEP2 (3.0)	ZNF526 (2.9)
GO:0048278	vesicle docking	0.02	<0.20	ENSG00000214770 (3.8)	CAMKMT (3.4)	TMEM145 (3.3)	CYB561D1 (3.3)	ENSG00000224911 (2.8)	RSRC1 (2.7)	NAT6 (2.6)	GNAI3 (2.5)	AVL9 (2.5)	SLC10A7 (2.5)
ENSG00000032742	IFT88 PPI subnetwork	0.02	>=0.20	ENSG00000249548 (3.6)	C14orf45 (3.5)	SIRT1 (3.4)	MARCH5 (3.1)	DENND1A (2.9)	PEX12 (2.9)	MEGF8 (2.7)	ERF (2.7)	PRR7 (2.7)	KIF9 (2.7)
MP:0009937	abnormal neuron differentiation	0.02	>=0.20	INA (4.6)	LINC00461 (4.1)	RFX4 (3.8)	ZNF536 (3.5)	ELAVL2 (3.4)	KLHL29 (3.0)	NKX2-2 (2.9)	MAPT (2.9)	RHBDL3 (2.8)	SIX1 (2.8)
GO:0032104	regulation of response to extracellular stimulus	0.02	>=0.20	ENSG00000237435 (3.9)	RHBDL1 (3.9)	TTLL6 (3.3)	KCNU1 (3.3)	VIP (3.3)	B3GALT2 (3.2)	ARL17A (3.1)	MTNR1B (3.0)	TINAG (2.9)	LSAMP-AS1 (2.7)
GO:0032107	regulation of response to nutrient levels	0.02	>=0.20	ENSG00000237435 (3.9)	RHBDL1 (3.9)	TTLL6 (3.3)	KCNU1 (3.3)	VIP (3.3)	B3GALT2 (3.2)	ARL17A (3.1)	MTNR1B (3.0)	TINAG (2.9)	LSAMP-AS1 (2.7)
ENSG00000204967	PCDHA4 PPI subnetwork	0.02	>=0.20	ENSG00000248550 (5.0)	PAFAH1B3 (4.2)	OTX2 (3.9)	C2orf42 (3.4)	RBM4B (3.2)	ENSG00000250377 (3.2)	GNAT2 (3.1)	DENND2C (2.9)	PEX12 (2.9)	FBXW12 (2.7)
ENSG00000112592	TBP PPI subnetwork	0.02	>=0.20	HIST2H2BE (6.6)	CTCF (4.0)	BCAS2 (3.8)	LIN52 (3.5)	SIRT1 (2.9)	EP300 (2.9)	HNRNPD (2.9)	ATXN2 (2.7)	PCBP1 (2.6)	DHX30 (2.6)
ENSG00000064393	HIPK2 PPI subnetwork	0.02	>=0.20	MLL2 (3.3)	EPC2 (3.2)	MARCH5 (3.0)	ENSG00000222017 (2.9)	HES6 (2.8)	ZNF521 (2.7)	TLE4 (2.6)	GPR75 (2.6)	ASB7 (2.6)	EXOC4 (2.6)
ENSG00000133318	RTN3 PPI subnetwork	0.02	>=0.20	SPTBN2 (4.1)	INA (4.0)	BSN (4.0)	SLC12A5 (3.8)	ADCY5 (3.6)	CAMKV (3.6)	GRIK5 (3.5)	SEPT3 (3.4)	PCSK2 (3.4)	CABP1 (3.3)
ENSG00000125352	RNF113A PPI subnetwork	0.02	>=0.20	CIR1 (5.4)	PRPF3 (4.5)	SF3B4 (4.4)	ZNF574 (3.7)	SUPT4H1 (3.6)	USP19 (3.5)	DHX40 (3.4)	BRAP (3.2)	KBTBD4 (3.0)	EP300 (3.0)
ENSG00000169242	EFNA1 PPI subnetwork	0.02	>=0.20	ENSG00000250846 (4.4)	CDH8 (4.4)	LRFN5 (4.2)	FOXP2 (4.1)	CNTN5 (4.1)	KLHL1 (3.8)	EPHA5 (3.4)	PTPRD (3.2)	ROBO2 (3.2)	LMO3 (3.0)
ENSG00000128594	LRRC4 PPI subnetwork	0.02	>=0.20	SREBF2 (4.3)	KDM5A (3.5)	ENSG00000258066 (3.3)	ALG10 (3.3)	PRKAG1 (2.8)	AVL9 (2.7)	INO80D (2.7)	MED12L (2.6)	NDUFA6 (2.6)	TMEM170B (2.6)
ENSG00000154229	PRKCA PPI subnetwork	0.02	>=0.20	SLC12A5 (3.6)	MAP4 (3.4)	PTK2B (3.2)	DTNA (3.2)	RABGAP1L (3.1)	RIMS1 (3.0)	RGS7BP (3.0)	ENSG00000170091 (2.9)	ALCAM (2.9)	YWHAZ (2.8)
ENSG00000140350	ANP32A PPI subnetwork	0.02	>=0.20	CELF1 (3.5)	SESN3 (3.2)	CAMK2D (3.1)	TIA1 (2.9)	PEX3 (2.8)	EFNA5 (2.7)	PGPEP1 (2.7)	TOX3 (2.6)	RALGAPA2 (2.6)	PCBP1 (2.5)
ENSG00000142611	PRDM16 PPI subnetwork	0.02	>=0.20	GIPC2 (3.6)	SLC6A13 (3.6)	FBXL3 (3.6)	MSRA (3.4)	ENSA (3.3)	MDFIC (3.1)	TLE4 (2.8)	RGL1 (2.6)	ANK3 (2.5)	RPRD2 (2.5)
MP:0001157	small seminal vesicle	0.02	>=0.20	FSHB (11.3)	SIX6 (7.3)	ESR2 (4.7)	RASD1 (4.1)	NPAS2 (3.8)	DRD2 (3.8)	C8orf49 (3.7)	NEIL2 (3.6)	FAM196A (3.6)	HSPD1 (3.5)
GO:0030594	neurotransmitter receptor activity	0.02	>=0.20	GPR6 (5.3)	CHRM4 (4.8)	MCHR1 (4.7)	CDH8 (4.7)	GRM7 (4.5)	NPY (4.3)	KLHL1 (4.0)	ENSG00000218896 (4.0)	VIP (4.0)	CAMKV (3.8)
GO:0021955	central nervous system neuron axonogenesis	0.02	>=0.20	FBXL13 (4.2)	ENSG00000224849 (3.8)	LMO3 (3.7)	KLHL29 (3.3)	ENSG00000250377 (3.3)	ZNF462 (3.2)	ENSG00000247828 (3.1)	GPR26 (3.1)	RUNX1T1 (3.0)	TMEM108 (3.0)
ENSG00000092531	SNAP23 PPI subnetwork	0.02	>=0.20	OTUD7B (3.5)	RAB3GAP1 (3.1)	ENSA (3.0)	KIF3B (2.9)	CASP9 (2.8)	VAMP3 (2.7)	RSRC1 (2.6)	CAMTA1 (2.6)	SYT16 (2.6)	TROVE2 (2.6)
ENSG00000180616	SSTR2 PPI subnetwork	0.02	>=0.20	CPNE8 (3.8)	AK5 (3.7)	ACCN1 (3.7)	ENSG00000255272 (3.2)	TOX3 (3.2)	PCSK2 (3.1)	CDH8 (3.1)	CAMKV (3.0)	C1QTNF4 (2.9)	VIP (2.8)
GO:0007212	dopamine receptor signaling pathway	0.02	>=0.20	DRD2 (6.0)	GPR6 (5.9)	ENSG00000241956 (5.0)	ADCY5 (4.8)	GPR52 (4.5)	LINGO3 (3.8)	CHRM4 (3.8)	SLC9A11 (3.6)	WNT2B (3.4)	PDE8B (3.2)
ENSG00000115252	PDE1A PPI subnetwork	0.02	>=0.20	SLC12A5 (4.4)	SEPT3 (4.1)	CAMKV (3.8)	SPTBN2 (3.7)	BSN (3.7)	PCSK2 (3.6)	ATP1A3 (3.6)	DOCK3 (3.6)	CSPG5 (3.5)	CABP1 (3.5)
KEGG_NEUROTROPHIN_SIGNALING_PATHWAY	KEGG_NEUROTROPHIN_SIGNALING_PATHWAY	0.02	>=0.20	GRK6 (3.9)	STUB1 (3.4)	PPP3CA (3.3)	RC3H1 (3.1)	RHOQ (3.0)	PFKFB4 (3.0)	MKL1 (2.9)	CSNK1G3 (2.9)	CTBP1 (2.9)	PTPRJ (2.9)
MP:0001525	impaired balance	0.02	>=0.20	RPH3A (4.4)	MEGF8 (4.0)	DIRAS1 (3.9)	NRXN1 (3.8)	ZNF536 (3.6)	ANK2 (3.6)	CADM2 (3.5)	RIMS1 (3.4)	LSAMP (3.4)	PCBP4 (3.3)
ENSG00000170310	STX8 PPI subnetwork	0.02	>=0.20	GOSR2 (3.9)	C18orf8 (3.2)	CASP9 (3.0)	CDK5RAP3 (3.0)	RAB3GAP1 (3.0)	ENSG00000233137 (2.8)	CYB561D2 (2.8)	CCS (2.6)	EXOC4 (2.5)	CLTC (2.3)
ENSG00000161533	ACOX1 PPI subnetwork	0.02	>=0.20	TARS2 (4.8)	ARNTL (3.7)	SETDB1 (3.2)	LRPPRC (3.2)	ARMC10 (3.1)	CXXC4 (2.8)	NPY (2.8)	MTMR11 (2.8)	FAM185A (2.7)	LRWD1 (2.6)
REACTOME_GLUCAGON:TYPE_LIGAND_RECEPTORS	REACTOME_GLUCAGON:TYPE_LIGAND_RECEPTORS	0.02	>=0.20	CELA2B (5.1)	PCSK2 (4.3)	GNAT1 (4.1)	GNAT2 (3.8)	SEMA6D (3.6)	PCDH15 (3.5)	WNT2B (3.5)	CTRL (3.4)	CACNA2D2 (3.4)	VIP (3.2)
ENSG00000156711	MAPK13 PPI subnetwork	0.02	>=0.20	PER1 (4.9)	COQ10B (4.3)	PER2 (4.3)	ERRFI1 (3.9)	ERF (3.4)	ENSG00000222017 (3.3)	CCRN4L (3.3)	NAT6 (3.2)	PRR7 (3.0)	MIR21 (2.9)
ENSG00000155508	CNOT8 PPI subnetwork	0.02	>=0.20	RC3H1 (4.2)	ARID2 (4.0)	KDM5A (3.9)	TNRC6B (3.9)	SETD2 (3.8)	SMARCC1 (3.7)	RBM14 (3.7)	RAD54L2 (3.6)	EZH2 (3.6)	MCM6 (3.4)
ENSG00000100522	GNPNAT1 PPI subnetwork	0.02	>=0.20	ACTN3 (4.3)	STAC3 (3.9)	PEMT (3.8)	DDI2 (3.5)	ENSG00000213693 (3.1)	GRM7 (3.0)	PPM1A (3.0)	RWDD3 (2.9)	SYPL2 (2.8)	WBP2NL (2.8)
MP:0004726	abnormal nasal capsule morphology	0.02	>=0.20	PTH1R (4.9)	PTPRD (4.3)	ENSG00000248550 (4.2)	SIX1 (3.7)	RARB (3.7)	DLG2 (3.5)	LINC00461 (3.4)	SHOX2 (3.1)	UNC5B (3.1)	LRP4 (3.1)
ENSG00000162928	PEX13 PPI subnetwork	0.02	>=0.20	PEX3 (5.4)	KBTBD4 (3.9)	PNPO (3.8)	FBXL4 (3.8)	ST7L (3.2)	CASP9 (3.0)	COQ6 (2.9)	BTBD9 (2.9)	ALKBH3 (2.9)	COQ5 (2.9)
GO:0060997	dendritic spine morphogenesis	0.02	>=0.20	ENSG00000250846 (5.5)	ENSG00000254839 (4.5)	NAPEPLD (3.3)	XKR6 (3.0)	GPR61 (3.0)	GRM2 (2.9)	LMO3 (2.9)	RAB9BP1 (2.9)	BCL11A (2.8)	HORMAD1 (2.7)
GO:0097061	dendritic spine organization	0.02	>=0.20	ENSG00000250846 (5.5)	ENSG00000254839 (4.5)	NAPEPLD (3.3)	XKR6 (3.0)	GPR61 (3.0)	GRM2 (2.9)	LMO3 (2.9)	RAB9BP1 (2.9)	BCL11A (2.8)	HORMAD1 (2.7)
MP:0000087	absent mandible	0.02	>=0.20	ENSG00000248550 (4.8)	PTH1R (3.9)	TRPM3 (3.3)	ENSG00000250377 (3.2)	SIX6 (3.1)	PDE1C (3.1)	FUCA2 (2.9)	LRRC17 (2.8)	RELN (2.7)	LRP4 (2.7)
ENSG00000134255	CEPT1 PPI subnetwork	0.02	>=0.20	PMPCB (4.6)	BIRC6 (4.2)	APEH (4.2)	LRPPRC (4.0)	PMPCA (3.9)	TARS2 (3.8)	UQCRC1 (3.7)	NDUFS1 (3.5)	CUL1 (3.5)	ACO2 (3.3)
ENSG00000169509	CRCT1 PPI subnetwork	0.02	>=0.20	MPPED2 (3.7)	LRRC17 (3.4)	PPP1R36 (3.3)	CIC (3.0)	ENSG00000248550 (3.0)	ENSG00000257194 (2.9)	POFUT1 (2.7)	ALCAM (2.7)	TMEM145 (2.7)	CCDC87 (2.6)
ENSG00000135823	STX6 PPI subnetwork	0.02	>=0.20	VAMP3 (3.1)	CCS (2.9)	CASP9 (2.8)	ZDHHC24 (2.8)	ENSA (2.8)	TCTA (2.7)	R3HDM2 (2.6)	KIAA1841 (2.6)	KLHL20 (2.5)	MZT1 (2.5)
GO:2000311	regulation of alpha-amino-3-hydroxy-5-methyl-4-isoxazole propionate selective glutamate receptor activity	0.02	>=0.20	C1QL1 (4.4)	ENSG00000225493 (4.3)	ENSG00000227398 (4.1)	NOVA2 (4.1)	CSMD1 (4.0)	STH (3.9)	CELSR3 (3.7)	LINGO3 (3.7)	CABP1 (3.6)	TMEM145 (3.5)
MP:0009142	decreased prepulse inhibition	0.02	>=0.20	LRRTM4 (4.9)	GRIA1 (4.2)	ELAVL2 (4.1)	NRXN1 (3.9)	CADM2 (3.8)	ANKRD45 (3.6)	LSAMP (3.5)	GLUL (3.4)	EPHA5 (3.4)	ANK2 (3.3)
GO:0021952	central nervous system projection neuron axonogenesis	0.02	>=0.20	ENSG00000250377 (4.3)	LMO3 (4.1)	EPHA5 (3.6)	ENSG00000224849 (3.6)	ENSG00000247828 (3.5)	ZNF462 (3.5)	RHBDL3 (3.4)	KLHL29 (3.3)	TMEM108 (3.3)	RUNX1T1 (3.3)
MP:0001732	postnatal growth retardation	0.02	>=0.20	CELA2B (3.8)	SEMA6D (3.5)	CTBP2 (3.3)	BICC1 (3.2)	CUX1 (2.9)	CERS2 (2.9)	ZNF618 (2.8)	BMP5 (2.8)	TTC28 (2.7)	TRPS1 (2.6)
ENSG00000120210	INSL6 PPI subnetwork	0.02	>=0.20	GRK6 (3.7)	UBA7 (3.7)	CSNK1G3 (3.4)	USP34 (3.2)	PCGF5 (2.9)	ENSG00000157837 (2.7)	AP2B1 (2.7)	ATP11B (2.7)	PPM1B (2.6)	TNIP2 (2.6)
ENSG00000156052	GNAQ PPI subnetwork	0.02	>=0.20	VIP (4.2)	PCDH17 (3.6)	ACCN1 (3.6)	CHRM4 (3.5)	P2RY14 (3.3)	RIMS1 (3.1)	DLG2 (3.1)	SGIP1 (3.0)	ENSG00000234028 (3.0)	ELTD1 (3.0)
ENSG00000124422	USP22 PPI subnetwork	0.02	>=0.20	CDK5RAP3 (3.6)	PMPCB (3.3)	PSMC2 (3.0)	MOV10 (2.8)	ENSG00000197727 (2.8)	NAA11 (2.7)	UCHL5 (2.7)	ENSG00000214401 (2.7)	PSMC3 (2.7)	BCAS2 (2.6)
MP:0002686	globozoospermia	0.02	>=0.20	BOLL (4.3)	PHF7 (4.0)	HERC4 (3.6)	ATE1 (3.4)	TAF5 (3.2)	PPP2R2D (3.2)	HSF5 (3.1)	ATAD2B (3.1)	BTAF1 (3.0)	ZNF318 (3.0)
ENSG00000160075	SSU72 PPI subnetwork	0.02	>=0.20	ELF2 (3.5)	MON1A (3.4)	SF3B1 (3.4)	C2orf42 (3.4)	DHX30 (3.3)	NAPEPLD (3.3)	R3HDM1 (3.2)	KLHL18 (3.1)	RBM6 (3.0)	QRICH1 (3.0)
ENSG00000184702	SEPT5 PPI subnetwork	0.02	>=0.20	PCSK2 (4.0)	SLC12A5 (3.9)	SPTBN2 (3.8)	CAMKV (3.6)	CABP1 (3.6)	KCNJ4 (3.6)	BSN (3.5)	SEPT3 (3.3)	CSPG5 (3.3)	INA (3.3)
GO:0034765	regulation of ion transmembrane transport	0.02	>=0.20	C3orf45 (4.0)	LINGO3 (3.8)	GPR61 (3.7)	ENSG00000226122 (3.6)	KIF17 (3.4)	ACTN3 (3.4)	ACCN1 (3.2)	MDGA1 (3.1)	GRM2 (2.9)	CNTN5 (2.8)
ENSG00000118260	CREB1 PPI subnetwork	0.02	>=0.20	MKL1 (4.9)	C9orf37 (3.6)	CTBP1 (3.5)	PPP2R4 (3.3)	CIC (3.3)	PER1 (3.1)	HDAC4 (3.1)	DNM2 (3.0)	DENND1A (2.9)	DGKZ (2.8)
ENSG00000068400	GRIPAP1 PPI subnetwork	0.02	>=0.20	ROBO2 (3.8)	CA10 (3.6)	LCORL (3.0)	CXXC4 (2.9)	LRRTM4 (2.9)	SYT16 (2.9)	MPPED2 (2.8)	RBM4B (2.7)	ARMC10 (2.7)	ASB3 (2.7)
ENSG00000115977	AAK1 PPI subnetwork	0.02	>=0.20	USP33 (3.7)	C12orf51 (3.4)	ENSG00000255272 (3.1)	ENSG00000091436 (3.0)	CASP9 (2.9)	TANK (2.9)	TNRC6B (2.8)	CPEB3 (2.7)	DENND2C (2.6)	KBTBD2 (2.5)
GO:0045666	positive regulation of neuron differentiation	0.02	>=0.20	RFX4 (4.2)	C18orf42 (3.9)	TOX3 (3.6)	RHBDL3 (3.5)	CBLN1 (3.2)	KHDRBS3 (3.2)	SPTSSB (3.1)	ETV1 (3.1)	ENSG00000254377 (3.0)	KCNB2 (2.9)
MP:0005132	decreased luteinizing hormone level	0.02	>=0.20	FSHB (9.4)	SIX6 (7.0)	DRD2 (4.0)	C20orf26 (3.8)	SIX1 (3.5)	RASD1 (3.2)	TMIE (2.8)	RFX4 (2.8)	ENSG00000241732 (2.8)	GADD45G (2.8)
ENSG00000121486	TRMT1L PPI subnetwork	0.02	>=0.20	PMPCB (4.5)	BIRC6 (4.3)	APEH (4.1)	LRPPRC (4.0)	PMPCA (3.9)	UQCRC1 (3.6)	NDUFS1 (3.6)	TARS2 (3.6)	CUL1 (3.4)	ACO2 (3.3)
ENSG00000124507	PACSIN1 PPI subnetwork	0.02	>=0.20	MADD (3.9)	TEF (3.3)	NCKIPSD (3.2)	SPTBN2 (3.2)	ZFP91 (3.1)	CHADL (3.0)	SV2A (2.9)	GPR62 (2.9)	RPH3A (2.8)	ENSG00000246334 (2.6)
GO:0006584	catecholamine metabolic process	0.02	>=0.20	SLC18A2 (5.3)	DRD2 (4.1)	SLC9A11 (3.9)	C20orf26 (3.9)	ENSG00000227398 (3.9)	CYB561 (3.8)	NPY (3.4)	BEGAIN (3.4)	ENSG00000230454 (3.4)	SGIP1 (3.3)
GO:0034311	diol metabolic process	0.02	>=0.20	SLC18A2 (5.3)	DRD2 (4.1)	SLC9A11 (3.9)	C20orf26 (3.9)	ENSG00000227398 (3.9)	CYB561 (3.8)	NPY (3.4)	BEGAIN (3.4)	ENSG00000230454 (3.4)	SGIP1 (3.3)
GO:0009712	catechol-containing compound metabolic process	0.02	>=0.20	SLC18A2 (5.3)	DRD2 (4.1)	SLC9A11 (3.9)	C20orf26 (3.9)	ENSG00000227398 (3.9)	CYB561 (3.8)	NPY (3.4)	BEGAIN (3.4)	ENSG00000230454 (3.4)	SGIP1 (3.3)
MP:0001650	abnormal seizure response to electrical stimulation	0.02	>=0.20	NEXN-AS1 (4.0)	INA (3.4)	EPHA5 (3.2)	GPR61 (3.1)	CPLX2 (3.1)	SCN8A (3.0)	DDC (3.0)	AAK1 (3.0)	VIP (3.0)	ATP1A3 (2.9)
ENSG00000006740	ARHGAP44 PPI subnetwork	0.02	>=0.20	SEPT3 (4.4)	SLC12A5 (4.3)	SPTBN2 (4.0)	CAMKV (3.9)	CABP1 (3.7)	BSN (3.6)	GRIK5 (3.6)	AK5 (3.5)	INA (3.5)	CSPG5 (3.5)
ENSG00000215440	NPEPL1 PPI subnetwork	0.02	>=0.20	GOSR2 (3.6)	ZDHHC24 (3.4)	CYB561D2 (3.0)	TMEM115 (3.0)	PRKAG1 (2.8)	SNORD7 (2.7)	COPZ1 (2.7)	MOB4 (2.6)	TM9SF4 (2.6)	COQ10B (2.5)
ENSG00000177301	KCNA2 PPI subnetwork	0.02	>=0.20	RGS7BP (5.2)	MCHR1 (4.0)	DLG2 (3.9)	OTX2 (3.8)	PNMAL1 (3.6)	DGKG (3.3)	CADM2 (3.3)	CPLX2 (3.3)	ZNF365 (3.1)	BSN (3.1)
ENSG00000185658	BRWD1 PPI subnetwork	0.02	>=0.20	USP34 (4.7)	PPM1A (4.6)	USP7 (4.0)	PSME4 (4.0)	USP19 (3.8)	USP33 (3.7)	BIRC6 (3.7)	HERC4 (3.7)	DHX40 (3.7)	ZNF318 (3.6)
ENSG00000134371	CDC73 PPI subnetwork	0.02	>=0.20	TROVE2 (4.2)	UBAP2L (3.4)	ERF (3.3)	RPRD2 (3.2)	WDR6 (3.1)	RBM15B (3.1)	CELF1 (3.0)	ARID2 (2.9)	FOXP4 (2.9)	TCF20 (2.9)
ENSG00000136997	MYC PPI subnetwork	0.02	>=0.20	SETDB1 (4.4)	ASB3 (3.9)	CUL1 (3.8)	EHMT1 (3.6)	VPRBP (3.5)	ATXN2 (3.5)	ARID2 (3.5)	EFTUD2 (3.5)	BIRC6 (3.4)	KDM5A (3.3)
ENSG00000128709	HOXD9 PPI subnetwork	0.02	>=0.20	PRKAR2A (3.6)	RARB (3.1)	ENSG00000255496 (2.9)	ENSG00000255248 (2.8)	LINC00461 (2.6)	HTR6 (2.4)	ILKAP (2.4)	ENSG00000241732 (2.4)	AHSA2 (2.4)	ESPNL (2.4)
GO:0002052	positive regulation of neuroblast proliferation	0.02	>=0.20	LINC00461 (5.3)	PDE1C (4.4)	ENSG00000247809 (4.1)	ENSG00000230454 (4.0)	RFX4 (3.5)	ZNF462 (3.4)	ENSG00000224911 (3.3)	SIX6 (3.2)	CA14 (3.1)	DPY19L2P2 (3.1)
MP:0009247	meteorism	0.02	>=0.20	ENSG00000255248 (4.3)	MEIS1 (4.0)	TRPS1 (3.8)	BDNF-AS1 (3.8)	FOXP2 (3.8)	SOX6 (3.7)	NKX2-2 (3.7)	MPPED2 (3.6)	ENSG00000255496 (3.5)	TOX3 (3.3)
MP:0005404	abnormal axon morphology	0.02	>=0.20	ZNF536 (6.2)	INA (4.6)	GPR62 (4.3)	KIF21A (4.2)	GFAP (4.0)	CABP1 (3.9)	GNAO1 (3.7)	ENSG00000254377 (3.5)	ANK3 (3.4)	LRFN5 (3.2)
ENSG00000169282	KCNAB1 PPI subnetwork	0.02	>=0.20	CNTN4 (4.3)	SCN8A (4.3)	GPR52 (4.3)	AAK1 (4.1)	LINGO3 (4.0)	LRRTM4 (3.9)	RGS7BP (3.8)	DIRAS1 (3.3)	DLG2 (3.2)	GPR6 (3.1)
ENSG00000065717	TLE2 PPI subnetwork	0.02	>=0.20	RC3H1 (3.8)	TRPS1 (3.4)	C3orf62 (3.2)	ARIH2 (3.1)	SMARCC1 (3.0)	TROVE2 (2.7)	GLUL (2.7)	C3orf71 (2.7)	USP19 (2.7)	CDC73 (2.6)
ENSG00000164442	CITED2 PPI subnetwork	0.02	>=0.20	PRLR (4.1)	TFAP2B (3.9)	OTX2 (3.6)	SIX6 (3.5)	BIRC6 (3.2)	SAMD5 (3.0)	FAM83B (3.0)	DENND1A (3.0)	EFNA5 (2.9)	FAM193A (2.7)
ENSG00000162521	RBBP4 PPI subnetwork	0.02	>=0.20	ARID2 (3.8)	SMARCC1 (3.7)	SRSF9 (3.3)	RBM15B (3.3)	CIC (3.1)	NFATC3 (3.1)	R3HDM1 (3.1)	CTCF (3.1)	NISCH (3.0)	USP7 (3.0)
ENSG00000105568	PPP2R1A PPI subnetwork	0.02	>=0.20	BAP1 (3.4)	USP31 (3.3)	CAMTA1 (3.3)	VAMP3 (3.3)	RBM15B (3.2)	RHOA (3.2)	ENSA (2.8)	DBN1 (2.8)	YWHAZ (2.7)	R3HDM1 (2.7)
ENSG00000177602	GSG2 PPI subnetwork	0.02	>=0.20	PMPCB (4.6)	BIRC6 (4.3)	APEH (4.1)	LRPPRC (4.0)	TARS2 (3.9)	PMPCA (3.7)	NDUFS1 (3.6)	UQCRC1 (3.6)	CUL1 (3.4)	USP19 (3.3)
ENSG00000165409	TSHR PPI subnetwork	0.02	>=0.20	FSHB (5.5)	MANF (5.5)	SIX6 (4.1)	MYO16 (2.9)	SEC11C (2.9)	RASD1 (2.9)	MTMR4 (2.9)	ESR2 (2.9)	TOX (2.7)	ZNF526 (2.6)
ENSG00000138107	ACTR1A PPI subnetwork	0.02	>=0.20	PPP2R4 (3.3)	DBN1 (2.9)	ENSG00000225420 (2.8)	CENPT (2.8)	ENSG00000230773 (2.8)	PPM1A (2.7)	CRIPT (2.7)	C11orf58 (2.5)	EXOC4 (2.5)	ENSG00000213600 (2.4)
KEGG_CALCIUM_SIGNALING_PATHWAY	KEGG_CALCIUM_SIGNALING_PATHWAY	0.02	>=0.20	KCNJ4 (4.2)	RPRML (4.0)	CAMKV (3.9)	CHRM4 (3.8)	ADCY5 (3.8)	SLC12A5 (3.7)	SCN8A (3.5)	GPR6 (3.5)	SH2D5 (3.5)	BEGAIN (3.3)
ENSG00000070367	EXOC5 PPI subnetwork	0.02	>=0.20	HSPD1 (4.0)	ACO2 (3.6)	NDUFS1 (3.4)	PMPCB (3.4)	CLTC (3.3)	UQCRC1 (3.2)	MAEA (3.1)	AHSA2 (3.1)	HSPE1 (3.0)	CUL1 (3.0)
MP:0000947	convulsive seizures	0.02	>=0.20	SCN8A (5.3)	SLC12A5 (5.0)	CABP1 (4.6)	CELF4 (4.5)	NRXN1 (4.4)	GNAO1 (4.4)	INA (4.1)	ZNF365 (4.0)	SV2A (4.0)	DLG2 (3.9)
ENSG00000153922	CHD1 PPI subnetwork	0.02	>=0.20	SIRT1 (4.7)	RBBP6 (4.7)	CTCF (4.7)	THAP11 (3.7)	RBM4B (3.7)	SETD2 (3.5)	ZNF318 (3.5)	RPRD2 (3.4)	HNRNPD (3.2)	EDC4 (3.2)
MP:0003324	increased liver adenoma incidence	0.02	>=0.20	UPK3A (4.2)	C14orf45 (3.8)	FAM161B (3.6)	ARMC10 (3.0)	ENSG00000218896 (3.0)	PPP2R2D (2.9)	CUL1 (2.8)	ENSG00000258586 (2.8)	CRIPT (2.7)	ENSG00000230257 (2.6)
MP:0001422	abnormal drinking behavior	0.02	>=0.20	ENSG00000228201 (5.1)	ENSG00000250116 (4.5)	NRG1 (3.7)	RASD1 (3.4)	IQCF2 (3.1)	PPP1R36 (3.1)	GIPC2 (3.0)	SLC18A2 (2.9)	ALDH2 (2.9)	MSLN (2.8)
MP:0006069	abnormal retinal neuronal layer morphology	0.02	>=0.20	GNAT1 (6.8)	ENSG00000254377 (5.5)	GNAT2 (5.3)	CELA2B (3.9)	OTX2 (3.2)	EPHA5 (3.2)	ENSG00000241732 (3.0)	TROVE2 (3.0)	CA14 (2.9)	ENSG00000231792 (2.6)
ENSG00000125755	SYMPK PPI subnetwork	0.02	>=0.20	GPR6 (6.4)	PTPN23 (4.9)	AMBRA1 (3.9)	TM9SF4 (3.3)	MLL2 (3.2)	FOXP1-IT1 (3.2)	DRD2 (3.0)	TBC1D5 (2.8)	ATG13 (2.7)	CELF1 (2.6)
ENSG00000114450	GNB4 PPI subnetwork	0.02	>=0.20	CACYBP (3.6)	CELF4 (3.6)	GNAT2 (3.6)	GPR62 (3.4)	ARPC5 (3.3)	ANKRD45 (3.2)	CERS2 (3.1)	FSHB (3.0)	GNAT1 (2.9)	YWHAB (2.9)
ENSG00000161835	GRASP PPI subnetwork	0.02	>=0.20	NOVA2 (4.5)	CSPG5 (4.0)	CAMKV (4.0)	RPRML (3.9)	NRXN1 (3.8)	SEPT3 (3.7)	CNTN5 (3.6)	MYO16 (3.4)	GRIK5 (3.4)	KCNJ4 (3.4)
ENSG00000120860	CCDC53 PPI subnetwork	0.02	>=0.20	HSPA2 (3.0)	ENSA (2.7)	TCF4 (2.7)	NEIL2 (2.6)	TMEM145 (2.6)	ANP32E (2.5)	TARS2 (2.4)	FAM118A (2.4)	RAB3GAP1 (2.3)	DTNA (2.2)
GO:0000987	core promoter proximal region sequence-specific DNA binding	0.02	>=0.20	TFAP2B (5.1)	BCL11A (4.4)	GRM7 (3.1)	GRM2 (3.0)	KIAA1267 (2.9)	SOX6 (2.9)	CDH19 (2.9)	DPY19L2P2 (2.9)	TMEM64 (2.9)	EPHA5 (2.8)
GO:0006397	mRNA processing	0.02	>=0.20	FUBP1 (4.8)	RBM6 (4.4)	PRPF3 (4.2)	FNBP4 (4.2)	RBM4 (3.9)	RBM5 (3.7)	SLC7A6OS (3.7)	RBM14 (3.5)	ILKAP (3.4)	SF3B1 (3.4)
ENSG00000089199	CHGB PPI subnetwork	0.02	>=0.20	CAMP (4.1)	TMIE (3.8)	PCSK2 (3.5)	PPP2R2D (3.4)	POP5 (3.3)	NISCH (3.3)	GFOD2 (3.2)	DYNLL1 (3.2)	WDR24 (3.0)	CABP1 (2.9)
ENSG00000183283	DAZAP2 PPI subnetwork	0.02	>=0.20	RNF10 (3.8)	ENSG00000257218 (3.5)	BRAP (3.4)	VAMP3 (3.1)	PCGF5 (3.1)	METTL22 (3.1)	GKAP1 (2.9)	CLTC-IT1 (2.8)	RNF43 (2.6)	TRAF3IP1 (2.6)
MP:0002067	abnormal sensory capabilities/reflexes/nociception	0.02	>=0.20	KIRREL3 (4.2)	RELN (4.0)	TRIB2 (3.8)	TCF4 (3.7)	ENSG00000241732 (3.6)	ZNF536 (3.5)	AJAP1 (3.5)	LSAMP (3.4)	OTX2 (3.4)	SOX5 (3.4)
ENSG00000087302	C14orf166 PPI subnetwork	0.02	>=0.20	SLC12A5 (4.2)	SEPT3 (4.1)	CAMKV (3.9)	BSN (3.8)	SPTBN2 (3.7)	PCSK2 (3.7)	INA (3.6)	ATP1A3 (3.5)	CABP1 (3.5)	DOCK3 (3.5)
REACTOME_AMINE_LIGAND:BINDING_RECEPTORS	REACTOME_AMINE_LIGAND:BINDING_RECEPTORS	0.02	>=0.20	GPR6 (7.5)	KCNJ4 (6.4)	ADCY5 (5.0)	CHRM4 (4.9)	RPRML (4.8)	AKAP5 (4.7)	CAMKV (4.6)	CDH8 (4.4)	GPR52 (4.3)	DRD2 (4.1)
ENSG00000188386	PPP3R2 PPI subnetwork	0.02	>=0.20	PPM1M (3.5)	CAMKMT (3.2)	ESPNL (2.8)	TBC1D5 (2.6)	NBEAL2 (2.6)	LINGO3 (2.5)	MSI2 (2.5)	KIF16B (2.4)	DNAH1 (2.4)	SCN8A (2.4)
ENSG00000084463	WBP11 PPI subnetwork	0.02	>=0.20	GPR6 (5.1)	ZFP91 (3.7)	RBM14 (3.7)	TIA1 (3.6)	WDR82 (3.5)	CELF1 (3.3)	FAM193A (3.2)	KIAA1267 (3.1)	SF3B4 (3.1)	ADCY5 (2.9)
GO:0019941	modification-dependent protein catabolic process	0.02	>=0.20	RNF10 (4.5)	FBXO3 (4.1)	PSME4 (4.1)	RANBP10 (3.8)	ATG13 (3.8)	UBXN4 (3.7)	C18orf8 (3.5)	MARCH5 (3.5)	AMFR (3.3)	BRAP (3.3)
GO:0000165	MAPK cascade	0.02	>=0.20	NEK6 (3.2)	UBXN2A (3.1)	PITPNC1 (3.0)	CELA2B (2.8)	WDR72 (2.5)	CLIC1P1 (2.5)	ENSG00000236827 (2.5)	KIRREL3 (2.4)	ENSG00000213693 (2.2)	CPNE8 (2.2)
ENSG00000065613	SLK PPI subnetwork	0.02	>=0.20	PPM1B (4.2)	DGKZ (3.3)	USP33 (3.0)	C1QTNF4 (2.9)	GRIK5 (2.8)	ENSG00000225493 (2.7)	GLYCTK-AS1 (2.7)	MST1R (2.6)	CABP1 (2.5)	TRANK1 (2.5)
ENSG00000130024	PHF10 PPI subnetwork	0.02	>=0.20	RAD54L2 (4.2)	SEMA3B (4.1)	SMARCC1 (4.0)	GSK3A (3.9)	SF3B4 (3.8)	EP300 (3.4)	RPRD2 (3.4)	MANF (3.3)	UBAP2L (3.3)	QRICH1 (3.2)
ENSG00000185130	HIST1H2BL PPI subnetwork	0.02	>=0.20	HIST2H2BE (10.0)	SMARCC1 (3.1)	CTCF (3.0)	CENPT (2.8)	ARID2 (2.7)	SETDB1 (2.6)	ARMC10 (2.6)	XPO1 (2.6)	RBM6 (2.6)	VPRBP (2.5)
ENSG00000178127	NDUFV2 PPI subnetwork	0.02	>=0.20	NDUFA6 (6.7)	NDUFS3 (6.1)	C22orf32 (5.8)	ACO2 (5.6)	SHFM1 (5.3)	MRPS21 (5.3)	UQCRC1 (5.2)	MRPS14 (4.7)	NDUFS1 (4.7)	MRPL11 (4.6)
GO:0002209	behavioral defense response	0.02	>=0.20	SLC9A11 (5.3)	LMO3 (4.9)	C1QTNF4 (4.1)	GPR26 (4.1)	ANKRD45 (4.0)	SYT16 (3.9)	CAMKV (3.9)	GRIA1 (3.8)	RPRML (3.7)	KIRREL3 (3.6)
ENSG00000173894	CBX2 PPI subnetwork	0.02	>=0.20	ELF2 (4.6)	ERF (3.7)	ARID2 (3.6)	TIA1 (3.5)	RBM15B (3.4)	MARCH5 (3.4)	FUBP1 (3.3)	TOB2 (3.2)	ZBTB1 (3.2)	SIRT1 (3.1)
REACTOME_G_ALPHA_Q_SIGNALLING_EVENTS	REACTOME_G_ALPHA_Q_SIGNALLING_EVENTS	0.02	>=0.20	VIP (4.0)	GPR6 (3.7)	ENSG00000241732 (3.4)	CAMKV (3.3)	DRD3 (3.3)	P2RY14 (3.3)	FOXP2 (3.3)	SGIP1 (3.2)	CDH8 (3.2)	MCHR1 (3.0)
ENSG00000142599	RERE PPI subnetwork	0.02	>=0.20	CIC (4.1)	R3HDM2 (3.2)	EPHA5 (3.1)	PPP2R4 (3.1)	TRANK1 (3.1)	LPHN2 (2.9)	MAPK1IP1L (2.9)	ZNF462 (2.7)	PTPN23 (2.6)	GPC6 (2.6)
GO:0018107	peptidyl-threonine phosphorylation	0.02	>=0.20	PRKAR2A (3.7)	UBXN2A (3.7)	C18orf62 (3.6)	MLL2 (3.4)	MTMR9 (3.3)	MTNR1B (2.7)	AVL9 (2.7)	FBXW12 (2.7)	C9orf163 (2.6)	EPC2 (2.5)
GO:0004842	ubiquitin-protein ligase activity	0.02	>=0.20	RNF10 (5.0)	PPM1A (4.0)	RANBP10 (3.9)	BRAP (3.8)	FBXO3 (3.8)	PPM1B (3.7)	TRAFD1 (3.7)	MARCH5 (3.6)	ELF2 (3.6)	C18orf8 (3.1)
ENSG00000157193	LRP8 PPI subnetwork	0.02	>=0.20	GRIK5 (5.5)	GFAP (3.9)	AJAP1 (3.8)	CPLX2 (3.5)	F2 (3.3)	C1QL1 (3.3)	CALN1 (3.2)	LSAMP (3.1)	CSPG5 (2.8)	P4HTM (2.8)
MP:0009888	palatal shelves fail to meet at midline	0.02	>=0.20	PTPRD (4.8)	NBL1 (4.8)	TRPS1 (4.6)	ZNF462 (4.1)	SIX1 (3.9)	TSHZ3 (3.7)	TTC28 (3.6)	SHOX2 (3.4)	MAGI2 (3.4)	FOXP2 (3.4)
ENSG00000104825	NFKBIB PPI subnetwork	0.02	>=0.20	HSPD1 (5.0)	HSPE1 (4.6)	DEDD2 (4.2)	NEIL2 (4.1)	DNAJB4 (4.0)	CACYBP (3.5)	RBM14 (3.4)	AHSA2 (3.4)	PCBP1 (3.2)	DYNLL1 (3.1)
ENSG00000172216	CEBPB PPI subnetwork	0.02	>=0.20	PER3 (4.9)	TEF (3.8)	PER2 (3.7)	INHBE (3.4)	MKL1 (3.4)	ATXN2 (3.2)	FOXP1 (3.0)	PPP3CA (2.9)	MLL2 (2.9)	FBXL3 (2.8)
ENSG00000082014	SMARCD3 PPI subnetwork	0.02	>=0.20	HIST2H2BE (5.8)	QRICH1 (4.6)	SETD2 (3.9)	SMARCC1 (3.5)	HERC4 (3.5)	HSPD1 (2.9)	WDR6 (2.8)	SLC26A6 (2.8)	RBM15B (2.8)	USP4 (2.8)
ENSG00000112851	ERBB2IP PPI subnetwork	0.02	>=0.20	PLXNB1 (4.4)	LRP4 (3.5)	PLEKHA7 (3.3)	DENND2C (3.1)	ZC3H7B (3.1)	UBE2E2 (3.1)	ADAM10 (3.1)	FAM83B (3.0)	IER3IP1 (3.0)	SHB (3.0)
GO:0005416	cation:amino acid symporter activity	0.02	>=0.20	GFAP (5.3)	SLC6A13 (5.2)	CSPG5 (4.6)	CADM2 (4.0)	SLC38A3 (3.9)	SLC12A5 (3.8)	TRPM3 (3.5)	UTS2 (3.4)	MYO16 (3.4)	GRM7 (3.4)
ENSG00000104863	LIN7B PPI subnetwork	0.02	>=0.20	BSN (4.6)	SPTBN2 (4.5)	SLC12A5 (4.5)	CABP1 (4.4)	KCNJ4 (4.2)	CAMKV (4.1)	SEPT3 (4.0)	RPRML (4.0)	PCSK2 (3.9)	ATP1A3 (3.9)
MP:0003996	clonic seizures	0.02	>=0.20	RPH3A (6.0)	CABP1 (5.7)	SLC12A5 (5.0)	SCN8A (4.5)	RGS7BP (4.1)	BSN (3.8)	NRXN3 (3.7)	PCSK2 (3.6)	SPTSSB (3.5)	NRXN1 (3.4)
ENSG00000149554	CHEK1 PPI subnetwork	0.02	>=0.20	WDHD1 (4.0)	CHEK2 (3.6)	CBX5 (3.6)	MCM5 (3.6)	CENPM (3.3)	EXOC4 (3.1)	ZRANB3 (3.0)	KIF18A (3.0)	ERI1 (3.0)	RAD51C (3.0)
MP:0005668	decreased circulating leptin level	0.02	>=0.20	ABCD2 (4.7)	ACADS (4.7)	NR1H3 (4.2)	SEMA3G (4.0)	CELA2B (3.8)	SORT1 (3.4)	PEMT (3.3)	RASD1 (3.0)	RALGAPA2 (3.0)	HP (3.0)
REACTOME_PROSTACYCLIN_SIGNALLING_THROUGH_PROSTACYCLIN_RECEPTOR	REACTOME_PROSTACYCLIN_SIGNALLING_THROUGH_PROSTACYCLIN_RECEPTOR	0.02	>=0.20	GNAT2 (5.4)	GNAT1 (5.3)	DRD2 (4.3)	ENSG00000248550 (3.8)	ENSG00000254377 (3.8)	ATP1A3 (3.3)	C3orf54 (3.2)	CA10 (2.9)	SIX6 (2.8)	CAMTA1 (2.8)
GO:0046058	cAMP metabolic process	0.02	>=0.20	GPR52 (5.3)	TACR1 (3.8)	ENSG00000251335 (3.6)	GHSR (3.6)	MYO16 (3.5)	C12orf47 (3.5)	CHRM4 (3.5)	RPRML (3.4)	HCRTR2 (3.4)	KIF17 (3.3)
ENSG00000111676	ATN1 PPI subnetwork	0.02	>=0.20	LAMB2 (4.8)	CIC (4.4)	PTPN23 (4.3)	DBN1 (3.8)	RERE (3.5)	SEMA3F (3.5)	R3HDM2 (3.3)	PLXNB1 (3.2)	FOXP4 (3.1)	NBL1 (3.1)
ENSG00000188130	MAPK12 PPI subnetwork	0.02	>=0.20	PER1 (4.1)	ERRFI1 (3.9)	PRR7 (3.9)	COQ10B (3.9)	PER2 (3.5)	STH (3.3)	NAT6 (3.2)	MIR21 (3.1)	C3orf18 (3.1)	PGPEP1 (3.0)
ENSG00000197961	ZNF121 PPI subnetwork	0.02	>=0.20	PMPCB (4.6)	BIRC6 (4.2)	APEH (4.1)	LRPPRC (4.0)	TARS2 (3.9)	PMPCA (3.8)	NDUFS1 (3.6)	UQCRC1 (3.6)	CUL1 (3.4)	ACO2 (3.3)
ENSG00000121274	PAPD5 PPI subnetwork	0.02	>=0.20	DHODH (4.0)	MTHFD1 (4.0)	PRMT7 (3.8)	RBM19 (3.8)	TARS2 (3.3)	WDHD1 (3.2)	NUP160 (3.1)	DNAJC2 (3.0)	PMPCA (3.0)	PDCD11 (2.9)
ENSG00000124193	SRSF6 PPI subnetwork	0.02	>=0.20	HNRNPD (5.5)	FUBP1 (5.3)	SF3B1 (4.9)	RBM14 (4.8)	FNBP4 (4.8)	HNRNPK (4.6)	HNRNPA1 (4.4)	TIA1 (4.2)	PRPF3 (4.1)	ILF3 (4.0)
GO:0042596	fear response	0.02	>=0.20	EPHA5 (4.8)	ENSG00000255496 (4.5)	SLC9A11 (4.4)	KIRREL3 (4.3)	LMO3 (4.1)	GRIA1 (4.1)	NPY (3.9)	RPRML (3.8)	BDNF-AS1 (3.7)	GPR26 (3.7)
MP:0002913	abnormal PNS synaptic transmission	0.02	>=0.20	INA (4.8)	LGSN (4.8)	KCNB2 (3.8)	C18orf42 (3.7)	RGS7BP (3.6)	SCN8A (3.6)	CALN1 (3.5)	INHBE (3.2)	CPLX2 (3.2)	RPH3A (3.2)
GO:0040014	regulation of multicellular organism growth	0.02	>=0.20	FSHB (6.5)	ENSG00000250377 (3.9)	RAB9BP1 (3.3)	TMIE (3.3)	SIX6 (3.3)	GHSR (3.2)	ENSG00000236827 (3.2)	ENSG00000183470 (3.0)	NEIL2 (2.9)	TACR1 (2.8)
GO:0050806	positive regulation of synaptic transmission	0.02	>=0.20	GPR26 (4.8)	ENSG00000224849 (4.5)	GPR75 (4.4)	GRM7 (4.0)	LRRTM4 (4.0)	GRIA1 (3.9)	CNTNAP5 (3.7)	CADM2 (3.6)	GPC5 (3.5)	FAM5C (3.3)
GO:0010506	regulation of autophagy	0.02	>=0.20	ATG13 (3.4)	ENSG00000237435 (3.1)	SGIP1 (3.0)	CPNE8 (3.0)	AMFR (2.9)	ENSG00000233137 (2.8)	C12orf51 (2.8)	FBXL4 (2.8)	APOBEC4 (2.7)	RNF10 (2.7)
GO:0043632	modification-dependent macromolecule catabolic process	0.02	>=0.20	RNF10 (4.4)	PSME4 (4.1)	FBXO3 (4.0)	RANBP10 (3.8)	ATG13 (3.7)	UBXN4 (3.7)	C18orf8 (3.5)	MARCH5 (3.5)	BRAP (3.4)	AMFR (3.3)
GO:0004890	GABA-A receptor activity	0.02	>=0.20	CBLN1 (6.3)	SLC12A5 (5.6)	CDH8 (5.1)	NRXN1 (5.0)	LRFN5 (4.9)	GPC5 (4.7)	CNTN4 (4.7)	RIMS1 (4.5)	GRIA1 (4.5)	C18orf42 (4.3)
ENSG00000135018	UBQLN1 PPI subnetwork	0.02	>=0.20	PSMC3 (5.0)	PSMB7 (4.5)	PSMC2 (4.4)	UBXN4 (3.9)	PSME4 (3.6)	DPP3 (3.5)	ARFGAP2 (3.3)	TRAFD1 (3.1)	MOB4 (3.0)	SLC45A1 (2.9)
ENSG00000149557	FEZ1 PPI subnetwork	0.02	>=0.20	CHADL (3.1)	ENSG00000227946 (3.0)	RAB3GAP1 (3.0)	FAM193A (3.0)	KIF21A (3.0)	ATAD2B (2.9)	CCDC90B (2.8)	PRLR (2.7)	FBXL13 (2.5)	ZBTB37 (2.4)
MP:0002574	increased vertical activity	0.02	>=0.20	KLHL1 (4.9)	C1QL1 (4.8)	CDH8 (4.4)	VIP (3.7)	SLC45A1 (3.4)	DRD2 (3.4)	KCNB2 (3.3)	KRT18P38 (3.2)	TMIE (3.2)	GPR61 (3.1)
MP:0011094	complete embryonic lethality before implantation	0.02	>=0.20	AURKB (3.9)	MCM5 (3.8)	CCDC61 (3.8)	FBXO5 (3.7)	CENPL (3.7)	MCM6 (3.7)	KIF18A (3.7)	EZH2 (3.6)	TRAIP (3.4)	RANGAP1 (3.4)
ENSG00000113194	FAF2 PPI subnetwork	0.02	>=0.20	PLEKHM2 (3.6)	PPM1A (3.5)	BIRC6 (3.4)	USP4 (3.0)	DDI2 (3.0)	EIF4G3 (2.9)	DNAJC16 (2.8)	USP34 (2.8)	ARFGAP2 (2.7)	TMEM170B (2.7)
ENSG00000070501	POLB PPI subnetwork	0.02	>=0.20	DALRD3 (3.6)	DUS3L (3.5)	IMPDH2 (3.4)	ZNF574 (3.3)	INPP5E (3.1)	CDK5RAP3 (3.1)	DHX30 (2.9)	NME6 (2.9)	SOCS4 (2.7)	ZNF526 (2.6)
GO:0009190	cyclic nucleotide biosynthetic process	0.02	>=0.20	TACR1 (4.3)	GPR52 (4.0)	C12orf47 (4.0)	CHRM4 (3.9)	C9orf163 (3.7)	GPR6 (3.4)	GHSR (3.4)	RPRML (3.3)	HCRTR2 (3.3)	DRD3 (3.2)
ENSG00000129152	MYOD1 PPI subnetwork	0.02	>=0.20	IER5L (4.3)	UNC5B (3.7)	TRIB2 (3.3)	HDAC4 (3.0)	GADD45G (3.0)	ERF (3.0)	C11orf96 (2.8)	ASB7 (2.8)	LRP4 (2.7)	SOX6 (2.7)
ENSG00000132142	ACACA PPI subnetwork	0.02	>=0.20	ENSG00000257718 (3.8)	ASB1 (3.7)	ALKBH3 (3.5)	PTPN11 (3.3)	PPM1L (3.1)	GADD45G (3.0)	DTNA (3.0)	KIF3B (2.9)	BRAP (2.9)	ENSG00000257194 (2.8)
GO:0051593	response to folic acid	0.02	>=0.20	C9orf37 (3.7)	CRIP3 (3.4)	MED12L (2.9)	PCBP1-AS1 (2.9)	ENSG00000255020 (2.8)	ENSG00000203394 (2.8)	UBE2E2 (2.7)	ENSG00000233153 (2.7)	ESR2 (2.7)	TROVE2 (2.6)
MP:0006142	abnormal sinoatrial node conduction	0.02	>=0.20	SLC8A1 (6.2)	MYBPC3 (4.7)	DIRAS1 (3.8)	ATP1A3 (3.4)	CSDC2 (3.3)	INADL (3.1)	P4HTM (3.1)	TINAG (3.0)	GRM2 (2.9)	SLC45A1 (2.8)
ENSG00000130396	MLLT4 PPI subnetwork	0.02	>=0.20	ARPC5 (3.9)	PTK2B (3.3)	EPHA5 (3.1)	ENSG00000182319 (3.0)	GNAI3 (2.9)	KHDRBS3 (2.9)	CTNND1 (2.9)	CPNE8 (2.8)	ANK3 (2.7)	C20orf112 (2.7)
ENSG00000111790	FGFR1OP2 PPI subnetwork	0.02	>=0.20	COQ10B (3.7)	ILKAP (3.5)	PPM1B (3.1)	RNF43 (3.1)	ENSG00000227946 (2.8)	HES6 (2.7)	SEPT4 (2.7)	FBXL3 (2.5)	LSAMP-AS1 (2.5)	CAPZA1 (2.4)
GO:0006164	purine nucleotide biosynthetic process	0.02	>=0.20	GPR52 (3.8)	TACR1 (3.3)	C12orf47 (3.2)	GHSR (3.1)	ENSG00000255272 (3.1)	CDH8 (3.0)	GPR6 (3.0)	RPRML (3.0)	ESR2 (2.9)	KIF17 (2.9)
ENSG00000127955	GNAI1 PPI subnetwork	0.02	>=0.20	GPR6 (3.7)	RPRML (3.7)	TMIE (3.3)	LMO3 (3.3)	PITPNC1 (3.0)	SMPD3 (2.9)	SLC18A2 (2.8)	RNASEL (2.7)	CALN1 (2.6)	GRK6 (2.6)
GO:0019438	aromatic compound biosynthetic process	0.02	>=0.20	CHAC2 (3.5)	NEIL2 (3.3)	ADAT2 (3.3)	SCRN3 (3.3)	ENSG00000227809 (3.1)	PNPO (3.1)	C18orf42 (2.9)	PELI3 (2.9)	DNAJC12 (2.7)	GLYCTK (2.7)
GO:0030814	regulation of cAMP metabolic process	0.02	>=0.20	GPR52 (4.6)	TACR1 (4.1)	C12orf47 (3.8)	C9orf163 (3.6)	HCRTR2 (3.6)	MYO16 (3.5)	GHSR (3.5)	KIF17 (3.3)	ENSG00000251335 (3.3)	CHRM4 (3.3)
GO:0005216	ion channel activity	0.02	>=0.20	SCN8A (5.0)	NRXN1 (4.6)	CNTN4 (4.5)	GRM7 (4.5)	CADM2 (4.5)	RPH3A (4.5)	MCHR1 (4.1)	BSN (4.1)	ACCN1 (4.0)	DIRAS1 (4.0)
GO:0030817	regulation of cAMP biosynthetic process	0.02	>=0.20	GPR52 (4.6)	TACR1 (4.1)	C12orf47 (3.7)	HCRTR2 (3.6)	GHSR (3.6)	C9orf163 (3.6)	MYO16 (3.6)	ENSG00000251335 (3.5)	KIF17 (3.4)	CHRM4 (3.3)
ENSG00000090061	CCNK PPI subnetwork	0.02	>=0.20	SLC8A1 (3.4)	ASB3 (3.2)	MON1A (2.6)	GPR62 (2.5)	ASB7 (2.5)	INO80D (2.5)	ELF2 (2.4)	TTLL6 (2.4)	EXD3 (2.4)	ENSG00000230773 (2.3)
ENSG00000165458	INPPL1 PPI subnetwork	0.02	>=0.20	ENSG00000091436 (3.8)	ARIH2 (3.7)	QRICH1 (3.3)	FAM63B (3.1)	ABL2 (3.1)	UNC5B (3.1)	ENSG00000255272 (3.0)	STAB1 (2.8)	DNAJB4 (2.7)	ENSG00000249618 (2.7)
ENSG00000112237	CCNC PPI subnetwork	0.02	>=0.20	RAD54L2 (3.4)	DENND1A (3.4)	KIAA1267 (3.3)	KBTBD4 (3.3)	NUDT21 (3.3)	PEX3 (3.2)	FAM193A (3.2)	EP300 (3.2)	CUX1 (3.1)	EHMT1 (3.0)
GO:0048665	neuron fate specification	0.02	>=0.20	NKX2-2 (4.7)	ST18 (4.7)	TOX3 (4.0)	CXXC4 (3.6)	C9orf163 (3.4)	DNAJC12 (3.3)	ROBO2 (3.3)	SHOX2 (3.2)	C17orf47 (3.1)	C1QL1 (3.1)
GO:0015850	organic alcohol transport	0.02	>=0.20	KLHL1 (4.7)	ENSG00000227398 (4.1)	CNTNAP5 (3.6)	SLC45A1 (3.4)	TMIE (3.4)	ENSG00000226122 (3.4)	DRD2 (3.3)	ENSG00000234653 (3.2)	KRT18P38 (3.2)	HCRTR2 (3.2)
ENSG00000125944	HNRNPR PPI subnetwork	0.02	>=0.20	FUBP1 (5.1)	HNRNPD (5.1)	SF3B1 (4.7)	CTCF (4.4)	HIST2H2BE (4.3)	RBM14 (4.1)	FNBP4 (4.0)	HNRNPA1 (4.0)	RBM6 (3.8)	PRPF3 (3.8)
GO:0015980	energy derivation by oxidation of organic compounds	0.02	>=0.20	NDUFA6 (5.1)	COX6B1P3 (4.7)	C22orf32 (4.2)	MRPS21 (4.1)	ACAD10 (3.8)	NDUFS3 (3.8)	NDUFS1 (3.8)	ACO2 (3.7)	KATNAL2 (3.6)	UQCRC1 (3.5)
ENSG00000134287	ARF3 PPI subnetwork	0.02	>=0.20	GFAP (4.0)	TRPM3 (3.9)	SLC12A5 (3.7)	CELF4 (3.5)	ATP1A3 (3.3)	GPR62 (3.3)	ZNF536 (3.1)	CBLN1 (3.0)	SEPT3 (3.0)	RGS7 (2.9)
GO:0005231	excitatory extracellular ligand-gated ion channel activity	0.02	>=0.20	C1QL1 (4.9)	CADM2 (4.8)	LRRTM4 (4.3)	RAPSN (4.3)	EPHA5 (4.2)	MCHR1 (4.1)	MYO16 (4.1)	CA10 (3.9)	GRM7 (3.9)	FAM196A (3.8)
GO:0006511	ubiquitin-dependent protein catabolic process	0.02	>=0.20	RNF10 (4.4)	FBXO3 (4.2)	PSME4 (4.1)	RANBP10 (3.7)	UBXN4 (3.7)	ATG13 (3.7)	C18orf8 (3.5)	MARCH5 (3.4)	BRAP (3.4)	PPM1A (3.4)
ENSG00000005339	CREBBP PPI subnetwork	0.02	>=0.20	TOB2 (4.2)	MOV10 (4.2)	CIC (3.9)	ERF (3.6)	ARNT (3.5)	FAM193A (3.5)	PCBP1 (3.5)	ZNF574 (3.2)	ATXN2 (3.2)	EP300 (3.1)
ENSG00000123143	PKN1 PPI subnetwork	0.02	>=0.20	C3orf18 (3.7)	MDGA1 (3.2)	STH (3.0)	ENSG00000225420 (2.9)	HNF4G (2.9)	LCORL (2.8)	USP33 (2.8)	NAT6 (2.8)	SHOX2 (2.7)	RHOT2 (2.6)
REACTOME_ROLE_OF_DCC_IN_REGULATING_APOPTOSIS	REACTOME_ROLE_OF_DCC_IN_REGULATING_APOPTOSIS	0.02	>=0.20	SMPD3 (4.1)	DLG2 (4.0)	CREB3L1 (3.8)	SGSM3 (3.8)	MYO16 (3.0)	TMEM108 (3.0)	MST1R (2.7)	GRIK5 (2.7)	BEGAIN (2.6)	ROBO2 (2.6)
ENSG00000090487	SPG21 PPI subnetwork	0.02	>=0.20	PLA2G15 (3.6)	ZNF526 (3.6)	RASSF1 (3.3)	TRIM35 (3.2)	METTL22 (3.2)	STUB1 (3.0)	ZNF574 (2.9)	SIRT1 (2.8)	USP7 (2.8)	ASB3 (2.6)
ENSG00000131721	RHOXF2 PPI subnetwork	0.02	>=0.20	PTPN23 (3.8)	CIC (3.6)	INADL (2.8)	ENSG00000250846 (2.8)	HSF5 (2.8)	GSK3A (2.7)	VAMP2 (2.7)	PABPC1L (2.7)	PRR15L (2.6)	R3HDM2 (2.5)
ENSG00000088179	PTPN4 PPI subnetwork	0.02	>=0.20	LSAMP (4.2)	C18orf42 (3.6)	WDR25 (3.5)	NMUR2 (3.0)	ARNTL (3.0)	RABGAP1L (2.9)	CTCF (2.6)	ANK2 (2.6)	PDE4D (2.6)	CPNE8 (2.6)
ENSG00000171549	ENSG00000171549 PPI subnetwork	0.02	>=0.20	GFAP (4.5)	TRPM3 (4.1)	SLC12A5 (4.1)	GPR62 (3.6)	DTNA (3.6)	ZNF536 (3.5)	CELF4 (3.4)	C1orf51 (3.4)	ENSG00000203739 (3.3)	ALDH2 (3.2)
ENSG00000182520	ENSG00000182520 PPI subnetwork	0.02	>=0.20	GFAP (4.5)	TRPM3 (4.1)	SLC12A5 (4.1)	GPR62 (3.6)	DTNA (3.6)	ZNF536 (3.5)	CELF4 (3.4)	C1orf51 (3.4)	ENSG00000203739 (3.3)	ALDH2 (3.2)
GO:0072522	purine-containing compound biosynthetic process	0.02	>=0.20	GPR52 (3.7)	C12orf47 (3.5)	RPRML (3.1)	TACR1 (3.1)	CDH8 (3.1)	C9orf163 (3.0)	KIF17 (3.0)	GPR6 (2.9)	ESR2 (2.9)	CHRM4 (2.9)
ENSG00000114127	XRN1 PPI subnetwork	0.02	>=0.20	IMPDH2 (3.6)	UBAP2L (3.5)	DNAJC2 (3.3)	RANGAP1 (3.3)	HNRNPD (3.2)	PDCD11 (3.1)	BIRC6 (3.1)	UCHL5 (3.0)	CTCF (3.0)	VPRBP (3.0)
MP:0002079	increased circulating insulin level	0.03	>=0.20	PEMT (4.5)	RASD1 (4.0)	SLC18A2 (3.8)	ACADS (3.6)	NOL4 (3.3)	OXTR (3.3)	ABCD2 (3.3)	VIP (3.2)	MYO16 (3.1)	PCYOX1 (2.8)
GO:0008227	G-protein coupled amine receptor activity	0.03	>=0.20	GPR6 (7.3)	KCNJ4 (6.2)	ADCY5 (5.1)	AKAP5 (5.1)	CHRM4 (4.8)	CDH8 (4.5)	RPRML (4.4)	DRD2 (4.3)	CAMKV (4.3)	GPR52 (4.1)
GO:0051924	regulation of calcium ion transport	0.03	>=0.20	MDGA1 (3.8)	ACTN3 (3.7)	ENSG00000213600 (3.6)	LINGO3 (3.6)	C3orf45 (3.5)	XKR6 (3.3)	C3orf71 (3.0)	GPR61 (2.9)	SGIP1 (2.8)	SYPL2 (2.8)
MP:0002192	hydrops fetalis	0.03	>=0.20	PCDH17 (4.8)	C8orf49 (4.6)	TCF4 (4.3)	ELTD1 (4.3)	GRB10 (3.7)	FOXP1-IT1 (3.4)	TSHZ3 (3.3)	CRIM1 (3.3)	CSDC2 (3.3)	IER5L (3.2)
MP:0000832	abnormal thalamus morphology	0.03	>=0.20	OTX2 (6.8)	ENSG00000254377 (4.2)	LINC00461 (4.1)	RFX4 (4.1)	SEPT3 (3.7)	LMO3 (3.5)	GRIA1 (3.5)	EPHA5 (3.3)	RALGAPA2 (3.2)	VAMP2 (3.1)
ENSG00000114346	ECT2 PPI subnetwork	0.03	>=0.20	CENPL (4.6)	AURKB (4.0)	KIF18A (3.5)	CENPM (3.3)	FBXO5 (2.9)	SKA2 (2.8)	MGMT (2.7)	ENSG00000236772 (2.6)	CSMD1 (2.6)	ENSG00000254235 (2.5)
REACTOME_GLUCAGON_SIGNALING_IN_METABOLIC_REGULATION	REACTOME_GLUCAGON_SIGNALING_IN_METABOLIC_REGULATION	0.03	>=0.20	DRD2 (3.5)	C3orf54 (3.5)	PCSK2 (3.0)	AJAP1 (2.8)	ORAI2 (2.8)	DUSP26 (2.7)	SEPT3 (2.6)	CELF4 (2.6)	GPR61 (2.5)	CELA2B (2.5)
GO:0007618	mating	0.03	>=0.20	ENSG00000236827 (5.0)	ENSG00000241732 (4.6)	ENSG00000245482 (4.1)	ENSG00000233723 (3.9)	DRD2 (3.7)	IQCF6 (3.3)	GPR6 (3.3)	KLHL29 (3.1)	ESR2 (3.1)	SLC18A2 (3.1)
MP:0000108	midline facial cleft	0.03	>=0.20	RARB (3.3)	TOX3 (3.3)	FAM193A (3.3)	NEXN-AS1 (3.2)	TTC28 (3.1)	CUX1 (3.0)	DNAH1 (3.0)	PCBP4 (3.0)	TRPS1 (2.7)	ENSG00000234028 (2.5)
GO:0008344	adult locomotory behavior	0.03	>=0.20	GPR62 (4.3)	ENSG00000186235 (3.9)	ENSG00000258636 (3.5)	HTR6 (3.5)	C1QTNF4 (3.3)	CALN1 (3.3)	CNTNAP5 (3.1)	DOCK3 (3.1)	CHADL (2.9)	CA10 (2.9)
GO:0016567	protein ubiquitination	0.03	>=0.20	FBXO3 (4.5)	BRAP (4.0)	PPM1A (3.8)	RNF10 (3.8)	ARFGAP2 (3.7)	KBTBD4 (3.4)	TRAFD1 (3.4)	ATG13 (3.2)	PPP2R2D (3.1)	C18orf8 (3.1)
MP:0002001	blindness	0.03	>=0.20	PLA2G15 (3.9)	CSPG5 (3.7)	NCEH1 (3.6)	LAMB2 (3.1)	KCNJ4 (3.0)	ACP2 (2.8)	CTSF (2.8)	GFAP (2.7)	GLUL (2.7)	ASB1 (2.7)
MP:0008515	thin retinal outer nuclear layer	0.03	>=0.20	GNAT1 (13.3)	GNAT2 (8.2)	OTX2 (6.6)	ENSG00000248550 (6.5)	ENSG00000254377 (5.7)	SIX6 (5.5)	PCBP4 (3.8)	PCDH15 (3.7)	TRPM3 (3.4)	CSPG5 (3.2)
ENSG00000105135	ILVBL PPI subnetwork	0.03	>=0.20	PMPCB (4.6)	BIRC6 (4.3)	APEH (4.0)	LRPPRC (3.9)	TARS2 (3.8)	PMPCA (3.7)	NDUFS1 (3.7)	UQCRC1 (3.6)	ACO2 (3.5)	CUL1 (3.4)
ENSG00000128833	MYO5C PPI subnetwork	0.03	>=0.20	PMPCB (4.5)	BIRC6 (4.2)	APEH (4.1)	LRPPRC (4.0)	TARS2 (3.9)	PMPCA (3.8)	UQCRC1 (3.6)	NDUFS1 (3.6)	CUL1 (3.3)	ACO2 (3.3)
MP:0009885	abnormal palatal shelf elevation	0.03	>=0.20	TSHZ3 (3.7)	VIP (3.3)	ENSG00000224911 (3.3)	LRRC17 (3.1)	SEMA3F (3.1)	SOX5 (3.0)	EPHA5 (3.0)	UNC5B (2.9)	ANKRD44 (2.9)	IER5L (2.8)
ENSG00000008196	TFAP2B PPI subnetwork	0.03	>=0.20	OXTR (3.8)	HIST2H2BE (3.4)	GLUL (3.2)	ENSG00000237401 (3.0)	NAT6 (3.0)	IP6K2 (2.9)	UBE2E2 (2.9)	MIR21 (2.8)	CCDC90B (2.7)	STH (2.6)
ENSG00000059769	DNAJC25 PPI subnetwork	0.03	>=0.20	GNAT2 (5.0)	GNAT1 (4.6)	ENSG00000254377 (4.1)	ENSG00000248550 (4.0)	ATP1A3 (3.3)	PCBP4 (3.3)	SIX6 (3.2)	PCDH15 (3.0)	ENSG00000258586 (3.0)	TCF4 (2.9)
GO:0019787	small conjugating protein ligase activity	0.03	>=0.20	RNF10 (4.8)	PPM1A (4.1)	BRAP (3.9)	FBXO3 (3.8)	RANBP10 (3.8)	MARCH5 (3.6)	TRAFD1 (3.5)	ELF2 (3.5)	PPM1B (3.4)	C18orf8 (3.2)
ENSG00000109332	UBE2D3 PPI subnetwork	0.03	>=0.20	PPM1A (4.0)	C11orf58 (3.6)	MOV10 (3.5)	AP2B1 (3.5)	FBXO3 (3.4)	USP34 (3.3)	MARCH5 (3.1)	C18orf8 (3.1)	OGFOD1 (3.1)	CLTC-IT1 (3.0)
ENSG00000162227	TAF6L PPI subnetwork	0.03	>=0.20	C2orf42 (4.3)	ABCC10 (3.8)	RPIA (3.4)	ATXN2 (3.4)	INPP5E (3.3)	THAP11 (3.3)	ZBTB25 (3.2)	SIRT1 (3.1)	ZCCHC2 (3.1)	EPC2 (3.1)
ENSG00000101343	CRNKL1 PPI subnetwork	0.03	>=0.20	CIR1 (4.8)	RBM6 (4.7)	PRPF3 (4.7)	SUPT4H1 (4.2)	DHX38 (3.9)	ZNF574 (3.7)	PIK3C3 (3.6)	EFTUD2 (3.5)	WDR82 (3.5)	PRKRIP1 (3.4)
ENSG00000070831	CDC42 PPI subnetwork	0.03	>=0.20	CTNND1 (4.2)	ARPC5 (3.6)	CAMKMT (3.6)	ARRDC1 (3.4)	SYNE2 (3.3)	GNAI2 (3.2)	GNAI3 (3.1)	DNM2 (3.1)	MKL1 (3.0)	EHMT1 (2.7)
KEGG_B_CELL_RECEPTOR_SIGNALING_PATHWAY	KEGG_B_CELL_RECEPTOR_SIGNALING_PATHWAY	0.03	>=0.20	BLK (7.5)	PAX5 (6.4)	TNFRSF13C (6.4)	POU2F2 (6.1)	CNR2 (5.5)	LPXN (4.7)	BCL11A (4.7)	SPI1 (4.7)	MEF2C (4.5)	RHOQ (4.1)
ENSG00000135972	MRPS9 PPI subnetwork	0.03	>=0.20	DHODH (3.6)	HSPE1 (3.5)	OGFOD1 (3.4)	PEX3 (3.4)	POP5 (3.3)	PHLPP2 (3.2)	PMPCA (3.1)	RBM19 (3.0)	RBM14 (3.0)	GLRX2 (3.0)
ENSG00000067836	ROGDI PPI subnetwork	0.03	>=0.20	SLC12A5 (4.2)	SPTBN2 (4.0)	PCSK2 (4.0)	INA (3.9)	BSN (3.7)	SEPT3 (3.7)	CSPG5 (3.6)	CABP1 (3.5)	DOCK3 (3.4)	ADCY5 (3.4)
GO:0006892	post-Golgi vesicle-mediated transport	0.03	>=0.20	ZDHHC24 (3.6)	RAB3GAP1 (3.5)	SEC16A (3.5)	ATE1 (3.3)	ENSG00000250116 (3.2)	MARVELD3 (3.2)	ENSG00000245975 (2.8)	RASEF (2.7)	FBXO3 (2.6)	FAM63B (2.6)
MP:0001501	abnormal sleep pattern	0.03	>=0.20	ZBTB16 (3.9)	DRD2 (3.3)	RASD1 (3.1)	VIP (3.1)	OXTR (3.1)	KLHL1 (3.0)	DDC (2.9)	GRM2 (2.8)	DLG2 (2.6)	ACCN1 (2.6)
GO:0070741	response to interleukin-6	0.03	>=0.20	ENSG00000240405 (3.7)	CACNA2D2 (3.6)	ENSG00000255272 (3.4)	MTNR1B (3.3)	ENSG00000245482 (3.2)	PDE1C (3.1)	LSAMP-AS1 (2.9)	C18orf62 (2.8)	C1orf21 (2.8)	ESYT3 (2.7)
ENSG00000107130	NCS1 PPI subnetwork	0.03	>=0.20	GIPC2 (4.1)	ENSG00000253974 (3.4)	LINC00473 (3.1)	MSRA (2.8)	ENSG00000227200 (2.8)	LINGO3 (2.7)	FAM185A (2.6)	CSDC2 (2.6)	VMP1 (2.6)	ALDH2 (2.5)
ENSG00000131910	NR0B2 PPI subnetwork	0.03	>=0.20	FSHR (4.5)	GLYCTK (3.5)	INHBC (3.3)	ZNF574 (3.1)	FBXW12 (3.1)	KRT18P38 (2.8)	ENSG00000247828 (2.8)	MLL2 (2.7)	SEMA3G (2.7)	PRLR (2.7)
ENSG00000111530	CAND1 PPI subnetwork	0.03	>=0.20	AMFR (4.1)	MOV10 (3.7)	ENSG00000233593 (3.3)	EXOC4 (3.1)	COPZ1 (2.9)	MOB4 (2.8)	QRICH1 (2.7)	FBXL3 (2.7)	NAA25 (2.6)	KCNU1 (2.6)
ENSG00000196374	HIST1H2BM PPI subnetwork	0.03	>=0.20	HIST2H2BE (9.9)	CTCF (2.9)	SMARCC1 (2.9)	RBM6 (2.9)	ARMC10 (2.8)	LRWD1 (2.8)	VPRBP (2.7)	SRSF9 (2.7)	ILF3 (2.7)	CENPT (2.6)
ENSG00000142875	PRKACB PPI subnetwork	0.03	>=0.20	PDLIM7 (3.7)	PLXNA4 (3.4)	RGS7BP (3.1)	LRFN5 (3.1)	BSN (3.1)	P2RY14 (3.1)	KCNJ4 (3.0)	CIC (2.9)	PDE8B (2.9)	SLC8A1 (2.8)
MP:0004737	absent distortion product otoacoustic emissions	0.03	>=0.20	TFAP2B (3.4)	CXXC4 (3.2)	TRPM3 (3.1)	PARP3 (3.1)	ANK2 (3.0)	NPAS2 (2.9)	PCBP1-AS1 (2.8)	ENSG00000230773 (2.6)	TOX (2.6)	LINGO3 (2.6)
GO:0005262	calcium channel activity	0.03	>=0.20	RIMS1 (4.8)	LINGO3 (3.9)	SGIP1 (3.7)	STAC3 (3.7)	CNTN4 (3.6)	PDE8B (3.5)	ACTN3 (3.5)	GRM7 (3.5)	GPR61 (3.4)	SCN8A (3.4)
ENSG00000106636	YKT6 PPI subnetwork	0.03	>=0.20	GOSR2 (5.8)	CDK5RAP3 (5.6)	PSMC2 (4.2)	COPZ1 (3.7)	ATG13 (3.7)	CCS (3.6)	UBXN4 (3.5)	ENSA (3.5)	CLTC (3.4)	PSMC3 (3.2)
ENSG00000164751	PEX2 PPI subnetwork	0.03	>=0.20	PEX3 (4.8)	KBTBD4 (3.8)	YIPF4 (3.8)	PEMT (3.3)	C2orf3 (3.1)	DNAJC16 (3.0)	ENSG00000227946 (3.0)	ST7L (3.0)	RALGAPA2 (3.0)	FDFT1 (2.9)
ENSG00000198742	SMURF1 PPI subnetwork	0.03	>=0.20	PRKAR2A (4.1)	MARCH5 (3.5)	CSNK1G3 (3.4)	PPM1A (3.4)	PER2 (3.3)	TEF (3.3)	ACTN3 (3.0)	ARIH2 (2.9)	GPC6 (2.9)	WDR82 (2.8)
ENSG00000150907	FOXO1 PPI subnetwork	0.03	>=0.20	KDM5A (3.9)	BDNF (3.1)	CTBP2 (3.1)	ERRFI1 (3.0)	TANC2 (3.0)	USP7 (2.9)	RERE (2.8)	BIRC6 (2.7)	FAM193A (2.7)	RC3H1 (2.7)
MP:0005215	abnormal pancreatic islet morphology	0.03	>=0.20	NKX2-2 (5.9)	PCSK2 (5.4)	CELA2B (4.3)	ST18 (4.3)	TOX3 (3.9)	RPRML (3.8)	HNF4G (3.3)	ENSG00000233656 (3.2)	HMGCLL1 (3.2)	DDC (3.2)
GO:0003924	GTPase activity	0.03	>=0.20	GNAI3 (4.7)	YWHAZ (3.3)	CAPZA1 (3.2)	ARPC5 (3.0)	STUB1 (2.9)	C18orf8 (2.9)	VAMP3 (2.8)	KAZN (2.8)	ENSG00000218896 (2.7)	MAPT (2.7)
ENSG00000095485	CWF19L1 PPI subnetwork	0.03	>=0.20	DHX40 (5.0)	ARMC10 (3.5)	CIR1 (3.4)	PRKRIP1 (3.3)	PMPCB (3.2)	ALKBH4 (2.9)	ESRP2 (2.9)	RASEF (2.7)	ENSG00000258636 (2.6)	NUDT21 (2.5)
ENSG00000182132	KCNIP1 PPI subnetwork	0.03	>=0.20	FAM196A (3.6)	LSAMP (3.6)	CIR1 (3.6)	FAM5C (3.4)	CBLN1 (3.3)	CA10 (3.2)	CNTN4 (3.1)	ETV1 (2.8)	ARFGAP2 (2.8)	ERP29 (2.8)
ENSG00000100784	RPS6KA5 PPI subnetwork	0.03	>=0.20	HIST2H2BE (3.6)	PCBP1-AS1 (3.1)	MDFIC (2.9)	CDC73 (2.8)	DUSP26 (2.7)	ENSG00000213600 (2.7)	SLC18A2 (2.6)	C22orf32 (2.6)	TOB2 (2.5)	EP300 (2.4)
ENSG00000063244	U2AF2 PPI subnetwork	0.03	>=0.20	FNBP4 (5.5)	FUBP1 (5.5)	HNRNPD (5.3)	RBM14 (5.2)	SF3B1 (4.7)	HNRNPA1 (4.6)	ILF3 (4.2)	HNRNPK (4.0)	SRSF9 (4.0)	UBAP2L (4.0)
GO:0070646	protein modification by small protein removal	0.03	>=0.20	ENSG00000216754 (3.9)	VPRBP (3.7)	RNF123 (3.7)	FBXO3 (3.6)	PPM1A (3.5)	ARIH2 (3.5)	RAB3GAP1 (3.5)	TUSC2 (3.4)	ARFGAP2 (3.3)	USP4 (3.3)
GO:0007031	peroxisome organization	0.03	>=0.20	PEX3 (4.7)	TCTA (3.6)	ZBTB37 (3.5)	COQ5 (3.4)	ST7L (3.3)	FBXL4 (3.3)	CCDC61 (3.2)	YIPF4 (3.1)	BTBD9 (3.1)	CAMKMT (2.9)
ENSG00000205726	ITSN1 PPI subnetwork	0.03	>=0.20	PPM1E (3.9)	USP33 (3.6)	NOL4 (3.3)	CAPZA1 (3.2)	TANC2 (3.1)	C3orf54 (3.0)	RABGAP1L (3.0)	C18orf8 (3.0)	MED12L (3.0)	RASA1 (3.0)
ENSG00000163104	SMARCAD1 PPI subnetwork	0.03	>=0.20	HAX1 (3.9)	ENSA (3.0)	SETDB1 (2.9)	ADAM1 (2.9)	ENSG00000227946 (2.8)	ANP32E (2.7)	CNNM2 (2.7)	CRIPT (2.7)	DYNLL1 (2.7)	SKA2 (2.7)
ENSG00000135698	MPHOSPH6 PPI subnetwork	0.03	>=0.20	PAFAH1B3 (4.0)	CCNH (3.2)	PRR19 (3.1)	DUS3L (3.0)	DARS (3.0)	ILF3 (2.9)	QTRT1 (2.9)	DNM2 (2.8)	SNORD7 (2.7)	MGMT (2.7)
MP:0010984	abnormal metanephric mesenchyme morphology	0.03	>=0.20	KIRREL3 (5.0)	VIP (4.0)	RARB (3.8)	ENSG00000255496 (3.6)	ENSG00000255248 (3.6)	TOX3 (3.5)	AJAP1 (3.3)	MEIS1 (3.2)	CXXC4 (3.0)	RASEF (3.0)
MP:0001496	audiogenic seizures	0.03	>=0.20	SLC22A7 (3.4)	AGMAT (3.4)	WDR72 (3.3)	ENSG00000234715 (2.9)	DUSP26 (2.8)	MAGI2 (2.8)	SLC38A3 (2.7)	ENSG00000216347 (2.7)	GRM7 (2.7)	ENSG00000254377 (2.7)
GO:0070838	divalent metal ion transport	0.03	>=0.20	ENSG00000250156 (3.8)	GPC5 (3.4)	LINGO3 (3.3)	ACTN3 (3.2)	SGIP1 (3.1)	ESPNL (3.1)	RPRML (2.9)	ENSG00000258776 (2.9)	SH2D5 (2.8)	RIMS1 (2.8)
ENSG00000125347	IRF1 PPI subnetwork	0.03	>=0.20	HIVEP1 (3.7)	TBC1D5 (3.3)	UBA7 (3.1)	C2orf42 (3.1)	PSMB10 (2.9)	TRAFD1 (2.8)	PCGF5 (2.8)	PLEKHM2 (2.8)	PPPDE2 (2.8)	MDFIC (2.7)
ENSG00000131788	PIAS3 PPI subnetwork	0.03	>=0.20	ZCCHC2 (3.4)	PLAGL2 (3.2)	TNRC6B (3.2)	HIVEP1 (3.2)	FAM193A (3.2)	IER3IP1 (3.2)	MLL2 (3.2)	RERE (3.0)	TRPS1 (3.0)	ASXL1 (2.9)
MP:0005418	abnormal circulating hormone level	0.03	>=0.20	NPAS2 (5.7)	OXTR (3.7)	VIP (3.5)	HCRTR2 (3.3)	ADCY5 (3.2)	AKAP5 (2.8)	FSHR (2.7)	GPR61 (2.7)	FSHB (2.6)	B3GALT2 (2.6)
GO:0072511	divalent inorganic cation transport	0.03	>=0.20	ENSG00000250156 (3.7)	GPC5 (3.4)	LINGO3 (3.2)	SGIP1 (3.1)	ACTN3 (3.1)	ENSG00000258776 (3.1)	RIMS1 (2.9)	SH2D5 (2.9)	RPRML (2.9)	ENSG00000197071 (2.8)
GO:0043204	perikaryon	0.03	>=0.20	ENSG00000248550 (4.5)	ENSG00000170091 (3.9)	CELF4 (3.8)	PCSK2 (3.8)	SV2A (3.8)	CA10 (3.7)	GPR6 (3.6)	CAMKV (3.3)	NPY (3.2)	KIRREL3 (3.1)
GO:0046636	negative regulation of alpha-beta T cell activation	0.03	>=0.20	ENSG00000203739 (3.6)	ENSG00000237435 (3.5)	CSNK1G3 (3.4)	ENSG00000230773 (3.4)	ENSG00000251676 (3.3)	ESPNL (3.2)	INO80D (3.1)	ENSG00000230454 (3.0)	CNR2 (3.0)	C17orf47 (3.0)
ENSG00000139116	KIF21A PPI subnetwork	0.03	>=0.20	SLC12A5 (4.4)	SEPT3 (4.4)	CAMKV (4.0)	DOCK3 (3.7)	PCSK2 (3.7)	SPTBN2 (3.7)	CABP1 (3.6)	BSN (3.6)	AK5 (3.5)	CSPG5 (3.5)
GO:0006098	pentose-phosphate shunt	0.03	>=0.20	ENSG00000244967 (3.6)	C18orf62 (3.5)	MGST1 (3.1)	METTL15 (3.0)	ENSG00000234653 (2.9)	FRK (2.7)	C9orf64 (2.7)	GBE1 (2.7)	NT5C2 (2.7)	ENSG00000225493 (2.6)
ENSG00000121671	CRY2 PPI subnetwork	0.03	>=0.20	ZBTB16 (7.6)	PER2 (7.3)	C1orf51 (5.7)	TEF (5.5)	CRY1 (4.7)	COQ10B (4.7)	TOB2 (4.3)	ERRFI1 (4.1)	PER1 (3.3)	CLN5 (3.3)
GO:0032446	protein modification by small protein conjugation	0.03	>=0.20	FBXO3 (4.4)	BRAP (3.9)	ARFGAP2 (3.8)	KBTBD4 (3.8)	PPM1A (3.8)	RNF10 (3.5)	ATG13 (3.4)	TRAFD1 (3.3)	HARBI1 (3.2)	C18orf8 (3.0)
ENSG00000161681	SHANK1 PPI subnetwork	0.03	>=0.20	KCNJ4 (5.1)	NOVA2 (5.0)	CABP1 (4.3)	CAMKV (4.3)	RPRML (4.2)	CHRM4 (3.9)	BSN (3.6)	GRM2 (3.5)	BEGAIN (3.4)	GRIK5 (3.3)
ENSG00000122778	KIAA1549 PPI subnetwork	0.03	>=0.20	RALGAPA2 (4.4)	TROVE2 (3.3)	PER1 (3.3)	ENSG00000227946 (3.2)	SAMD5 (3.1)	GLYCTK-AS1 (3.0)	RASD1 (2.9)	PRR15L (2.9)	GLRX2 (2.8)	MED12L (2.8)
GO:0021515	cell differentiation in spinal cord	0.03	>=0.20	NKX2-2 (5.2)	ST18 (3.8)	C1QL1 (3.8)	ENSG00000257194 (3.8)	C12orf47 (3.6)	UTS2 (3.5)	CXXC4 (3.3)	LINC00461 (3.3)	RAB9BP1 (3.2)	RFX4 (3.1)
GO:0015844	monoamine transport	0.03	>=0.20	SLC18A2 (5.2)	KLHL1 (4.7)	ENSG00000227398 (4.5)	ENSG00000241732 (4.4)	TMIE (4.2)	CNTNAP5 (4.0)	HCRTR2 (3.9)	DRD2 (3.6)	KRT18P38 (3.1)	ENSG00000228201 (3.1)
ENSG00000181222	POLR2A PPI subnetwork	0.03	>=0.20	HNRNPD (4.7)	FUBP1 (4.3)	CTCF (3.9)	PRPF3 (3.7)	BCAS2 (3.7)	ILKAP (3.7)	RBBP6 (3.7)	RBM14 (3.7)	SF3B1 (3.6)	UBAP2L (3.6)
GO:0018024	histone-lysine N-methyltransferase activity	0.03	>=0.20	FAM193A (4.8)	SETD2 (4.7)	RPRD2 (4.7)	C12orf51 (4.4)	RBM5 (4.0)	NISCH (3.9)	USP34 (3.9)	RERE (3.8)	SETDB1 (3.8)	SMG7 (3.6)
ENSG00000099991	CABIN1 PPI subnetwork	0.03	>=0.20	SLC12A5 (3.9)	MADD (3.4)	ENSG00000244967 (3.3)	RGS7 (3.2)	PCDH9 (3.1)	CLTC (3.0)	C1QTNF4 (3.0)	HMGCLL1 (2.8)	DGKZ (2.8)	KIAA1841 (2.8)
GO:0030131	clathrin adaptor complex	0.03	>=0.20	CLTC (4.1)	AP2B1 (3.6)	RAB3GAP1 (3.5)	SGSM3 (3.4)	WDR24 (3.4)	ARHGAP1 (3.2)	MADD (3.1)	CAPZA1 (3.1)	ZNF526 (2.9)	DPEP2 (2.7)
GO:0030808	regulation of nucleotide biosynthetic process	0.03	>=0.20	GPR52 (4.5)	C12orf47 (4.1)	TACR1 (4.1)	C9orf163 (3.8)	CHRM4 (3.7)	MYO16 (3.5)	HCRTR2 (3.5)	GHSR (3.4)	KIF17 (3.4)	RPRML (3.2)
GO:0030802	regulation of cyclic nucleotide biosynthetic process	0.03	>=0.20	GPR52 (4.5)	C12orf47 (4.1)	TACR1 (4.1)	C9orf163 (3.8)	CHRM4 (3.7)	MYO16 (3.5)	HCRTR2 (3.5)	GHSR (3.4)	KIF17 (3.4)	RPRML (3.2)
MP:0005270	abnormal zygomatic bone morphology	0.03	>=0.20	LMO3 (4.7)	COL21A1 (4.2)	SIX1 (4.0)	NPY (3.6)	GPR6 (3.5)	LRP4 (3.4)	FOXP2 (3.4)	PTH1R (3.3)	UNC5B (3.1)	INA (3.0)
ENSG00000155130	MARCKS PPI subnetwork	0.03	>=0.20	SLC12A5 (4.3)	AK5 (4.1)	SEPT3 (3.8)	BSN (3.7)	PCSK2 (3.7)	GRIK5 (3.6)	SPTBN2 (3.6)	DOCK3 (3.6)	CSPG5 (3.5)	CAMKV (3.4)
ENSG00000169217	CD2BP2 PPI subnetwork	0.03	>=0.20	HNRNPD (5.8)	FUBP1 (5.0)	RBM14 (4.9)	FNBP4 (4.8)	PCBP1 (4.7)	SF3B1 (4.5)	HNRNPA1 (4.4)	HNRNPK (4.4)	ILF3 (4.3)	TIA1 (4.2)
GO:0000228	nuclear chromosome	0.03	>=0.20	MCM6 (4.8)	EZH2 (4.8)	FBXO5 (4.7)	MCM5 (4.6)	CENPM (4.6)	WDHD1 (4.6)	RMI1 (4.2)	CDC25A (4.1)	CBX5 (3.9)	TRAIP (3.8)
MP:0001560	abnormal circulating insulin level	0.03	>=0.20	CACNA2D2 (3.7)	GLUL (3.1)	NPY (3.0)	VIP (2.9)	DUSP26 (2.8)	ZBTB16 (2.7)	TDH (2.7)	TFAP2B (2.7)	B3GALNT1 (2.6)	FOXP1-IT1 (2.6)
GO:0008601	protein phosphatase type 2A regulator activity	0.03	>=0.20	UBXN2A (4.2)	PPM1A (3.5)	RABGAP1L (3.2)	BAP1 (3.1)	C1orf21 (2.9)	PCBP4 (2.8)	GNG7 (2.8)	MARCH5 (2.8)	BNIP3 (2.8)	ARIH2 (2.8)
ENSG00000127920	GNG11 PPI subnetwork	0.03	>=0.20	GNAT2 (5.5)	GNAT1 (4.9)	ENSG00000254377 (4.3)	ENSG00000248550 (4.0)	PCBP4 (3.9)	SIX6 (3.8)	CA10 (3.4)	DRD2 (3.4)	OTX2 (3.3)	FSHB (3.0)
ENSG00000137074	APTX PPI subnetwork	0.03	>=0.20	ENSG00000224738 (4.1)	ZNF574 (3.5)	DHX40 (3.4)	PTK2B (3.1)	WDR6 (3.1)	VAMP2 (3.1)	PTPN23 (3.0)	RSRC1 (2.9)	ENSG00000228201 (2.8)	FOXP1-AS1 (2.8)
GO:0022838	substrate-specific channel activity	0.03	>=0.20	SCN8A (5.0)	NRXN1 (4.6)	CADM2 (4.5)	CNTN4 (4.4)	RPH3A (4.4)	GRM7 (4.4)	MCHR1 (4.1)	BSN (4.1)	GPC5 (4.0)	ACCN1 (3.9)
ENSG00000136861	CDK5RAP2 PPI subnetwork	0.03	>=0.20	RBM6 (2.8)	NRG1 (2.8)	NISCH (2.7)	DALRD3 (2.7)	ARMC10 (2.7)	MTMR4 (2.6)	KIAA1530 (2.6)	PRKRIP1 (2.6)	PEX12 (2.5)	C2orf42 (2.4)
ENSG00000115875	SRSF7 PPI subnetwork	0.03	>=0.20	HNRNPD (5.4)	FUBP1 (5.0)	RBM14 (4.6)	FNBP4 (4.4)	PRPF3 (4.2)	SF3B1 (4.2)	HNRNPA1 (4.1)	TIA1 (4.0)	SRSF9 (4.0)	PCBP1 (4.0)
ENSG00000080503	SMARCA2 PPI subnetwork	0.03	>=0.20	HIST2H2BE (8.6)	CTCF (3.6)	ARID2 (3.4)	SETD2 (3.1)	SMARCC1 (3.1)	MTRF1L (2.7)	SCAF11 (2.7)	RAD54L2 (2.7)	QRICH1 (2.7)	EPC2 (2.6)
ENSG00000104852	SNRNP70 PPI subnetwork	0.03	>=0.20	HNRNPD (5.5)	FUBP1 (4.8)	SF3B1 (4.5)	DHX38 (4.3)	RBM14 (3.8)	ILF3 (3.8)	CTCF (3.8)	PRPF3 (3.7)	HNRNPK (3.6)	RBM6 (3.5)
GO:0072663	establishment of protein localization to peroxisome	0.03	>=0.20	PEX3 (4.5)	YIPF4 (3.8)	BTBD9 (3.2)	ENSG00000250341 (3.2)	ZBTB37 (3.1)	FBXL4 (3.1)	HARBI1 (3.0)	COQ5 (3.0)	ZNF408 (3.0)	DNAJC16 (2.9)
GO:0006625	protein targeting to peroxisome	0.03	>=0.20	PEX3 (4.5)	YIPF4 (3.8)	BTBD9 (3.2)	ENSG00000250341 (3.2)	ZBTB37 (3.1)	FBXL4 (3.1)	HARBI1 (3.0)	COQ5 (3.0)	ZNF408 (3.0)	DNAJC16 (2.9)
GO:0072662	protein localization to peroxisome	0.03	>=0.20	PEX3 (4.5)	YIPF4 (3.8)	BTBD9 (3.2)	ENSG00000250341 (3.2)	ZBTB37 (3.1)	FBXL4 (3.1)	HARBI1 (3.0)	COQ5 (3.0)	ZNF408 (3.0)	DNAJC16 (2.9)
MP:0005560	decreased circulating glucose level	0.03	>=0.20	ALDH6A1 (4.8)	SLC25A20 (4.3)	CRAT (4.2)	PEMT (3.7)	ACADS (3.3)	OXTR (3.2)	TAT (3.2)	PRDX6 (3.2)	INHBC (3.2)	MGST1 (3.1)
GO:0042401	cellular biogenic amine biosynthetic process	0.03	>=0.20	SLC18A2 (5.8)	DDC (4.6)	ENSG00000226122 (4.0)	ENSG00000227398 (3.4)	DRD2 (3.3)	ENSG00000251011 (3.2)	HCRTR2 (3.2)	ENSG00000250116 (3.2)	ENSG00000249618 (3.2)	TFAP2B (3.2)
ENSG00000162188	GNG3 PPI subnetwork	0.03	>=0.20	GNAT2 (6.0)	GNAT1 (5.2)	ENSG00000248550 (4.7)	ENSG00000254377 (4.0)	DRD2 (3.3)	CAPZA1 (3.2)	SIX6 (3.1)	ENSG00000218896 (3.0)	OTX2 (3.0)	ENSG00000258586 (3.0)
GO:0042393	histone binding	0.03	>=0.20	RMI1 (4.8)	EZH2 (4.4)	CTCF (4.3)	TAF5 (4.1)	TCF20 (3.6)	CDC25A (3.5)	RBBP6 (3.3)	ELF2 (3.3)	ZBTB1 (3.2)	EHMT1 (3.1)
GO:0004693	cyclin-dependent protein kinase activity	0.03	>=0.20	RPGRIP1L (3.5)	ACD (3.3)	KBTBD2 (3.0)	C11orf49 (3.0)	TSNAXIP1 (3.0)	CBX5 (3.0)	C14orf45 (2.8)	ENSG00000246379 (2.6)	C16orf48 (2.5)	ARID2 (2.5)
GO:0050321	tau-protein kinase activity	0.03	>=0.20	TMEM145 (3.8)	GRIK5 (3.4)	DIRAS1 (3.4)	ATP1A3 (3.3)	RASL10B (3.2)	CABP1 (3.0)	RHBDL1 (3.0)	SEPT3 (3.0)	VAMP2 (2.9)	BSN (2.8)
ENSG00000103671	TRIP4 PPI subnetwork	0.03	>=0.20	FAM193A (4.1)	TBC1D5 (3.4)	PEX3 (3.3)	BTAF1 (3.2)	SMG7 (3.2)	PCGF5 (3.1)	MKL1 (3.1)	SEC16A (3.0)	TNRC6B (2.9)	EP300 (2.9)
ENSG00000131238	PPT1 PPI subnetwork	0.03	>=0.20	TARS2 (4.5)	PMPCB (4.1)	APEH (4.0)	USP19 (3.8)	FAM195A (3.7)	WDR24 (3.7)	UQCRC1 (3.6)	ACO2 (3.3)	GBE1 (3.3)	PPP2R2D (3.2)
MP:0003216	absence seizures	0.03	>=0.20	TMEM145 (5.4)	RPH3A (5.1)	SCN8A (4.8)	CBLN1 (4.7)	PER3 (4.7)	ATP1A3 (4.5)	SLC12A5 (4.4)	DIRAS1 (4.4)	C1QTNF4 (4.0)	CA10 (3.8)
ENSG00000130429	ARPC1B PPI subnetwork	0.03	>=0.20	ARPC5 (7.3)	GNAI2 (4.2)	RHOA (3.8)	FRK (3.4)	YWHAB (3.3)	CAPZA1 (3.3)	MAGI2 (3.2)	HNRNPK (3.2)	SCRN3 (3.2)	PTK2B (3.1)
MP:0006380	abnormal spermatid morphology	0.03	>=0.20	BOLL (6.5)	PHF7 (5.8)	DPEP3 (5.2)	SMC1B (4.5)	TEX14 (4.3)	HSF5 (4.2)	C16orf78 (3.5)	STK31 (3.4)	C14orf39 (3.3)	IQCF1 (3.3)
GO:0000381	regulation of alternative nuclear mRNA splicing, via spliceosome	0.03	>=0.20	CLTC-IT1 (4.3)	RBM6 (3.9)	KLHL18 (3.6)	IP6K2 (3.5)	HNRNPK (3.5)	CELSR3 (3.4)	WDR6 (3.3)	PCBP1-AS1 (3.3)	RBM4 (3.3)	QRICH1 (3.2)
GO:0015077	monovalent inorganic cation transmembrane transporter activity	0.03	>=0.20	DIRAS1 (4.1)	NDUFS3 (3.5)	ACO2 (3.5)	SLC6A13 (3.5)	CABP1 (3.4)	ATP1A3 (3.3)	SORT1 (3.3)	TINAG (3.1)	SCN8A (3.0)	TRPM3 (3.0)
ENSG00000099389	ENSG00000099389 PPI subnetwork	0.03	>=0.20	TBC1D5 (3.2)	CTCF (3.1)	RSRC1 (3.1)	ZFP91 (3.1)	ILF3 (3.0)	SYNE2 (3.0)	PHF7 (2.9)	RASA1 (2.8)	RMI1 (2.7)	ANP32E (2.7)
GO:0007156	homophilic cell adhesion	0.03	>=0.20	PCDH17 (3.9)	LRFN5 (3.8)	FSIP2 (3.8)	ENSG00000258636 (3.8)	LRRTM4 (3.6)	CDH8 (3.5)	EPHA5 (3.4)	CNTN4 (3.3)	ENSG00000253974 (3.0)	ROBO2 (2.9)
ENSG00000107863	ARHGAP21 PPI subnetwork	0.03	>=0.20	MLL2 (3.8)	TCTA (3.2)	LINC00473 (3.0)	FOXP4 (2.9)	SF3B1 (2.9)	YWHAB (2.8)	GNAI2 (2.8)	RLTPR (2.8)	DGKZ (2.7)	DPP3 (2.7)
MP:0001131	abnormal ovarian follicle morphology	0.03	>=0.20	FSHR (5.3)	GATA4 (4.0)	IQCF1 (3.7)	FSHB (3.7)	ESR2 (3.1)	FBXW12 (3.1)	CXXC4 (3.0)	ANKRD36BP2 (3.0)	RBM4 (2.9)	FDFT1 (2.9)
MP:0009969	abnormal cerebral cortex pyramidal cell morphology	0.03	>=0.20	BDNF (3.6)	LRRTM4 (3.5)	CNTN4 (3.3)	SOX5 (3.3)	PCDH9 (3.2)	ANK2 (3.1)	GRIA1 (3.1)	RELN (3.0)	CADM2 (3.0)	BDNF-AS1 (2.9)
GO:0004620	phospholipase activity	0.03	>=0.20	NR1H3 (4.2)	ESYT3 (3.8)	SMPD3 (3.1)	RGL1 (3.0)	ENSG00000241732 (2.8)	CTSS (2.8)	PLA2G15 (2.7)	C1orf54 (2.7)	PLEKHM2 (2.6)	ENSG00000223715 (2.5)
ENSG00000163041	H3F3A PPI subnetwork	0.03	>=0.20	HIST2H2BE (9.7)	ARID2 (3.5)	CTCF (3.4)	RMI1 (3.4)	HP1BP3 (3.1)	ARMC10 (3.0)	TAF5 (3.0)	EZH2 (2.8)	SMARCC1 (2.8)	CENPL (2.5)
ENSG00000132475	H3F3B PPI subnetwork	0.03	>=0.20	HIST2H2BE (9.7)	ARID2 (3.5)	CTCF (3.4)	RMI1 (3.4)	HP1BP3 (3.1)	ARMC10 (3.0)	TAF5 (3.0)	EZH2 (2.8)	SMARCC1 (2.8)	CENPL (2.5)
ENSG00000196285	ENSG00000196285 PPI subnetwork	0.03	>=0.20	HIST2H2BE (9.7)	ARID2 (3.5)	CTCF (3.4)	RMI1 (3.4)	HP1BP3 (3.1)	ARMC10 (3.0)	TAF5 (3.0)	EZH2 (2.8)	SMARCC1 (2.8)	CENPL (2.5)
GO:0034138	toll-like receptor 3 signaling pathway	0.03	>=0.20	ENSG00000259116 (3.6)	C17orf59 (3.1)	ZFP91 (2.9)	ATE1 (2.7)	ENSG00000259107 (2.7)	FBXL3 (2.7)	ENSG00000248309 (2.6)	IQCF6 (2.6)	MTRF1L (2.6)	CDC73 (2.6)
ENSG00000167971	CASKIN1 PPI subnetwork	0.03	>=0.20	CKAP5 (4.0)	KIF18A (3.1)	SYNE2 (2.9)	ENSG00000225057 (2.9)	SHB (2.8)	SMARCC1 (2.6)	TFAP2B (2.6)	CTNND1 (2.6)	ZNF462 (2.5)	ADCY5 (2.4)
MP:0003858	enhanced coordination	0.03	>=0.20	C12orf47 (4.7)	MDGA1 (4.7)	NOVA2 (4.2)	NKX2-2 (3.6)	GRIK5 (3.6)	IQCF5 (3.5)	RHBDL1 (3.2)	LINC00208 (3.1)	ACCN1 (3.1)	ADCY3 (3.1)
GO:0005267	potassium channel activity	0.03	>=0.20	SCN8A (5.6)	CABP1 (4.8)	DIRAS1 (4.6)	TMEM145 (4.3)	CHRM4 (4.2)	MCHR1 (4.1)	KCNB2 (3.9)	RPH3A (3.9)	CNTN4 (3.8)	BSN (3.8)
MP:0005480	increased circulating triiodothyronine level	0.03	>=0.20	SLC22A7 (3.8)	GHSR (3.4)	MAGI2 (3.2)	ENSG00000226122 (3.1)	ADCY3 (3.0)	ENSG00000255272 (3.0)	ENTPD5 (2.9)	NPAS2 (2.8)	RASEF (2.7)	KIF16B (2.7)
ENSG00000127824	TUBA4A PPI subnetwork	0.03	>=0.20	PSMC3 (5.4)	PSMB7 (5.3)	PSMC2 (4.5)	YWHAB (4.0)	PSMA5 (3.9)	CACYBP (3.6)	DYNLL1 (3.5)	CLTC (3.5)	MTCH2 (3.4)	UQCRC1 (3.4)
ENSG00000163032	VSNL1 PPI subnetwork	0.03	>=0.20	DYNLL1 (3.8)	YWHAZ (3.5)	ABCC10 (3.5)	CDH8 (3.4)	AAK1 (3.2)	KIRREL3 (3.1)	NFE2 (3.0)	RABGAP1L (3.0)	MADD (2.9)	MAGI2 (2.9)
GO:0006184	GTP catabolic process	0.03	>=0.20	GNAI3 (3.2)	C1orf21 (3.0)	SGSM3 (2.8)	RGS7BP (2.7)	PPP2R2D (2.5)	CAPZA1 (2.5)	BTBD9 (2.5)	C17orf59 (2.5)	UBE2E2 (2.5)	SEPT4 (2.4)
GO:0008038	neuron recognition	0.03	>=0.20	EPHA5 (4.8)	ENSG00000254377 (4.8)	PTPRD (4.3)	RUNX1T1 (4.1)	GRIA1 (3.7)	PCDH17 (3.7)	B3GALT2 (3.7)	MAGI2 (3.6)	BCL11A (3.5)	LRFN5 (3.5)
GO:0005671	Ada2/Gcn5/Ada3 transcription activator complex	0.03	>=0.20	SDCCAG3 (4.5)	ATXN7L2 (4.0)	ALG10 (3.7)	PPP2R4 (3.2)	MAPKAPK5 (3.1)	ENSG00000231327 (2.9)	C2orf3 (2.8)	ACYP2 (2.8)	ZBTB25 (2.8)	C2orf42 (2.8)
REACTOME_AKT_PHOSPHORYLATES_TARGETS_IN_THE_CYTOSOL	REACTOME_AKT_PHOSPHORYLATES_TARGETS_IN_THE_CYTOSOL	0.03	>=0.20	DDB2 (4.5)	PLEKHM2 (4.1)	STUB1 (3.8)	EXOC4 (3.6)	PSKH1 (3.3)	HES6 (3.3)	CIC (3.1)	MGMT (3.0)	RHOT2 (2.9)	SOX5 (2.7)
ENSG00000178568	ERBB4 PPI subnetwork	0.03	>=0.20	TFAP2B (3.3)	FAM83B (2.8)	POFUT1 (2.8)	CDH19 (2.7)	DRD3 (2.6)	AMFR (2.6)	LRRTM4 (2.6)	ASXL1 (2.5)	KIF3B (2.5)	AVL9 (2.5)
ENSG00000186350	RXRA PPI subnetwork	0.03	>=0.20	PER1 (3.7)	EP300 (3.4)	TOB2 (3.3)	ERF (3.2)	HIVEP1 (3.2)	IER5L (3.2)	RBBP6 (3.1)	ERRFI1 (3.1)	CIC (2.9)	ATXN2 (2.9)
ENSG00000100167	SEPT3 PPI subnetwork	0.03	>=0.20	SEPT3 (4.3)	SLC12A5 (4.3)	SPTBN2 (3.8)	BSN (3.7)	CAMKV (3.7)	AK5 (3.6)	CABP1 (3.5)	DOCK3 (3.4)	PCSK2 (3.4)	CSPG5 (3.4)
MP:0001327	decreased retinal photoreceptor cell number	0.03	>=0.20	GNAT1 (12.6)	GNAT2 (6.5)	ENSG00000254377 (5.0)	PCDH15 (4.3)	ENSG00000248550 (4.0)	CSPG5 (3.7)	CA14 (3.5)	RHBDL3 (3.4)	SIX6 (3.4)	OTX2 (3.3)
ENSG00000138162	TACC2 PPI subnetwork	0.03	>=0.20	FAM193A (4.1)	KIF18A (3.6)	FBXO5 (3.6)	CENPT (3.3)	CENPM (3.0)	AURKB (2.9)	DUS3L (2.8)	PPPDE2 (2.8)	CENPL (2.7)	PPP2R4 (2.7)
GO:0044212	transcription regulatory region DNA binding	0.03	>=0.20	FOXP4 (3.8)	KIAA1267 (3.8)	TFAP2B (3.7)	IER5L (3.5)	SAMD5 (3.3)	GADD45G (3.2)	TOX3 (3.2)	TSHZ3 (3.0)	HES6 (2.9)	CXXC4 (2.9)
ENSG00000170145	SIK2 PPI subnetwork	0.03	>=0.20	USP33 (3.9)	DENND2C (3.2)	RHOT2 (3.0)	ENSG00000091436 (2.9)	ARIH2 (2.9)	ENSG00000213600 (2.8)	USP7 (2.8)	C12orf51 (2.8)	KBTBD2 (2.7)	PPM1B (2.7)
ENSG00000147162	OGT PPI subnetwork	0.03	>=0.20	ZNF318 (4.8)	ZCCHC2 (4.2)	DENND1A (3.9)	RERE (3.8)	ZFP91 (3.8)	RBBP6 (3.7)	ASB7 (3.6)	ASXL1 (3.1)	EP300 (3.0)	AMBRA1 (3.0)
ENSG00000168539	CHRM1 PPI subnetwork	0.03	>=0.20	ZDBF2 (3.8)	BEGAIN (3.8)	SIX6 (3.3)	GRM7 (2.9)	C14orf39 (2.9)	ENSG00000241956 (2.8)	LINC00473 (2.8)	PDE8B (2.6)	SV2A (2.4)	CTBP2 (2.4)
ENSG00000103942	HOMER2 PPI subnetwork	0.03	>=0.20	SERPINC1 (6.0)	F2 (5.7)	TAT (3.6)	SLC25A47 (3.5)	HP (3.5)	MRPL11 (3.1)	AGMAT (3.0)	MGMT (3.0)	C18orf42 (2.8)	CCDC87 (2.8)
GO:0016272	prefoldin complex	0.03	>=0.20	LSM7 (4.8)	CRIPT (3.9)	UBXN2A (3.5)	PHF5A (3.4)	MRPS21 (3.3)	RPS17P5 (3.3)	HAX1 (3.2)	GAS5 (3.2)	NDUFA6 (3.2)	MZT1 (3.1)
GO:0033605	positive regulation of catecholamine secretion	0.03	>=0.20	ENSG00000256995 (4.1)	KLHL1 (4.1)	CYP2A6 (3.8)	KIRREL3 (3.8)	ENSG00000218896 (3.6)	MTNR1B (3.5)	GHSR (3.4)	ENSG00000251011 (3.3)	C16orf86 (3.3)	ASB1 (3.1)
GO:0035591	signaling adaptor activity	0.03	>=0.20	TOX3 (3.9)	NBEAL2 (3.3)	GPR171 (3.0)	P2RY14 (3.0)	ORAI2 (2.7)	PLCL1 (2.7)	TMIE (2.7)	C20orf112 (2.7)	GRK6 (2.6)	INADL (2.6)
ENSG00000160299	PCNT PPI subnetwork	0.03	>=0.20	DALRD3 (3.6)	MZT1 (3.4)	ENSG00000217372 (3.3)	CCDC61 (3.1)	TRIM35 (3.0)	QRICH1 (3.0)	PPP2R2D (2.8)	HORMAD1 (2.7)	C18orf62 (2.7)	TRIM37 (2.7)
ENSG00000104517	UBR5 PPI subnetwork	0.03	>=0.20	FUBP1 (4.3)	IER3IP1 (3.8)	CSNK1G3 (3.7)	HNRNPK (3.6)	SMARCC1 (3.2)	NUTF2 (3.0)	RNF10 (3.0)	CACYBP (2.9)	HNRNPD (2.9)	CTBP2 (2.8)
MP:0003425	abnormal optic vesicle formation	0.03	>=0.20	OTX2 (5.3)	LINC00461 (4.6)	SIX6 (4.5)	ENSG00000254377 (4.4)	GPC6 (3.5)	SLC38A3 (2.9)	RHBDL3 (2.8)	KATNAL2 (2.6)	C14orf39 (2.6)	BDNF (2.6)
GO:0018210	peptidyl-threonine modification	0.03	>=0.20	UBXN2A (4.3)	PRKAR2A (3.7)	C18orf62 (3.3)	MLL2 (3.1)	MTNR1B (3.0)	MTMR9 (2.8)	ENSG00000251335 (2.6)	EPC2 (2.6)	PLEKHM2 (2.6)	AVL9 (2.6)
GO:0004386	helicase activity	0.03	>=0.20	DHX38 (4.3)	EFTUD2 (4.3)	PDCD11 (4.2)	DARS2 (4.2)	L3MBTL2 (3.8)	CDK5RAP3 (3.8)	PIK3C3 (3.8)	DHX40 (3.7)	RPS6KB1 (3.6)	NUP160 (3.5)
GO:0015672	monovalent inorganic cation transport	0.03	>=0.20	CNTNAP5 (3.7)	TMEM145 (3.5)	CA10 (3.4)	TINAG (3.2)	TMEM116 (3.1)	DIRAS1 (3.1)	CSMD1 (3.0)	GRM7 (2.9)	SLC45A1 (2.9)	RPH3A (2.9)
ENSG00000164167	LSM6 PPI subnetwork	0.03	>=0.20	DHX38 (4.2)	MRPL11 (4.2)	EDC4 (4.0)	PHF5A (3.9)	EFTUD2 (3.7)	SUPT4H1 (3.5)	ARFGAP2 (3.5)	PRPF3 (3.4)	LSM7 (3.3)	SF3B4 (3.3)
ENSG00000184486	POU3F2 PPI subnetwork	0.03	>=0.20	NKX2-2 (5.4)	CDH19 (4.4)	SOX5 (4.1)	TFAP2B (4.1)	PCDH17 (4.0)	RFTN2 (3.9)	ELAVL2 (3.8)	ENSG00000254377 (3.4)	PDE1C (3.3)	SOX6 (3.3)
REACTOME_SIGNALING_BY_FGFR	REACTOME_SIGNALING_BY_FGFR	0.03	>=0.20	PITPNC1 (3.4)	SEMA6A (3.3)	DIP2C (3.2)	CPLX2 (3.0)	PLXNB1 (2.9)	STUB1 (2.9)	RGS7BP (2.8)	GNG7 (2.7)	TEF (2.6)	PLEKHM2 (2.6)
ENSG00000049245	VAMP3 PPI subnetwork	0.03	>=0.20	CCS (3.4)	EXOC4 (3.4)	FBXL13 (3.0)	C12orf51 (2.9)	COPZ1 (2.9)	RBM6 (2.8)	NICN1 (2.7)	RSRC1 (2.7)	NDUFAF3 (2.7)	ENSG00000230257 (2.7)
ENSG00000116350	SRSF4 PPI subnetwork	0.03	>=0.20	FUBP1 (5.6)	HNRNPD (5.1)	RBM14 (5.1)	FNBP4 (5.0)	SF3B1 (5.0)	HNRNPA1 (4.6)	PRPF3 (4.5)	TIA1 (4.3)	HNRNPK (4.2)	ILF3 (4.0)
ENSG00000110148	CCKBR PPI subnetwork	0.03	>=0.20	GRM2 (3.3)	RASEF (3.2)	CABP1 (3.2)	NKX2-2 (3.1)	PDE4D (3.0)	ESYT3 (2.9)	DOLPP1 (2.9)	NBL1 (2.8)	FTH1P5 (2.8)	ENSG00000259107 (2.6)
MP:0009757	impaired behavioral response to morphine	0.03	>=0.20	GPR6 (5.5)	CHRM4 (4.7)	ENSG00000251011 (3.9)	NRXN3 (3.9)	MCHR1 (3.8)	DRD2 (3.7)	CSMD1 (3.5)	RARB (3.4)	RASL10B (3.3)	KRT18P38 (3.3)
MP:0009450	abnormal axon fasiculation	0.03	>=0.20	SOX5 (5.3)	EPHA5 (4.8)	CADM2 (4.7)	NRXN1 (4.4)	MYO16 (4.2)	CSPG5 (3.8)	TMEM108 (3.6)	PCDH9 (3.4)	GRIK5 (3.3)	KIRREL3 (3.3)
MP:0005292	improved glucose tolerance	0.03	>=0.20	CELA2B (5.5)	RASD1 (3.6)	ABCD2 (3.2)	ZBTB16 (3.2)	CTRL (3.1)	PEMT (3.1)	SEMA3G (3.1)	ACADS (3.0)	CPEB3 (3.0)	PLCL1 (2.9)
GO:0006904	vesicle docking involved in exocytosis	0.03	>=0.20	CAMKMT (3.9)	ENSG00000214770 (3.5)	CYB561D1 (3.5)	TMEM145 (3.4)	ENSG00000224911 (2.8)	RASEF (2.8)	LGSN (2.8)	RSRC1 (2.7)	AVL9 (2.6)	NAT6 (2.6)
GO:0051403	stress-activated MAPK cascade	0.03	>=0.20	MLK7-AS1 (3.5)	KBTBD2 (3.2)	ENSG00000213693 (2.8)	FAM118A (2.7)	PELI3 (2.7)	ATE1 (2.6)	C17orf59 (2.6)	WDR72 (2.3)	KLHL18 (2.3)	RAB3GAP1 (2.3)
ENSG00000177542	SLC25A22 PPI subnetwork	0.03	>=0.20	GFAP (4.9)	ENSG00000203739 (3.8)	TRPM3 (3.8)	SLC12A5 (3.4)	GPR62 (3.4)	ALDH2 (3.1)	ZNF536 (3.0)	RGS7 (3.0)	ETV1 (2.9)	CELF4 (2.9)
ENSG00000136944	LMX1B PPI subnetwork	0.03	>=0.20	TUBD1 (3.5)	TRIM37 (3.5)	ATXN7L2 (3.4)	CLTC-IT1 (3.3)	ENSG00000224738 (3.0)	COQ6 (2.8)	ENSG00000214770 (2.8)	ZBTB1 (2.7)	RPS6KB1 (2.6)	SLC7A6OS (2.6)
MP:0011448	decreased dopaminergic neuron number	0.03	>=0.20	KLHL1 (5.1)	SLC18A2 (4.4)	CNTNAP5 (4.4)	CBLN1 (3.3)	GRM2 (3.2)	NOVA2 (3.2)	RGS7 (3.1)	ENSG00000249307 (3.1)	ENSG00000225057 (3.0)	KCNB2 (2.9)
ENSG00000182367	ENSG00000182367 PPI subnetwork	0.03	>=0.20	SUPT4H1 (4.1)	SETDB1 (3.8)	PRPF3 (3.7)	EFTUD2 (3.6)	DHX38 (3.6)	USP19 (3.5)	KDM5A (3.2)	SF3B1 (3.1)	SCAF11 (3.0)	DHX30 (3.0)
ENSG00000135750	KCNK1 PPI subnetwork	0.03	>=0.20	FNBP4 (3.2)	ZFP91 (3.1)	BTBD9 (3.1)	PABPC1L (2.9)	WDR90 (2.7)	MDGA1 (2.7)	KCNU1 (2.6)	CALCOCO2 (2.6)	GPR6 (2.6)	RNF4 (2.6)
MP:0002090	abnormal vision	0.03	>=0.20	CA14 (5.4)	PHACTR1 (4.3)	GNAT1 (4.0)	TEX14 (3.4)	SORT1 (3.1)	ZNF589 (3.0)	CCNH (2.7)	TRPM3 (2.5)	ENSG00000247828 (2.4)	TEF (2.4)
ENSG00000120008	WDR11 PPI subnetwork	0.03	>=0.20	USP34 (5.4)	PPM1A (5.0)	ZNF318 (4.5)	PSME4 (4.1)	BIRC6 (4.1)	USP7 (3.9)	RNF10 (3.6)	PPM1B (3.5)	USP19 (3.4)	USP33 (3.4)
ENSG00000144028	SNRNP200 PPI subnetwork	0.03	>=0.20	HNRNPD (5.2)	RBM14 (4.6)	FUBP1 (4.4)	SF3B1 (4.3)	FNBP4 (4.0)	HNRNPA1 (3.9)	ILF3 (3.8)	PRPF3 (3.8)	PCBP1 (3.7)	PHF5A (3.7)
ENSG00000105063	PPP6R1 PPI subnetwork	0.03	>=0.20	ARIH2 (3.9)	PARD6A (3.4)	BTBD9 (3.2)	VPRBP (3.1)	L3MBTL2 (2.9)	MON1A (2.9)	ZFP91 (2.8)	DPP3 (2.8)	ENSG00000250341 (2.7)	DUS2L (2.6)
ENSG00000167306	MYO5B PPI subnetwork	0.03	>=0.20	EIF4G3 (3.6)	BTBD9 (3.6)	CLTC (3.5)	DHX30 (3.2)	HERC4 (3.1)	ATE1 (3.0)	AHSA2 (2.8)	RABGAP1L (2.8)	GSK3A (2.8)	SOX6 (2.8)
ENSG00000198176	TFDP1 PPI subnetwork	0.03	>=0.20	LCORL (4.0)	EZH2 (3.7)	ATXN2 (3.5)	HP1BP3 (3.2)	SOCS4 (3.2)	CDC25A (3.0)	UNC119B (3.0)	FBXO5 (2.9)	SMARCC1 (2.9)	ENSG00000203394 (2.8)
GO:0001678	cellular glucose homeostasis	0.03	>=0.20	ENSG00000254235 (4.8)	ENSG00000250846 (4.5)	SLC18A2 (3.8)	CYP2A6 (3.4)	KLHL1 (3.4)	ENSG00000237435 (3.2)	GPR26 (2.9)	TMIE (2.8)	ENSG00000244967 (2.8)	CYB561 (2.8)
ENSG00000125775	SDCBP2 PPI subnetwork	0.03	>=0.20	LINC00470 (4.0)	PRR19 (3.9)	TMEM145 (3.3)	LINC00458 (2.8)	CHADL (2.7)	GFAP (2.7)	MTMR11 (2.6)	CPNE8 (2.6)	SEMA6D (2.6)	CPLX2 (2.5)
ENSG00000128683	GAD1 PPI subnetwork	0.03	>=0.20	C2orf42 (3.0)	WDR25 (2.9)	NRXN3 (2.9)	ASB7 (2.8)	C18orf42 (2.7)	PEX3 (2.7)	GADD45G (2.6)	ENSG00000224738 (2.5)	CPNE8 (2.5)	KLHL18 (2.4)
MP:0005106	abnormal incus morphology	0.03	>=0.20	SIX4 (5.8)	SIX1 (5.0)	ENSG00000255248 (4.8)	LRP4 (3.5)	SHOX2 (3.5)	FAM167A (3.3)	MPPED2 (3.1)	CXXC4 (3.0)	TRIB2 (3.0)	ENSG00000248550 (2.9)
GO:0009250	glucan biosynthetic process	0.03	>=0.20	NT5C2 (3.5)	ENSG00000254235 (3.4)	SYPL2 (3.3)	BNIP3 (3.3)	GBE1 (3.2)	PCBP1-AS1 (3.2)	PPM1B (3.2)	SLC38A3 (3.0)	ENSG00000233593 (2.9)	MTNR1B (2.8)
GO:0005978	glycogen biosynthetic process	0.03	>=0.20	NT5C2 (3.5)	ENSG00000254235 (3.4)	SYPL2 (3.3)	BNIP3 (3.3)	GBE1 (3.2)	PCBP1-AS1 (3.2)	PPM1B (3.2)	SLC38A3 (3.0)	ENSG00000233593 (2.9)	MTNR1B (2.8)
ENSG00000157625	TAB3 PPI subnetwork	0.03	>=0.20	ZBTB16 (6.0)	PRKRIP1 (3.1)	PLCL1 (3.1)	PER1 (2.9)	ENSG00000236772 (2.9)	GAS5 (2.8)	TLE1 (2.8)	ALKBH4 (2.7)	PRKAG1 (2.7)	ENSG00000258636 (2.5)
ENSG00000131508	UBE2D2 PPI subnetwork	0.03	>=0.20	FBXO3 (4.0)	MOV10 (4.0)	PPM1A (3.8)	BIRC6 (3.5)	HNRNPK (3.3)	RASA1 (3.2)	C11orf58 (3.2)	AP2B1 (3.0)	PPP3CA (2.8)	CLTC (2.8)
ENSG00000152413	HOMER1 PPI subnetwork	0.03	>=0.20	DGKG (5.8)	GRM7 (5.5)	NOVA2 (4.0)	GPR75 (3.9)	DLG2 (3.8)	GPC5 (3.6)	RIMS1 (3.6)	RUNX1T1 (3.6)	LINGO3 (3.5)	CADM2 (3.4)
GO:0030799	regulation of cyclic nucleotide metabolic process	0.03	>=0.20	C12orf47 (4.4)	GPR52 (4.3)	TACR1 (3.8)	HCRTR2 (3.6)	CHRM4 (3.6)	C9orf163 (3.6)	MYO16 (3.5)	KIF17 (3.5)	ESPNL (3.4)	GHSR (3.3)
GO:0051059	NF-kappaB binding	0.03	>=0.20	RBM4 (4.7)	ENSG00000255517 (4.2)	EPC2 (3.5)	COQ10B (3.4)	ENSG00000258297 (3.4)	TOB2 (3.2)	ENSA (3.1)	ZNF408 (3.1)	INO80D (3.0)	DRD3 (3.0)
GO:0030658	transport vesicle membrane	0.03	>=0.20	CTRL (5.6)	CELA2B (4.1)	SEC16A (4.1)	CYB561 (4.0)	NPY (3.7)	ERLEC1 (3.6)	ABHD14B (3.4)	PCSK2 (3.4)	DDC (3.3)	EIF2AK3 (3.2)
GO:0034708	methyltransferase complex	0.03	>=0.20	KIAA1267 (4.1)	BIRC6 (3.8)	CELF1 (3.7)	CTCF (3.5)	SETD2 (3.5)	INO80D (3.4)	SIRT1 (3.4)	QRICH1 (3.2)	ATXN2 (3.2)	EHMT1 (3.1)
GO:0035097	histone methyltransferase complex	0.03	>=0.20	KIAA1267 (4.1)	BIRC6 (3.8)	CELF1 (3.7)	CTCF (3.5)	SETD2 (3.5)	INO80D (3.4)	SIRT1 (3.4)	QRICH1 (3.2)	ATXN2 (3.2)	EHMT1 (3.1)
GO:0051567	histone H3-K9 methylation	0.03	>=0.20	ENSG00000253974 (3.3)	PHACTR1 (3.1)	ENSG00000237401 (3.1)	ENSG00000217372 (3.0)	NFE2 (2.9)	ENSG00000224738 (2.8)	C20orf26 (2.7)	ENSG00000236772 (2.7)	ENSG00000218896 (2.6)	GLYCTK-AS1 (2.6)
ENSG00000102554	KLF5 PPI subnetwork	0.03	>=0.20	TOB2 (4.1)	MKL1 (3.6)	ENSG00000230454 (3.4)	FOXP4 (3.2)	MLL2 (3.1)	USP7 (3.0)	PTPN23 (2.9)	CDC73 (2.9)	PCGF5 (2.8)	PPPDE2 (2.7)
GO:0035770	ribonucleoprotein granule	0.03	>=0.20	STK31 (7.0)	SMC1B (6.8)	DPEP3 (5.6)	PRR19 (5.1)	BOLL (4.3)	PHF7 (3.8)	TEX14 (3.8)	C14orf39 (3.8)	SMG7 (3.6)	PSKH1 (3.3)
ENSG00000146425	DYNLT1 PPI subnetwork	0.03	>=0.20	R3HDM1 (3.4)	TNFRSF13C (2.9)	CELF4 (2.8)	MTNR1B (2.8)	ELAVL2 (2.6)	FAM185A (2.5)	SLC27A3 (2.5)	DNAJC16 (2.5)	LRFN5 (2.5)	CAMK2D (2.4)
MP:0008995	early reproductive senescence	0.03	>=0.20	C1orf51 (7.7)	ZBTB16 (6.1)	TEF (5.3)	PER1 (4.8)	ESR2 (4.2)	C8orf49 (4.2)	CCRN4L (4.0)	PER3 (3.8)	TOB2 (3.7)	C20orf26 (3.7)
ENSG00000173175	ADCY5 PPI subnetwork	0.03	>=0.20	DRD2 (3.7)	PDE4D (3.3)	MAGI2 (3.0)	PPP3CA (2.8)	PLCL1 (2.7)	SLC36A4 (2.7)	KLF5 (2.7)	TOX (2.6)	PDE8B (2.6)	FSHB (2.6)
ENSG00000100503	NIN PPI subnetwork	0.03	>=0.20	SEPT3 (4.0)	SPTBN2 (3.8)	SLC12A5 (3.8)	GRIK5 (3.7)	ADCY5 (3.6)	UBE2E2 (3.4)	GNG7 (3.3)	BSN (3.3)	CAMKV (3.2)	CSPG5 (3.2)
ENSG00000102572	STK24 PPI subnetwork	0.03	>=0.20	AHSA2 (5.0)	CACYBP (5.0)	HSPE1 (4.9)	HSPD1 (4.5)	SF3B1 (4.2)	RBM5 (4.0)	XPO1 (3.9)	MOB4 (3.8)	PCBP1 (3.6)	ILKAP (3.5)
ENSG00000101811	CSTF2 PPI subnetwork	0.03	>=0.20	HNRNPD (5.0)	FUBP1 (4.8)	CTCF (4.6)	RBM14 (4.5)	PCBP1 (4.5)	SF3B1 (4.2)	UBAP2L (4.0)	ILF3 (3.9)	HNRNPK (3.9)	NUDT21 (3.8)
GO:0042692	muscle cell differentiation	0.03	>=0.20	RAPSN (5.3)	STAC3 (4.5)	CAV3 (4.1)	SYPL2 (3.8)	PACSIN3 (3.6)	NEXN (3.6)	ENSG00000245482 (3.6)	TSHZ3 (3.5)	ACTN3 (3.2)	TNNC1 (3.2)
ENSG00000108819	ENSG00000108819 PPI subnetwork	0.03	>=0.20	AKAP5 (3.8)	ADCY5 (3.3)	ENSG00000234715 (3.1)	CHRM4 (3.0)	ENSG00000258297 (3.0)	LMO3 (2.8)	MCHR1 (2.8)	SORT1 (2.7)	GPR6 (2.7)	KCNJ4 (2.6)
ENSG00000131143	COX4I1 PPI subnetwork	0.03	>=0.20	NDUFA6 (6.3)	COX6B1P3 (5.8)	SHFM1 (5.4)	NDUFS3 (5.2)	C22orf32 (4.7)	ACO2 (3.8)	LSM7 (3.7)	UQCRC1 (3.7)	ENSG00000247828 (3.7)	MRPS21 (3.5)
ENSG00000133794	ARNTL PPI subnetwork	0.03	>=0.20	PER2 (10.3)	C1orf51 (8.6)	TEF (8.3)	COQ10B (6.6)	TOB2 (6.3)	PER3 (5.8)	PER1 (5.4)	ERRFI1 (4.8)	ZBTB16 (4.6)	LINC00473 (3.8)
MP:0001119	abnormal female reproductive system morphology	0.03	>=0.20	PRLR (4.5)	FSHB (4.4)	C14orf39 (4.3)	SMC1B (3.9)	GLYCTK-AS1 (3.8)	STK31 (3.4)	ENSG00000245482 (3.3)	OXTR (3.3)	SIX6 (3.3)	TEX14 (3.2)
ENSG00000148516	ZEB1 PPI subnetwork	0.03	>=0.20	FAM193A (4.9)	EPC2 (3.9)	CCDC90B (3.9)	ENSA (3.2)	MAEA (3.2)	USP4 (3.1)	ZBTB37 (3.0)	AMBRA1 (2.9)	ARNT (2.8)	CDC73 (2.8)
GO:0032387	negative regulation of intracellular transport	0.03	>=0.20	ENSG00000218896 (3.1)	ENSG00000217372 (3.1)	PRR19 (3.0)	ZBTB25 (3.0)	UBXN2A (2.9)	ZFAT (2.9)	TTLL6 (2.8)	CRIP3 (2.7)	ESPNL (2.7)	ENSG00000249231 (2.7)
MP:0001155	arrest of spermatogenesis	0.03	>=0.20	SMC1B (7.1)	PHF7 (6.4)	BOLL (6.1)	STK31 (5.9)	TEX14 (5.5)	DPEP3 (5.3)	C14orf39 (4.4)	ENSG00000224792 (3.8)	ENSG00000233153 (3.5)	HSF5 (3.3)
ENSG00000164330	EBF1 PPI subnetwork	0.03	>=0.20	MYCBP2 (3.9)	BLK (3.3)	TNRC6B (3.3)	TFAP2B (3.3)	HDAC4 (3.2)	ZC3H7B (3.2)	EXOC4 (3.0)	CIR1 (3.0)	TTC28 (3.0)	KDM5A (3.0)
ENSG00000102893	PHKB PPI subnetwork	0.03	>=0.20	SLC12A5 (4.2)	ADCY5 (4.1)	RASL10B (3.9)	CAMKV (3.8)	YWHAB (3.5)	SPTBN2 (3.5)	BSN (3.4)	RPRML (3.3)	CPLX2 (3.3)	CELF4 (3.2)
MP:0008572	abnormal Purkinje cell dendrite morphology	0.03	>=0.20	CBLN1 (4.5)	CPLX2 (3.7)	PER3 (3.6)	DOCK3 (3.6)	ANK2 (3.5)	RIMS1 (3.5)	MDFIC (3.5)	MADD (3.4)	TEF (3.4)	TMEM145 (3.4)
ENSG00000205250	E2F4 PPI subnetwork	0.03	>=0.20	HP1BP3 (3.9)	RERE (3.8)	ATXN2 (3.8)	FAM193A (3.3)	NFATC3 (3.3)	SMARCC1 (3.2)	ENSG00000203394 (3.2)	FBXO5 (3.1)	RAD54L2 (3.1)	LCORL (3.1)
ENSG00000099624	ATP5D PPI subnetwork	0.03	>=0.20	NDUFA6 (5.6)	NDUFS3 (5.5)	NDUFS1 (4.6)	ACO2 (4.4)	C22orf32 (4.4)	UQCRC1 (4.3)	MRPS21 (4.0)	SHFM1 (3.8)	PSMA5 (3.6)	NDUFAF3 (3.2)
ENSG00000151532	VTI1A PPI subnetwork	0.03	>=0.20	GOSR2 (4.3)	ENSA (3.8)	CDK5RAP3 (3.7)	COPZ1 (3.6)	RAB3GAP1 (3.4)	EXOC4 (3.1)	CCS (3.1)	ARNT (3.0)	SGSM3 (3.0)	HEMK1 (2.9)
GO:0048009	insulin-like growth factor receptor signaling pathway	0.03	>=0.20	FSHB (7.2)	SIX6 (4.3)	CSMD1 (2.8)	TNRC6B (2.7)	PABPC1L (2.7)	PRLR (2.7)	ASB1 (2.7)	PLCL1 (2.5)	USP31 (2.5)	AUTS2 (2.4)
ENSG00000153147	SMARCA5 PPI subnetwork	0.03	>=0.20	HIST2H2BE (9.3)	MSI2 (3.4)	ARID2 (3.2)	CUL1 (3.0)	FOXP4 (2.9)	SMARCC1 (2.9)	SETD2 (2.6)	CTCF (2.6)	SUPT4H1 (2.6)	SF3B1 (2.6)
ENSG00000113658	SMAD5 PPI subnetwork	0.03	>=0.20	IER5L (3.7)	UNC5B (3.5)	TCF4 (3.2)	TMEM115 (3.2)	TROVE2 (3.1)	TTC28 (3.1)	ERF (3.0)	FAM196A (2.9)	PCDH9 (2.9)	CRY1 (2.9)
GO:0010737	protein kinase A signaling cascade	0.03	>=0.20	CELA2B (3.2)	ENSG00000244967 (3.1)	ENSG00000258297 (2.9)	ENSG00000233153 (2.8)	ENSG00000224792 (2.7)	RBM4 (2.7)	C18orf62 (2.7)	ENSG00000257194 (2.6)	LRRTM4 (2.6)	PPP1R36 (2.6)
MP:0002575	increased circulating ketone body level	0.03	>=0.20	ZBTB16 (4.6)	PEMT (4.2)	CELA2B (3.9)	RASD1 (3.8)	ACAD10 (3.8)	ALDH6A1 (3.8)	PER1 (3.5)	ACADS (3.5)	GLUL (3.4)	NOL4 (3.2)
GO:0043425	bHLH transcription factor binding	0.03	>=0.20	PER1 (6.1)	ZBTB16 (4.2)	HES6 (4.0)	DDC (3.7)	RBM15B (3.7)	TLE1 (3.3)	GATA4 (3.2)	ENSG00000237435 (3.1)	USP7 (3.0)	THAP11 (2.8)
ENSG00000120254	MTHFD1L PPI subnetwork	0.03	>=0.20	SLC12A5 (4.0)	SEPT3 (3.9)	PCSK2 (3.7)	ADCY5 (3.5)	CSPG5 (3.5)	GRIK5 (3.4)	AK5 (3.4)	SPTBN2 (3.4)	CABP1 (3.4)	BSN (3.3)
MP:0001491	unresponsive to tactile stimuli	0.03	>=0.20	RAPSN (5.4)	ELAVL2 (4.9)	STAC3 (4.7)	INA (4.0)	CPLX2 (3.9)	ANK2 (3.9)	MAPT (3.8)	CELF4 (3.8)	NRXN1 (3.7)	GNAO1 (3.6)
ENSG00000167670	CHAF1A PPI subnetwork	0.03	>=0.20	EZH2 (4.0)	MCM5 (3.6)	CBX5 (3.6)	MCM6 (3.5)	SKA2 (3.5)	CDC25A (3.4)	ERI1 (3.3)	ANP32E (3.1)	RMI1 (3.0)	FBXO5 (3.0)
MP:0005537	abnormal cerebral aqueduct morphology	0.03	>=0.20	RFX4 (4.0)	CDH19 (3.8)	TRPS1 (3.5)	ENSG00000216754 (3.5)	KIF21A (3.4)	MEGF8 (3.0)	LRRTM4 (3.0)	ANK3 (3.0)	CNNM2 (2.8)	TFAP2B (2.8)
REACTOME_NRAGE_SIGNALS_DEATH_THROUGH_JNK	REACTOME_NRAGE_SIGNALS_DEATH_THROUGH_JNK	0.03	>=0.20	MKL1 (3.9)	ENSG00000182319 (3.7)	DIP2C (3.6)	MEF2C (3.1)	AJAP1 (3.0)	KIF16B (2.8)	ELAVL2 (2.8)	PRLR (2.7)	ENSG00000254839 (2.6)	DENND1A (2.6)
GO:0016407	acetyltransferase activity	0.03	>=0.20	EPC2 (4.3)	PEX12 (3.4)	FAM193A (3.4)	FDFT1 (3.3)	INO80D (3.1)	KBTBD4 (3.0)	ZFP91 (3.0)	SIRT1 (3.0)	TBC1D5 (2.9)	C2orf44 (2.9)
GO:0006816	calcium ion transport	0.03	>=0.20	LINGO3 (3.6)	ENSG00000250156 (3.4)	ACTN3 (3.4)	ENSG00000213600 (3.3)	GPC5 (3.2)	SGIP1 (3.0)	GPR61 (3.0)	RIMS1 (3.0)	DGKG (2.9)	GRM7 (2.9)
MP:0000930	wavy neural tube	0.03	>=0.20	PCDH17 (3.8)	ATXN2 (3.4)	KIF9 (2.9)	RERE (2.6)	ZNF318 (2.6)	DNAJC16 (2.5)	SEMA6A (2.5)	R3HDM2 (2.4)	ENSG00000206532 (2.4)	PCDH15 (2.4)
GO:0001540	beta-amyloid binding	0.03	>=0.20	GRIK5 (4.5)	GFAP (4.3)	C1QL1 (4.3)	CTSF (3.5)	MDGA1 (3.2)	RPH3A (2.8)	C1QTNF4 (2.8)	SEPT3 (2.8)	TMIE (2.8)	CHADL (2.8)
GO:0006913	nucleocytoplasmic transport	0.03	>=0.20	CDC73 (3.9)	TROVE2 (3.7)	RPS6KB1 (3.4)	ENSG00000249548 (3.1)	ENSG00000246379 (2.9)	GNAI3 (2.9)	HNRNPK (2.8)	MAPK1IP1L (2.7)	ERF (2.6)	PTPN11 (2.6)
GO:0008213	protein alkylation	0.03	>=0.20	CELF1 (3.7)	PCGF6 (3.5)	VPRBP (3.3)	KLHL20 (3.2)	NFATC3 (3.2)	CRIPAK (3.0)	EHMT1 (3.0)	INPP5E (3.0)	ENSG00000203394 (3.0)	THAP11 (2.9)
GO:0006479	protein methylation	0.03	>=0.20	CELF1 (3.7)	PCGF6 (3.5)	VPRBP (3.3)	KLHL20 (3.2)	NFATC3 (3.2)	CRIPAK (3.0)	EHMT1 (3.0)	INPP5E (3.0)	ENSG00000203394 (3.0)	THAP11 (2.9)
MP:0003731	abnormal retinal outer nuclear layer morphology	0.03	>=0.20	GNAT1 (10.2)	GNAT2 (6.2)	ENSG00000254377 (4.6)	RHBDL3 (3.5)	SIX6 (3.3)	CA14 (3.2)	OTX2 (3.2)	LINC00461 (3.1)	KIRREL3 (3.0)	PHLPP2 (3.0)
GO:0042391	regulation of membrane potential	0.03	>=0.20	GPR62 (4.8)	CDH19 (4.1)	PCDH9 (3.9)	ZNF536 (3.6)	CADM2 (3.6)	LINGO3 (3.5)	RPH3A (3.3)	C1QL1 (3.3)	NKX2-2 (3.2)	DIRAS1 (3.1)
MP:0003934	abnormal pancreas development	0.03	>=0.20	NKX2-2 (6.3)	ST18 (6.2)	RHBDL3 (4.5)	FOXP2 (4.5)	PCSK2 (4.4)	TOX3 (4.1)	CXXC4 (3.5)	GADD45G (3.5)	HES6 (3.5)	LINC00461 (3.5)
ENSG00000198822	GRM3 PPI subnetwork	0.03	>=0.20	TLE1 (4.3)	MARCH5 (3.6)	FTH1P5 (2.9)	GKAP1 (2.8)	ELAVL2 (2.7)	C14orf45 (2.7)	CCDC87 (2.6)	ENSG00000249231 (2.6)	SIX6 (2.5)	GLUL (2.4)
GO:0051603	proteolysis involved in cellular protein catabolic process	0.04	>=0.20	RNF10 (4.4)	PSME4 (4.1)	FBXO3 (4.1)	UBXN4 (4.1)	ATG13 (3.9)	RANBP10 (3.8)	MARCH5 (3.6)	C18orf8 (3.5)	ATE1 (3.5)	AMFR (3.4)
MP:0003909	increased eating behavior	0.04	>=0.20	PEMT (4.3)	OXTR (4.2)	FSHB (3.7)	SEMA3G (3.7)	ADCY5 (3.6)	GPR6 (3.2)	GHSR (3.0)	ABCD2 (2.9)	LMO3 (2.8)	RASD1 (2.8)
GO:0000002	mitochondrial genome maintenance	0.04	>=0.20	CCDC51 (3.5)	ENSG00000250341 (3.3)	UBXN2A (3.2)	MED9 (3.2)	ENSG00000243224 (3.1)	ATE1 (3.0)	ENSG00000251011 (2.9)	ACAD10 (2.9)	YIPF4 (2.8)	BSN-AS2 (2.8)
ENSG00000162946	DISC1 PPI subnetwork	0.04	>=0.20	AP2B1 (4.3)	MAP4 (4.3)	ANK2 (3.9)	USP34 (3.8)	SYNE2 (3.6)	KIAA1841 (3.5)	CLTC (3.5)	C12orf51 (3.4)	C11orf49 (3.4)	BIRC6 (3.4)
GO:0010817	regulation of hormone levels	0.04	>=0.20	GHSR (5.7)	ENSG00000254556 (3.6)	PCSK2 (3.5)	CYP2A6 (3.5)	NPY (3.5)	ENSG00000196777 (3.5)	ZDBF2 (3.5)	SLC45A1 (3.2)	ST18 (3.2)	ENSG00000254936 (3.2)
ENSG00000163530	DPPA2 PPI subnetwork	0.04	>=0.20	LINC00458 (4.7)	KCNH2 (4.2)	THAP11 (3.3)	VAMP2 (3.3)	C17orf59 (3.3)	PCBP4 (3.2)	TUBD1 (3.1)	ZBTB1 (2.9)	SLC10A7 (2.9)	CALCOCO2 (2.8)
GO:0005874	microtubule	0.04	>=0.20	CKAP5 (5.2)	ZMYND10 (4.8)	KIF18A (4.6)	AURKB (4.4)	C6orf118 (4.4)	RANGAP1 (3.9)	TSNAXIP1 (3.8)	YSK4 (3.7)	CENPT (3.5)	FBXO5 (3.5)
GO:0016881	acid-amino acid ligase activity	0.04	>=0.20	RNF10 (4.8)	RANBP10 (4.2)	MARCH5 (3.9)	BRAP (3.7)	C18orf8 (3.6)	PPM1A (3.6)	PPM1B (3.5)	FBXO3 (3.5)	ZCCHC2 (3.3)	TRAFD1 (3.2)
ENSG00000179295	PTPN11 PPI subnetwork	0.04	>=0.20	ELTD1 (4.0)	SEMA3G (3.1)	CPNE8 (2.9)	PTK2B (2.9)	MKL1 (2.9)	PITPNC1 (2.8)	DGKZ (2.7)	AVPR1A (2.6)	MEF2C (2.5)	PCDH17 (2.5)
GO:0048708	astrocyte differentiation	0.04	>=0.20	RFX4 (6.9)	LINC00461 (4.5)	RFTN2 (4.2)	SOX6 (4.2)	RHBDL3 (4.0)	DPY19L2P2 (3.6)	C14orf64 (3.5)	GFAP (3.3)	ENSG00000224849 (3.3)	ENSG00000254377 (3.2)
GO:0032845	negative regulation of homeostatic process	0.04	>=0.20	LSAMP-AS1 (3.5)	SLC7A6OS (3.5)	CALCOCO2 (3.1)	HMGCLL1 (3.1)	ENSG00000223715 (3.0)	C3orf71 (3.0)	KLHL20 (2.9)	ENSG00000254718 (2.9)	THAP11 (2.9)	PARD6A (2.8)
MP:0009719	reduced cerebellar foliation	0.04	>=0.20	BMP5 (4.5)	TMEM108 (4.0)	ENSG00000254718 (3.6)	HMGCLL1 (3.4)	MDGA1 (3.2)	PTPRD (3.2)	C17orf47 (3.1)	LSAMP (3.1)	PABPC1L (2.9)	LRRC17 (2.9)
ENSG00000147140	NONO PPI subnetwork	0.04	>=0.20	SF3B1 (4.7)	HNRNPK (4.7)	XPO1 (4.2)	HNRNPD (4.1)	FUBP1 (4.1)	HNRNPA1 (4.0)	TLE4 (3.8)	ANP32E (3.7)	PCBP1 (3.5)	ILF3 (3.4)
GO:0046039	GTP metabolic process	0.04	>=0.20	GNAI3 (3.1)	C1orf21 (3.0)	SGSM3 (2.8)	STUB1 (2.7)	RGS7BP (2.6)	CAPZA1 (2.5)	PPP2R2D (2.5)	ENSG00000230773 (2.5)	BTBD9 (2.5)	UBE2E2 (2.5)
ENSG00000087191	PSMC5 PPI subnetwork	0.04	>=0.20	PSMC2 (6.4)	PSMA5 (6.0)	PSMB7 (5.8)	PSMC3 (5.7)	UBXN4 (4.7)	CACYBP (4.4)	MTCH2 (4.1)	HSPE1 (3.7)	MOB4 (3.6)	DPP3 (3.6)
GO:0005977	glycogen metabolic process	0.04	>=0.20	NT5C2 (3.7)	SLC38A3 (3.4)	SYPL2 (3.3)	ENSG00000258066 (3.2)	PPM1B (3.2)	GBE1 (2.9)	BNIP3 (2.9)	C3orf18 (2.9)	IQCF5-AS1 (2.8)	CYP2A6 (2.8)
GO:0019207	kinase regulator activity	0.04	>=0.20	ANKRD44 (3.6)	PNMAL1 (3.5)	CSPG5 (2.9)	RGS16 (2.9)	KCNJ4 (2.8)	NOVA2 (2.8)	HSPA2 (2.8)	POU2F2 (2.7)	NOL4 (2.7)	B3GALT2 (2.6)
MP:0000642	enlarged adrenal glands	0.04	>=0.20	SEMA3B (4.0)	SEPT4 (3.7)	ESR2 (3.6)	SOAT1 (3.4)	MYO16 (3.3)	C20orf26 (2.8)	KCNU1 (2.7)	SLC27A3 (2.6)	RFTN2 (2.6)	PRLR (2.6)
MP:0000940	abnormal motor neuron innervation	0.04	>=0.20	LPHN2 (4.7)	UTS2 (4.2)	SPTSSB (3.6)	KLHL1 (3.6)	NRXN3 (3.5)	ENSG00000251011 (3.4)	CACNA2D2 (3.4)	GRM7 (3.3)	EPHA5 (3.2)	TFAP2B (3.2)
GO:0007423	sensory organ development	0.04	>=0.20	ENSG00000254377 (5.7)	OTX2 (5.0)	SIX6 (4.7)	ENSG00000248550 (4.5)	GNAT1 (4.3)	LINC00461 (4.2)	TFAP2B (3.2)	TRPM3 (3.1)	CXXC4 (3.0)	RFX4 (3.0)
ENSG00000173566	NUDT18 PPI subnetwork	0.04	>=0.20	ENSG00000224738 (4.0)	CDK5RAP3 (3.8)	MSI2 (3.5)	PNPO (3.3)	CYB561 (3.3)	GKAP1 (3.2)	IQCF5-AS1 (3.1)	TMEM64 (3.0)	CALCOCO2 (2.9)	METTL22 (2.5)
KEGG_INSULIN_SIGNALING_PATHWAY	KEGG_INSULIN_SIGNALING_PATHWAY	0.04	>=0.20	PITPNC1 (4.1)	SORT1 (3.5)	ACADS (3.5)	ARIH2 (3.4)	STUB1 (3.3)	GBE1 (3.3)	DNM2 (3.3)	PPM1B (3.1)	DTNA (3.0)	PFKFB4 (2.9)
GO:0031116	positive regulation of microtubule polymerization	0.04	>=0.20	STH (5.6)	ENSG00000237435 (3.6)	ENSG00000182057 (3.3)	ENSG00000214770 (3.2)	ANK2 (3.1)	EXOC4 (3.1)	LCORL (2.9)	LINC00458 (2.7)	ENSG00000224849 (2.7)	ST7L (2.6)
ENSG00000166128	RAB8B PPI subnetwork	0.04	>=0.20	PCSK2 (3.6)	ELAVL2 (3.4)	SPTBN2 (3.3)	IER3IP1 (3.2)	ARPC5 (3.2)	INA (3.1)	C11orf49 (3.1)	CPLX2 (3.0)	ATP1A3 (3.0)	PDE8B (2.9)
ENSG00000106976	DNM1 PPI subnetwork	0.04	>=0.20	UBE2E2 (3.5)	MAPT (3.2)	AAK1 (3.1)	CABP1 (2.9)	ATP1A3 (2.9)	SEPT3 (2.9)	C11orf49 (2.8)	INA (2.8)	TCTA (2.8)	YWHAZ (2.8)
MP:0008547	abnormal neocortex morphology	0.04	>=0.20	NOL4 (5.0)	LINC00461 (4.4)	MEF2C (3.8)	KHDRBS3 (3.7)	C8orf49 (3.6)	AUTS2 (3.4)	KCNJ4 (3.3)	ELAVL2 (3.3)	GLYCTK-AS1 (3.2)	EPHA5 (3.2)
REACTOME_INWARDLY_RECTIFYING_K_CHANNELS	REACTOME_INWARDLY_RECTIFYING_K_CHANNELS	0.04	>=0.20	TMEM145 (4.6)	CABP1 (4.3)	SLC8A1 (3.8)	CACNA2D2 (3.7)	ENSG00000258586 (3.7)	RASL10B (3.6)	CADM2 (3.5)	CBLN1 (3.5)	GNAT2 (3.3)	ATP1A3 (3.3)
ENSG00000100324	TAB1 PPI subnetwork	0.04	>=0.20	HSPD1 (7.9)	CACYBP (6.0)	DNAJB4 (5.8)	AHSA2 (5.1)	DEDD2 (5.0)	HSPE1 (4.8)	RANGAP1 (3.4)	HSPA2 (3.3)	BTBD9 (3.3)	DYNLL1 (3.2)
GO:0000975	regulatory region DNA binding	0.04	>=0.20	FOXP4 (3.8)	KIAA1267 (3.8)	TFAP2B (3.6)	IER5L (3.5)	SAMD5 (3.3)	TOX3 (3.2)	GADD45G (3.2)	HES6 (3.1)	TSHZ3 (2.9)	CXXC4 (2.9)
GO:0001067	regulatory region nucleic acid binding	0.04	>=0.20	FOXP4 (3.8)	KIAA1267 (3.8)	TFAP2B (3.6)	IER5L (3.5)	SAMD5 (3.3)	TOX3 (3.2)	GADD45G (3.2)	HES6 (3.1)	TSHZ3 (2.9)	CXXC4 (2.9)
GO:0021871	forebrain regionalization	0.04	>=0.20	OTX2 (5.7)	ENSG00000250377 (5.0)	SIX6 (4.6)	ENSG00000228201 (4.4)	ENSG00000248550 (4.1)	KATNAL2 (3.3)	LMO3 (3.3)	BEGAIN (3.2)	ENSG00000233593 (3.1)	ENSG00000254377 (2.9)
GO:0050769	positive regulation of neurogenesis	0.04	>=0.20	KIRREL3 (4.4)	LINC00461 (3.8)	C14orf64 (3.8)	KHDRBS3 (3.2)	NKX2-2 (3.1)	NOL4 (3.1)	SOX6 (3.1)	ENSG00000230454 (3.0)	ZNF536 (2.9)	SEMA6A (2.8)
ENSG00000076864	RAP1GAP PPI subnetwork	0.04	>=0.20	PCSK2 (3.9)	SLC12A5 (3.9)	CAMKV (3.8)	BSN (3.7)	INA (3.7)	ADCY5 (3.7)	SEPT3 (3.6)	RPRML (3.4)	PRR7 (3.4)	GRIK5 (3.4)
ENSG00000025772	TOMM34 PPI subnetwork	0.04	>=0.20	SLC12A5 (4.4)	SPTBN2 (3.9)	PCSK2 (3.9)	INA (3.7)	SEPT3 (3.7)	BSN (3.7)	DOCK3 (3.6)	GRIK5 (3.5)	CABP1 (3.4)	CSPG5 (3.4)
ENSG00000168280	KIF5C PPI subnetwork	0.04	>=0.20	ELAVL2 (4.4)	ANK2 (4.2)	ST18 (3.9)	MAGI2 (3.0)	MAP4 (2.9)	ENSG00000237435 (2.9)	CELF4 (2.8)	ANK3 (2.8)	ENSG00000241956 (2.6)	PREPL (2.6)
ENSG00000111145	ELK3 PPI subnetwork	0.04	>=0.20	LCORL (3.8)	RNF4 (3.1)	ATAD2B (2.9)	QRICH1 (2.8)	ENSG00000157837 (2.8)	WDR82 (2.7)	ARNTL (2.7)	TRIM35 (2.7)	ENSG00000226122 (2.6)	R3HDM1 (2.6)
GO:0006536	glutamate metabolic process	0.04	>=0.20	CYP2A6 (4.5)	INHBC (3.9)	SLC25A47 (3.7)	SLC22A7 (3.5)	AVPR1A (3.2)	AGBL2 (3.0)	SLC6A13 (3.0)	PCGF6 (3.0)	TAT (2.9)	YSK4 (2.8)
ENSG00000078579	FGF20 PPI subnetwork	0.04	>=0.20	CCS (3.6)	TM9SF4 (3.4)	ZNF318 (3.2)	NDUFA6 (3.2)	BICC1 (3.1)	ZFP91 (3.1)	ACO2 (3.0)	ABCC10 (2.9)	NDUFS3 (2.9)	UQCRC1 (2.8)
ENSG00000181790	BAI1 PPI subnetwork	0.04	>=0.20	SLC12A5 (4.6)	SPTBN2 (4.3)	CAMKV (4.3)	SEPT3 (4.2)	CABP1 (4.2)	KCNJ4 (4.1)	PCSK2 (3.9)	BSN (3.9)	AK5 (3.8)	DOCK3 (3.8)
ENSG00000091129	NRCAM PPI subnetwork	0.04	>=0.20	SEPT4 (5.1)	PDE1C (4.2)	PCDH17 (3.3)	KIF21A (3.2)	NRXN1 (3.2)	GFAP (3.1)	SORT1 (3.1)	ANK2 (3.1)	RGS7BP (3.1)	GRIK5 (3.0)
GO:0060008	Sertoli cell differentiation	0.04	>=0.20	C8orf49 (6.8)	ENSG00000226122 (3.6)	ENSG00000197727 (3.4)	ENSG00000231792 (3.2)	CSDC2 (3.1)	ESYT3 (3.1)	FSHR (3.1)	ENSG00000255020 (2.9)	WNT2B (2.8)	ENSG00000240405 (2.7)
GO:0018958	phenol-containing compound metabolic process	0.04	>=0.20	SLC18A2 (4.2)	C20orf26 (4.0)	SGIP1 (3.3)	NPY (3.2)	GHSR (3.2)	SLC9A11 (3.2)	ZDBF2 (3.1)	BEGAIN (3.0)	DRD2 (3.0)	GPR52 (2.9)
ENSG00000188486	H2AFX PPI subnetwork	0.04	>=0.20	HIST2H2BE (8.1)	CTCF (3.7)	VPRBP (3.4)	SMARCC1 (3.3)	EFTUD2 (3.3)	SETDB1 (3.0)	RBBP6 (2.9)	CUL1 (2.8)	ADSL (2.6)	QRICH1 (2.6)
GO:0048475	coated membrane	0.04	>=0.20	SEC16A (6.0)	CLTC (5.3)	ARHGAP1 (4.2)	GOSR2 (4.0)	MADD (3.4)	PREPL (3.4)	WDR24 (3.3)	ZNF526 (3.3)	GOLPH3L (3.2)	ATG13 (3.2)
GO:0030117	membrane coat	0.04	>=0.20	SEC16A (6.0)	CLTC (5.3)	ARHGAP1 (4.2)	GOSR2 (4.0)	MADD (3.4)	PREPL (3.4)	WDR24 (3.3)	ZNF526 (3.3)	GOLPH3L (3.2)	ATG13 (3.2)
ENSG00000087365	SF3B2 PPI subnetwork	0.04	>=0.20	HNRNPD (5.7)	FUBP1 (5.0)	PRPF3 (4.7)	RBM14 (4.7)	HNRNPA1 (4.4)	FNBP4 (4.0)	ILF3 (3.9)	SF3B1 (3.8)	RBM6 (3.6)	LSM7 (3.6)
MP:0001132	absent mature ovarian follicles	0.04	>=0.20	FSHB (6.1)	SIX6 (5.6)	ESR2 (4.9)	RASD1 (4.0)	C14orf39 (3.9)	GHSR (3.8)	TMIE (3.6)	TEX14 (3.2)	RFX4 (3.1)	MYO16 (3.1)
GO:0045747	positive regulation of Notch signaling pathway	0.04	>=0.20	RFX4 (3.9)	RHBDL3 (3.8)	TOX3 (3.5)	PCDH15 (3.3)	FAM83B (3.2)	PCBP1-AS1 (3.1)	PRR19 (3.0)	ENSG00000240405 (3.0)	MLK7-AS1 (2.9)	ENSG00000254377 (2.8)
GO:0030551	cyclic nucleotide binding	0.04	>=0.20	ENSG00000254377 (5.6)	GNAT2 (4.7)	B3GALT2 (4.3)	GNAT1 (3.9)	LINC00473 (3.8)	PCDH15 (3.7)	CAMKV (3.6)	SGIP1 (3.4)	PDE8B (3.0)	SYT16 (2.9)
GO:0035235	ionotropic glutamate receptor signaling pathway	0.04	>=0.20	GPR26 (4.2)	CHRM4 (3.7)	ENSG00000233723 (3.6)	GRM7 (3.6)	CSMD1 (3.4)	ENSG00000248550 (3.4)	ENSG00000214770 (3.3)	UTS2 (3.3)	ENSG00000258776 (3.2)	DGKG (3.2)
ENSG00000125675	GRIA3 PPI subnetwork	0.04	>=0.20	CADM2 (4.5)	ENSG00000170091 (3.8)	LRRTM4 (3.6)	AAK1 (3.4)	EPHA5 (3.4)	MANF (3.2)	SGIP1 (3.2)	CA10 (3.2)	PTPRJ (3.1)	GRIA1 (3.0)
MP:0008221	abnormal hippocampal commissure morphology	0.04	>=0.20	TOX3 (4.0)	LPHN2 (4.0)	RUNX1T1 (3.8)	CXXC4 (3.6)	SEMA6A (3.5)	TLE1 (3.1)	LRP4 (2.9)	BMP5 (2.9)	FAM5C (2.9)	CTBP2 (2.9)
ENSG00000183943	PRKX PPI subnetwork	0.04	>=0.20	RPRML (3.8)	RGS7BP (3.5)	BSN (3.5)	SLC8A1 (3.3)	PDE8B (3.3)	LRFN5 (3.2)	SLC12A5 (3.2)	ACTN3 (3.2)	MYL3 (3.1)	CAMKV (3.1)
ENSG00000108773	KAT2A PPI subnetwork	0.04	>=0.20	FAM193A (5.1)	SIRT1 (4.4)	TNRC6B (3.6)	ATXN2 (3.5)	EFTUD2 (3.5)	RPRD2 (3.4)	PCGF6 (3.4)	EPC2 (3.3)	TOB2 (3.2)	KIAA1267 (3.2)
ENSG00000023734	STRAP PPI subnetwork	0.04	>=0.20	HARBI1 (3.5)	C20orf112 (3.4)	AMBRA1 (3.4)	PLAGL2 (3.4)	MAPKAPK5 (3.4)	WDR82 (3.3)	C18orf8 (3.2)	NME6 (3.0)	CRIPT (2.9)	ARID2 (2.8)
REACTOME_L1CAM_INTERACTIONS	REACTOME_L1CAM_INTERACTIONS	0.04	>=0.20	NRXN1 (4.0)	GNAO1 (3.9)	ELAVL2 (3.5)	MAP4 (3.3)	ENSG00000170091 (3.3)	CELF4 (3.3)	RELN (3.2)	INA (3.1)	PTPRD (3.1)	GFAP (3.1)
ENSG00000143368	SF3B4 PPI subnetwork	0.04	>=0.20	HNRNPD (5.5)	FUBP1 (4.9)	PRPF3 (4.4)	FNBP4 (4.4)	RBM14 (4.2)	ILF3 (4.1)	CTCF (4.1)	SRSF9 (4.0)	SF3B1 (4.0)	HNRNPA1 (4.0)
ENSG00000170604	IRF2BP1 PPI subnetwork	0.04	>=0.20	NEIL2 (3.6)	TRAF3IP1 (3.6)	MZT1 (3.2)	PEX3 (3.0)	MTRF1L (2.9)	KBTBD4 (2.8)	STAB1 (2.7)	PRPF3 (2.7)	ARFGAP2 (2.6)	ADAT2 (2.6)
MP:0005238	increased brain size	0.04	>=0.20	MTRF1L (3.9)	KLHL29 (3.8)	KCNB2 (3.7)	ENSG00000250156 (3.6)	GPR75 (3.3)	MLL2 (3.1)	USP31 (3.0)	ENSG00000244967 (2.7)	ENSG00000250377 (2.7)	CNNM2 (2.6)
GO:0034705	potassium channel complex	0.04	>=0.20	SCN8A (4.9)	DIRAS1 (4.7)	CABP1 (4.0)	CHRM4 (3.9)	AK5 (3.8)	BSN (3.8)	CNTN4 (3.7)	MCHR1 (3.7)	NRXN1 (3.6)	B3GALT2 (3.6)
GO:0008076	voltage-gated potassium channel complex	0.04	>=0.20	SCN8A (4.9)	DIRAS1 (4.7)	CABP1 (4.0)	CHRM4 (3.9)	AK5 (3.8)	BSN (3.8)	CNTN4 (3.7)	MCHR1 (3.7)	NRXN1 (3.6)	B3GALT2 (3.6)
ENSG00000141380	SS18 PPI subnetwork	0.04	>=0.20	ENSG00000251676 (4.0)	TIA1 (3.8)	RAD54L2 (3.5)	RPRD2 (3.5)	CUX1 (3.3)	ARID2 (3.3)	SCAF11 (3.2)	KIAA1267 (3.1)	TNRC6B (3.1)	R3HDM2 (3.1)
GO:0009247	glycolipid biosynthetic process	0.04	>=0.20	ENSG00000245975 (4.1)	ENSG00000244967 (4.0)	ENSG00000251676 (3.5)	KCNB2 (3.4)	ENSG00000258586 (3.3)	ENSG00000243224 (3.3)	TTLL6 (3.2)	ENSG00000240405 (3.2)	ENSG00000230773 (3.1)	BOLL (2.9)
ENSG00000152942	RAD17 PPI subnetwork	0.04	>=0.20	MCM5 (4.4)	MCM6 (4.3)	WDHD1 (3.5)	UBA7 (3.5)	RAD51C (3.5)	CENPM (3.2)	RSRC1 (3.2)	DDB2 (3.1)	MEI1 (3.0)	CRIPT (2.8)
MP:0008128	abnormal brain internal capsule morphology	0.04	>=0.20	TEX264 (3.2)	RUNX1T1 (3.1)	TRANK1 (3.0)	KCNB2 (2.8)	FBXL3 (2.8)	PCYOX1 (2.7)	CTSF (2.7)	JMJD8 (2.6)	SHOX2 (2.6)	TTLL6 (2.6)
MP:0001924	infertility	0.04	>=0.20	FSHB (3.8)	AJAP1 (3.0)	KCNH2 (2.9)	IQCF1 (2.9)	DIRAS1 (2.9)	CBLN1 (2.9)	NOL4 (2.9)	ENSG00000258586 (2.7)	SAMD5 (2.6)	STK31 (2.6)
REACTOME_PROTEOLYTIC_CLEAVAGE_OF_SNARE_COMPLEX_PROTEINS	REACTOME_PROTEOLYTIC_CLEAVAGE_OF_SNARE_COMPLEX_PROTEINS	0.04	>=0.20	TMEM145 (3.3)	ENSA (3.2)	CABP1 (3.1)	CCS (3.1)	KIF3B (2.9)	R3HDM2 (2.8)	ATP1A3 (2.7)	PCSK2 (2.6)	NICN1 (2.6)	DGKZ (2.5)
ENSG00000143344	RGL1 PPI subnetwork	0.04	>=0.20	CAPZA1 (4.5)	CYB561D1 (3.1)	GNAI3 (3.0)	PRR7 (3.0)	RPS6KB1 (3.0)	RWDD3 (3.0)	PLXNB1 (3.0)	CA10 (2.9)	ARIH2 (2.8)	CRIP3 (2.7)
ENSG00000139117	CPNE8 PPI subnetwork	0.04	>=0.20	MLK7-AS1 (3.5)	SOAT1 (3.2)	USP34 (3.1)	ENSG00000251576 (3.1)	CKAP5 (2.8)	ATAD2B (2.8)	EIF4G3 (2.7)	C1orf21 (2.7)	SNORD7 (2.7)	FBXL4 (2.7)
ENSG00000178573	MAF PPI subnetwork	0.04	>=0.20	ZBTB1 (3.9)	TRIB2 (3.8)	TOB2 (3.5)	MAGI2 (3.4)	SOX6 (3.3)	GADD45G (3.0)	RBBP6 (3.0)	HNF4G (2.8)	ENSG00000234715 (2.8)	SIRT1 (2.7)
MP:0009655	abnormal secondary palate development	0.04	>=0.20	ETV1 (4.3)	SEMA6D (4.3)	TRPS1 (3.8)	SEMA6A (3.5)	PPM1L (3.3)	CSNK1G3 (3.1)	MAGI2 (2.9)	NBL1 (2.8)	TCF4 (2.8)	AASS (2.7)
ENSG00000114670	NEK11 PPI subnetwork	0.04	>=0.20	ENSG00000255272 (3.6)	USP33 (3.3)	C12orf51 (3.3)	FAM63B (2.9)	FBXL4 (2.7)	CPEB3 (2.7)	RHOT2 (2.7)	RNF123 (2.6)	PPM1B (2.6)	TNRC6B (2.5)
ENSG00000115274	INO80B PPI subnetwork	0.04	>=0.20	RPRD2 (4.2)	AMBRA1 (4.1)	KIAA1267 (3.8)	ASB7 (3.7)	SETDB1 (3.7)	SETD2 (3.6)	RBBP6 (3.5)	RP9 (3.4)	ARID2 (3.4)	WDR6 (3.3)
ENSG00000070366	SMG6 PPI subnetwork	0.04	>=0.20	TARS2 (4.3)	SMG7 (3.9)	RPRD2 (3.9)	HAX1 (3.7)	PPM1A (3.5)	EPC2 (3.4)	FAM193A (3.2)	APH1A (3.1)	PRPF3 (2.9)	RAB3GAP1 (2.8)
MP:0005545	abnormal lens development	0.04	>=0.20	TFAP2B (5.6)	SIX6 (5.4)	OTX2 (5.2)	TRPM3 (4.9)	ZNF536 (4.0)	RELN (3.9)	HES6 (3.8)	MPPED2 (3.6)	KLHDC8B (3.4)	C1QL1 (3.3)
ENSG00000107968	MAP3K8 PPI subnetwork	0.04	>=0.20	HSPD1 (5.4)	AHSA2 (4.0)	ENSG00000217372 (4.0)	DNAJB4 (3.6)	CACYBP (3.3)	ENSG00000218896 (3.3)	NEIL2 (3.2)	AGBL2 (3.0)	TNIP2 (3.0)	DEDD2 (3.0)
REACTOME_DOWNSTREAM_SIGNALING_OF_ACTIVATED_FGFR	REACTOME_DOWNSTREAM_SIGNALING_OF_ACTIVATED_FGFR	0.04	>=0.20	DIP2C (3.3)	CPLX2 (3.1)	PLXNB1 (2.9)	STUB1 (2.9)	TEF (2.9)	PITPNC1 (2.9)	SEMA6A (2.8)	RGS7BP (2.8)	GNG7 (2.8)	PTPN11 (2.7)
ENSG00000086102	NFX1 PPI subnetwork	0.04	>=0.20	HNRNPD (5.3)	FUBP1 (5.2)	RBM14 (4.5)	FNBP4 (4.4)	PRPF3 (4.2)	SF3B1 (4.1)	ILF3 (4.0)	HNRNPK (4.0)	UBAP2L (3.8)	MAPK1IP1L (3.8)
GO:0002756	MyD88-independent toll-like receptor signaling pathway	0.04	>=0.20	ENSG00000259107 (3.3)	ENSG00000259116 (3.1)	ZFP91 (3.1)	C17orf59 (3.1)	CLIC1P1 (2.9)	MTRF1L (2.8)	ATE1 (2.7)	C3orf62 (2.7)	ENSG00000248309 (2.6)	KBTBD2 (2.6)
ENSG00000138798	EGF PPI subnetwork	0.04	>=0.20	SEMA6A (3.7)	SEMA6D (3.0)	GSK3A (3.0)	FAM83B (3.0)	PCDH17 (2.9)	LPHN2 (2.9)	ARNT (2.9)	TWF2 (2.8)	PLCL1 (2.8)	ENSG00000203739 (2.8)
ENSG00000178188	SH2B1 PPI subnetwork	0.04	>=0.20	GLUL (3.5)	RFX4 (3.3)	SLC18A2 (3.1)	TACR1 (3.0)	ENSG00000233593 (3.0)	GNG7 (2.9)	ZBTB16 (2.9)	SLC38A3 (2.7)	GRM7 (2.5)	PTH1R (2.5)
ENSG00000116711	PLA2G4A PPI subnetwork	0.04	>=0.20	KCNJ4 (5.2)	DGKG (4.1)	CPLX2 (3.8)	DLG2 (3.5)	YWHAZ (3.5)	CHRM4 (3.5)	BSN (3.4)	LINGO3 (3.2)	SCN8A (3.2)	YWHAB (3.2)
ENSG00000008838	MED24 PPI subnetwork	0.04	>=0.20	EHMT1 (4.0)	FAM193A (3.9)	INO80D (3.8)	SCAF11 (3.7)	RBBP6 (3.4)	KDM5A (3.3)	TOB2 (3.2)	SEC16A (3.1)	EP300 (3.1)	TNRC6B (3.0)
ENSG00000211662	ENSG00000211662 PPI subnetwork	0.04	>=0.20	F2 (3.5)	LCAT (3.3)	ENSG00000246334 (3.1)	SLC38A3 (3.0)	SLC6A13 (3.0)	SERPINC1 (3.0)	HP (2.9)	ANKFN1 (2.9)	ZBTB16 (2.7)	MEIS1 (2.6)
ENSG00000157404	KIT PPI subnetwork	0.04	>=0.20	CNR2 (3.4)	PITPNC1 (3.3)	TFEC (3.3)	SPI1 (3.1)	MAPKAPK3 (2.9)	HEMK1 (2.6)	C20orf112 (2.5)	ENSG00000255272 (2.5)	SH3BP2 (2.5)	P2RY14 (2.5)
GO:0007620	copulation	0.04	>=0.20	ENSG00000241732 (5.9)	IQCF6 (5.7)	ENSG00000236827 (5.0)	ENSG00000245482 (3.7)	ENSG00000255310 (3.3)	ENSG00000258066 (3.3)	KLHL1 (3.2)	MED12L (3.1)	ENSG00000233723 (3.0)	DNAH1 (3.0)
ENSG00000183873	SCN5A PPI subnetwork	0.04	>=0.20	SEMA6D (4.5)	ADCY5 (2.8)	SLC8A1 (2.8)	USP31 (2.8)	HERC4 (2.8)	NEIL2 (2.7)	MYBPC3 (2.7)	FSHR (2.7)	ZRANB3 (2.6)	CNTNAP5 (2.6)
ENSG00000174483	BBS1 PPI subnetwork	0.04	>=0.20	LGSN (4.3)	RASEF (3.1)	PRR15L (2.9)	DNAJC12 (2.8)	UTS2 (2.8)	ENSG00000258586 (2.7)	AMFR (2.7)	DDC (2.6)	RERE (2.6)	NEIL2 (2.6)
ENSG00000008056	SYN1 PPI subnetwork	0.04	>=0.20	BSN (4.3)	PCSK2 (4.2)	CABP1 (4.2)	SLC12A5 (4.1)	ATP1A3 (4.1)	SEPT3 (4.0)	CAMKV (4.0)	CELF4 (3.9)	INA (3.6)	C1QTNF4 (3.5)
ENSG00000128908	INO80 PPI subnetwork	0.04	>=0.20	HIST2H2BE (10.9)	USP4 (2.9)	QRICH1 (2.8)	ARMC10 (2.7)	CYB561D2 (2.7)	LRWD1 (2.5)	BAP1 (2.5)	MEIS1 (2.5)	DENND1A (2.5)	NISCH (2.4)
ENSG00000183207	RUVBL2 PPI subnetwork	0.04	>=0.20	HIST2H2BE (7.6)	PSMC2 (3.5)	PSMC3 (3.4)	PAFAH1B3 (3.2)	HNRNPD (3.0)	PRPF3 (2.9)	PSMB7 (2.8)	CCDC12 (2.8)	CTCF (2.8)	VPRBP (2.7)
ENSG00000067369	TP53BP1 PPI subnetwork	0.04	>=0.20	WDHD1 (3.8)	CENPM (3.7)	RAD51C (3.5)	HIST2H2BE (3.3)	MCM5 (3.3)	TRAIP (3.1)	TBC1D5 (3.0)	XPO1 (3.0)	FBXO5 (2.9)	ZRANB3 (2.8)
ENSG00000111664	GNB3 PPI subnetwork	0.04	>=0.20	GNAT2 (4.0)	GNAT1 (4.0)	VAMP3 (3.1)	CA10 (2.8)	ENSG00000258586 (2.8)	ATP1A3 (2.8)	CAMTA1 (2.6)	CELSR3 (2.6)	C3orf54 (2.5)	TMEM145 (2.5)
MP:0001695	abnormal gastrulation	0.04	>=0.20	LINC00458 (4.6)	PSME4 (3.8)	USP7 (3.4)	C11orf58 (3.4)	AMFR (3.3)	CKAP5 (3.3)	TRPM3 (3.1)	AMBRA1 (3.1)	USP19 (3.1)	SLC27A3 (3.0)
ENSG00000109911	ELP4 PPI subnetwork	0.04	>=0.20	ARMC10 (4.8)	MTRF1L (4.3)	BCAS2 (4.1)	PIK3C3 (3.6)	RBM4B (3.5)	HDHD2 (3.3)	CRIPT (3.1)	PEX3 (3.0)	METTL15 (2.8)	HARBI1 (2.8)
GO:0035270	endocrine system development	0.04	>=0.20	GAS5 (5.3)	RPS17P5 (5.0)	NKX2-2 (4.0)	MLK7-AS1 (3.7)	FSHB (3.5)	TOX3 (3.5)	CXXC4 (3.2)	ENSG00000196777 (2.9)	PCSK2 (2.9)	SIX6 (2.8)
GO:0016887	ATPase activity	0.04	>=0.20	EFTUD2 (4.3)	TRIM37 (4.0)	LRPPRC (4.0)	DHX38 (3.9)	CLTC (3.8)	PRMT7 (3.6)	L3MBTL2 (3.6)	BIRC6 (3.5)	CUL1 (3.4)	DARS2 (3.3)
ENSG00000168066	SF1 PPI subnetwork	0.04	>=0.20	AP2B1 (4.5)	GPR6 (4.4)	SF3B4 (4.2)	AMBRA1 (4.0)	HNRNPD (3.8)	PRPF3 (3.6)	RPRD2 (3.5)	FAM193A (3.4)	ZNF574 (3.3)	VAMP2 (3.2)
ENSG00000110987	BCL7A PPI subnetwork	0.04	>=0.20	FAM161B (4.0)	PTPN23 (3.9)	ZC3H7B (3.6)	HIVEP1 (3.5)	RAD54L2 (3.3)	RBM4B (3.2)	WDR6 (3.1)	MARCH5 (3.1)	DHX30 (2.9)	CUX1 (2.8)
ENSG00000183558	HIST2H2AA3 PPI subnetwork	0.04	>=0.20	HIST2H2BE (8.9)	SMARCC1 (3.6)	CTCF (3.4)	VPRBP (3.2)	EFTUD2 (2.9)	QRICH1 (2.6)	ARID2 (2.5)	RBBP6 (2.5)	CUL1 (2.5)	SETD2 (2.4)
ENSG00000203812	HIST2H2AA4 PPI subnetwork	0.04	>=0.20	HIST2H2BE (8.9)	SMARCC1 (3.6)	CTCF (3.4)	VPRBP (3.2)	EFTUD2 (2.9)	QRICH1 (2.6)	ARID2 (2.5)	RBBP6 (2.5)	CUL1 (2.5)	SETD2 (2.4)
ENSG00000168374	ARF4 PPI subnetwork	0.04	>=0.20	TARS2 (4.2)	FAM195A (4.0)	PMPCB (3.9)	APEH (3.7)	USP19 (3.5)	UQCRC1 (3.5)	ARFGAP2 (3.5)	PCBP1-AS1 (3.4)	WDR24 (3.4)	ACO2 (3.3)
KEGG_MATURITY_ONSET_DIABETES_OF_THE_YOUNG	KEGG_MATURITY_ONSET_DIABETES_OF_THE_YOUNG	0.04	>=0.20	NKX2-2 (8.4)	CELA2B (7.7)	PCSK2 (6.3)	ST18 (5.9)	DDC (4.2)	CTRL (3.8)	TTLL6 (3.7)	HMGCLL1 (3.5)	TOX3 (3.5)	C18orf42 (3.3)
GO:0017156	calcium ion-dependent exocytosis	0.04	>=0.20	IQCF1 (4.4)	AXDND1 (4.1)	ENSG00000234715 (3.8)	ENSG00000248309 (3.8)	NEIL2 (3.6)	ENSG00000183470 (3.4)	LCORL (3.1)	TMEM145 (3.1)	ENSG00000258297 (3.1)	CABP1 (3.0)
GO:0030325	adrenal gland development	0.04	>=0.20	CSDC2 (4.0)	MEIS1 (3.4)	NAPEPLD (3.2)	GATA4 (3.1)	DIAPH3-AS1 (3.1)	ENSG00000231792 (3.0)	ENSG00000237435 (3.0)	ENSG00000258066 (3.0)	FSHR (2.9)	ECM1 (2.8)
ENSG00000149480	MTA2 PPI subnetwork	0.04	>=0.20	SMARCC1 (4.9)	ZBTB1 (4.2)	VPRBP (3.5)	CIC (3.4)	WDR6 (3.3)	EIF4G3 (3.3)	PPM1A (3.2)	ZNF618 (3.1)	SETD2 (3.1)	NISCH (3.1)
MP:0002199	abnormal brain commissure morphology	0.04	>=0.20	RFX4 (5.9)	LINC00461 (5.2)	SHOX2 (4.3)	ODZ2 (4.2)	CXXC4 (3.6)	NKX2-2 (3.3)	TROVE2 (3.1)	TOX3 (3.1)	SEMA6A (3.1)	OTX2 (3.0)
ENSG00000196226	HIST1H2BB PPI subnetwork	0.04	>=0.20	HIST2H2BE (10.1)	CTCF (2.9)	ARMC10 (2.8)	RGSL1 (2.6)	CENPT (2.5)	SMARCC1 (2.5)	SRSF9 (2.4)	ENSG00000249307 (2.4)	RBM4B (2.4)	SKA2 (2.4)
ENSG00000164402	SEPT8 PPI subnetwork	0.04	>=0.20	SLC12A5 (4.4)	SPTBN2 (3.9)	CABP1 (3.7)	CSPG5 (3.7)	SEPT3 (3.7)	BSN (3.6)	PCSK2 (3.6)	GRIK5 (3.5)	CAMKV (3.5)	KCNJ4 (3.4)
ENSG00000147509	RGS20 PPI subnetwork	0.04	>=0.20	APH1A (4.0)	FAM167A (3.3)	HAX1 (3.1)	ENSA (3.0)	SDCCAG3 (3.0)	CERS2 (2.9)	INA (2.8)	PMPCA (2.8)	LINC00461 (2.7)	ZDHHC24 (2.5)
MP:0004809	increased hematopoietic stem cell number	0.04	>=0.20	MED12L (4.3)	NFE2 (3.8)	ARID2 (3.4)	INO80D (3.4)	SLC18A2 (3.0)	CUX1 (3.0)	CISH (2.9)	MLL2 (2.9)	NFATC3 (2.8)	POU2F2 (2.8)
ENSG00000107201	DDX58 PPI subnetwork	0.04	>=0.20	CDC73 (5.6)	GLRX2 (4.4)	CHAC2 (3.7)	ASB7 (3.5)	AHSA2 (3.5)	WDR6 (3.4)	CACYBP (3.3)	NAPEPLD (3.2)	CCDC51 (3.2)	DARS (3.1)
GO:0035195	gene silencing by miRNA	0.04	>=0.20	ENSG00000250156 (4.3)	KIAA1530 (3.9)	IER3IP1 (3.8)	ZBTB37 (3.6)	PRKRIP1 (3.5)	NME6 (3.2)	ENSG00000258119 (3.1)	ENSG00000253974 (3.1)	RC3H1 (3.0)	ENSG00000237435 (3.0)
ENSG00000135801	TAF5L PPI subnetwork	0.04	>=0.20	C2orf42 (4.3)	ATXN2 (3.5)	RBM4B (3.3)	ZBTB25 (3.2)	RPIA (3.2)	THAP11 (3.1)	SDCCAG3 (3.1)	FAM193A (3.0)	SIRT1 (3.0)	CTCF (3.0)
ENSG00000198216	CACNA1E PPI subnetwork	0.04	>=0.20	CPLX2 (4.6)	PPP3CA (4.3)	KCNJ4 (3.7)	CAMKV (3.6)	DTNA (3.6)	NOVA2 (3.3)	AAK1 (3.2)	BSN (3.2)	GRIA1 (3.1)	STIM2 (3.0)
GO:0001967	suckling behavior	0.04	>=0.20	ENSG00000214770 (3.4)	DIAPH3-AS1 (3.2)	SLC10A7 (3.0)	ENSG00000234028 (2.9)	PMFBP1 (2.9)	CACNA2D2 (2.8)	FBXL13 (2.8)	ENSG00000255272 (2.7)	ZNF408 (2.7)	MGST1 (2.6)
GO:0000982	RNA polymerase II core promoter proximal region sequence-specific DNA binding transcription factor activity	0.04	>=0.20	TFAP2B (5.4)	IER5L (4.3)	SIX6 (4.3)	TRPS1 (3.8)	RGS16 (3.8)	SHOX2 (3.4)	TOX3 (3.1)	ERF (2.9)	ENSG00000224849 (2.9)	ENSG00000248550 (2.9)
MP:0004021	abnormal rod electrophysiology	0.04	>=0.20	GNAT1 (14.6)	GNAT2 (9.6)	ENSG00000248550 (7.6)	OTX2 (6.1)	ENSG00000254377 (5.1)	PCBP4 (3.7)	SIX6 (3.5)	TRPM3 (3.4)	PCDH15 (3.4)	CA14 (3.2)
ENSG00000132170	PPARG PPI subnetwork	0.04	>=0.20	FSHB (4.3)	TNRC6B (4.2)	FAM193A (4.0)	SEC16A (3.6)	EPC2 (3.4)	C12orf51 (3.4)	RBBP6 (3.4)	SCAF11 (3.1)	RASD1 (3.0)	TOB2 (3.0)
ENSG00000144158	ENSG00000144158 PPI subnetwork	0.04	>=0.20	PRPF3 (5.9)	CIR1 (4.5)	DHX38 (4.4)	PIK3C3 (3.9)	SF3B4 (3.8)	USP19 (3.7)	EFTUD2 (3.7)	SETDB1 (3.6)	RBM6 (3.5)	ZNF408 (3.4)
ENSG00000127564	PKMYT1 PPI subnetwork	0.04	>=0.20	MZT1 (3.7)	C11orf63 (3.4)	AURKB (3.2)	CENPM (3.1)	KBTBD2 (3.0)	ENSG00000091436 (2.9)	KATNAL2 (2.8)	HP1BP3 (2.8)	ZCCHC2 (2.7)	SKA2 (2.7)
GO:0015179	L-amino acid transmembrane transporter activity	0.04	>=0.20	SLC6A13 (4.9)	CA14 (4.2)	CSPG5 (4.2)	GPC5 (3.9)	MYO16 (3.7)	INHBE (3.6)	SLC38A3 (3.6)	TRPM3 (3.5)	ACCN1 (3.5)	ENSG00000254377 (3.4)
MP:0002048	increased lung adenoma incidence	0.04	>=0.20	NAT6 (3.4)	MSLN (3.3)	DDB2 (3.2)	ZMYND10 (3.1)	ARIH2 (3.0)	TMEM107 (3.0)	CYB561D2 (2.9)	RBM15B (2.9)	KLHL29 (2.8)	P4HTM (2.8)
MP:0008056	abnormal retinal ganglion cell morphology	0.04	>=0.20	SIX6 (4.2)	LINC00461 (4.2)	ENSG00000254377 (3.8)	DAG1 (3.7)	GNAT1 (3.6)	SEMA6D (2.9)	OTX2 (2.9)	SEPT4 (2.8)	ENSG00000196777 (2.7)	SYNE2 (2.7)
GO:0051169	nuclear transport	0.04	>=0.20	CDC73 (3.9)	TROVE2 (3.7)	RPS6KB1 (3.5)	ENSG00000249548 (3.1)	GNAI3 (2.9)	ENSG00000246379 (2.8)	HNRNPK (2.7)	MAPK1IP1L (2.7)	ERF (2.6)	PTPN11 (2.6)
ENSG00000112029	FBXO5 PPI subnetwork	0.04	>=0.20	KIF18A (4.3)	CKAP5 (4.1)	AURKB (3.8)	C2orf42 (3.3)	CENPL (3.2)	CENPT (2.8)	USP33 (2.8)	TRAIP (2.7)	C18orf8 (2.6)	TMEM115 (2.6)
MP:0002563	shortened circadian period	0.04	>=0.20	TEF (12.4)	PER3 (11.4)	PER2 (11.0)	C1orf51 (10.9)	PER1 (7.4)	ZBTB16 (5.1)	COQ10B (5.0)	CCRN4L (4.8)	TOB2 (4.5)	HES6 (3.7)
ENSG00000138795	LEF1 PPI subnetwork	0.04	>=0.20	IER3IP1 (4.1)	MPPED2 (3.6)	RBM15B (3.6)	KIAA1267 (3.2)	ELF2 (3.0)	C9orf64 (2.9)	PTPRD (2.8)	ALKBH4 (2.8)	ARMC10 (2.8)	C20orf112 (2.8)
ENSG00000172534	HCFC1 PPI subnetwork	0.04	>=0.20	SRSF9 (4.4)	EDC4 (4.0)	CELF1 (3.9)	FNBP4 (3.5)	USP7 (3.3)	ACD (3.3)	RBBP6 (3.3)	ATXN2 (3.2)	RBM6 (3.0)	EHMT1 (2.9)
ENSG00000162613	FUBP1 PPI subnetwork	0.04	>=0.20	SPTBN2 (4.4)	INA (4.4)	PCSK2 (4.0)	SLC12A5 (4.0)	BSN (3.9)	CAMKV (3.9)	CELF4 (3.8)	KCNJ4 (3.8)	RASL10B (3.7)	RPRML (3.7)
ENSG00000169813	HNRNPF PPI subnetwork	0.04	>=0.20	HNRNPD (5.5)	HNRNPA1 (4.9)	FUBP1 (4.9)	RBM14 (4.6)	PCBP1 (4.6)	HNRNPK (4.5)	SRSF9 (4.1)	SF3B1 (4.1)	UBAP2L (3.9)	ILF3 (3.8)
ENSG00000134014	ELP3 PPI subnetwork	0.04	>=0.20	HNRNPK (4.0)	ARMC10 (3.9)	BCAS2 (3.8)	MTRF1L (3.7)	TOB2 (3.6)	IP6K2 (3.4)	RPS6KB1 (3.3)	RBM4B (3.2)	PIK3C3 (3.1)	EZH2 (3.0)
ENSG00000213672	NCKIPSD PPI subnetwork	0.04	>=0.20	GNAI2 (3.5)	BEGAIN (3.5)	SOCS4 (3.1)	MKL1 (3.0)	ENSG00000206532 (2.9)	VAMP2 (2.8)	UBE2E2 (2.7)	DGKG (2.7)	GRIK5 (2.7)	RNF4 (2.6)
GO:0022803	passive transmembrane transporter activity	0.04	>=0.20	SCN8A (4.8)	CADM2 (4.6)	RPH3A (4.4)	NRXN1 (4.4)	GRM7 (4.4)	CNTN4 (4.4)	MCHR1 (4.1)	BSN (4.0)	GPC5 (3.9)	ACCN1 (3.9)
GO:0015267	channel activity	0.04	>=0.20	SCN8A (4.8)	CADM2 (4.6)	RPH3A (4.4)	NRXN1 (4.4)	GRM7 (4.4)	CNTN4 (4.4)	MCHR1 (4.1)	BSN (4.0)	GPC5 (3.9)	ACCN1 (3.9)
GO:0021799	cerebral cortex radially oriented cell migration	0.04	>=0.20	SOX5 (5.2)	ENSG00000224849 (5.1)	KIAA1841 (3.8)	ANKRD45 (3.6)	ENSG00000254377 (3.3)	CCDC87 (3.3)	KIF21A (3.0)	ENSG00000258119 (3.0)	EPHA5 (2.9)	C14orf64 (2.9)
GO:0003727	single-stranded RNA binding	0.04	>=0.20	TOB2 (2.9)	VMP1 (2.9)	CAMK2D (2.8)	MIR21 (2.8)	HNRNPK (2.7)	FTH1P5 (2.7)	PDE1C (2.7)	XPO1 (2.6)	PCBP1 (2.6)	KLHDC8B (2.5)
GO:0043414	macromolecule methylation	0.04	>=0.20	DPEP3 (3.5)	STK31 (3.4)	PCGF6 (3.4)	ADAT2 (3.2)	ARMC10 (3.1)	ENSG00000224738 (3.0)	CELF1 (3.0)	ENSG00000230257 (2.9)	VPRBP (2.8)	RPRD2 (2.7)
ENSG00000111087	GLI1 PPI subnetwork	0.04	>=0.20	OTX2 (3.6)	C18orf42 (3.1)	ENSG00000249307 (3.0)	CBLN1 (3.0)	SESN3 (2.9)	GFOD2 (2.8)	GLYCTK-AS1 (2.7)	HDAC4 (2.6)	ZDBF2 (2.6)	ARIH2 (2.6)
MP:0008014	increased lung tumor incidence	0.04	>=0.20	DDB2 (3.0)	CCDC61 (3.0)	TMEM115 (3.0)	DEDD2 (2.8)	EZH2 (2.7)	ENSG00000224911 (2.6)	CENPM (2.6)	DNM2 (2.6)	PARD6A (2.6)	ENSG00000214401 (2.5)
GO:0007200	phospholipase C-activating G-protein coupled receptor signaling pathway	0.04	>=0.20	ENSG00000241732 (4.6)	ENSG00000227809 (4.0)	ENSG00000233656 (3.9)	FSHR (3.9)	C13orf16 (3.7)	ENSG00000251335 (3.6)	C20orf26 (3.2)	GPR52 (3.2)	TACR1 (3.1)	ENSG00000258824 (3.1)
GO:0004115	3',5'-cyclic-AMP phosphodiesterase activity	0.04	>=0.20	LINC00473 (10.6)	PDE4D (6.4)	LGSN (5.2)	ADCY5 (5.2)	DRD2 (4.7)	PDE4B (3.6)	NPAS2 (3.5)	BEGAIN (3.4)	CASP9 (3.4)	SLC8A1 (3.2)
ENSG00000102103	PQBP1 PPI subnetwork	0.04	>=0.20	GPR6 (5.9)	SF3B4 (4.6)	MLL2 (3.9)	RPRD2 (3.9)	DRD2 (3.7)	GNAT1 (3.5)	VAMP2 (3.5)	SMG7 (3.4)	SREBF2 (3.4)	PTPN23 (3.4)
ENSG00000105409	ATP1A3 PPI subnetwork	0.04	>=0.20	GFAP (3.6)	GPR62 (3.6)	GPR26 (3.5)	ST18 (3.3)	DLG2 (2.9)	C1orf51 (2.9)	MYO16 (2.8)	CALN1 (2.8)	TRPM3 (2.8)	UNC5B (2.6)
ENSG00000134243	SORT1 PPI subnetwork	0.04	>=0.20	AHSA2 (4.6)	CACYBP (4.6)	HSPD1 (4.3)	BDNF-AS1 (3.7)	ENSG00000255496 (3.6)	PNPO (3.5)	DNAJB4 (3.5)	RANGAP1 (3.2)	SRSF9 (3.2)	HSPE1 (3.2)
ENSG00000146007	ZMAT2 PPI subnetwork	0.04	>=0.20	MRPL11 (4.2)	ACD (3.6)	PHF5A (3.5)	HNRNPD (3.5)	SUPT4H1 (3.5)	SF3B4 (3.4)	ZFP91 (3.3)	UBAP2L (3.2)	LSM7 (3.2)	RBM14 (3.2)
ENSG00000203814	HIST2H2BF PPI subnetwork	0.04	>=0.20	HIST2H2BE (10.1)	CTCF (3.0)	RHOA (2.8)	ARMC10 (2.8)	PHF7 (2.7)	CENPT (2.7)	HP1BP3 (2.6)	ARID2 (2.5)	QRICH1 (2.5)	SKA2 (2.4)
MP:0000851	cerebellum hypoplasia	0.04	>=0.20	CNTNAP5 (4.2)	OTX2 (3.7)	GFAP (3.6)	ZNF536 (3.4)	CBLN1 (3.4)	RELN (3.3)	PTPRD (3.3)	UPK3A (3.3)	CA10 (3.2)	C18orf42 (3.1)
ENSG00000111653	ING4 PPI subnetwork	0.04	>=0.20	HIST2H2BE (6.8)	CTCF (3.5)	SKA2 (3.4)	SUPT4H1 (3.2)	ARMC10 (3.2)	HP1BP3 (3.1)	TBC1D5 (3.0)	RBM4B (3.0)	SIRT1 (2.8)	TOB2 (2.7)
ENSG00000174231	PRPF8 PPI subnetwork	0.04	>=0.20	HNRNPD (5.0)	FUBP1 (4.6)	RBM14 (4.5)	PRPF3 (4.0)	PHF5A (4.0)	FNBP4 (3.9)	DHX38 (3.9)	SF3B1 (3.9)	RBM6 (3.8)	CTCF (3.7)
GO:0007187	G-protein coupled receptor signaling pathway, coupled to cyclic nucleotide second messenger	0.04	>=0.20	C9orf163 (4.6)	GPR52 (4.5)	GHSR (4.3)	ENSG00000196777 (3.6)	TACR1 (3.5)	DRD3 (3.5)	CDH8 (3.4)	CHRM4 (3.3)	ENSG00000183470 (3.1)	ENSG00000216347 (3.1)
ENSG00000213397	HAUS7 PPI subnetwork	0.04	>=0.20	MRPS14 (4.0)	ENSG00000257218 (3.9)	EHMT1 (3.8)	ALKBH4 (3.6)	BTBD9 (3.3)	PPP2R4 (3.2)	CLTC-IT1 (3.1)	C11orf49 (3.0)	CELF1 (3.0)	TROVE2 (2.8)
MP:0003203	increased neuron apoptosis	0.04	>=0.20	BDNF-AS1 (3.6)	KCNB2 (3.6)	RGS7 (3.4)	SIX4 (3.4)	METTL15 (3.3)	MAPT (3.3)	ENSG00000255496 (3.1)	ENSG00000170091 (2.9)	NOL4 (2.9)	SORT1 (2.8)
GO:0006664	glycolipid metabolic process	0.04	>=0.20	FUCA2 (4.1)	NAGA (3.8)	ENSG00000240405 (3.4)	ENSG00000245975 (3.0)	LSAMP (3.0)	CLN5 (3.0)	CTSF (2.8)	TEX264 (2.7)	KHDRBS3 (2.6)	CNNM2 (2.6)
GO:0007218	neuropeptide signaling pathway	0.04	>=0.20	GHSR (5.6)	SLC45A1 (3.7)	ENSG00000183470 (3.6)	ESYT3 (3.5)	KLHL1 (3.4)	KLHL29 (3.4)	BEGAIN (3.3)	DNAH1 (3.2)	VIP (3.2)	ENSG00000251011 (3.2)
GO:0034130	toll-like receptor 1 signaling pathway	0.04	>=0.20	ENSG00000259116 (3.4)	NICN1 (3.2)	PCBP1-AS1 (3.0)	CLIC1P1 (3.0)	RALGAPA2 (2.8)	ENSG00000259107 (2.8)	C17orf59 (2.8)	NAB1 (2.7)	C3orf62 (2.7)	MTRF1L (2.6)
ENSG00000099995	SF3A1 PPI subnetwork	0.04	>=0.20	HNRNPD (5.6)	PRPF3 (4.5)	RBM14 (4.4)	FUBP1 (4.3)	HNRNPA1 (4.1)	FNBP4 (4.1)	ILF3 (4.0)	SF3B1 (3.9)	RBM6 (3.8)	CTCF (3.6)
MP:0000102	abnormal nasal bone morphology	0.04	>=0.20	SIX4 (6.0)	MPPED2 (4.7)	PTH1R (4.5)	TTC28 (4.3)	PTPRD (4.2)	SHOX2 (3.7)	RFTN2 (3.4)	LRP4 (3.3)	TRPS1 (3.0)	BICC1 (2.8)
ENSG00000140382	HMG20A PPI subnetwork	0.04	>=0.20	CRIPT (3.4)	PDE1C (3.0)	INADL (2.9)	TANK (2.9)	SMC1B (2.7)	PIK3C3 (2.5)	WDR82 (2.5)	CCRN4L (2.5)	ABHD14B (2.5)	PPM1M (2.5)
GO:0045749	negative regulation of S phase of mitotic cell cycle	0.04	>=0.20	C14orf64 (3.5)	STH (3.2)	ENSG00000253974 (3.2)	ENSG00000232564 (3.0)	EXD3 (3.0)	C20orf26 (2.9)	LSAMP-AS1 (2.9)	GFOD2 (2.8)	SCRN3 (2.7)	PHLPP2 (2.7)
GO:0031396	regulation of protein ubiquitination	0.04	>=0.20	NUTF2 (3.6)	CHAC2 (3.2)	PSMB7 (3.1)	PSMA5 (3.0)	PSMC2 (2.9)	ENSG00000249618 (2.9)	C18orf8 (2.8)	PPP2R2D (2.6)	C11orf58 (2.6)	TRAFD1 (2.6)
KEGG_TYPE_II_DIABETES_MELLITUS	KEGG_TYPE_II_DIABETES_MELLITUS	0.04	>=0.20	CISH (4.8)	SLC8A1 (3.7)	CELA2B (3.7)	RASD1 (3.3)	CAMTA1 (3.2)	SPI1 (2.9)	CTRL (2.8)	INADL (2.8)	ANK3 (2.7)	GADD45G (2.7)
MP:0005591	decreased vasodilation	0.04	>=0.20	PCDH17 (4.2)	GNAT2 (4.1)	EPHA5 (3.8)	ELTD1 (3.8)	GNAT1 (3.4)	CSMD1 (3.3)	ENSG00000248550 (3.3)	KLHDC8B (3.3)	NR1H3 (3.2)	OTX2 (3.0)
GO:0000398	nuclear mRNA splicing, via spliceosome	0.04	>=0.20	FUBP1 (4.7)	PRPF3 (4.1)	RBM6 (3.8)	FNBP4 (3.8)	RBM4 (3.8)	PHF5A (3.8)	RBM14 (3.7)	HNRNPA1 (3.6)	SF3B1 (3.5)	SNORD7 (3.4)
GO:0000377	RNA splicing, via transesterification reactions with bulged adenosine as nucleophile	0.04	>=0.20	FUBP1 (4.7)	PRPF3 (4.1)	RBM6 (3.8)	FNBP4 (3.8)	RBM4 (3.8)	PHF5A (3.8)	RBM14 (3.7)	HNRNPA1 (3.6)	SF3B1 (3.5)	SNORD7 (3.4)
ENSG00000127481	UBR4 PPI subnetwork	0.04	>=0.20	CIR1 (4.4)	PPM1A (4.0)	USP7 (3.8)	QRICH1 (3.7)	DHX40 (3.5)	USP34 (3.5)	CSNK1G3 (3.3)	ATE1 (3.2)	RPS6KB1 (3.2)	PSME4 (3.1)
MP:0000690	absent spleen	0.04	>=0.20	MEIS1 (6.8)	PCDH17 (4.3)	MSLN (3.5)	KIAA1530 (3.1)	TSHZ3 (3.1)	VIP (3.1)	CUX1 (2.9)	TLE1 (2.8)	KAZN (2.7)	FOXP2 (2.7)
ENSG00000137726	FXYD6 PPI subnetwork	0.04	>=0.20	FBXW12 (3.9)	ALKBH4 (3.4)	LINC00324 (2.9)	TMEM64 (2.9)	DDB2 (2.8)	OTX2 (2.7)	DUS3L (2.6)	PPM1M (2.6)	HARBI1 (2.6)	NME6 (2.6)
ENSG00000168135	KCNJ4 PPI subnetwork	0.04	>=0.20	CAMK2D (4.0)	PDE1C (3.6)	LINC00324 (3.3)	PRR7 (3.0)	C11orf46 (2.9)	RGL1 (2.9)	AVPR1A (2.7)	ANK3 (2.7)	ENSG00000255496 (2.7)	KIRREL3 (2.7)
MP:0002183	gliosis	0.04	>=0.20	TMEM170B (4.1)	CNNM2 (4.1)	CCRN4L (3.5)	ANK2 (3.3)	DIP2C (3.1)	ACYP2 (3.0)	DENND1A (3.0)	ENSG00000186235 (3.0)	ATP11B (2.8)	GFAP (2.8)
ENSG00000102001	CACNA1F PPI subnetwork	0.04	>=0.20	ENSG00000224792 (3.7)	PPP3CA (3.6)	CPLX2 (3.6)	CAMK2D (3.4)	DIP2C (3.3)	DIRAS1 (3.2)	ZNF365 (3.1)	STIM2 (3.0)	TTLL6 (2.9)	IQCF5 (2.8)
GO:0017157	regulation of exocytosis	0.04	>=0.20	SLC18A2 (3.1)	PELI3 (3.1)	STH (3.1)	DLG2 (2.9)	RHBDL1 (2.9)	AK5 (2.8)	MADD (2.7)	KIF17 (2.7)	CELF4 (2.7)	CPLX2 (2.6)
MP:0002561	abnormal circadian phase	0.04	>=0.20	ZBTB16 (4.5)	CDH19 (4.1)	SIX6 (4.1)	NOL4 (4.0)	KLHL1 (3.8)	ACCN1 (3.5)	TOX (3.4)	GNAT2 (3.4)	CNTN5 (3.4)	FOXP2 (3.1)
REACTOME_PLATELET_CALCIUM_HOMEOSTASIS	REACTOME_PLATELET_CALCIUM_HOMEOSTASIS	0.04	>=0.20	SYPL2 (3.8)	NEXN-AS1 (3.7)	NFE2 (3.5)	NMUR2 (3.4)	RIMS1 (3.3)	SLC12A5 (3.3)	KCNH2 (3.2)	AJAP1 (3.2)	GPR52 (3.2)	MEF2C (3.0)
ENSG00000100354	TNRC6B PPI subnetwork	0.04	>=0.20	SREBF2 (3.3)	ALG10 (3.1)	TMEM170B (3.1)	XKR6 (2.7)	KDM5A (2.7)	RC3H1 (2.7)	ENSG00000258066 (2.6)	KIAA1530 (2.5)	FBXL13 (2.5)	CLRN1-AS1 (2.4)
ENSG00000105705	SUGP1 PPI subnetwork	0.04	>=0.20	FUBP1 (5.5)	HNRNPD (5.4)	RBM14 (4.7)	SF3B1 (4.5)	PRPF3 (4.3)	HNRNPK (4.2)	FNBP4 (4.2)	PCBP1 (4.2)	SRSF9 (4.1)	HNRNPA1 (4.0)
ENSG00000171105	INSR PPI subnetwork	0.04	>=0.20	CISH (3.8)	ASB7 (3.4)	CELF1 (3.2)	C20orf112 (3.1)	PITPNC1 (3.1)	RASA1 (3.1)	GNAI3 (3.0)	TLE1 (3.0)	PLEKHA7 (2.9)	TANC2 (2.8)
MP:0010025	decreased total body fat amount	0.04	>=0.20	ERRFI1 (4.2)	ABCD2 (3.7)	RASD1 (3.6)	SEMA3G (3.3)	AVPR1A (3.3)	SYPL2 (3.2)	ACADS (3.1)	STAC3 (2.8)	RAPSN (2.7)	HP (2.5)
REACTOME_CELL_DEATH_SIGNALLING_VIA_NRAGE_NRIF_AND_NADE	REACTOME_CELL_DEATH_SIGNALLING_VIA_NRAGE_NRIF_AND_NADE	0.04	>=0.20	MKL1 (3.1)	ZNF618 (3.0)	DIP2C (3.0)	KBTBD2 (3.0)	RNASEL (2.8)	AJAP1 (2.7)	DBN1 (2.7)	MEF2C (2.5)	APH1A (2.4)	SYT16 (2.4)
ENSG00000196781	TLE1 PPI subnetwork	0.04	>=0.20	C14orf39 (3.6)	SIX1 (3.3)	SESN3 (3.2)	SIX4 (3.2)	SIX6 (3.1)	FSHB (2.9)	GPC6 (2.9)	SEMA3F (2.8)	PCBP1 (2.8)	OTX2 (2.8)
MP:0009009	absent estrous cycle	0.04	>=0.20	C1orf51 (6.2)	FSHB (5.7)	PER3 (5.4)	TEF (4.9)	COQ10B (4.4)	ZBTB16 (4.3)	PER1 (4.2)	TOB2 (3.7)	PER2 (3.6)	SIX6 (3.6)
GO:0044433	cytoplasmic vesicle part	0.04	>=0.20	ATP1A3 (3.9)	NPY (3.8)	CYB561 (3.7)	PCSK2 (3.7)	DRD2 (3.4)	ACCN1 (3.3)	C1QL1 (3.1)	CLTC (3.0)	SV2A (2.9)	CELF4 (2.8)
GO:0043576	regulation of respiratory gaseous exchange	0.04	>=0.20	C1QL1 (4.8)	ENSG00000258586 (3.9)	PRR19 (3.6)	ESPNL (3.5)	C9orf37 (3.4)	MYO16 (3.1)	BEGAIN (3.1)	ENSG00000255020 (3.0)	ARL17A (3.0)	FAM5C (2.7)
GO:0043043	peptide biosynthetic process	0.04	>=0.20	ENSG00000223715 (3.3)	FBXW12 (2.8)	RWDD3 (2.7)	PPP1R36 (2.7)	LGSN (2.6)	AMIGO1 (2.6)	HDHD2 (2.6)	TINAG (2.6)	WDR72 (2.5)	ENSG00000251576 (2.4)
GO:0005249	voltage-gated potassium channel activity	0.04	>=0.20	SCN8A (6.2)	TMEM145 (5.1)	CABP1 (4.7)	DIRAS1 (4.6)	RPH3A (4.4)	CHRM4 (4.3)	CNTN4 (4.1)	BSN (4.1)	KCNB2 (3.9)	GRM2 (3.8)
ENSG00000136636	KCTD3 PPI subnetwork	0.04	>=0.20	ENSG00000257718 (6.1)	ATAD2B (3.5)	SCAF11 (3.2)	USP34 (3.1)	RHOQ (3.0)	SHFM1 (3.0)	PDLIM7 (2.9)	ALG10 (2.8)	MLK7-AS1 (2.7)	MYCBP2 (2.6)
ENSG00000066248	NGEF PPI subnetwork	0.04	>=0.20	SLC12A5 (4.7)	SEPT3 (4.0)	PCSK2 (3.7)	CABP1 (3.7)	SPTBN2 (3.6)	CAMKV (3.6)	BSN (3.5)	CSPG5 (3.5)	GRIK5 (3.5)	AK5 (3.4)
GO:0006171	cAMP biosynthetic process	0.04	>=0.20	GPR52 (4.7)	TACR1 (4.0)	C12orf47 (3.7)	GHSR (3.7)	HCRTR2 (3.6)	MYO16 (3.6)	ENSG00000251335 (3.5)	CHRM4 (3.5)	KIF17 (3.4)	C9orf163 (3.3)
ENSG00000171873	ADRA1D PPI subnetwork	0.04	>=0.20	CYP2A6 (3.1)	DTNA (2.7)	CSPG5 (2.7)	B3GALT2 (2.6)	ENSG00000239440 (2.6)	ENSG00000249231 (2.6)	LMO3 (2.5)	CPNE8 (2.4)	KLHL20 (2.4)	GRIA1 (2.3)
ENSG00000138758	SEPT11 PPI subnetwork	0.04	>=0.20	SLC12A5 (4.3)	SPTBN2 (4.0)	CSPG5 (3.8)	SEPT3 (3.7)	BSN (3.6)	CABP1 (3.6)	PCSK2 (3.6)	GRIK5 (3.5)	CAMKV (3.5)	INA (3.4)
ENSG00000170144	HNRNPA3 PPI subnetwork	0.04	>=0.20	HNRNPD (5.5)	FUBP1 (4.7)	FNBP4 (4.5)	HNRNPA1 (4.3)	RBM14 (4.2)	HNRNPK (4.2)	SF3B1 (4.2)	PRPF3 (4.1)	ILF3 (4.1)	CTCF (3.9)
ENSG00000175115	PACS1 PPI subnetwork	0.04	>=0.20	PCSK2 (3.7)	SPTBN2 (3.4)	GRIK5 (3.4)	RPRML (3.3)	SLC12A5 (3.2)	KCNJ4 (3.1)	YWHAB (3.1)	DOCK3 (3.0)	DBN1 (3.0)	CABP1 (3.0)
ENSG00000167978	SRRM2 PPI subnetwork	0.04	>=0.20	HNRNPK (5.0)	MAPK1IP1L (4.3)	SF3B1 (3.9)	RNF4 (3.8)	FUBP1 (3.8)	RBM14 (3.8)	RBM5 (3.7)	PER2 (3.7)	FNBP4 (3.4)	CTBP1 (3.4)
GO:0000375	RNA splicing, via transesterification reactions	0.04	>=0.20	FUBP1 (4.6)	PRPF3 (4.0)	PHF5A (3.8)	RBM4 (3.8)	FNBP4 (3.7)	RBM6 (3.7)	RBM14 (3.7)	HNRNPA1 (3.5)	SF3B1 (3.5)	CCDC12 (3.5)
ENSG00000170653	ATF7 PPI subnetwork	0.04	>=0.20	PER1 (3.9)	MIR21 (3.7)	COQ10B (3.7)	GADD45G (3.7)	INHBE (3.6)	RASD1 (3.4)	AVL9 (3.3)	TOB2 (3.0)	HDAC4 (2.9)	IER5L (2.8)
ENSG00000175387	SMAD2 PPI subnetwork	0.04	>=0.20	MARCH5 (3.1)	ATXN2 (3.0)	RASA1 (3.0)	ERF (3.0)	ZC3H7B (2.9)	ASB3 (2.9)	FAM193A (2.8)	ARNT (2.8)	EP300 (2.8)	ZNF618 (2.8)
ENSG00000112081	SRSF3 PPI subnetwork	0.04	>=0.20	FUBP1 (5.1)	FNBP4 (5.1)	SF3B1 (5.0)	HNRNPD (5.0)	RBM14 (4.7)	PRPF3 (4.5)	HNRNPK (4.4)	HNRNPA1 (4.4)	TIA1 (4.3)	RBM6 (4.1)
GO:0043548	phosphatidylinositol 3-kinase binding	0.04	>=0.20	PLCL1 (3.8)	P2RY14 (3.3)	KIF17 (3.1)	SH2D5 (3.0)	FAM83B (2.9)	ADCY5 (2.8)	ENSG00000241956 (2.8)	GPR171 (2.7)	C1orf21 (2.7)	DUSP26 (2.7)
GO:0051899	membrane depolarization	0.04	>=0.20	CA10 (4.0)	PCDH9 (4.0)	ENSG00000227398 (3.9)	GRM2 (3.8)	CSMD1 (3.8)	LRFN5 (3.7)	RPH3A (3.7)	ACCN1 (3.5)	RIMS1 (3.4)	XKR6 (3.2)
MP:0005156	bradykinesia	0.04	>=0.20	SLC18A2 (5.7)	ESR2 (3.1)	ENSG00000249231 (3.0)	DRD2 (2.9)	ADCY3 (2.8)	SCRN3 (2.8)	CHAC2 (2.8)	PMM1 (2.7)	KLHL1 (2.7)	MDFIC (2.7)
ENSG00000171365	CLCN5 PPI subnetwork	0.04	>=0.20	SLC10A7 (3.7)	TCTA (3.1)	ENSG00000245975 (3.0)	PLA2G15 (3.0)	HSPD1 (3.0)	B3GALNT1 (2.8)	INADL (2.8)	TXNL4B (2.8)	AVL9 (2.7)	COPZ1 (2.7)
MP:0011089	complete perinatal lethality	0.04	>=0.20	SEMA3F (4.1)	TTC28 (3.9)	RARB (3.8)	TOX3 (3.6)	AUTS2 (3.6)	RUNX1T1 (3.3)	SIX4 (3.3)	KLF5 (3.2)	SIX1 (3.1)	LRP4 (3.1)
ENSG00000108094	CUL2 PPI subnetwork	0.04	>=0.20	USP7 (3.2)	DHX40 (2.9)	USP34 (2.9)	AMBRA1 (2.8)	ARIH2 (2.7)	R3HDM1 (2.7)	PMPCA (2.7)	MYCBP2 (2.6)	PLEKHM2 (2.6)	STUB1 (2.5)
ENSG00000072310	SREBF1 PPI subnetwork	0.04	>=0.20	TNRC6B (4.1)	USP7 (4.0)	KDM5A (3.3)	TCF20 (3.1)	PPM1A (3.0)	PER3 (3.0)	ARID2 (2.7)	KIF16B (2.7)	EP300 (2.6)	SESN3 (2.5)
GO:0045263	proton-transporting ATP synthase complex, coupling factor F(o)	0.04	>=0.20	SHFM1 (6.6)	NDUFA6 (6.2)	MRPS21 (5.4)	COX6B1P3 (5.2)	NDUFS3 (5.1)	C22orf32 (4.7)	NDUFS1 (4.2)	ACO2 (4.1)	MRPS14 (4.0)	HSPE1 (3.6)
GO:0005248	voltage-gated sodium channel activity	0.04	>=0.20	LRRTM4 (5.4)	RPH3A (4.4)	GRM7 (4.4)	NRXN1 (4.3)	NRXN3 (4.2)	EPHA5 (3.8)	RGS7 (3.6)	RGS7BP (3.5)	CDH19 (3.4)	PCDH9 (3.4)
GO:0030518	intracellular steroid hormone receptor signaling pathway	0.04	>=0.20	ZNF574 (3.9)	ARID2 (3.6)	CALCOCO2 (3.5)	C3orf62 (3.5)	ENSG00000203394 (3.4)	ATXN2 (3.3)	EPC2 (3.2)	KIAA1267 (3.2)	EP300 (3.1)	ZBTB37 (3.1)
ENSG00000168497	SDPR PPI subnetwork	0.04	>=0.20	AMFR (3.8)	PRIM2 (3.5)	CBX5 (3.1)	XRCC6 (3.1)	MOV10 (3.1)	TRIB2 (3.1)	ENSG00000254936 (3.1)	YWHAZ (3.1)	EXOC4 (3.0)	COPZ1 (3.0)
ENSG00000141759	TXNL4A PPI subnetwork	0.04	>=0.20	HNRNPD (5.5)	RBM14 (4.7)	PHF5A (4.7)	FUBP1 (4.6)	PRPF3 (4.2)	LSM7 (4.2)	FNBP4 (4.0)	ILF3 (3.9)	SF3B1 (3.9)	SUPT4H1 (3.9)
ENSG00000114209	PDCD10 PPI subnetwork	0.04	>=0.20	CAPZA1 (3.4)	PPM1B (3.4)	CSNK1G3 (3.3)	RGSL1 (3.2)	MOB4 (3.1)	ENSG00000222017 (2.9)	YWHAZ (2.9)	SEMA3F (2.8)	MOV10 (2.8)	ENSG00000233137 (2.6)
ENSG00000099725	ENSG00000099725 PPI subnetwork	0.05	>=0.20	RPRML (4.1)	BSN (3.8)	RGS7BP (3.6)	PDE8B (3.6)	ADCY5 (3.5)	SLC12A5 (3.4)	SLC8A1 (3.1)	CPLX2 (3.1)	CAMKV (3.1)	GNAO1 (3.0)
ENSG00000058404	CAMK2B PPI subnetwork	0.05	>=0.20	BSN (4.3)	SCN8A (4.3)	DGKG (3.7)	SLC12A5 (3.7)	CAMKV (3.5)	KCNJ4 (3.4)	RGS7BP (3.3)	ACTN3 (3.3)	CABP1 (3.3)	CPLX2 (3.3)
MP:0002878	abnormal corticospinal tract morphology	0.05	>=0.20	LMO3 (4.1)	LINC00461 (4.0)	SHOX2 (4.0)	RUNX1T1 (3.9)	GRIA1 (3.8)	MYO16 (3.7)	CAMKV (3.7)	ENSG00000170091 (3.7)	C18orf42 (3.7)	NRXN1 (3.6)
MP:0006254	thin cerebral cortex	0.05	>=0.20	RFX4 (3.2)	SOX5 (3.1)	PARD6A (2.6)	EPHA5 (2.6)	DBN1 (2.6)	ETV1 (2.6)	C14orf45 (2.5)	MSLN (2.4)	LINC00461 (2.4)	TROVE2 (2.4)
ENSG00000072501	SMC1A PPI subnetwork	0.05	>=0.20	HNRNPD (5.1)	FUBP1 (4.7)	ILF3 (4.4)	SF3B1 (4.3)	CTCF (4.2)	SCAF11 (4.0)	RBM14 (4.0)	NUDT21 (3.9)	PRPF3 (3.7)	WDR6 (3.7)
GO:0015837	amine transport	0.05	>=0.20	SLC6A13 (4.1)	HCRTR2 (3.7)	ENSG00000227398 (3.7)	SLC18A2 (3.5)	ENSG00000234653 (3.2)	ENSG00000214770 (3.2)	GPC5 (3.1)	KLHL1 (3.0)	ZDHHC24 (2.7)	RASL10B (2.6)
ENSG00000004487	KDM1A PPI subnetwork	0.05	>=0.20	ARID2 (4.1)	ZBTB1 (3.7)	TIA1 (3.5)	TROVE2 (3.5)	MSI2 (3.2)	MKL1 (3.2)	ZBTB37 (3.2)	PAFAH1B3 (3.1)	RBM15B (2.9)	ERF (2.7)
ENSG00000071894	CPSF1 PPI subnetwork	0.05	>=0.20	HNRNPD (5.1)	FUBP1 (4.7)	RBM14 (4.4)	PCBP1 (4.2)	CTCF (4.2)	SF3B1 (4.2)	SRSF9 (4.0)	ILF3 (3.8)	PRPF3 (3.7)	TIA1 (3.7)
MP:0004402	decreased cochlear outer hair cell number	0.05	>=0.20	TRPM3 (4.1)	ENSG00000226806 (3.9)	SIX6 (3.3)	ENSG00000248550 (3.3)	PDE8B (3.3)	LRP4 (3.1)	OTX2 (3.0)	PCBP1-AS1 (2.9)	NT5C2 (2.6)	PCDH9 (2.6)
ENSG00000121691	CAT PPI subnetwork	0.05	>=0.20	CELF1 (4.3)	ENSG00000213693 (4.0)	DNAJC16 (3.7)	MTMR4 (3.1)	PNPO (3.0)	TMEM170B (3.0)	PLEKHM2 (3.0)	FBXO3 (3.0)	SNORD7 (2.9)	AMBRA1 (2.9)
GO:0050680	negative regulation of epithelial cell proliferation	0.05	>=0.20	ENSG00000203394 (3.4)	ENSG00000247809 (3.3)	C9orf37 (3.1)	ZNF521 (3.0)	ROBO2 (2.8)	RELN (2.8)	UTS2 (2.8)	MLK7-AS1 (2.7)	ZNF462 (2.6)	LPHN2 (2.6)
GO:0006073	cellular glucan metabolic process	0.05	>=0.20	NT5C2 (3.7)	ENSG00000258066 (3.4)	SYPL2 (3.3)	SLC38A3 (3.2)	PPM1B (3.2)	GBE1 (3.0)	BNIP3 (2.8)	C3orf18 (2.8)	IQCF5-AS1 (2.8)	TMIE (2.7)
GO:0044042	glucan metabolic process	0.05	>=0.20	NT5C2 (3.7)	ENSG00000258066 (3.4)	SYPL2 (3.3)	SLC38A3 (3.2)	PPM1B (3.2)	GBE1 (3.0)	BNIP3 (2.8)	C3orf18 (2.8)	IQCF5-AS1 (2.8)	TMIE (2.7)
ENSG00000113360	DROSHA PPI subnetwork	0.05	>=0.20	MYCBP2 (4.5)	ZNF618 (3.4)	BLK (3.1)	TCF20 (3.1)	RERE (2.9)	EXOC4 (2.9)	CIC (2.9)	TRIB2 (2.8)	HDAC4 (2.8)	ZCCHC2 (2.8)
ENSG00000099917	MED15 PPI subnetwork	0.05	>=0.20	EHMT1 (4.3)	MAEA (3.5)	ALKBH4 (3.5)	INO80D (3.1)	KIAA1267 (3.1)	FAM193A (3.1)	PLAGL2 (3.0)	GOSR2 (2.9)	ATXN7L2 (2.8)	PEX12 (2.8)
GO:0051953	negative regulation of amine transport	0.05	>=0.20	ENSG00000241732 (5.5)	PLXNA4 (4.6)	C9orf37 (3.8)	ENSG00000250116 (3.7)	HORMAD1 (3.3)	ENSG00000227398 (3.1)	C16orf86 (3.1)	MYO16 (3.0)	IQCF6 (3.0)	ENSG00000233723 (3.0)
MP:0008511	thin retinal inner nuclear layer	0.05	>=0.20	OTX2 (5.7)	TFAP2B (5.5)	SIX6 (4.3)	GNAT1 (4.2)	LINC00461 (4.2)	GNAT2 (3.9)	SHOX2 (3.9)	EPHA5 (3.8)	ENSG00000254377 (3.8)	TRPM3 (3.4)
ENSG00000167986	DDB1 PPI subnetwork	0.05	>=0.20	HNRNPK (4.0)	QRICH1 (3.9)	RBM5 (3.7)	KBTBD4 (3.6)	CTCF (3.2)	USP19 (3.2)	C11orf58 (3.1)	NUDT21 (3.1)	RASSF1 (3.0)	SF3B1 (2.9)
ENSG00000105287	PRKD2 PPI subnetwork	0.05	>=0.20	ENSG00000213600 (3.6)	ENSG00000091436 (3.2)	RHOT2 (3.0)	TNRC6B (3.0)	ARIH2 (2.8)	C9orf163 (2.8)	GLYCTK-AS1 (2.7)	DENND2C (2.7)	CASP9 (2.7)	RBM6 (2.7)
GO:0014047	glutamate secretion	0.05	>=0.20	ENSG00000255496 (5.0)	CA10 (4.3)	BDNF-AS1 (3.9)	TMEM145 (3.9)	GRM2 (3.8)	ENSG00000182057 (3.8)	GPR26 (3.6)	ZNF365 (3.3)	AK5 (3.1)	CABP1 (3.1)
ENSG00000136937	NCBP1 PPI subnetwork	0.05	>=0.20	HNRNPD (5.2)	RBM14 (4.8)	HNRNPK (4.7)	FUBP1 (4.5)	CTCF (4.1)	ILF3 (4.1)	FNBP4 (4.1)	PRPF3 (4.0)	SF3B1 (4.0)	SRSF9 (3.9)
ENSG00000099783	HNRNPM PPI subnetwork	0.05	>=0.20	HNRNPD (5.8)	HNRNPA1 (5.1)	FUBP1 (4.9)	FNBP4 (4.9)	SF3B1 (4.6)	RBM14 (4.4)	HNRNPK (4.3)	ILF3 (4.1)	PCBP1 (4.0)	TIA1 (3.9)
ENSG00000105701	FKBP8 PPI subnetwork	0.05	>=0.20	GSK3A (4.2)	PPP2R4 (3.5)	C1orf21 (3.3)	NEK6 (3.2)	VAMP2 (2.9)	CCDC61 (2.8)	YWHAB (2.8)	ASB1 (2.6)	NBEAL2 (2.5)	C9orf163 (2.5)
GO:0006091	generation of precursor metabolites and energy	0.05	>=0.20	NDUFA6 (4.7)	COX6B1P3 (4.6)	C22orf32 (4.0)	NDUFS3 (3.6)	NDUFS1 (3.5)	ACO2 (3.5)	UQCRC1 (3.5)	MRPS21 (3.4)	GBE1 (3.3)	ACAD10 (3.3)
ENSG00000133704	IPO8 PPI subnetwork	0.05	>=0.20	XRCC6 (4.0)	L3MBTL2 (3.8)	RAB3GAP1 (3.5)	HDAC4 (3.4)	NHP2L1 (3.1)	TOB2 (3.0)	KDM5A (2.9)	RABGAP1L (2.9)	CBX5 (2.8)	TCF20 (2.8)
MP:0000778	abnormal nervous system tract morphology	0.05	>=0.20	RAD54L2 (3.8)	ENSG00000247828 (3.3)	TTLL6 (3.2)	P4HTM (3.0)	SIX1 (3.0)	SHOX2 (2.9)	DUSP26 (2.7)	PCDH17 (2.7)	COL7A1 (2.6)	ELAVL2 (2.6)
ENSG00000126778	SIX1 PPI subnetwork	0.05	>=0.20	SIX4 (6.6)	SIX1 (4.2)	ELAVL2 (3.8)	LRRC17 (3.1)	GKAP1 (3.1)	C14orf39 (3.0)	BMP5 (3.0)	SMPD3 (3.0)	CXXC4 (2.9)	XKR6 (2.8)
ENSG00000101400	SNTA1 PPI subnetwork	0.05	>=0.20	PPM1L (4.0)	ACTN3 (4.0)	GPR6 (3.5)	DIRAS1 (3.4)	GRM2 (3.4)	AMIGO1 (3.4)	TEF (3.1)	STH (3.0)	LINGO3 (3.0)	LMO3 (3.0)
ENSG00000101161	PRPF6 PPI subnetwork	0.05	>=0.20	HNRNPD (5.1)	PHF5A (4.6)	RBM14 (4.6)	FUBP1 (4.4)	SUPT4H1 (4.1)	PRPF3 (3.8)	FNBP4 (3.8)	CTCF (3.8)	DHX38 (3.8)	SF3B1 (3.8)
GO:0030552	cAMP binding	0.05	>=0.20	B3GALT2 (5.8)	LINC00473 (5.2)	CAMKV (4.4)	DRD2 (3.5)	DIRAS1 (3.5)	NOVA2 (3.3)	MYO16 (3.3)	PCDH17 (3.2)	C9orf163 (3.1)	SEMA3G (3.1)
GO:0044057	regulation of system process	0.05	>=0.20	TMEM145 (4.0)	GPR26 (3.9)	PCDH9 (3.8)	DIRAS1 (3.3)	DUSP26 (3.2)	SLC8A1 (3.1)	ENSG00000254936 (3.1)	GRM2 (3.0)	LCT (2.9)	CHRM4 (2.9)
GO:0030163	protein catabolic process	0.05	>=0.20	PSME4 (4.0)	RNF10 (4.0)	UBXN4 (3.9)	FBXO3 (3.8)	ATG13 (3.7)	RANBP10 (3.7)	USP4 (3.6)	ARFGAP2 (3.5)	C18orf8 (3.5)	MARCH5 (3.3)
ENSG00000169213	RAB3B PPI subnetwork	0.05	>=0.20	SLC12A5 (4.5)	PCSK2 (4.0)	SEPT3 (4.0)	SPTBN2 (3.9)	BSN (3.7)	INA (3.7)	CABP1 (3.5)	CELF4 (3.3)	ADCY5 (3.3)	GRIK5 (3.3)
MP:0001394	circling	0.05	>=0.20	SIX4 (3.9)	SIX1 (3.6)	ST18 (3.6)	ZNF536 (3.6)	HES6 (3.5)	RNF43 (3.5)	SIX6 (3.4)	CBLN1 (3.3)	PDE1C (3.3)	ELAVL2 (3.1)
GO:0007213	G-protein coupled acetylcholine receptor signaling pathway	0.05	>=0.20	HTR6 (4.8)	WDR72 (4.6)	NEXN-AS1 (4.1)	KCNJ4 (4.0)	C18orf62 (3.7)	GRM2 (3.7)	BDNF-AS1 (3.4)	ENSG00000250377 (3.4)	ANKRD45 (3.3)	DGKZ (3.3)
ENSG00000157077	ZFYVE9 PPI subnetwork	0.05	>=0.20	ADAM10 (5.1)	RNF10 (3.3)	PTPN11 (3.2)	RC3H1 (3.0)	EPC2 (3.0)	CDC73 (2.9)	UBAP2L (2.8)	BICC1 (2.7)	ECM1 (2.6)	DNM2 (2.5)
ENSG00000065883	CDK13 PPI subnetwork	0.05	>=0.20	PER2 (5.7)	FAM193A (3.3)	PER1 (3.1)	PER3 (3.1)	MYCBP2 (3.1)	SMG7 (2.9)	SCAF11 (2.9)	FAM118A (2.8)	CRIPAK (2.7)	KDM5A (2.7)
MP:0011088	partial neonatal lethality	0.05	>=0.20	TTC28 (3.8)	TET1 (3.8)	MEIS1 (3.4)	BMP5 (3.2)	SOX5 (3.1)	GPC6 (3.1)	ZNF521 (2.9)	ODZ2 (2.9)	RARB (2.9)	GRB10 (2.8)
ENSG00000013374	NUB1 PPI subnetwork	0.05	>=0.20	CDC73 (4.7)	ENSA (4.4)	KLHL20 (4.3)	GOLPH3L (4.1)	MRPS21 (3.7)	SCRN3 (3.5)	PPM1A (3.4)	EPC2 (3.2)	ENSG00000224738 (3.1)	CIR1 (3.0)
KEGG_NON_SMALL_CELL_LUNG_CANCER	KEGG_NON_SMALL_CELL_LUNG_CANCER	0.05	>=0.20	BAP1 (3.0)	GRK6 (3.0)	DNM2 (2.9)	DGKZ (2.9)	TMEM170B (2.9)	GNG7 (2.9)	MKL1 (2.8)	RNF123 (2.6)	GPR6 (2.6)	NBEAL2 (2.6)
GO:0035258	steroid hormone receptor binding	0.05	>=0.20	TNRC6B (3.4)	QRICH1 (3.3)	KDM5A (3.3)	ENSG00000157837 (2.9)	ASXL1 (2.7)	KIAA1267 (2.7)	SESN3 (2.6)	PCGF5 (2.6)	SCAF11 (2.6)	ZBTB16 (2.6)
GO:0061178	regulation of insulin secretion involved in cellular response to glucose stimulus	0.05	>=0.20	ENSG00000250846 (6.6)	B3GALT2 (4.0)	CELA2B (3.5)	ENSG00000244967 (3.3)	C11orf63 (3.3)	ARL17A (3.3)	KCNU1 (3.2)	GRM7 (3.1)	LRRTM4 (3.1)	HCRTR2 (3.0)
GO:0035773	insulin secretion involved in cellular response to glucose stimulus	0.05	>=0.20	ENSG00000250846 (6.6)	B3GALT2 (4.0)	CELA2B (3.5)	ENSG00000244967 (3.3)	C11orf63 (3.3)	ARL17A (3.3)	KCNU1 (3.2)	GRM7 (3.1)	LRRTM4 (3.1)	HCRTR2 (3.0)
ENSG00000087274	ADD1 PPI subnetwork	0.05	>=0.20	SLC12A5 (4.1)	RPRML (3.8)	PCSK2 (3.8)	SPTBN2 (3.6)	ADCY5 (3.5)	DOCK3 (3.4)	KCNJ4 (3.4)	BSN (3.4)	NPY (3.2)	ATP1A3 (3.2)
MP:0000808	abnormal hippocampus development	0.05	>=0.20	OTX2 (5.2)	ST18 (4.1)	NKX2-2 (3.5)	ENSG00000250377 (3.2)	SEPT3 (3.1)	LINC00461 (3.1)	LINC00473 (3.1)	PER3 (3.1)	C18orf42 (3.0)	KCNB2 (3.0)
ENSG00000080603	SRCAP PPI subnetwork	0.05	>=0.20	HIST2H2BE (9.9)	CTCF (4.2)	CCDC12 (3.3)	ARID2 (3.1)	RBM4B (3.0)	SKA2 (3.0)	CRIPT (3.0)	IP6K2 (2.9)	SETDB1 (2.7)	RP9 (2.7)
ENSG00000174243	DDX23 PPI subnetwork	0.05	>=0.20	HNRNPD (5.6)	FUBP1 (5.2)	RBM14 (4.9)	FNBP4 (4.4)	SF3B1 (4.2)	ILF3 (4.1)	CTCF (4.1)	PRPF3 (4.0)	HNRNPA1 (3.9)	HNRNPK (3.9)
ENSG00000078328	RBFOX1 PPI subnetwork	0.05	>=0.20	PTPN23 (5.0)	CIC (3.7)	GSK3A (3.5)	ERF (3.3)	DBN1 (3.3)	RNF10 (3.1)	FOXP4 (3.1)	UBE2E2 (3.0)	TNRC6B (2.8)	RERE (2.8)
ENSG00000206211	ENSG00000206211 PPI subnetwork	0.05	>=0.20	HAX1 (3.9)	CENPT (3.8)	DYNLL1 (3.7)	EDC4 (3.5)	ENSG00000217372 (3.5)	ACD (3.4)	CRIPT (3.4)	CKAP5 (3.1)	ARPC5 (3.1)	ENSG00000214401 (3.1)
ENSG00000206283	PFDN6 PPI subnetwork	0.05	>=0.20	HAX1 (3.9)	CENPT (3.8)	DYNLL1 (3.7)	EDC4 (3.5)	ENSG00000217372 (3.5)	ACD (3.4)	CRIPT (3.4)	CKAP5 (3.1)	ARPC5 (3.1)	ENSG00000214401 (3.1)
ENSG00000204220	PFDN6 PPI subnetwork	0.05	>=0.20	HAX1 (3.9)	CENPT (3.8)	DYNLL1 (3.7)	EDC4 (3.5)	ENSG00000217372 (3.5)	ACD (3.4)	CRIPT (3.4)	CKAP5 (3.1)	ARPC5 (3.1)	ENSG00000214401 (3.1)
ENSG00000185214	ENSG00000185214 PPI subnetwork	0.05	>=0.20	USP34 (4.9)	PPM1A (4.8)	PSME4 (4.0)	BIRC6 (4.0)	DHX40 (3.9)	ZNF318 (3.9)	USP7 (3.9)	USP33 (3.8)	HERC4 (3.5)	FBXO3 (3.3)
ENSG00000124782	RREB1 PPI subnetwork	0.05	>=0.20	ASB7 (5.2)	AMBRA1 (3.9)	CCDC87 (3.6)	RBBP6 (3.5)	ST18 (3.4)	RPRD2 (3.3)	ABL2 (3.3)	ZNF574 (3.2)	RP9 (3.2)	ZCCHC2 (3.2)
GO:0043434	response to peptide hormone stimulus	0.05	>=0.20	CTRL (4.4)	CELA2B (3.7)	RASD1 (3.5)	PDE1C (2.8)	SORT1 (2.7)	WDR72 (2.6)	BNIP3 (2.5)	ABCD2 (2.5)	ENSG00000254235 (2.5)	SEMA3G (2.4)
ENSG00000130724	CHMP2A PPI subnetwork	0.05	>=0.20	PIK3C3 (4.7)	MTRF1L (3.9)	DPP3 (3.7)	MSRA (3.5)	RSRC1 (3.3)	RP9 (3.0)	ENSG00000257218 (3.0)	GFOD2 (2.9)	ENSG00000258297 (2.9)	CNTN5 (2.9)
MP:0003036	vertebral transformation	0.05	>=0.20	RERE (3.2)	CALCOCO2 (3.0)	MPPED2 (2.9)	ZNF462 (2.8)	ERF (2.8)	AUTS2 (2.8)	MSI2 (2.8)	GLYCTK-AS1 (2.8)	PER1 (2.7)	CDC73 (2.7)
ENSG00000101745	ANKRD12 PPI subnetwork	0.05	>=0.20	HERC4 (3.6)	ATXN2 (3.5)	HIST2H2BE (3.5)	EP300 (3.3)	NISCH (3.0)	INO80D (2.9)	ENSG00000197071 (2.9)	XPO1 (2.7)	TNRC6B (2.7)	C3orf71 (2.6)
GO:0051046	regulation of secretion	0.05	>=0.20	KCNB2 (4.0)	ENSG00000254936 (3.5)	DRD3 (3.1)	KLHL1 (3.1)	CNTNAP5 (3.0)	GPR26 (3.0)	PCSK2 (3.0)	RHBDL1 (3.0)	GHSR (3.0)	HCRTR2 (2.9)
GO:0007600	sensory perception	0.05	>=0.20	GNAT1 (6.8)	ENSG00000248550 (6.4)	GNAT2 (6.2)	ENSG00000254377 (5.8)	OTX2 (4.7)	TRPM3 (4.3)	SIX6 (4.2)	ENSG00000251011 (3.7)	PCDH15 (3.7)	CADM2 (3.2)
GO:0004114	3',5'-cyclic-nucleotide phosphodiesterase activity	0.05	>=0.20	LINC00473 (8.0)	PDE4D (5.4)	GNAT1 (5.1)	ADCY5 (5.0)	DRD2 (4.9)	GNAT2 (4.4)	PDE8B (4.3)	LINGO3 (4.0)	ENSG00000254377 (3.8)	BEGAIN (3.8)
ENSG00000068394	GPKOW PPI subnetwork	0.05	>=0.20	YIPF4 (4.3)	TIA1 (4.0)	FNBP4 (4.0)	ENSG00000225493 (3.3)	MOB4 (3.3)	RBM6 (3.3)	FBXL3 (3.2)	C11orf46 (3.1)	KIF16B (3.1)	CDC73 (3.0)
GO:0043574	peroxisomal transport	0.05	>=0.20	PEX3 (4.5)	YIPF4 (3.7)	TCTA (3.2)	BTBD9 (3.2)	FBXL4 (3.1)	COQ5 (3.0)	MARS2 (2.9)	ZNF408 (2.8)	ZBTB37 (2.8)	WDR24 (2.8)
GO:0030132	clathrin coat of coated pit	0.05	>=0.20	USP33 (3.3)	STAB1 (3.2)	CLTC-IT1 (3.1)	FBXO3 (3.0)	CNNM2 (2.8)	SLC26A6 (2.7)	FAM83B (2.7)	SHB (2.5)	KAZN (2.5)	FAM69A (2.5)
GO:0055117	regulation of cardiac muscle contraction	0.05	>=0.20	SLC8A1 (3.7)	B3GALT2 (3.3)	MYBPC3 (3.1)	CSDC2 (3.0)	ENSG00000231327 (2.8)	CA10 (2.6)	EXD3 (2.5)	ASB7 (2.5)	ENSG00000254839 (2.5)	ENSG00000214770 (2.4)
ENSG00000185345	PARK2 PPI subnetwork	0.05	>=0.20	R3HDM1 (4.1)	GPR62 (3.4)	HSPA2 (3.3)	DYNLL1 (3.1)	ST18 (2.9)	PTPRD (2.7)	AHSA2 (2.7)	FAM109B (2.7)	UBA7 (2.6)	C1QTNF4 (2.6)
GO:0008017	microtubule binding	0.05	>=0.20	CKAP5 (4.8)	MAPT (3.7)	AURKB (3.6)	KIAA1841 (3.5)	CENPT (3.4)	PCBP4 (3.4)	KIF18A (3.0)	DIP2C (2.9)	KIF21A (2.8)	FBXO5 (2.7)
ENSG00000166908	PIP4K2C PPI subnetwork	0.05	>=0.20	GRK6 (3.8)	FOXP1 (3.5)	ATXN2 (3.2)	C12orf51 (2.9)	USP33 (2.8)	ENSG00000225420 (2.7)	SLC26A6 (2.6)	CRIPAK (2.6)	INPP5E (2.6)	RHOT2 (2.5)
ENSG00000100836	PABPN1 PPI subnetwork	0.05	>=0.20	HNRNPD (5.4)	FUBP1 (4.6)	HNRNPK (4.5)	RBM14 (4.4)	FNBP4 (4.4)	HNRNPA1 (4.4)	ILF3 (4.3)	CTCF (4.1)	PCBP1 (4.1)	SF3B1 (4.1)
GO:0008380	RNA splicing	0.05	>=0.20	FUBP1 (4.7)	FNBP4 (4.5)	RBM6 (4.4)	PRPF3 (4.3)	RBM5 (4.2)	CCDC12 (3.9)	ILKAP (3.8)	SF3B1 (3.7)	RBBP6 (3.7)	RBM14 (3.6)
GO:0003730	mRNA 3'-UTR binding	0.05	>=0.20	USP7 (4.9)	GKAP1 (3.6)	DPEP3 (3.6)	NAA11 (3.3)	RHOT2 (3.0)	ELAVL2 (2.9)	PPM1L (2.8)	CELF1 (2.8)	ELF2 (2.8)	METTL22 (2.8)
GO:0042755	eating behavior	0.05	>=0.20	LSAMP-AS1 (6.1)	ENSG00000241732 (4.7)	TTLL6 (4.6)	ENSG00000251576 (4.5)	NAPEPLD (3.8)	B3GALNT1 (3.7)	DNAH1 (3.4)	CLRN1-AS1 (3.3)	ENSG00000233723 (3.3)	C1QTNF4 (3.3)
ENSG00000169020	ATP5I PPI subnetwork	0.05	>=0.20	UQCRC1 (6.2)	NDUFS3 (6.2)	NDUFA6 (5.7)	NDUFS1 (5.5)	ACO2 (5.4)	C22orf32 (3.7)	ACAD10 (3.6)	COX6B1P3 (3.3)	MTCH2 (3.2)	MRPS21 (3.2)
ENSG00000124207	CSE1L PPI subnetwork	0.05	>=0.20	HSPD1 (6.2)	HSPE1 (4.6)	CACYBP (4.6)	CLTC (4.5)	RANGAP1 (4.4)	AHSA2 (4.0)	CUL1 (3.8)	DNAJB4 (3.8)	XPO1 (3.5)	AP2B1 (3.3)
ENSG00000186908	ZDHHC17 PPI subnetwork	0.05	>=0.20	IER3IP1 (3.9)	ZDHHC24 (3.3)	GOSR2 (3.3)	SLC7A6 (3.0)	ARFGAP2 (2.9)	ENSG00000255020 (2.8)	AASS (2.7)	ENSG00000233137 (2.6)	ENSG00000249862 (2.5)	DDI2 (2.5)
REACTOME_REGULATION_OF_WATER_BALANCE_BY_RENAL_AQUAPORINS	REACTOME_REGULATION_OF_WATER_BALANCE_BY_RENAL_AQUAPORINS	0.05	>=0.20	DRD2 (3.7)	GNAT1 (3.3)	GNAT2 (3.3)	C3orf54 (3.1)	PLXNA4 (3.1)	MEF2C (2.6)	GPR61 (2.6)	PDE8B (2.6)	CELF4 (2.5)	ATP1A3 (2.5)
ENSG00000117152	RGS4 PPI subnetwork	0.05	>=0.20	CAPZA1 (4.1)	DHX40 (3.4)	RHOA (3.1)	ENSG00000241956 (3.0)	ENSG00000213693 (3.0)	ARHGAP1 (3.0)	USP4 (3.0)	CTBP2 (3.0)	MPPED2 (3.0)	CLTC (2.9)
GO:0031280	negative regulation of cyclase activity	0.05	>=0.20	FAM196A (5.1)	TACR1 (4.3)	GHSR (3.9)	MYO16 (3.5)	GPR61 (3.5)	CDH8 (3.4)	GPR52 (3.4)	MED12L (3.2)	RPRML (3.1)	PLXNA4 (3.1)
GO:0007194	negative regulation of adenylate cyclase activity	0.05	>=0.20	FAM196A (5.1)	TACR1 (4.3)	GHSR (3.9)	MYO16 (3.5)	GPR61 (3.5)	CDH8 (3.4)	GPR52 (3.4)	MED12L (3.2)	RPRML (3.1)	PLXNA4 (3.1)
GO:0005980	glycogen catabolic process	0.05	>=0.20	ENSG00000244967 (4.0)	ENSG00000214401 (3.9)	NT5C2 (3.3)	SYPL2 (3.3)	METTL22 (3.2)	DNAH1 (3.0)	HORMAD1 (2.9)	STAC3 (2.7)	PELI3 (2.7)	ARL17A (2.7)
GO:0009123	nucleoside monophosphate metabolic process	0.05	>=0.20	GPR52 (4.1)	C9orf163 (4.0)	DRD3 (3.6)	C12orf47 (3.5)	CHRM4 (3.4)	PDE8B (3.3)	GPR6 (3.2)	RPRML (3.2)	ESPNL (3.2)	TACR1 (3.1)
GO:0016879	ligase activity, forming carbon-nitrogen bonds	0.05	>=0.20	RNF10 (4.6)	RANBP10 (4.1)	MARCH5 (3.8)	PPM1A (3.8)	C18orf8 (3.8)	BRAP (3.7)	PPM1B (3.4)	FBXO3 (3.3)	USP33 (3.3)	PSME4 (3.0)
GO:0008063	Toll signaling pathway	0.05	>=0.20	ENSG00000259116 (3.3)	RALGAPA2 (3.1)	FBXL3 (2.9)	C17orf59 (2.9)	NAB1 (2.8)	ENSG00000259107 (2.8)	ENSG00000248309 (2.8)	SH3BP2 (2.7)	MTRF1L (2.7)	MTMR11 (2.7)
ENSG00000166913	YWHAB PPI subnetwork	0.05	>=0.20	ASXL1 (3.8)	C12orf51 (3.5)	HSPD1 (3.1)	FOXP4 (3.0)	MAP4 (2.9)	PTPN23 (2.8)	SF3B1 (2.7)	ATXN2 (2.7)	GRK6 (2.7)	RPRD2 (2.7)
GO:0006607	NLS-bearing substrate import into nucleus	0.05	>=0.20	DNAJC16 (5.2)	MTMR9 (4.3)	PRKAR2A (4.2)	NICN1 (3.8)	DDI2 (3.8)	ARIH2 (3.7)	FOXP1-AS1 (3.5)	CLN5 (3.2)	TBC1D5 (3.1)	DPY19L2P2 (3.0)
GO:0048663	neuron fate commitment	0.05	>=0.20	NKX2-2 (5.2)	TOX3 (4.0)	PCDH15 (3.8)	CXXC4 (3.7)	HES6 (3.4)	ENSG00000196777 (3.4)	RHBDL3 (3.3)	ENSG00000250846 (3.3)	LINC00461 (3.3)	C9orf163 (3.2)
ENSG00000135100	HNF1A PPI subnetwork	0.05	>=0.20	TNRC6B (3.3)	KDM5A (3.2)	EXOC4 (3.1)	ZCCHC2 (3.1)	RERE (3.1)	BLK (3.0)	RPRD2 (3.0)	PLXNB1 (3.0)	ZNF618 (2.9)	BICC1 (2.9)
ENSG00000156136	DCK PPI subnetwork	0.05	>=0.20	DGKZ (3.5)	USP33 (3.1)	C12orf51 (2.9)	GRK6 (2.8)	MLK7-AS1 (2.7)	ARIH2 (2.7)	PSME4 (2.6)	NBEAL2 (2.6)	CPEB3 (2.6)	DENND2C (2.5)
GO:0031279	regulation of cyclase activity	0.05	>=0.20	GPR52 (4.2)	GHSR (4.0)	TACR1 (4.0)	FAM196A (3.8)	MYO16 (3.7)	C12orf47 (3.5)	CHRM4 (3.4)	CDH8 (3.3)	ENSG00000245482 (3.2)	C9orf163 (3.2)
GO:0040029	regulation of gene expression, epigenetic	0.05	>=0.20	PRR19 (3.9)	DIAPH3-AS1 (3.7)	DPEP3 (3.5)	TET1 (3.3)	SMC1B (3.2)	ARID2 (3.2)	ZNF618 (3.2)	RERE (3.1)	ENSG00000230257 (3.0)	MLL2 (2.9)
ENSG00000107263	RAPGEF1 PPI subnetwork	0.05	>=0.20	ANKRD44 (3.5)	RHOQ (3.3)	CSNK1G3 (3.1)	SLC44A2 (2.9)	UNC119B (2.8)	P2RY14 (2.8)	PPM1B (2.7)	OTUD7B (2.7)	RC3H1 (2.7)	SOX6 (2.7)
GO:0004004	ATP-dependent RNA helicase activity	0.05	>=0.20	SF3B1 (5.0)	EFTUD2 (3.9)	SMC1B (3.7)	STK31 (3.7)	DHX30 (3.5)	PDCD11 (3.5)	BOLL (3.3)	RNF4 (3.3)	RBM19 (3.2)	CDK5RAP3 (3.2)
GO:0014002	astrocyte development	0.05	>=0.20	SLC9A11 (6.9)	RFX4 (4.8)	ENSG00000224849 (4.0)	FBXW12 (3.7)	ROBO2 (3.7)	LINC00208 (3.6)	ENSG00000250116 (3.5)	RFTN2 (3.4)	ENSG00000247828 (3.2)	NAT6 (2.9)
GO:0051339	regulation of lyase activity	0.05	>=0.20	GHSR (4.1)	GPR52 (4.0)	TACR1 (3.9)	FAM196A (3.7)	MYO16 (3.7)	C12orf47 (3.5)	ENSG00000245482 (3.4)	CHRM4 (3.3)	CDH8 (3.3)	C9orf163 (3.3)
MP:0005272	abnormal temporal bone morphology	0.05	>=0.20	SHOX2 (6.1)	SIX1 (5.2)	LRP4 (3.9)	PTH1R (3.7)	MPPED2 (3.4)	ELAVL2 (3.4)	TOX3 (3.2)	TRIB2 (2.9)	MAGI2 (2.8)	RFTN2 (2.8)
MP:0001377	abnormal mating frequency	0.05	>=0.20	ESR2 (3.9)	CRIM1 (3.8)	NKX2-2 (3.6)	PLEKHM2 (3.5)	TRIB2 (3.3)	MGMT (3.2)	KHDRBS3 (3.1)	CCRN4L (3.1)	C3orf18 (3.1)	ECM1 (2.9)
ENSG00000101255	TRIB3 PPI subnetwork	0.05	>=0.20	ZCCHC2 (3.2)	MLL2 (3.0)	BLK (3.0)	R3HDM2 (2.9)	HDAC4 (2.9)	PRKRIP1 (2.9)	CIC (2.8)	RERE (2.8)	PPM1E (2.7)	BAP1 (2.7)
GO:0010741	negative regulation of intracellular protein kinase cascade	0.05	>=0.20	ENSG00000246792 (3.8)	ETV1 (3.7)	PER1 (3.3)	SOCS4 (3.3)	ENSG00000213693 (3.2)	MEI1 (3.1)	CAMK2D (2.9)	ERRFI1 (2.8)	PER2 (2.5)	ABL2 (2.5)
MP:0008211	decreased mature B cell number	0.05	>=0.20	BLK (8.8)	PAX5 (6.7)	TNFRSF13C (5.7)	ARHGAP15 (5.3)	BCL11A (4.8)	LPXN (4.3)	RLTPR (4.2)	POU2F2 (3.9)	SPI1 (3.7)	PHACTR1 (3.7)
[truncated: 12,465 more rows]
