# Supplementary material for: Genome-wide association analyses of chronotype in 697,828 individuals provides insights into circadian rhythms
Source: Nat Commun. 2019 Jan 29;10:343. doi: 10.1038/s41467-018-08259-7 (PMC6351539; doi:10.1038/s41467-018-08259-7)
Supplement: Supplementary file 11 — Supplementary Data 8 [file 41467_2018_8259_MOESM11_ESM.xlsx]

## Sheet: Supp Data 8
Supplementary Data 8. DEPICT tissue enrichment results.
						Tissue-specific expression gene (Z score)
MeSH term	Tissue Name	MeSH first level term	MeSH second level term	Nominal P value	FDR	Gene 1	Gene 2	Gene 3	Gene 4	Gene 5	Gene 6	Gene 7	Gene 8	Gene 9	Gene 10
A09.371.729	Retina	Sense Organs	Eye	1.22e-06	<0.01	ENSG00000248550 (12.3)	GNAT1 (11.0)	OTX2 (8.2)	GNAT2 (7.2)	SIX6 (6.5)	TFAP2B (6.3)	CXXC4 (5.3)	GLYCTK-AS1 (5.2)	FOXP2 (5.1)	ROBO2 (5.1)
A08.186.211.730.885.287.500.571.735	Visual Cortex	Nervous System	Central Nervous System	2.22e-06	<0.01	ENSG00000250377 (6.6)	GPR26 (6.2)	ENSG00000244967 (6.1)	ENSG00000233723 (5.8)	RPRML (5.6)	ENSG00000254377 (5.3)	LRRTM4 (4.6)	RGS7BP (4.6)	RHBDL3 (4.5)	R3HDM1 (4.3)
A08.186.211.730.885.287.500.571	Occipital Lobe	Nervous System	Central Nervous System	2.7e-06	<0.01	GPR26 (5.9)	ENSG00000250377 (5.9)	ENSG00000244967 (5.6)	ENSG00000233723 (5.4)	RPRML (5.3)	ENSG00000254377 (5.2)	LRRTM4 (4.5)	RHBDL3 (4.5)	RGS7BP (4.4)	R3HDM1 (4.2)
A08.186.211	Brain	Nervous System	Central Nervous System	3.88e-06	<0.01	GFAP (2.9)	RFX4 (2.9)	LINC00461 (2.6)	C1QL1 (2.6)	CSPG5 (2.5)	NKX2-2 (2.4)	FAM5C (2.2)	SEPT3 (2.1)	PCDH17 (2.1)	DTNA (2.1)
A08.186	Central Nervous System	Nervous System	Central Nervous System	3.95e-06	<0.01	GFAP (2.9)	RFX4 (2.9)	LINC00461 (2.5)	C1QL1 (2.5)	CSPG5 (2.5)	NKX2-2 (2.4)	FAM5C (2.2)	SEPT3 (2.1)	DTNA (2.1)	PCDH17 (2.1)
A08.186.211.132.810.428.200	Cerebellum	Nervous System	Central Nervous System	4.16e-06	<0.01	CBLN1 (7.3)	C18orf42 (7.3)	RIMS1 (7.0)	ETV1 (6.4)	ENSG00000254556 (6.1)	ENSG00000254936 (6.0)	ENSG00000233593 (5.8)	TMEM145 (5.5)	MSRA (5.1)	XKR6 (4.9)
A08.186.211.865.428	Metencephalon	Nervous System	Central Nervous System	7.32e-06	<0.01	CBLN1 (6.7)	C18orf42 (6.5)	RIMS1 (6.4)	ETV1 (5.8)	ENSG00000254556 (5.5)	ENSG00000254936 (5.4)	TMEM145 (5.1)	ENSG00000233593 (5.0)	KLHL1 (4.9)	MSRA (4.5)
A08.186.211.865	Rhombencephalon	Nervous System	Central Nervous System	7.32e-06	<0.01	CBLN1 (6.7)	C18orf42 (6.5)	RIMS1 (6.4)	ETV1 (5.8)	ENSG00000254556 (5.5)	ENSG00000254936 (5.4)	TMEM145 (5.1)	ENSG00000233593 (5.0)	KLHL1 (4.9)	MSRA (4.5)
A08.186.211.464.710	Parahippocampal Gyrus	Nervous System	Central Nervous System	7.45e-06	<0.01	CNTN5 (4.5)	CDH8 (4.4)	CNTNAP5 (4.1)	KCNB2 (4.1)	SYT16 (4.0)	CAMKV (3.9)	GPC5 (3.7)	KCNJ4 (3.5)	GRM7 (3.5)	GPR6 (3.5)
A08.186.211.464.710.225	Entorhinal Cortex	Nervous System	Central Nervous System	7.45e-06	<0.01	CNTN5 (4.5)	CDH8 (4.4)	CNTNAP5 (4.1)	KCNB2 (4.1)	SYT16 (4.0)	CAMKV (3.9)	GPC5 (3.7)	KCNJ4 (3.5)	GRM7 (3.5)	GPR6 (3.5)
A08.186.211.730.885.287.500	Cerebral Cortex	Nervous System	Central Nervous System	1e-05	<0.01	CDH8 (3.6)	CAMKV (3.5)	GRM7 (3.4)	GPR26 (3.4)	CABP1 (3.3)	BSN (3.2)	LRFN5 (3.2)	RGS7BP (3.2)	LMO3 (3.2)	KCNJ4 (3.2)
A08.186.211.730.885.287	Cerebrum	Nervous System	Central Nervous System	1.36e-05	<0.01	CDH8 (3.5)	CAMKV (3.4)	GRM7 (3.2)	GPR26 (3.2)	KCNJ4 (3.2)	CABP1 (3.1)	BSN (3.1)	LMO3 (3.1)	GPC5 (3.1)	AK5 (3.1)
A08.186.211.464	Limbic System	Nervous System	Central Nervous System	1.38e-05	<0.01	CDH8 (4.1)	CAMKV (3.8)	GRIA1 (3.6)	GRM7 (3.4)	SYT16 (3.4)	EPHA5 (3.3)	BSN (3.3)	AK5 (3.3)	DLG2 (3.3)	BEGAIN (3.2)
A08.186.211.730.885	Telencephalon	Nervous System	Central Nervous System	1.77e-05	<0.01	CDH8 (3.4)	CAMKV (3.4)	GRM7 (3.2)	GPR26 (3.1)	KCNJ4 (3.1)	AK5 (3.1)	CABP1 (3.1)	BSN (3.1)	LMO3 (3.1)	GPC5 (3.1)
A08.186.211.730.885.287.500.863	Temporal Lobe	Nervous System	Central Nervous System	1.97e-05	<0.01	CDH8 (4.3)	CNTN5 (4.1)	CNTNAP5 (4.1)	KCNB2 (3.9)	CAMKV (3.8)	SYT16 (3.7)	GPC5 (3.6)	KCNJ4 (3.5)	GRM7 (3.4)	DLG2 (3.4)
A08.186.211.464.405	Hippocampus	Nervous System	Central Nervous System	2.9e-05	<0.01	GRIA1 (4.4)	CAMKV (3.9)	CDH8 (3.8)	PPM1E (3.7)	EPHA5 (3.6)	BSN (3.6)	GPR26 (3.5)	AK5 (3.5)	GRM7 (3.4)	DLG2 (3.4)
A08.186.211.730	Prosencephalon	Nervous System	Central Nervous System	3.97e-05	<0.01	CDH8 (3.2)	CAMKV (3.2)	GRM7 (3.0)	BSN (2.9)	GPR26 (2.9)	DLG2 (2.8)	AK5 (2.8)	CABP1 (2.8)	GPC5 (2.8)	LMO3 (2.8)
A08.186.211.132	Brain Stem	Nervous System	Central Nervous System	5.59e-05	<0.01	CBLN1 (4.9)	KLHL1 (4.8)	RIMS1 (4.6)	C18orf42 (4.3)	ETV1 (4.2)	TMEM145 (4.2)	TRPM3 (3.9)	ENSG00000254556 (3.9)	CA10 (3.6)	NRXN3 (3.6)
A08.186.211.730.885.287.500.670	Parietal Lobe	Nervous System	Central Nervous System	0.000129	<0.01	CABP1 (4.3)	C1QL1 (3.9)	GPC5 (3.9)	PLEKHM2 (3.6)	LMO3 (3.6)	GFAP (3.5)	RFX4 (3.5)	KIF17 (3.4)	RPH3A (3.4)	PTH1R (3.4)
A11.872.653	Neural Stem Cells	Cells	Stem Cells	0.000771	<0.05	NKX2-2 (3.7)	SOX6 (3.7)	GRIA1 (3.5)	PRR19 (3.5)	C1QL1 (3.4)	ATXN7L2 (3.4)	UBAP2L (3.3)	RBM4B (3.3)	TRIB2 (3.2)	PAFAH1B3 (3.2)
A08.186.211.730.885.287.249.487	Corpus Striatum	Nervous System	Central Nervous System	0.00566	<0.20	ENSG00000224849 (9.9)	GPR75 (7.9)	MLL2 (7.1)	ST18 (6.8)	OTUD7B (6.1)	ENSG00000250156 (5.8)	SESN3 (5.7)	ENSG00000197071 (5.5)	TROVE2 (5.5)	RFTN2 (5.5)
A08.186.211.730.885.287.500.270	Frontal Lobe	Nervous System	Central Nervous System	0.00892	<0.20	CABP1 (4.6)	RPRML (4.6)	C13orf16 (4.3)	KCNJ4 (4.3)	SH2D5 (4.1)	LMO3 (4.1)	ZNF365 (4.0)	ACCN1 (3.9)	GPR26 (3.9)	FBXW12 (3.9)
A08.186.211.730.885.287.249	Basal Ganglia	Nervous System	Central Nervous System	0.00935	<0.20	ENSG00000224849 (6.8)	GPR75 (6.0)	ST18 (4.9)	MLL2 (4.8)	OTUD7B (4.5)	RFTN2 (4.2)	NOVA2 (3.9)	AKAP5 (3.9)	SESN3 (3.9)	CHADL (3.8)
A11.118.637.555.567.562.440	Precursor Cells B Lymphoid	Cells	Blood Cells	0.02	<0.20	BLK (4.9)	RANBP10 (4.3)	HSF5 (4.3)	HNRNPK (4.2)	FOXP1 (4.1)	FNBP4 (4.0)	RPS6KB1 (4.0)	ATAD2B (4.0)	RBBP6 (3.9)	ZNF318 (3.9)
A11.872.378.294	Lymphoid Progenitor Cells	Cells	Stem Cells	0.02	<0.20	BLK (4.9)	RANBP10 (4.3)	HSF5 (4.3)	HNRNPK (4.2)	FOXP1 (4.1)	FNBP4 (4.0)	RPS6KB1 (4.0)	ATAD2B (4.0)	RBBP6 (3.9)	ZNF318 (3.9)
A06.407.071	Adrenal Glands	Endocrine System	Endocrine Glands	0.08	>=0.20	LINC00473 (7.3)	SCAP (4.0)	CASP9 (4.0)	PRLR (3.9)	SOAT1 (3.5)	MOB4 (3.4)	KIF16B (3.1)	HSPD1 (3.0)	SEMA3B (2.9)	DNAJC12 (2.9)
A08.186.211.730.317.357.352.435	Hypothalamo Hypophyseal System	Nervous System	Central Nervous System	0.08	>=0.20	FSHB (6.9)	SIX6 (6.2)	TMIE (5.3)	DRD2 (4.8)	PRSS50 (3.9)	PTPN23 (3.8)	WDR6 (3.8)	C14orf39 (3.7)	ATG13 (3.6)	GPR6 (3.6)
A08.186.211.730.317.357.352	Hypothalamus Middle	Nervous System	Central Nervous System	0.08	>=0.20	FSHB (6.9)	SIX6 (6.2)	TMIE (5.3)	DRD2 (4.8)	PRSS50 (3.9)	PTPN23 (3.8)	WDR6 (3.8)	C14orf39 (3.7)	ATG13 (3.6)	GPR6 (3.6)
A08.713	Neurosecretory Systems	Nervous System	Neurosecretory Systems	0.08	>=0.20	FSHB (6.9)	SIX6 (6.2)	TMIE (5.3)	DRD2 (4.8)	PRSS50 (3.9)	PTPN23 (3.8)	WDR6 (3.8)	C14orf39 (3.7)	ATG13 (3.6)	GPR6 (3.6)
A08.186.211.730.317.357	Hypothalamus	Nervous System	Central Nervous System	0.09	>=0.20	FSHB (5.5)	SIX6 (5.0)	TMIE (4.7)	DRD2 (4.4)	ATG13 (3.5)	PTPN23 (3.4)	PRSS50 (3.3)	WDR6 (3.3)	CIC (3.2)	ZNF574 (3.2)
A11.436.294.064	Glucagon Secreting Cells	Cells	Epithelial Cells	0.09	>=0.20	FAM83B (4.7)	NAB1 (3.7)	WDR72 (3.4)	STK31 (3.2)	KIF18A (2.9)	PDE4D (2.9)	ALG10 (2.9)	NHP2L1 (2.8)	ATE1 (2.8)	KRT18P38 (2.7)
A11.382.625	Enteroendocrine Cells	Cells	Endocrine Cells	0.09	>=0.20	FAM83B (4.7)	NAB1 (3.7)	WDR72 (3.4)	STK31 (3.2)	KIF18A (2.9)	PDE4D (2.9)	ALG10 (2.9)	NHP2L1 (2.8)	ATE1 (2.8)	KRT18P38 (2.7)
A03.734.414	Islets of Langerhans	Digestive System	Pancreas	0.15	>=0.20	FAM83B (3.2)	KRT18P38 (2.6)	NAB1 (2.4)	KIF18A (2.3)	WDR72 (2.2)	ALG10 (2.1)	ENSG00000249862 (2.0)	C2orf3 (2.0)	ATE1 (2.0)	NHP2L1 (1.9)
A08.186.211.653	Mesencephalon	Nervous System	Central Nervous System	0.16	>=0.20	NKX2-2 (4.6)	KLHL1 (4.5)	GPR62 (4.4)	HCRTR2 (4.1)	CHADL (3.6)	ST18 (3.5)	ZC3H7B (3.4)	CA14 (3.4)	ZNF536 (3.4)	RHBDL3 (3.3)
A06.407.071.140	Adrenal Cortex	Endocrine System	Endocrine Glands	0.17	>=0.20	LINC00473 (7.7)	PRLR (4.7)	CASP9 (4.6)	SCAP (4.4)	SOAT1 (4.3)	MOB4 (4.3)	KIF16B (3.8)	HSPD1 (3.7)	PEX3 (3.6)	SEMA3B (3.4)
A08.186.211.730.317	Diencephalon	Nervous System	Central Nervous System	0.19	>=0.20	DRD2 (3.6)	FSHB (3.3)	TMIE (3.3)	ATG13 (3.1)	CIC (3.1)	GSK3A (3.1)	SIX6 (3.0)	GPR62 (3.0)	RGS16 (2.9)	CNNM2 (2.8)
A10.336.707	Prostate	Tissues	Exocrine Glands	0.19	>=0.20	ENSG00000234715 (8.0)	NPY (6.1)	FSIP2 (4.8)	UPK3A (4.4)	ENTPD5 (4.4)	NEIL2 (3.8)	ENSG00000203394 (3.6)	ENSG00000245975 (3.6)	ENSG00000249307 (3.5)	FAM118A (2.9)
A11.118.637.555.567.569.200.700	T Lymphocytes Regulatory	Cells	Blood Cells	0.2	>=0.20	ENSG00000222017 (6.5)	C14orf64 (5.9)	ENSG00000203739 (5.1)	ZBTB25 (4.9)	FOXP1-AS1 (4.7)	UTS2 (4.4)	FNBP4 (4.4)	HSF5 (4.2)	ASXL1 (4.0)	ENSG00000213693 (3.9)
A11.627.340.360	Granulocyte Precursor Cells	Cells	Myeloid Cells	0.21	>=0.20	CAMP (5.0)	ENSG00000259107 (4.3)	CAMKMT (4.1)	NAT6 (3.5)	ENSG00000230773 (3.4)	SLC36A4 (3.2)	MCM6 (3.1)	EFTUD2 (3.1)	RSRC1 (3.0)	NFE2 (3.0)
A02.165	Cartilage	Musculoskeletal System	Cartilage	0.21	>=0.20	ENSG00000257194 (9.0)	BMP5 (7.1)	SOX5 (5.6)	RGS16 (5.1)	CHADL (4.9)	PITPNC1 (4.6)	SIX4 (4.4)	GPC6 (4.1)	C1QL1 (3.9)	SEMA6D (3.9)
A04.411	Lung	Respiratory System	Lung	0.23	>=0.20	LGSN (7.4)	HORMAD1 (4.3)	BMP5 (2.1)	ENSG00000224738 (1.9)	DHX40 (1.4)	CPNE8 (1.4)	STK31 (1.2)	PAFAH1B3 (1.2)	ENSG00000257218 (1.1)	TUBD1 (1.1)
A10.336	Exocrine Glands	Tissues	Exocrine Glands	0.23	>=0.20	ENSG00000234715 (7.4)	NPY (5.6)	FSIP2 (4.5)	UPK3A (4.2)	ENTPD5 (4.0)	NEIL2 (3.5)	ENSG00000203394 (3.3)	ENSG00000245975 (3.3)	ENSG00000249307 (3.2)	FAM118A (2.7)
A05.360.444	Genitalia Male	Urogenital System	Genitalia	0.24	>=0.20	ENSG00000234715 (5.9)	NPY (4.5)	FSIP2 (3.9)	NEIL2 (3.3)	ENTPD5 (3.3)	ENSG00000203394 (3.2)	UPK3A (3.1)	ENSG00000245975 (2.9)	ENSG00000249307 (2.6)	ST7L (2.4)
A11.382	Endocrine Cells	Cells	Endocrine Cells	0.25	>=0.20	LCT (2.8)	FSHR (2.5)	ENSG00000173295 (2.4)	CCDC90B (2.4)	C8orf49 (2.2)	PSME4 (2.1)	RAD51C (2.1)	BDNF-AS1 (2.0)	ENSG00000226806 (1.9)	NAA25 (1.8)
A06.407.312.782	Testis	Endocrine System	Endocrine Glands	0.26	>=0.20	C8orf49 (8.7)	ENSG00000197071 (6.9)	ENSG00000227809 (6.6)	STK31 (6.6)	PCDH15 (5.7)	ENSG00000214770 (5.1)	NEIL2 (4.9)	ENSG00000251676 (4.6)	ENSG00000258636 (4.5)	ENSG00000203394 (4.3)
A15.382.490.555.567.537	Killer Cells Natural	Hemic and Immune Systems	Immune System	0.27	>=0.20	GPR171 (3.4)	AKAP5 (3.3)	ANKRD44 (3.0)	DNAJC2 (2.9)	VPRBP (2.9)	PDE4D (2.8)	AUTS2 (2.8)	SLC10A7 (2.7)	NFATC3 (2.7)	TOX (2.7)
A15.145.229.637.555.567.569.200	CD4 Positive T Lymphocytes	Hemic and Immune Systems	Blood	0.3	>=0.20	C14orf64 (6.1)	ENSG00000222017 (5.6)	ZBTB25 (4.8)	ENSG00000203739 (4.8)	ENSG00000213693 (4.5)	FOXP1-AS1 (4.3)	SLC7A6OS (4.3)	ENSG00000241956 (4.2)	FNBP4 (4.1)	HSF5 (4.0)
A02.835.583.443.800.800	Synovial Fluid	Musculoskeletal System	Skeleton	0.42	>=0.20	UTS2 (6.7)	C3orf71 (4.6)	GPR171 (4.0)	ZBTB25 (3.9)	C1orf54 (3.3)	PPM1M (3.0)	CCDC12 (3.0)	PITPNC1 (3.0)	PDE4D (2.9)	P2RY14 (2.9)
A11.329.830	Stromal Cells	Cells	Connective Tissue Cells	0.47	>=0.20	NEXN-AS1 (6.9)	ENSG00000255496 (5.5)	BDNF-AS1 (4.6)	ASB1 (3.7)	HERC4 (3.5)	ENSG00000232564 (3.3)	BDNF (3.3)	CREB3L1 (3.0)	COPZ2 (2.8)	OXTR (2.7)
A11.872	Stem Cells	Cells	Stem Cells	0.49	>=0.20	WDHD1 (2.1)	PCGF6 (1.8)	TRAIP (1.7)	KIF18A (1.6)	MCM6 (1.6)	TET1 (1.6)	FBXO5 (1.6)	CENPL (1.6)	CDC25A (1.5)	TAF5 (1.5)
A11.872.378	Hematopoietic Stem Cells	Cells	Stem Cells	0.49	>=0.20	ENSG00000230257 (3.0)	ZNF318 (2.9)	FBXL13 (2.8)	TRAIP (2.5)	EFTUD2 (2.4)	CENPL (2.4)	PSMB7 (2.3)	MARS2 (2.3)	TAF5 (2.2)	HSPD1 (2.2)
A11.872.700	Pluripotent Stem Cells	Cells	Stem Cells	0.5	>=0.20	LINC00458 (8.0)	ENSG00000258636 (5.9)	OTX2 (5.6)	ENSG00000249862 (5.5)	ZNF589 (5.4)	AASS (5.2)	TET1 (4.8)	WDHD1 (4.2)	TEX14 (4.2)	CDC25A (4.1)
A11.872.700.500	Induced Pluripotent Stem Cells	Cells	Stem Cells	0.5	>=0.20	LINC00458 (8.0)	ENSG00000258636 (5.9)	OTX2 (5.6)	ENSG00000249862 (5.5)	ZNF589 (5.4)	AASS (5.2)	TET1 (4.8)	WDHD1 (4.2)	TEX14 (4.2)	CDC25A (4.1)
A09.371	Eye	Sense Organs	Eye	0.5	>=0.20	ENSG00000241956 (4.9)	ENSG00000240405 (4.2)	CA14 (3.3)	SOX6 (2.7)	PRMT7 (2.3)	ILKAP (2.2)	LINC00473 (2.1)	ARFGAP2 (2.1)	ENSG00000213693 (2.0)	TFAP2B (1.9)
A15.378.316.378.590.837.250	Erythroid Precursor Cells	Hemic and Immune Systems	Hematopoietic System	0.53	>=0.20	LINC00470 (7.2)	TDH (7.0)	NAA11 (7.0)	TMEM161B (4.7)	CSMD1 (4.6)	FBXL13 (4.5)	TET1 (4.3)	ENSG00000233593 (4.1)	EXOC4 (4.0)	UCHL5 (3.8)
A11.872.378.590.817	Megakaryocyte Erythroid Progenitor Cells	Cells	Stem Cells	0.53	>=0.20	LINC00470 (7.2)	TDH (7.0)	NAA11 (7.0)	TMEM161B (4.7)	CSMD1 (4.6)	FBXL13 (4.5)	TET1 (4.3)	ENSG00000233593 (4.1)	EXOC4 (4.0)	UCHL5 (3.8)
A06.407.312.497.535.300.500	Cumulus Cells	Endocrine System	Endocrine Glands	0.54	>=0.20	ENSG00000173295 (4.8)	LCT (4.7)	ENSG00000226806 (4.0)	C8orf49 (3.9)	FSHR (3.9)	GADD45G (3.9)	PSME4 (3.6)	FAM196A (3.5)	BDNF-AS1 (3.4)	GPC6 (3.0)
A05.360.319.114.630.535	Ovarian Follicle	Urogenital System	Genitalia	0.54	>=0.20	ENSG00000173295 (4.8)	LCT (4.7)	ENSG00000226806 (4.0)	C8orf49 (3.9)	FSHR (3.9)	GADD45G (3.9)	PSME4 (3.6)	FAM196A (3.5)	BDNF-AS1 (3.4)	GPC6 (3.0)
A11.436.329	Granulosa Cells	Cells	Epithelial Cells	0.54	>=0.20	ENSG00000173295 (4.8)	LCT (4.7)	ENSG00000226806 (4.0)	C8orf49 (3.9)	FSHR (3.9)	GADD45G (3.9)	PSME4 (3.6)	FAM196A (3.5)	BDNF-AS1 (3.4)	GPC6 (3.0)
A05.360.319.679.690	Myometrium	Urogenital System	Genitalia	0.58	>=0.20	PRLR (4.4)	CUX1 (3.4)	FOXP2 (3.1)	TSHZ3 (2.9)	ENSG00000249307 (2.6)	MEIS1 (2.5)	OXTR (2.4)	PLCL1 (2.4)	RBM6 (2.3)	CTSK (2.2)
A11.497.497.600	Oocytes	Cells	Germ Cells	0.6	>=0.20	SLC18A2 (4.0)	LCT (4.0)	C8orf12 (4.0)	OGFOD1 (3.4)	ENSG00000249618 (3.3)	PEMT (3.3)	ENSG00000248008 (3.0)	ENSG00000218896 (2.8)	ENSG00000226806 (2.5)	RAD51C (2.4)
A05.360.490.690	Ovum	Urogenital System	Genitalia	0.6	>=0.20	SLC18A2 (4.0)	LCT (4.0)	C8orf12 (4.0)	OGFOD1 (3.4)	ENSG00000249618 (3.3)	PEMT (3.3)	ENSG00000248008 (3.0)	ENSG00000218896 (2.8)	ENSG00000226806 (2.5)	RAD51C (2.4)
A15.382.490.555.567.622	Lymphocytes Null	Hemic and Immune Systems	Immune System	0.62	>=0.20	UTS2 (6.4)	MLK7-AS1 (5.0)	ENSG00000250156 (4.3)	CISH (4.1)	ENSG00000224738 (4.0)	ENSG00000250341 (3.8)	CDC25A (3.8)	ENSG00000214770 (3.7)	RAD51C (3.5)	TARS2 (3.5)
A11.872.190	Embryonic Stem Cells	Cells	Stem Cells	0.62	>=0.20	OTX2 (5.3)	LINC00458 (4.6)	TET1 (4.1)	WDHD1 (3.5)	CA14 (3.3)	AASS (3.2)	CDC25A (3.0)	ZNF589 (2.5)	SMARCC1 (2.5)	TRAIP (2.3)
A11.329.372.600	Macrophages Alveolar	Cells	Connective Tissue Cells	0.63	>=0.20	TEX14 (6.6)	PTPMT1 (4.3)	C11orf63 (4.2)	PLA2G15 (4.1)	NCEH1 (3.9)	TFEC (3.8)	NR1H3 (3.6)	CLRN1-AS1 (3.3)	SLC27A3 (3.2)	KLHL29 (3.2)
A04.623.603	Oropharynx	Respiratory System	Pharynx	0.63	>=0.20	BLK (4.3)	ENSG00000259116 (4.2)	HSF5 (3.6)	DUS2L (3.5)	POU2F2 (3.4)	ESR2 (3.3)	ANKRD44-IT1 (3.0)	PAX5 (3.0)	MLL2 (2.8)	ENSG00000233137 (2.8)
A15.382.520.604.800	Palatine Tonsil	Hemic and Immune Systems	Immune System	0.63	>=0.20	BLK (4.3)	ENSG00000259116 (4.2)	HSF5 (3.6)	DUS2L (3.5)	POU2F2 (3.4)	ESR2 (3.3)	ANKRD44-IT1 (3.0)	PAX5 (3.0)	MLL2 (2.8)	ENSG00000233137 (2.8)
A03.620	Liver	Digestive System	Liver	0.63	>=0.20	TAT (11.2)	SERPINC1 (10.8)	SLC22A7 (10.0)	F2 (9.8)	HP (9.1)	SLC25A47 (8.5)	ENSG00000254235 (7.1)	CYP2A6 (6.3)	SLC38A3 (6.0)	GLYCTK (5.8)
A02.835.232.834.151	Cervical Vertebrae	Musculoskeletal System	Skeleton	0.64	>=0.20	WDHD1 (2.0)	LINC00458 (1.9)	RPGRIP1L (1.9)	TET1 (1.8)	OTX2 (1.8)	GPR1 (1.6)	KIF18A (1.5)	PCGF6 (1.5)	WDR25 (1.5)	AASS (1.5)
A02.835.232.834	Spine	Musculoskeletal System	Skeleton	0.65	>=0.20	WDHD1 (2.0)	LINC00458 (1.9)	RPGRIP1L (1.8)	TET1 (1.8)	OTX2 (1.8)	GPR1 (1.6)	KIF18A (1.5)	PCGF6 (1.5)	TRIM37 (1.5)	WDR25 (1.5)
A11.118.637.415	Granulocytes	Cells	Blood Cells	0.65	>=0.20	DPEP3 (6.0)	C3orf62 (5.2)	CAMP (4.8)	ENSG00000230257 (4.7)	ENSG00000213600 (4.6)	RC3H1 (4.6)	CIR1 (4.5)	FBXL13 (4.4)	CTRL (4.4)	RNASEL (4.4)
A15.382.490.315.583	Neutrophils	Hemic and Immune Systems	Immune System	0.67	>=0.20	DPEP3 (6.5)	C3orf62 (5.6)	CIR1 (5.0)	RC3H1 (5.0)	ENSG00000213600 (5.0)	ENSG00000230257 (5.0)	CAMP (4.8)	CTRL (4.7)	FBXL13 (4.7)	RNASEL (4.6)
A04.531.520	Nasal Mucosa	Respiratory System	Nose	0.69	>=0.20	ZMYND10 (7.0)	C6orf118 (6.5)	AGBL2 (6.4)	YSK4 (6.1)	APOBEC4 (5.9)	ANKRD45 (5.1)	PER2 (4.9)	KATNAL2 (4.6)	TSNAXIP1 (4.3)	TRAF3IP1 (4.2)
A09.531	Nose	Sense Organs	Nose	0.69	>=0.20	ZMYND10 (7.0)	C6orf118 (6.5)	AGBL2 (6.4)	YSK4 (6.1)	APOBEC4 (5.9)	ANKRD45 (5.1)	PER2 (4.9)	KATNAL2 (4.6)	TSNAXIP1 (4.3)	TRAF3IP1 (4.2)
A10.615.550.760	Respiratory Mucosa	Tissues	Membranes	0.69	>=0.20	ZMYND10 (7.0)	C6orf118 (6.5)	AGBL2 (6.4)	YSK4 (6.1)	APOBEC4 (5.9)	ANKRD45 (5.1)	PER2 (4.9)	KATNAL2 (4.6)	TSNAXIP1 (4.3)	TRAF3IP1 (4.2)
A11.627.635	Myeloid Progenitor Cells	Cells	Myeloid Cells	0.7	>=0.20	ENSG00000230257 (3.6)	FBXL13 (3.3)	ZNF318 (2.9)	TRAIP (2.8)	MARS2 (2.7)	EFTUD2 (2.7)	CENPL (2.7)	UCHL5 (2.6)	CDC25A (2.5)	CAMKMT (2.5)
A03.556.249.249.209	Cecum	Digestive System	Gastrointestinal Tract	0.7	>=0.20	SAMD5 (3.6)	RNF43 (3.3)	DDC (3.3)	HNF4G (3.3)	MST1R (2.9)	PRR15L (2.7)	DPY19L2P2 (2.6)	STK31 (2.5)	TOX3 (2.4)	ENSG00000251676 (2.4)
A10.272.497	Epidermis	Tissues	Epithelium	0.7	>=0.20	ESYT3 (9.2)	ANXA9 (6.4)	ANKFN1 (5.8)	COL7A1 (5.5)	CENPT (5.3)	CRIPAK (5.2)	ENSG00000157837 (4.9)	CYB561D1 (4.2)	TEX264 (4.2)	SPTBN2 (4.1)
A02.835.583.443.800	Synovial Membrane	Musculoskeletal System	Skeleton	0.7	>=0.20	CTSK (3.3)	SHOX2 (2.9)	IER5L (2.7)	FAM196A (2.6)	TBC1D5 (2.5)	ADCY3 (2.4)	GPR1 (2.4)	PLA2G15 (2.3)	PLEKHM2 (2.3)	GPC6 (2.3)
A02.835.583.443	Joint Capsule	Musculoskeletal System	Skeleton	0.7	>=0.20	CTSK (3.3)	SHOX2 (2.9)	IER5L (2.7)	FAM196A (2.6)	TBC1D5 (2.5)	ADCY3 (2.4)	GPR1 (2.4)	PLA2G15 (2.3)	PLEKHM2 (2.3)	GPC6 (2.3)
A02.835.583	Joints	Musculoskeletal System	Skeleton	0.7	>=0.20	CTSK (3.3)	SHOX2 (2.9)	IER5L (2.7)	FAM196A (2.6)	TBC1D5 (2.5)	ADCY3 (2.4)	GPR1 (2.4)	PLA2G15 (2.3)	PLEKHM2 (2.3)	GPC6 (2.3)
A11.329.228	Fibroblasts	Cells	Connective Tissue Cells	0.71	>=0.20	NEXN-AS1 (3.6)	ENSG00000255496 (3.5)	OXTR (3.3)	BDNF-AS1 (3.0)	SHOX2 (2.6)	BDNF (2.5)	HERC4 (2.4)	ENSG00000255248 (2.4)	CREB3L1 (2.2)	COPZ2 (2.1)
A03.556.124.369	Intestinal Mucosa	Digestive System	Gastrointestinal Tract	0.72	>=0.20	ENSG00000257194 (6.1)	AXDND1 (5.9)	TTLL6 (5.6)	TINAG (5.1)	ENTPD5 (4.7)	DDC (4.1)	MARVELD3 (3.9)	GIPC2 (3.8)	KIF16B (3.8)	HNF4G (3.6)
A11.872.040	Adult Stem Cells	Cells	Stem Cells	0.72	>=0.20	LINC00458 (5.9)	ENSG00000249862 (4.5)	OTX2 (4.1)	ENSG00000258636 (4.0)	ZNF589 (3.9)	AASS (3.8)	CCRN4L (3.7)	TET1 (3.5)	TEX14 (3.2)	INHBE (3.1)
A02.633.567.850	Quadriceps Muscle	Musculoskeletal System	Muscles	0.72	>=0.20	ACTN3 (7.4)	RAPSN (7.0)	STAC3 (6.6)	CAV3 (6.3)	SYPL2 (6.3)	RNF123 (5.8)	MYL3 (5.4)	BOLL (5.2)	TNNC1 (5.2)	CRAT (4.4)
A15.382.490.555.567	Lymphocytes	Hemic and Immune Systems	Immune System	0.73	>=0.20	MEI1 (2.2)	RLTPR (2.1)	HAX1 (2.1)	POU2F2 (2.1)	ENSG00000233137 (2.1)	ANKRD36BP2 (2.1)	HEMK1 (2.0)	ZBTB25 (2.0)	ESR2 (1.9)	IQCF2 (1.9)
A11.063	Antibody Producing Cells	Cells	Antibody-Producing Cells	0.73	>=0.20	ANKRD36BP2 (3.7)	ESR2 (3.1)	MEI1 (3.0)	EIF2AK3 (2.9)	HAX1 (2.9)	POU2F2 (2.8)	SEC11C (2.8)	ENSG00000233137 (2.8)	ENSG00000255517 (2.7)	GNG7 (2.7)
A11.118.637.555.567.562	B Lymphocytes	Cells	Blood Cells	0.73	>=0.20	ANKRD36BP2 (3.7)	ESR2 (3.1)	MEI1 (3.0)	EIF2AK3 (2.9)	HAX1 (2.9)	POU2F2 (2.8)	SEC11C (2.8)	ENSG00000233137 (2.8)	ENSG00000255517 (2.7)	GNG7 (2.7)
A10.690.552	Muscle Striated	Tissues	Muscles	0.73	>=0.20	ACTN3 (7.1)	RAPSN (6.9)	STAC3 (6.5)	CAV3 (6.2)	SYPL2 (6.2)	RNF123 (5.6)	MYL3 (5.3)	TNNC1 (5.1)	BOLL (4.9)	C3orf45 (4.3)
A10.690.552.500	Muscle Skeletal	Tissues	Muscles	0.73	>=0.20	ACTN3 (7.1)	RAPSN (6.9)	STAC3 (6.5)	CAV3 (6.2)	SYPL2 (6.2)	RNF123 (5.6)	MYL3 (5.3)	TNNC1 (5.1)	BOLL (4.9)	C3orf45 (4.3)
A11.118.637.555.567.569	T Lymphocytes	Cells	Blood Cells	0.74	>=0.20	C14orf64 (3.9)	GPR171 (3.6)	ZBTB25 (3.0)	HSF5 (2.8)	VPRBP (2.6)	THAP11 (2.5)	QRICH1 (2.5)	FAM118A (2.5)	SLC7A6OS (2.4)	NFATC3 (2.4)
A11.872.378.590.635	Granulocyte Macrophage Progenitor Cells	Cells	Stem Cells	0.75	>=0.20	ENSG00000230257 (3.8)	ZNF318 (3.3)	FBXL13 (3.0)	EFTUD2 (3.0)	ENSG00000259107 (2.9)	RGS16 (2.9)	MARS2 (2.9)	PSMB7 (2.8)	SLC26A6 (2.8)	POFUT1 (2.7)
A10.272	Epithelium	Tissues	Epithelium	0.76	>=0.20	ZMYND10 (4.1)	AGBL2 (3.9)	C6orf118 (3.7)	YSK4 (3.7)	APOBEC4 (3.6)	PER2 (3.4)	ANKRD45 (3.0)	TRAF3IP1 (2.7)	STIM2 (2.6)	KIF9 (2.6)
A15.145.229.334	Erythrocytes	Hemic and Immune Systems	Blood	0.76	>=0.20	LINC00470 (4.7)	NAA11 (4.5)	TXNL4B (4.1)	TDH (4.0)	MTRF1L (3.7)	ENSG00000230773 (3.6)	ENSG00000248309 (3.5)	SNORD7 (3.5)	NFE2 (3.4)	ENSG00000249307 (3.3)
A11.443	Erythroid Cells	Cells	Erythroid Cells	0.77	>=0.20	LINC00470 (4.6)	NAA11 (4.4)	TXNL4B (4.1)	TDH (4.0)	MTRF1L (3.6)	SNORD7 (3.5)	ENSG00000230773 (3.5)	NFE2 (3.4)	ENSG00000248309 (3.4)	SLC10A7 (3.3)
A03.556.875.500	Esophagus	Digestive System	Gastrointestinal Tract	0.78	>=0.20	FSIP2 (4.0)	STK31 (3.1)	DPY19L2P2 (2.3)	MST1R (2.2)	ECM1 (2.1)	ARL17A (2.0)	MTMR11 (2.0)	MLK7-AS1 (2.0)	BOLL (1.9)	KLF5 (1.8)
A07.541.510.110	Aortic Valve	Cardiovascular System	Heart	0.79	>=0.20	CDH19 (7.0)	ENSG00000247809 (5.1)	COL21A1 (4.0)	ENSG00000213693 (3.5)	ENSG00000258824 (3.5)	C8orf49 (3.3)	HMGCLL1 (3.3)	LRRC17 (3.3)	ENSG00000249307 (2.9)	C1orf54 (2.8)
A07.541.510	Heart Valves	Cardiovascular System	Heart	0.79	>=0.20	CDH19 (7.0)	ENSG00000247809 (5.1)	COL21A1 (4.0)	ENSG00000213693 (3.5)	ENSG00000258824 (3.5)	C8orf49 (3.3)	HMGCLL1 (3.3)	LRRC17 (3.3)	ENSG00000249307 (2.9)	C1orf54 (2.8)
A07.541.560	Heart Ventricles	Cardiovascular System	Heart	0.79	>=0.20	SLC8A1 (7.0)	C20orf26 (6.9)	GATA4 (6.5)	MYBPC3 (6.3)	MYL3 (6.1)	TNNC1 (5.2)	PDE1C (4.9)	CDH19 (4.4)	ENSG00000231792 (4.1)	ADCY5 (4.1)
A15.145	Blood	Hemic and Immune Systems	Blood	0.8	>=0.20	DPEP2 (2.3)	TLE4 (2.3)	ENSG00000213600 (2.2)	CAMP (2.1)	NFE2 (2.1)	SPI1 (2.1)	GRK6 (2.0)	USP4 (2.0)	POU2F2 (2.0)	SH3BP2 (2.0)
A07.541	Heart	Cardiovascular System	Heart	0.81	>=0.20	SLC8A1 (6.2)	MYBPC3 (5.9)	C20orf26 (5.8)	GATA4 (5.8)	MYL3 (5.4)	TNNC1 (4.7)	CDH19 (4.5)	PDE1C (4.5)	ENSG00000231792 (3.9)	COL21A1 (3.8)
A15.145.229	Blood Cells	Hemic and Immune Systems	Blood	0.82	>=0.20	DPEP2 (2.0)	GRK6 (2.0)	ANKRD44 (2.0)	ENSG00000254887 (1.9)	POU2F2 (1.9)	LINC00324 (1.8)	DEDD2 (1.8)	SPI1 (1.8)	C14orf64 (1.8)	SH3BP2 (1.7)
A11.329.114	Adipocytes	Cells	Connective Tissue Cells	0.82	>=0.20	ABCD2 (4.8)	ENSG00000224738 (4.2)	NEXN-AS1 (3.9)	PLXNA4 (3.4)	ENSG00000225399 (3.3)	C3orf71 (3.2)	NR1H3 (3.0)	SLC7A6 (2.9)	SEMA3G (2.9)	MDFIC (2.7)
A05.810.453	Kidney	Urogenital System	Urinary Tract	0.82	>=0.20	TINAG (6.3)	ENSG00000258586 (6.2)	SLC6A13 (5.6)	WDR72 (4.6)	PTH1R (4.2)	DDC (3.2)	ENSG00000247809 (2.8)	LGSN (2.6)	GIPC2 (2.6)	AGMAT (2.5)
A03.556.249.124	Ileum	Digestive System	Gastrointestinal Tract	0.82	>=0.20	HNF4G (6.5)	DDC (4.5)	TINAG (3.5)	VIP (3.2)	MTMR11 (3.1)	SEMA3B (2.9)	GIPC2 (2.8)	GLYCTK (2.8)	BMP5 (2.7)	SMPD3 (2.7)
A05.360	Genitalia	Urogenital System	Genitalia	0.82	>=0.20	ENSG00000234715 (1.6)	MEIS1 (1.5)	LGSN (1.5)	FSIP2 (1.5)	MPPED2 (1.5)	TRPS1 (1.3)	MSLN (1.3)	ENSG00000251676 (1.2)	ZNF618 (1.2)	WBP2NL (1.2)
A06.407	Endocrine Glands	Endocrine System	Endocrine Glands	0.82	>=0.20	MSLN (2.1)	LGSN (2.0)	XPO1 (1.6)	WBP2NL (1.6)	ZNF618 (1.6)	PABPC1L (1.5)	STK31 (1.5)	MEIS1 (1.5)	ANKRD45 (1.4)	KDM5A (1.3)
A15.382.520.604.700	Spleen	Hemic and Immune Systems	Immune System	0.83	>=0.20	BLK (2.9)	GPR171 (2.4)	BIRC6 (2.3)	USP34 (2.2)	CHRM4 (2.1)	TIA1 (2.0)	HYAL2 (1.9)	ANKRD44 (1.9)	TBC1D5 (1.9)	AHSA2 (1.7)
A05.360.490	Germ Cells	Urogenital System	Genitalia	0.83	>=0.20	ENSG00000249618 (3.8)	LCT (3.7)	SLC18A2 (3.6)	C8orf12 (3.4)	ENSG00000224792 (3.4)	OGFOD1 (3.1)	ENSG00000248008 (3.0)	PEMT (2.8)	ENSG00000218896 (2.7)	ENSG00000258066 (2.6)
A15.145.229.188	Blood Platelets	Hemic and Immune Systems	Blood	0.83	>=0.20	ENSG00000230773 (11.1)	ENSG00000248309 (7.9)	NEXN-AS1 (7.1)	TXNL4B (7.1)	MTRF1L (6.9)	C14orf45 (6.7)	PPM1A (6.5)	ENSG00000246792 (5.6)	ENSG00000254718 (5.4)	ENSG00000233903 (5.3)
A07.541.358.100	Atrial Appendage	Cardiovascular System	Heart	0.84	>=0.20	MYBPC3 (6.5)	B3GALT2 (4.5)	ENSG00000258824 (4.5)	PMPCB (4.4)	BMP5 (4.3)	NDUFA6 (4.3)	MED9 (4.2)	NDUFS1 (4.1)	ENSG00000231792 (3.9)	TNNC1 (3.9)
A10.690	Muscles	Tissues	Muscles	0.84	>=0.20	ACTN3 (5.1)	RAPSN (4.8)	SYPL2 (4.5)	CAV3 (4.4)	STAC3 (4.4)	RNF123 (4.0)	MYL3 (3.7)	TNNC1 (3.6)	BOLL (3.5)	PACSIN3 (3.4)
A05.360.444.492.362	Foreskin	Urogenital System	Genitalia	0.84	>=0.20	BDNF-AS1 (2.8)	ANXA9 (2.7)	ESYT3 (2.7)	FAM83B (2.7)	SHOX2 (2.4)	CENPT (2.4)	ANKFN1 (2.3)	SPTSSB (2.2)	NEXN-AS1 (2.2)	SCRN3 (2.0)
A11.118.637	Leukocytes	Cells	Blood Cells	0.85	>=0.20	GRK6 (2.0)	USP4 (2.0)	ANKRD44 (1.9)	DEDD2 (1.9)	MEI1 (1.9)	LINC00324 (1.9)	DPEP2 (1.7)	POU2F2 (1.7)	DPEP3 (1.7)	ENSG00000254887 (1.7)
A11.872.580	Mesenchymal Stem Cells	Cells	Stem Cells	0.85	>=0.20	GPR1 (4.2)	ENSG00000225399 (3.5)	RPGRIP1L (2.9)	WNT2B (2.8)	PDE1C (2.7)	BDNF (2.7)	NRG1 (2.6)	COPZ2 (2.6)	BICC1 (2.4)	ENSG00000255248 (2.4)
A03.556.875.875	Stomach	Digestive System	Gastrointestinal Tract	0.85	>=0.20	MLK7-AS1 (2.9)	ARL17A (2.8)	MST1R (2.7)	FOXP4 (2.4)	PRR15L (2.1)	CDK5RAP3 (2.0)	ENSG00000247809 (2.0)	MTMR11 (1.9)	GPC6 (1.8)	TOX3 (1.7)
A03.734	Pancreas	Digestive System	Pancreas	0.85	>=0.20	CELA2B (9.0)	CTRL (6.4)	C8orf12 (2.5)	TDH (2.0)	GIPC2 (1.6)	RASEF (1.6)	BICC1 (1.6)	HNF4G (1.5)	C16orf48 (1.5)	MIR21 (1.4)
A15.382.520	Lymphatic System	Hemic and Immune Systems	Immune System	0.85	>=0.20	BLK (2.8)	ANKRD44-IT1 (2.8)	ANKRD36BP2 (2.2)	HSF5 (2.2)	ENSG00000246379 (2.1)	SCAF11 (2.0)	BIRC6 (2.0)	USP34 (2.0)	BCL11A (1.9)	POU2F2 (1.9)
A10.549	Lymphoid Tissue	Tissues	Lymphoid Tissue	0.85	>=0.20	BLK (2.8)	ANKRD44-IT1 (2.8)	ANKRD36BP2 (2.2)	HSF5 (2.2)	ENSG00000246379 (2.1)	SCAF11 (2.0)	BIRC6 (2.0)	USP34 (2.0)	BCL11A (1.9)	POU2F2 (1.9)
A15.378.316	Bone Marrow Cells	Hemic and Immune Systems	Hematopoietic System	0.85	>=0.20	SPI1 (3.3)	SH3BP2 (3.0)	PTPRJ (2.8)	PFKFB4 (2.7)	CAMP (2.5)	C3orf62 (2.5)	DPEP2 (2.5)	USP4 (2.3)	CIR1 (2.3)	PPM1M (2.2)
A15.378	Hematopoietic System	Hemic and Immune Systems	Hematopoietic System	0.85	>=0.20	SPI1 (3.3)	SH3BP2 (3.0)	PTPRJ (2.8)	PFKFB4 (2.7)	CAMP (2.5)	C3orf62 (2.5)	DPEP2 (2.5)	USP4 (2.3)	CIR1 (2.3)	PPM1M (2.2)
A05.810	Urinary Tract	Urogenital System	Urinary Tract	0.86	>=0.20	TINAG (5.8)	ENSG00000258586 (5.6)	SLC6A13 (5.1)	WDR72 (4.4)	PTH1R (3.8)	DDC (2.9)	ENSG00000247809 (2.5)	LGSN (2.4)	GIPC2 (2.3)	AGMAT (2.2)
A10.165.450.300.425	Keloid	Tissues	Connective Tissue	0.86	>=0.20	KCNU1 (4.4)	SHOX2 (4.2)	OXTR (4.2)	ENSG00000255496 (3.7)	FAM167A (3.5)	ENSG00000216347 (3.4)	ENSG00000248003 (3.2)	ENSG00000206532 (3.2)	ENSG00000251011 (3.2)	ENSG00000246792 (3.2)
A15.382.216	Bone Marrow	Hemic and Immune Systems	Immune System	0.86	>=0.20	ENSG00000227946 (2.8)	PER1 (2.3)	TLE4 (2.3)	ENSG00000197727 (2.3)	NAT6 (2.2)	DHX30 (2.2)	ZNF408 (2.1)	PRKRIP1 (2.1)	ENSG00000227398 (2.1)	RASSF1 (2.0)
A05.360.444.492	Penis	Urogenital System	Genitalia	0.86	>=0.20	BDNF-AS1 (2.7)	ANXA9 (2.6)	ESYT3 (2.6)	FAM83B (2.6)	SHOX2 (2.4)	CENPT (2.3)	ANKFN1 (2.2)	SPTSSB (2.1)	NEXN-AS1 (2.1)	DENND2C (1.9)
A05.360.319.114.373	Fallopian Tubes	Urogenital System	Genitalia	0.87	>=0.20	LGSN (4.4)	MSLN (4.3)	WBP2NL (3.1)	MEIS1 (2.8)	XPO1 (2.6)	ANKRD45 (2.5)	PABPC1L (2.3)	SLC9A11 (2.2)	ZNF618 (2.1)	TIA1 (2.0)
A15.145.229.637.555	Leukocytes Mononuclear	Hemic and Immune Systems	Blood	0.87	>=0.20	MEI1 (2.0)	POU2F2 (2.0)	ENSG00000254887 (1.8)	GRK6 (1.8)	LPXN (1.7)	LINC00324 (1.7)	ANKRD44 (1.7)	GHSR (1.6)	IQCF2 (1.6)	HEMK1 (1.6)
A06.407.312	Gonads	Endocrine System	Endocrine Glands	0.87	>=0.20	MSLN (2.7)	LGSN (2.7)	WBP2NL (2.1)	XPO1 (2.1)	ANKRD45 (1.8)	STK31 (1.8)	PABPC1L (1.8)	ZNF618 (1.8)	MEIS1 (1.8)	KDM5A (1.5)
A10.615.550	Mucous Membrane	Tissues	Membranes	0.87	>=0.20	TTLL6 (2.9)	ENTPD5 (2.6)	PPP1R36 (2.6)	MARVELD3 (2.4)	HNF4G (2.3)	KLF5 (2.2)	PRR15L (2.2)	PLEKHA7 (2.1)	TINAG (2.1)	RASEF (2.1)
A15.145.693	Plasma	Hemic and Immune Systems	Blood	0.88	>=0.20	ANKRD36BP2 (4.7)	MEI1 (4.1)	HAX1 (3.7)	SEC11C (3.7)	MON1A (3.6)	EIF2AK3 (3.6)	ERLEC1 (3.6)	ENSG00000255517 (3.5)	WBP2NL (3.4)	IQCF2 (3.2)
A15.145.229.637.555.567.562.725	Plasma Cells	Hemic and Immune Systems	Blood	0.88	>=0.20	ANKRD36BP2 (4.7)	MEI1 (4.1)	HAX1 (3.7)	SEC11C (3.7)	MON1A (3.6)	EIF2AK3 (3.6)	ERLEC1 (3.6)	ENSG00000255517 (3.5)	WBP2NL (3.4)	IQCF2 (3.2)
A05.360.319.114	Adnexa Uteri	Urogenital System	Genitalia	0.88	>=0.20	MSLN (2.9)	LGSN (2.8)	WBP2NL (2.2)	XPO1 (2.1)	PABPC1L (1.9)	MEIS1 (1.8)	ZNF618 (1.8)	ANKRD45 (1.7)	TRPS1 (1.5)	STK31 (1.5)
A11.329.171	Chondrocytes	Cells	Connective Tissue Cells	0.88	>=0.20	RAB9BP1 (4.7)	AXDND1 (4.0)	SLC9A11 (3.4)	GPC6 (3.3)	KLHL29 (3.1)	CHRM4 (3.1)	ENSG00000226122 (2.8)	SIX1 (2.7)	ENSG00000240405 (2.6)	SLC39A13 (2.6)
A05.360.319.114.630	Ovary	Urogenital System	Genitalia	0.88	>=0.20	MSLN (2.9)	LGSN (2.8)	WBP2NL (2.2)	XPO1 (2.1)	PABPC1L (1.9)	MEIS1 (1.8)	ZNF618 (1.8)	ANKRD45 (1.7)	TRPS1 (1.5)	STK31 (1.5)
A10.549.400	Lymph Nodes	Tissues	Lymphoid Tissue	0.88	>=0.20	ANKRD44-IT1 (3.0)	ENSG00000246379 (3.0)	ANKRD36BP2 (2.5)	BLK (2.4)	NR1H3 (2.4)	DPY19L2P2 (2.3)	ENSG00000251335 (2.2)	SCAF11 (2.2)	GPR171 (2.1)	HSF5 (2.1)
A15.382.812.522	Macrophages	Hemic and Immune Systems	Immune System	0.89	>=0.20	TFEC (3.5)	TEX14 (3.5)	NR1H3 (3.0)	PMFBP1 (2.9)	PLA2G15 (2.9)	PTPRJ (2.9)	CIR1 (2.9)	NEK6 (2.8)	NCEH1 (2.7)	SPI1 (2.4)
A02.835.232.043.300.710	Tarsal Bones	Musculoskeletal System	Skeleton	0.89	>=0.20	ENSG00000222017 (3.8)	TFAP2B (3.4)	FRK (3.0)	SGSM3 (2.8)	MSLN (2.7)	PSMB10 (2.6)	PARP3 (2.4)	GLUL (2.4)	TMEM116 (2.2)	GPR171 (2.2)
A02.835.232.043.300	Foot Bones	Musculoskeletal System	Skeleton	0.89	>=0.20	ENSG00000222017 (3.8)	TFAP2B (3.4)	FRK (3.0)	SGSM3 (2.8)	MSLN (2.7)	PSMB10 (2.6)	PARP3 (2.4)	GLUL (2.4)	TMEM116 (2.2)	GPR171 (2.2)
A07.541.358	Heart Atria	Cardiovascular System	Heart	0.89	>=0.20	MYBPC3 (6.6)	B3GALT2 (4.2)	PMPCB (4.2)	NDUFS1 (4.1)	ENSG00000258824 (4.0)	NDUFA6 (4.0)	BMP5 (4.0)	ENSG00000231792 (4.0)	MED9 (4.0)	TNNC1 (3.9)
A11.627	Myeloid Cells	Cells	Myeloid Cells	0.89	>=0.20	SPI1 (3.1)	PTPRJ (3.0)	SH3BP2 (2.8)	TFEC (2.6)	CIR1 (2.5)	C3orf62 (2.4)	PFKFB4 (2.4)	DPEP2 (2.4)	PMFBP1 (2.3)	PPM1M (2.3)
A03.556.875	Upper Gastrointestinal Tract	Digestive System	Gastrointestinal Tract	0.89	>=0.20	MLK7-AS1 (2.6)	ARL17A (2.5)	MST1R (2.4)	PRR15L (1.9)	FSIP2 (1.9)	FOXP4 (1.8)	MTMR11 (1.8)	CDK5RAP3 (1.7)	HP1BP3 (1.6)	ENSG00000247809 (1.6)
A11.627.624.249	Monocyte Macrophage Precursor Cells	Cells	Myeloid Cells	0.89	>=0.20	ENSG00000230257 (4.8)	RGS16 (4.3)	ZNF318 (4.3)	FBXL13 (3.5)	NPC1 (3.2)	SLC26A6 (3.2)	MARS2 (3.1)	POFUT1 (3.1)	RRP9 (3.1)	EFTUD2 (3.0)
A02.835.232	Bone and Bones	Musculoskeletal System	Skeleton	0.89	>=0.20	ENSG00000227946 (2.5)	TLE4 (2.0)	ENSG00000197727 (2.0)	NAT6 (2.0)	DHX30 (1.9)	PER1 (1.9)	ZNF408 (1.9)	RASSF1 (1.8)	PRKRIP1 (1.8)	EIF2AK3 (1.8)
A09.371.337	Eyelids	Sense Organs	Eye	0.89	>=0.20	ENSG00000222017 (4.1)	TFAP2B (3.6)	FRK (3.2)	SGSM3 (3.0)	MSLN (2.9)	PARP3 (2.6)	PSMB10 (2.6)	GLUL (2.6)	TMEM116 (2.4)	C14orf39 (2.2)
A09.371.337.168	Conjunctiva	Sense Organs	Eye	0.89	>=0.20	ENSG00000222017 (4.1)	TFAP2B (3.6)	FRK (3.2)	SGSM3 (3.0)	MSLN (2.9)	PARP3 (2.6)	PSMB10 (2.6)	GLUL (2.6)	TMEM116 (2.4)	C14orf39 (2.2)
A15.382	Immune System	Hemic and Immune Systems	Immune System	0.89	>=0.20	GRK6 (1.8)	MEI1 (1.8)	TLE4 (1.8)	ENSG00000197727 (1.7)	FOXP1-AS1 (1.6)	PTK2B (1.6)	POU2F2 (1.6)	MKL1 (1.6)	RASSF1 (1.5)	NAT6 (1.5)
A11.436.348	Hepatocytes	Cells	Epithelial Cells	0.89	>=0.20	SERPINC1 (9.0)	F2 (8.6)	HP (5.4)	AGMAT (5.2)	INHBE (4.8)	SLC38A3 (4.2)	TAT (4.1)	GLYCTK (3.8)	SLC22A7 (3.7)	LCAT (3.7)
A15.382.680	Phagocytes	Hemic and Immune Systems	Immune System	0.89	>=0.20	SPI1 (3.3)	PTPRJ (3.2)	SH3BP2 (3.0)	TFEC (2.7)	CIR1 (2.6)	C3orf62 (2.6)	DPEP2 (2.5)	PMFBP1 (2.5)	PFKFB4 (2.5)	PPM1M (2.5)
A02.835	Skeleton	Musculoskeletal System	Skeleton	0.9	>=0.20	ENSG00000227946 (2.4)	TLE4 (2.0)	ENSG00000197727 (1.9)	NAT6 (1.9)	DHX30 (1.9)	PER1 (1.8)	ZNF408 (1.8)	RASSF1 (1.8)	PRKRIP1 (1.8)	EIF2AK3 (1.8)
A09.371.060	Anterior Eye Segment	Sense Organs	Eye	0.9	>=0.20	ENSG00000222017 (4.0)	TFAP2B (3.5)	FRK (3.1)	SGSM3 (2.9)	MSLN (2.9)	PARP3 (2.6)	PSMB10 (2.5)	GLUL (2.5)	TMEM116 (2.3)	C14orf39 (2.2)
A10.165.450	Granulation Tissue	Tissues	Connective Tissue	0.9	>=0.20	KCNU1 (4.1)	SHOX2 (3.9)	ENSG00000255496 (3.7)	FAM167A (3.4)	OXTR (3.3)	ENSG00000216347 (3.2)	GPR52 (3.1)	ENSG00000206532 (3.1)	ENSG00000246379 (3.1)	ENSG00000251011 (3.0)
A10.165.450.300	Cicatrix	Tissues	Connective Tissue	0.9	>=0.20	KCNU1 (4.1)	SHOX2 (3.9)	ENSG00000255496 (3.7)	FAM167A (3.4)	OXTR (3.3)	ENSG00000216347 (3.2)	GPR52 (3.1)	ENSG00000206532 (3.1)	ENSG00000246379 (3.1)	ENSG00000251011 (3.0)
A03.556.249.249.356.668	Colon Sigmoid	Digestive System	Gastrointestinal Tract	0.9	>=0.20	MTMR11 (3.1)	RNF43 (3.0)	TINAG (2.8)	MST1R (2.8)	ENSG00000254839 (2.7)	PRR15L (2.5)	DDC (2.5)	ENTPD5 (2.4)	SLC26A6 (2.4)	TOX3 (2.3)
A15.382.812.260	Dendritic Cells	Hemic and Immune Systems	Immune System	0.91	>=0.20	SLC27A3 (3.6)	TFEC (3.5)	CISH (3.4)	AKAP5 (3.3)	NAGA (3.2)	TRAFD1 (3.0)	ABL2 (2.8)	ZCCHC2 (2.8)	PPM1M (2.7)	NEK6 (2.5)
A11.066	Antigen Presenting Cells	Cells	Antigen-Presenting Cells	0.91	>=0.20	SLC27A3 (3.6)	TFEC (3.5)	CISH (3.4)	AKAP5 (3.3)	NAGA (3.2)	TRAFD1 (3.0)	ABL2 (2.8)	ZCCHC2 (2.8)	PPM1M (2.7)	NEK6 (2.5)
A02.835.232.043	Bones of Lower Extremity	Musculoskeletal System	Skeleton	0.91	>=0.20	ENSG00000222017 (3.7)	TFAP2B (3.3)	FRK (2.9)	SGSM3 (2.7)	MSLN (2.6)	PSMB10 (2.4)	PARP3 (2.3)	GLUL (2.3)	TMEM116 (2.1)	GPR171 (2.1)
A10.165	Connective Tissue	Tissues	Connective Tissue	0.91	>=0.20	ENSG00000227946 (2.4)	TLE4 (1.9)	ENSG00000197727 (1.9)	PER1 (1.8)	NAT6 (1.8)	RASSF1 (1.8)	DHX30 (1.7)	PRKRIP1 (1.7)	ZNF408 (1.7)	ENSG00000227398 (1.7)
A10.615	Membranes	Tissues	Membranes	0.91	>=0.20	TTLL6 (2.3)	PPP1R36 (2.1)	ENTPD5 (2.1)	MARVELD3 (1.9)	KLF5 (1.8)	HNF4G (1.8)	ENSG00000257194 (1.8)	RASEF (1.7)	FOXP2 (1.7)	C6orf118 (1.7)
A10.165.114.830.500	Abdominal Fat	Tissues	Connective Tissue	0.92	>=0.20	ABCD2 (5.1)	SEMA3G (4.7)	PEMT (3.8)	NR1H3 (3.4)	PLXNA4 (3.1)	ACADS (2.8)	ELTD1 (2.7)	CRIPAK (2.7)	SLC7A6 (2.5)	ENSG00000225399 (2.5)
A10.165.114.830.500.750	Subcutaneous Fat Abdominal	Tissues	Connective Tissue	0.92	>=0.20	ABCD2 (5.1)	SEMA3G (4.7)	PEMT (3.8)	NR1H3 (3.4)	PLXNA4 (3.1)	ACADS (2.8)	ELTD1 (2.7)	CRIPAK (2.7)	SLC7A6 (2.5)	ENSG00000225399 (2.5)
A03.556.124	Intestines	Digestive System	Gastrointestinal Tract	0.92	>=0.20	DDC (3.1)	RNF43 (3.0)	HNF4G (2.8)	MST1R (2.7)	TINAG (2.6)	AXDND1 (2.6)	PRR15L (2.6)	TOX3 (2.5)	MTMR11 (2.5)	GIPC2 (2.3)
A03.556.249.249.356	Colon	Digestive System	Gastrointestinal Tract	0.92	>=0.20	RNF43 (3.3)	DDC (2.9)	MST1R (2.8)	HNF4G (2.7)	PRR15L (2.5)	TOX3 (2.5)	MTMR11 (2.4)	SAMD5 (2.3)	AXDND1 (2.3)	TINAG (2.3)
A15.145.846	Serum	Hemic and Immune Systems	Blood	0.92	>=0.20	NRG1 (2.9)	ABL2 (2.8)	CREB3L1 (2.5)	HYAL2 (2.5)	KCNU1 (2.5)	ENSG00000218896 (2.5)	SLC39A13 (2.5)	STAB1 (2.4)	DBN1 (2.4)	ZNF526 (2.3)
A15.382.812	Mononuclear Phagocyte System	Hemic and Immune Systems	Immune System	0.92	>=0.20	TFEC (3.5)	PTPRJ (2.7)	SPI1 (2.7)	NAGA (2.7)	SLC27A3 (2.7)	PMFBP1 (2.5)	PPM1M (2.4)	ABL2 (2.4)	NEK6 (2.4)	SH3BP2 (2.3)
A03.556.249	Lower Gastrointestinal Tract	Digestive System	Gastrointestinal Tract	0.92	>=0.20	RNF43 (3.2)	DDC (2.9)	HNF4G (2.8)	MST1R (2.7)	PRR15L (2.5)	TOX3 (2.4)	MTMR11 (2.4)	TINAG (2.3)	SAMD5 (2.2)	MLEC (2.1)
A11.329	Connective Tissue Cells	Cells	Connective Tissue Cells	0.93	>=0.20	NEXN-AS1 (2.0)	PLA2G15 (2.0)	NEK6 (1.9)	C11orf63 (1.6)	ABL2 (1.6)	ENSG00000255496 (1.6)	NR1H3 (1.5)	NCEH1 (1.5)	TEX14 (1.5)	CLN5 (1.5)
A03.556.249.249	Intestine Large	Digestive System	Gastrointestinal Tract	0.93	>=0.20	RNF43 (3.3)	DDC (2.9)	MST1R (2.8)	HNF4G (2.7)	PRR15L (2.5)	TOX3 (2.5)	MTMR11 (2.4)	SAMD5 (2.3)	TINAG (2.3)	MLEC (2.2)
A05.360.319	Genitalia Female	Urogenital System	Genitalia	0.93	>=0.20	LGSN (2.0)	MSLN (1.8)	MEIS1 (1.8)	XPO1 (1.6)	ZNF618 (1.6)	TRPS1 (1.5)	PABPC1L (1.5)	IER5L (1.5)	MPPED2 (1.5)	TLE1 (1.5)
A03.556.124.684	Intestine Small	Digestive System	Gastrointestinal Tract	0.94	>=0.20	HNF4G (4.0)	DDC (3.2)	ENSG00000254839 (2.3)	TTLL6 (2.2)	MTMR11 (1.9)	TINAG (1.9)	VIP (1.8)	GIPC2 (1.8)	PRR15L (1.7)	GLYCTK (1.7)
A10.615.284.473	Chorion	Tissues	Membranes	0.94	>=0.20	LINC00470 (4.0)	KRT18P38 (3.5)	GPR1 (3.5)	GATA4 (3.5)	ENSG00000255496 (3.4)	RAB9BP1 (3.4)	C13orf16 (3.3)	LRRC17 (3.0)	BDNF (2.9)	SLC12A4 (2.8)
A10.615.284	Extraembryonic Membranes	Tissues	Membranes	0.94	>=0.20	LINC00470 (4.0)	KRT18P38 (3.5)	GPR1 (3.5)	GATA4 (3.5)	ENSG00000255496 (3.4)	RAB9BP1 (3.4)	C13orf16 (3.3)	LRRC17 (3.0)	BDNF (2.9)	SLC12A4 (2.8)
A10.690.467	Muscle Smooth	Tissues	Muscles	0.94	>=0.20	SLC39A13 (2.8)	SLC12A4 (2.6)	LRRC17 (2.6)	DNAJB4 (2.3)	ENSG00000217372 (2.3)	ASB1 (2.3)	CREB3L1 (2.2)	COPZ2 (2.1)	PDLIM7 (2.0)	DBN1 (2.0)
A14.724	Pharynx	Stomatognathic System	Pharynx	0.94	>=0.20	ENSG00000251011 (3.1)	ENSG00000239440 (3.1)	C17orf47 (2.9)	GPR52 (2.9)	ENSG00000216754 (2.8)	TNFRSF13C (2.8)	BSN-AS2 (2.7)	CNR2 (2.7)	ENSG00000206532 (2.6)	ENSG00000225420 (2.6)
A05.360.319.679.256	Cervix Uteri	Urogenital System	Genitalia	0.95	>=0.20	ENSG00000251676 (2.8)	COL7A1 (2.4)	HORMAD1 (2.0)	HP1BP3 (1.9)	DPY19L2P2 (1.8)	MIR21 (1.8)	MED12L (1.7)	BOLL (1.6)	MST1R (1.6)	STK31 (1.6)
A11.329.629	Osteoblasts	Cells	Connective Tissue Cells	0.95	>=0.20	GPR1 (5.7)	UNC5B (4.8)	RASA1 (4.0)	RAB3GAP1 (3.6)	PDE1C (3.3)	COL21A1 (3.2)	INHBE (3.1)	SHOX2 (3.1)	ENSG00000225399 (3.1)	ZDBF2 (3.0)
A14.724.557	Nasopharynx	Stomatognathic System	Pharynx	0.95	>=0.20	ENSG00000239440 (5.3)	BSN-AS2 (5.3)	ENSG00000251011 (4.8)	C17orf47 (4.7)	ENSG00000216754 (4.4)	ENSG00000249231 (4.4)	GPR52 (4.3)	UTS2 (4.2)	ENSG00000206532 (4.1)	ENSG00000225493 (4.0)
A11.620	Muscle Cells	Cells	Muscle Cells	0.95	>=0.20	SLC12A4 (3.5)	SLC39A13 (3.4)	LRRC17 (3.3)	NRG1 (3.2)	ENSG00000217372 (3.1)	CREB3L1 (3.0)	DNAJB4 (2.9)	ASB1 (2.8)	BDNF (2.8)	KCNU1 (2.7)
A11.620.520	Myocytes Smooth Muscle	Cells	Muscle Cells	0.95	>=0.20	SLC12A4 (3.5)	SLC39A13 (3.4)	LRRC17 (3.3)	NRG1 (3.2)	ENSG00000217372 (3.1)	CREB3L1 (3.0)	DNAJB4 (2.9)	ASB1 (2.8)	BDNF (2.8)	KCNU1 (2.7)
A15.378.316.580	Monocytes	Hemic and Immune Systems	Hematopoietic System	0.95	>=0.20	TFEC (3.2)	SPI1 (3.1)	SH3BP2 (2.9)	PTPRJ (2.8)	NAGA (2.7)	PMFBP1 (2.5)	PPM1M (2.5)	PFKFB4 (2.5)	SLC27A3 (2.4)	ABL2 (2.4)
A15.145.300	Fetal Blood	Hemic and Immune Systems	Blood	0.95	>=0.20	RNF10 (4.8)	SESN3 (4.5)	RANBP10 (4.4)	NFE2 (4.0)	RNF123 (3.9)	UTS2 (3.4)	CAMP (3.3)	CCS (3.2)	RPIA (2.9)	ENSG00000250116 (2.5)
A11.436	Epithelial Cells	Cells	Epithelial Cells	0.95	>=0.20	SLC9A11 (3.8)	ENSG00000251576 (2.0)	C6orf118 (2.0)	ENSG00000224738 (1.7)	ENSG00000248008 (1.7)	ANKFN1 (1.7)	LGSN (1.6)	C20orf26 (1.6)	TTLL6 (1.4)	ENSG00000249862 (1.4)
A03.556.500.760.464	Parotid Gland	Digestive System	Gastrointestinal Tract	0.96	>=0.20	SPTSSB (4.8)	ENSG00000245482 (3.5)	ENSG00000224911 (3.4)	JMJD8 (3.3)	ENSG00000228201 (3.2)	IQCF5 (3.1)	ENSG00000227398 (3.0)	IQCF6 (3.0)	TRIM35 (3.0)	CCDC134 (2.9)
A05.360.319.679	Uterus	Urogenital System	Genitalia	0.96	>=0.20	PRLR (2.3)	TLE1 (2.0)	ENSG00000247809 (2.0)	MEIS1 (1.9)	IER5L (1.8)	MPPED2 (1.7)	TRPS1 (1.6)	TIA1 (1.5)	TSHZ3 (1.4)	COL7A1 (1.4)
A10.165.114.830	Adipose Tissue White	Tissues	Connective Tissue	0.96	>=0.20	SEMA3G (4.3)	ABCD2 (4.3)	PEMT (3.4)	NR1H3 (3.0)	ELTD1 (2.7)	PLXNA4 (2.7)	ENSG00000225399 (2.7)	CRIPAK (2.6)	PER3 (2.5)	AHSA2 (2.4)
A10.165.114.830.750	Subcutaneous Fat	Tissues	Connective Tissue	0.96	>=0.20	SEMA3G (4.3)	ABCD2 (4.3)	PEMT (3.4)	NR1H3 (3.0)	ELTD1 (2.7)	PLXNA4 (2.7)	ENSG00000225399 (2.7)	CRIPAK (2.6)	PER3 (2.5)	AHSA2 (2.4)
A10.615.550.599	Mouth Mucosa	Tissues	Membranes	0.96	>=0.20	FAM83B (4.3)	ECM1 (4.2)	DENND2C (3.8)	SAMD5 (3.7)	ANXA9 (3.6)	ENSA (3.3)	ENSG00000233903 (3.1)	ENSG00000248008 (3.0)	TRPS1 (2.9)	SEMA3F (2.8)
A03.556.500.760	Salivary Glands	Digestive System	Gastrointestinal Tract	0.97	>=0.20	SPTSSB (4.3)	ENSG00000224911 (3.3)	JMJD8 (3.3)	ENSG00000245482 (3.0)	TRIM35 (3.0)	ENSG00000228201 (2.9)	ZC3H7B (2.9)	IQCF5 (2.8)	SEMA3G (2.8)	RASL10B (2.8)
A07.231.908.670	Portal System	Cardiovascular System	Blood Vessels	0.97	>=0.20	STAB1 (4.7)	NRG1 (4.3)	HYAL2 (4.0)	RARB (3.4)	ABL2 (3.1)	ELTD1 (2.9)	SEMA3F (2.9)	GNAI2 (2.5)	DNAJB4 (2.4)	SLC12A4 (2.3)
A07.231.908.670.874	Umbilical Veins	Cardiovascular System	Blood Vessels	0.97	>=0.20	STAB1 (4.7)	NRG1 (4.3)	HYAL2 (4.0)	RARB (3.4)	ABL2 (3.1)	ELTD1 (2.9)	SEMA3F (2.9)	GNAI2 (2.5)	DNAJB4 (2.4)	SLC12A4 (2.3)
A10.165.114	Adipose Tissue	Tissues	Connective Tissue	0.97	>=0.20	SEMA3G (4.0)	ABCD2 (3.8)	PEMT (3.0)	NR1H3 (2.9)	PLXNA4 (2.6)	ELTD1 (2.6)	ENSG00000225399 (2.6)	SLC27A3 (2.1)	SLC7A6 (2.1)	LCAT (2.1)
A03.556	Gastrointestinal Tract	Digestive System	Gastrointestinal Tract	0.97	>=0.20	RNF43 (2.6)	DDC (2.3)	MST1R (2.3)	HNF4G (2.1)	PRR15L (2.1)	SAMD5 (2.1)	TOX3 (2.0)	TINAG (2.0)	MTMR11 (1.9)	GIPC2 (1.9)
A03.556.124.526.767	Rectum	Digestive System	Gastrointestinal Tract	0.98	>=0.20	RNF43 (3.3)	MST1R (2.8)	DDC (2.7)	VIP (2.6)	ENSG00000251676 (2.5)	TINAG (2.4)	MTMR11 (2.4)	PRR15L (2.3)	TOX3 (2.2)	TTLL6 (2.1)
A17.815	Skin	Integumentary System	Skin	0.98	>=0.20	FAM83B (3.7)	ENSG00000157837 (2.8)	ANXA9 (2.7)	SLC18A2 (2.6)	HORMAD1 (2.6)	ESYT3 (2.5)	DENND2C (2.3)	COL7A1 (2.1)	SPTSSB (2.1)	FAM167A (1.9)
A05.360.319.679.490	Endometrium	Urogenital System	Genitalia	0.98	>=0.20	ENSG00000247809 (2.6)	TLE1 (2.5)	SLC18A2 (2.2)	IER5L (2.1)	MPPED2 (2.1)	MEIS1 (2.0)	COL7A1 (1.9)	PRLR (1.8)	TIA1 (1.7)	TRPS1 (1.7)
A07.231.908	Veins	Cardiovascular System	Blood Vessels	0.98	>=0.20	STAB1 (4.6)	NRG1 (4.0)	HYAL2 (3.9)	RARB (3.2)	ABL2 (2.9)	ELTD1 (2.8)	SEMA3F (2.8)	GNAI2 (2.5)	DNAJB4 (2.3)	ZNF618 (2.2)
A05.810.453.324	Kidney Cortex	Urogenital System	Urinary Tract	0.99	>=0.20	ENSG00000258586 (10.4)	BDNF-AS1 (6.7)	ENSG00000254887 (6.4)	BICC1 (4.0)	TINAG (4.0)	HSPD1 (3.6)	SLC6A13 (3.5)	RAD51C (3.2)	CCDC51 (3.1)	PNPO (2.9)
A06.407.900	Thyroid Gland	Endocrine System	Endocrine Glands	0.99	>=0.20	ENSG00000232564 (3.1)	PDE8B (3.0)	ENSG00000251676 (2.9)	WDR72 (2.8)	LMO3 (2.6)	RGS16 (2.6)	RASEF (2.5)	FOXP4 (2.4)	PCSK2 (2.4)	ENSG00000197071 (2.3)
A07.231.114	Arteries	Cardiovascular System	Blood Vessels	0.99	>=0.20	STAB1 (2.2)	ENSG00000231792 (2.0)	MTMR11 (1.9)	FAM109B (1.9)	ENSG00000203394 (1.8)	DBN1 (1.8)	ARHGAP1 (1.8)	SLC39A13 (1.7)	COQ10B (1.7)	PTPN23 (1.7)
A11.436.275	Endothelial Cells	Cells	Epithelial Cells	0.99	>=0.20	STAB1 (3.9)	HYAL2 (3.7)	ABL2 (2.8)	SEMA3F (2.7)	ELTD1 (2.4)	RANGAP1 (2.2)	GRB10 (2.1)	EXD3 (2.1)	SLC12A4 (2.1)	DNAJB4 (2.0)
A07.231	Blood Vessels	Cardiovascular System	Blood Vessels	1	>=0.20	STAB1 (3.4)	HYAL2 (3.1)	SLC12A4 (2.7)	SEMA3F (2.6)	NRG1 (2.5)	ELTD1 (2.4)	ABL2 (2.4)	RARB (2.3)	SLC39A13 (2.2)	DBN1 (2.1)
A11.872.190.260	Embryoid Bodies	Cells	Stem Cells	1	>=0.20	DALRD3 (3.2)	SLC12A4 (3.2)	CLIC1P1 (3.1)	PFKFB4 (3.0)	WNT2B (2.9)	OXTR (2.7)	SLC39A13 (2.6)	BDNF (2.5)	ENSG00000256995 (2.4)	DBN1 (2.4)
A14.549.167.646	Periodontium	Stomatognathic System	Mouth	1	>=0.20	WNT2B (4.1)	ENSG00000258066 (3.8)	ENSG00000157837 (3.6)	ENSG00000256995 (3.5)	ENSG00000241732 (3.2)	C3orf54 (3.2)	GFOD2 (3.2)	ENSA (3.1)	SEMA3F (3.0)	COL7A1 (2.8)
A10.615.789	Serous Membrane	Tissues	Membranes	1	>=0.20	MSLN (3.4)	ENSG00000251676 (2.1)	PABPC1L (2.1)	HP (1.9)	FOXP1-IT1 (1.8)	RBM6 (1.7)	ENSG00000254718 (1.6)	CLTC-IT1 (1.6)	JMJD8 (1.5)	WDR90 (1.5)
A05.810.890	Urinary Bladder	Urogenital System	Urinary Tract	1	>=0.20	UPK3A (4.4)	WDR72 (2.6)	COL7A1 (2.2)	SEMA3F (2.1)	ENSG00000251676 (2.0)	SPTSSB (1.9)	ANXA9 (1.8)	NPAS2 (1.7)	WDR90 (1.7)	ENSG00000254718 (1.7)
A14.549.885	Tongue	Stomatognathic System	Mouth	1	>=0.20	HORMAD1 (4.9)	ZNF408 (4.6)	ENSG00000256746 (3.6)	DIAPH3-AS1 (3.4)	ENSG00000233656 (3.3)	ENSG00000213693 (3.0)	CCDC12 (2.9)	ENSG00000241732 (2.9)	WNT2B (2.9)	PRR19 (2.7)
A14.549	Mouth	Stomatognathic System	Mouth	1	>=0.20	ECM1 (2.7)	ENSA (2.6)	DENND2C (2.5)	FAM83B (2.5)	ENSG00000233903 (2.4)	HORMAD1 (2.3)	ENSG00000241732 (2.3)	SEMA3F (2.3)	ANXA9 (2.2)	ESRP2 (2.2)
A14.549.167	Dentition	Stomatognathic System	Mouth	1	>=0.20	GPR52 (3.1)	WNT2B (3.0)	ENSG00000258066 (2.6)	ENSG00000157837 (2.6)	ENSG00000256995 (2.5)	ENSG00000223715 (2.3)	KCNU1 (2.2)	ECM1 (2.2)	ENSG00000258776 (2.1)	ENSA (2.1)
A11.436.397	Keratinocytes	Cells	Epithelial Cells	1	>=0.20	ESYT3 (5.0)	FAM83B (4.3)	ANXA9 (4.2)	SMPD3 (3.1)	COL7A1 (3.0)	SPTSSB (3.0)	ANKFN1 (2.9)	DENND2C (2.9)	HARBI1 (2.8)	CENPT (2.7)
A05.360.319.887	Vulva	Urogenital System	Genitalia	1	>=0.20	HORMAD1 (3.1)	COL7A1 (3.0)	FAM83B (2.7)	ANXA9 (2.5)	DENND2C (2.2)	GPR1 (1.9)	SPTSSB (1.9)	TCF20 (1.8)	CTSK (1.8)	KLF5 (1.8)
