# Supplementary material for: Genome-wide association analyses of chronotype in 697,828 individuals provides insights into circadian rhythms
Source: Nat Commun. 2019 Jan 29;10:343. doi: 10.1038/s41467-018-08259-7 (PMC6351539; doi:10.1038/s41467-018-08259-7)
Supplement: Supplementary file 12 — Supplementary Data 9 [file 41467_2018_8259_MOESM12_ESM.xlsx]

## Sheet: Supp Data 9
Supplementary Data 9. Finemapped chronotype loci with "plausible" variants (log10bf > 2) and their annotations. Alamut annotations were only considered for the longest transcript. GTEx annotations identify significant associations between variants and the expression of one or more genes in at least one brain tissue or at least one of any other tissue type. Genes identified by the GTEx eQTL associ…
	FINEMAP							Alamut annotation			GTEx Annotation		Circadian expression annotation
Locus no.	No. plausible variants	Variant ID	CHR	POS	prob	log10bf	P_METAL	Variant location	Coding Effect	Gene Context	eQTL Gene(s) - Brain Tissues	eQTL Gene(s) - Other Tissues	Genes enriched in SCN [Pembroke et al., 2015, eLife]	Genes displaying fluctuating expression [Pembroke et al., 2015, eLife]	RNAi Knockdown Screen (Phenotype) [Zhang et al., 2009, Cell]	Genes enriched in SCN [Brown et al., 2017, Nucleic Acids Res.]
2	6	rs228730	1	7844469	0.7455	3.0659	4.647e-24	upstream		VAMP3-[]PER3	No eQTL	PER3	-	PER3	-	-
		rs1776352	1	7834532	0.6779	2.9225	1.74e-36	intron		[VAMP3]	No eQTL	VAMP3, RP3-467L1.6, CAMTA1	-	CAMTA1	-	-
		rs12130462	1	7891378	0.4791	2.5629	7.93e-41	intron		[PER3]	VAMP3	VAMP3, RP3-467L1.6	-	PER3	-	-
		rs150812083	1	7869953	0.4755	2.5566	6.823e-40	exon	missense	[PER3]	No eQTL	No eQTL	-	PER3	-	-
		rs61773391	1	7894067	0.3299	2.2914	7.955e-41	intron		[PER3]	VAMP3	VAMP3, RP3-467L1.6	-	PER3	-	-
		rs114167192	1	7860940	0.2345	2.0855	7.208e-40	intron		[PER3]	No eQTL	No eQTL	-	PER3	-	-
3	1	rs12065331	1	14507831	0.3618	2.4562	1.766e-11	intergenic		PRDM2---[]---KAZN	No eQTL	No eQTL	-	PRDM2	-	PRDM2
4	3	rs10927823	1	15993603	0.9746	4.2106	4.422e-16	intergenic		RSC1A1-[]--PLEKHM2	AGMAT	PLEKHM2, AGMAT, SLC25A34, DNAJC16, CASP9	-	PLEKHM2, CASP9	-	-
		rs72645883	1	15928583	0.2686	2.1923	2.379e-15	intergenic		AGMAT--[]--DDI2	PLEKHM2, DDI2	CASP9, SLC25A34	-	PLEKHM2, CASP9	-	-
		rs72647111	1	15941469	0.2608	2.175	2.414e-15	intergenic		AGMAT--[]-DDI2	PLEKHM2, DDI2	CASP9, DDI2, SLC25A34	-	PLEKHM2, CASP9	-	-
8	1	rs12140153	1	62579891	1	12.3927	6.894e-19	exon	missense	[INADL]	No eQTL	No eQTL	-	-	-	-
9	3	rs11208844	1	66851147	0.3418	2.3282	5.377e-09	intergenic		PDE4B--[]---SGIP1	No eQTL	No eQTL	-	-	-	PDE4B, SGIP1
		rs11208842	1	66843509	0.339	2.3228	5.625e-09	intergenic		PDE4B-[]---SGIP1	No eQTL	No eQTL	-	-	-	PDE4B, SGIP1
		rs61796507	1	66837253	0.2374	2.106	1.151e-08	intron		[PDE4B]	No eQTL	No eQTL	-	-	-	PDE4B
10	3	rs10873941	1	77902981	0.4279	2.4887	1.397e-10	intron		[AK5]	No eQTL	No eQTL	-	AK5	-	AK5
		rs12040629	1	77705365	0.3235	2.2945	4.71e-45	intergenic		PIGK--[]--AK5	No eQTL	No eQTL	-	PIGK, AK5	-	AK5
		rs113240734	1	77699071	0.2465	2.1296	6.463e-45	intergenic		PIGK--[]--AK5	No eQTL	No eQTL	-	PIGK, AK5	-	AK5
13	2	rs114328297	1	91190854	0.2549	2.0275	3.878e-21	intergenic		BARHL2-[]---ZNF644	No eQTL	No eQTL	-	-	-	-
		rs72720396	1	91191582	0.246	2.007	3.607e-21	intergenic		BARHL2-[]---ZNF644	No eQTL	No eQTL	-	-	-	-
15	3	rs79238967	1	97303409	0.6029	2.9006	1.3e-08	intergenic		PTBP2--[]---DPYD	No eQTL	No eQTL	-	PTBP2	-	-
		rs2151218	1	96471224	0.3008	2.3529	8.254e-11	intergenic		RWDD3---[]---PTBP2	No eQTL	No eQTL	-	PTBP2	-	-
		rs7522677	1	96470261	0.2918	2.3341	8.315e-11	intergenic		RWDD3---[]---PTBP2	No eQTL	No eQTL	-	PTBP2	-	-
19	1	rs7550600	1	150165030	0.1633	2.0993	4.367e-24	intergenic		PLEKHO1--[]--ANP32E	No eQTL	MRPS21, TARS2, ECM1, ADAMTSL4, LINC00568	-	MRPS21, TARS2	-	PLEKHO1, ANP32E
20	1	rs77449937	1	153959360	0.4534	2.1374	1.124e-08	upstream		RAB13[]-RPS27	No eQTL	No eQTL	-	RPS27	-	RPS27
23	2	rs34085461	1	182581157	0.9716	4.0007	3.349e-09	intergenic		RGS16-[]--RGS8	No eQTL	No eQTL	-	RGS16, RGS8	-	RGS16, RGS8
		rs1144566	1	182569626	0.7865	3.0325	2e-95	exon	missense	[RGS16]	No eQTL	NMNAT2	-	RGS16, NMNAT2	-	RGS16
26	1	rs4657983	1	195454557	0.285	2.3213	7.931e-11	intergenic		[]---KCNT2	No eQTL	No eQTL	-	-	-	-
28	1	rs13011556	2	4651923	0.9127	3.6359	1.139e-13	intergenic		ALLC---[]	No eQTL	No eQTL	-	-	-	-
33	1	rs848552	2	36700580	0.8339	2.906	4.894e-14	intron		[CRIM1]	No eQTL	No eQTL	-	-	-	-
34	2	rs6725031	2	41388848	0.2812	2.0614	3.581e-08	intergenic		SLC8A1---[]---C2orf91	No eQTL	No eQTL	-	-	-	-
		rs7602499	2	41385367	0.2776	2.0536	3.562e-08	intergenic		SLC8A1---[]---C2orf91	No eQTL	No eQTL	-	-	-	-
35	1	rs75120545	2	44271496	0.9998	6.5898	6.842e-17	intergenic		LRPPRC--[]---PPM1B	No eQTL	No eQTL	-	LRPPRC, PPM1B	PPM1B (double hits for short period)	LRPPRC
38	1	rs72831198	2	50065880	0.3048	2.4564	3.378e-10	intergenic		FSHR---[]--NRXN1	No eQTL	No eQTL	-	NRXN1	-	-
40	1	rs13414393	2	54275162	0.5441	2.6823	6.161e-09	upstream		PSME4--[]--ACYP2	HMGB1P31	PSME4, RP11-477N3.1, HMGB1P31, ACYP2, GPR75	-	PSME4	-	-
41	2	rs10175975	2	59429807	0.5313	2.447	1.108e-09	intergenic		FANCL---[]	No eQTL	No eQTL	-	FANCL	-	FANCL
		rs11691214	2	59435619	0.3736	2.1682	1.996e-09	intergenic		FANCL---[]	No eQTL	No eQTL	-	FANCL	-	FANCL
42	1	rs70953657	2	60681187	0.5198	2.527	4.294e-08	downstream		[]-BCL11A	No eQTL	No eQTL	-	BCL11A	-	BCL11A
43	2	rs812925	2	61680993	0.285	2.2993	6.702e-17	intron		[USP34]	KIAA1841, RP11-493E12.2, AHSA2	AC016747.3, AHSA2, RP11-493E12.1, RP11-493E12.2, USP34, RP11-355B11.2	-	USP34	-	-
		rs778138	2	61687214	0.2825	2.2939	6.765e-17	intron		[USP34]	KIAA1841, RP11-493E12.2, AHSA2	AHSA2, AC016747.3, USP34, RP11-493E12.1, RP11-493E12.2, RP11-355B11.2	-	USP34	-	-
44	2	rs113851554	2	66750564	0.5595	2.3769	1.659e-13	intron		[MEIS1]	No eQTL	No eQTL	-	-	-	-
		rs11679120	2	66785180	0.4274	2.1461	2.035e-13	intron		[MEIS1]	No eQTL	No eQTL	-	-	-	-
45	1	rs2706762	2	70488470	0.8753	3.3125	3.617e-14	exon	missense	[PCYOX1]	No eQTL	No eQTL	-	PCYOX1	-	-
48	4	rs10520176	2	77217310	0.3297	2.4965	4.542e-24	downstream		[LRRTM4]	No eQTL	No eQTL	-	-	-	-
		rs2861076	2	77703418	0.264	2.3593	4.531e-09	downstream		[LRRTM4]	No eQTL	No eQTL	-	-	-	-
		rs61712019	2	77704889	0.2519	2.3318	4.71e-09	downstream		[LRRTM4]	No eQTL	No eQTL	-	-	-	-
		rs13420329	2	77706547	0.2343	2.2904	5.095e-09	downstream		[LRRTM4]	No eQTL	No eQTL	-	-	-	-
50	1	rs34509802	2	101591710	0.3206	2.085	1.33e-12	intron		[NPAS2]	No eQTL	AC016738.3, AC016738.4	-	-	-	NPAS2
51	1	rs76064513	2	125438641	0.4243	2.1465	3.089e-08	intron		[CNTNAP5]	No eQTL	No eQTL	-	-	-	-
53	2	rs2731553	2	144373941	0.5734	2.6475	2.263e-14	intron		[ARHGAP15]	No eQTL	No eQTL	-	ARHGAP15	-	-
		rs2678290	2	144374203	0.3977	2.3389	3.995e-14	intron		[ARHGAP15]	No eQTL	No eQTL	-	ARHGAP15	-	-
57	1	rs6433478	2	175241482	0.7886	3.1111	1.172e-11	intron		[CIR1]	No eQTL	No eQTL	-	CIR1	-	-
60	2	rs11679484	2	198921604	0.2047	2.1668	3.4e-29	intron		[PLCL1]	No eQTL	ANKRD44, RFTN2, AC013264.2, SF3B1, PLCL1	-	RFTN2	-	PLCL1
		rs1064213	2	198950240	0.187	2.1182	3.81e-31	exon	missense	[PLCL1]	No eQTL	PLCL1, RFTN2	-	RFTN2	-	PLCL1
61	1	rs184033703	2	206956138	0.5596	2.2506	1.31e-13	intergenic		INO80D-[]--NDUFS1	No eQTL	ADAM23	-	-	-	ADAM23
62	10	rs960783	2	239149570	0.9995	6.2427	1.057e-26	upstream		HES6[]-PER2	No eQTL	No eQTL	-	PER2	-	-
		rs188004381	2	239322859	0.9973	5.5191	8.564e-14	intergenic		TRAF3IP1--[]--ASB1	No eQTL	No eQTL	-	TRAF3IP1	-	-
		rs80261926	2	239152870	0.5898	3.1045	3.615e-27	3'UTR		[PER2]	No eQTL	No eQTL	-	PER2	-	-
		rs34813460	2	239215958	0.5035	2.9529	5.787e-21	intergenic		PER2--[]--TRAF3IP1	No eQTL	AC016757.3	-	PER2, TRAF3IP1	-	-
		rs35553271	2	239215952	0.4942	2.9367	5.753e-21	intergenic		PER2--[]--TRAF3IP1	No eQTL	AC016757.3	-	PER2, TRAF3IP1	-	-
		rs57690685	2	239144601	0.4472	2.8548	4.467e-10	intergenic		LOC151174-[]-HES6	No eQTL	No eQTL	-	-	-	-
		rs114769095	2	239140025	0.4102	2.7891	1.46e-27	intergenic		[LOC151174]	No eQTL	No eQTL	-	-	-	-
		rs73104359	2	239126686	0.3438	2.666	3.331e-10	intergenic		ILKAP--[]-LOC151174	No eQTL	No eQTL	-	-	-	-
		rs11885695	2	239338632	0.1539	2.2067	1.893e-26	intron		[ASB1]	No eQTL	ASB1	-	-	-	-
		rs10178728	2	239360121	0.1476	2.1852	3.54e-29	3'UTR		[ASB1]	No eQTL	No eQTL	-	-	-	-
66	1	rs149611468	3	8817423	1	7.7177	6.163e-15	downstream		OXTR-[]---RAD18	No eQTL	No eQTL	-	-	-	OXTR
71	1	rs114848860	3	36859494	0.8184	2.9015	1.189e-13	intergenic		DCLK3--[]-TRANK1	No eQTL	No eQTL	-	-	-	-
72	1	rs78580841	3	46986452	0.9912	4.342	3.46e-11	intron		[CCDC12]	No eQTL	LRRC2	-	CCDC12	-	-
73	4	rs2526750	3	50070279	0.4926	2.6001	1.511e-14	intron		[RBM6]	FAM212A, HYAL3, RBM6, RNF123, MST1R	SEMA3F, CTD-2330K9.3, MON1A, RNF123, HYAL1, HYAL3, AMT, ACTBP13, MAPKAPK3, GMPPB, MST1, FAM212A, NICN1, GNAT1, MST1R, CAMKV, UBA7, RBM5, RBM6, RHOA	-	RNF123, SEMA3F, NICN1, CAMKV, UBA7	-	RNF123, AMT
		rs6787892	3	50046112	0.3701	2.3819	2.759e-08	intron		[RBM6]	HYAL3, RNF123, AMT, RBM6, FAM212A, GPX1	NICN1, MST1R, MAPKAPK3, CAMKV, ACTBP13, AMT, UBA7, RBM6, RHOA, FAM212A, NAT6, SEMA3F, QRICH1, GMPPB, HYAL3, KLHDC8B, CTD-2330K9.3, RNF123	-	RNF123, GPX1, NICN1, CAMKV, UBA7, NAT6, SEMA3F, KLHDC8B	-	RNF123, AMT, KLHDC8B
		rs6446191	3	50052834	0.3409	2.3265	1.211e-14	intron		[RBM6]	No eQTL	No eQTL	-	-	-	-
		rs2236950	3	50420554	0.2181	2.0585	1.52e-16	intron		[CACNA2D2]	RBM6, SEMA3B-AS1, HEMK1	DOCK3, CYB561D2, U73166.2, RP11-804H8.6, HEMK1, C3orf18, UBA7, RBM6, HYAL1, SEMA3F, LSMEM2, CACNA2D2	-	UBA7, SEMA3F	-	DOCK3
74	1	rs17007397	3	70594975	0.7613	2.7019	4.748e-08	intergenic		MITF---[]---FOXP1	No eQTL	No eQTL	-	FOXP1	-	FOXP1
75	1	rs17655548	3	71365665	0.2359	2.0054	9.853e-09	intron		FOXP1---[]---EIF4E3	No eQTL	No eQTL	-	FOXP1	-	FOXP1
76	1	rs7429614	3	77205438	0.2897	2.3678	2.446e-19	intron		[ROBO2]	No eQTL	No eQTL	-	ROBO2	-	ROBO2
77	3	rs1351629	3	83062457	0.8818	3.2732	6.987e-09	intergenic		[]	No eQTL	No eQTL	-	-	-	-
		rs56242353	3	82581831	0.3435	2.1191	4.228e-10	intergenic		GBE1---[]	No eQTL	No eQTL	-	-	-	-
		rs8179976	3	82524642	0.3173	2.0676	4.914e-10	intergenic		GBE1---[]	No eQTL	No eQTL	-	-	-	-
84	1	rs72966564	3	123149816	0.4077	2.079	7.354e-09	intron		[ADCY5]	No eQTL	No eQTL	-	-	-	-
86	2	rs4550782	3	138132393	0.3597	2.3253	5.036e-12	intergenic		MRAS-[]--ESYT3	No eQTL	FAIM, ESYT3	-	MRAS	-	MRAS, ESYT3
		rs1871516	3	138132434	0.3016	2.2111	6.045e-12	intergenic		MRAS-[]--ESYT3	No eQTL	ESYT3, FAIM	-	MRAS	-	MRAS, ESYT3
91	1	rs3850174	3	172364093	0.6683	2.5343	2.883e-15	intron		[NCEH1]	No eQTL	No eQTL	-	-	-	-
92	3	rs301218	3	176096919	0.2747	2.1122	1.437e-10	intergenic		ALADL2---[]---TBL1XR1	No eQTL	No eQTL	-	-	-	TBL1XR1
		rs301230	3	176087269	0.2326	2.0153	1.665e-10	intergenic		ALADL2---[]---TBL1XR1	No eQTL	No eQTL	-	-	-	TBL1XR1
		rs301228	3	176088821	0.2269	2.0013	1.717e-10	intergenic		ALADL2---[]---TBL1XR1	No eQTL	No eQTL	-	-	-	TBL1XR1
93	3	rs9836621	3	182096311	0.25	2.0502	1.842e-13	intergenic		SOX2---[]---ATP11B	No eQTL	No eQTL	-	-	-	SOX2
		rs4859215	3	182038330	0.2344	2.0132	1.944e-13	intergenic		SOX2---[]---ATP11B	No eQTL	No eQTL	-	-	-	SOX2
		rs1488137	3	182104957	0.2318	2.0068	1.989e-13	intergenic		SOX2---[]---ATP11B	No eQTL	No eQTL	-	-	-	SOX2
94	1	rs73182221	3	186079261	0.6374	2.5409	3.741e-12	intron		[DGKG]	No eQTL	No eQTL	-	-	-	-
95	1	rs3796618	4	1349602	0.6482	2.8817	9.752e-09	intron		[UVSSA]	UVSSA, CRIPAK, MAEA, CTBP1-AS2	CTBP1-AS2, GAK, UVSSA, MAEA, CTBP1, AC078852.1, AC078852.2, SLC26A1, CRIPAK	-	CTBP1	-	MAEA
96	1	rs231398	4	2832189	0.2863	2.2215	4.624e-08	intron		[SH3BP2]	No eQTL	GRK4, ADD1, SH3BP2	-	-	-	ADD1
98	2	rs1502249	4	27495379	0.4328	2.1062	2.717e-08	intergenic		STIM2---[]	No eQTL	No eQTL	-	STIM2	-	STIM2
		rs1456091	4	27495791	0.3976	2.0432	2.951e-08	intergenic		STIM2---[]	No eQTL	No eQTL	-	STIM2	-	STIM2
105	1	rs4834311	4	113990943	0.9992	5.3915	1.195e-08	intron		[ANK2]	No eQTL	No eQTL	-	-	-	-
108	2	rs4241964	4	137053959	0.2495	2.3064	8.743e-16	intergenic		[]	No eQTL	No eQTL	-	-	-	-
		rs1296328	4	137083193	0.1695	2.0947	1.388e-15	intergenic		[]	No eQTL	No eQTL	-	-	-	-
115	2	rs11738226	5	76716430	0.4821	2.5791	3.351e-09	intron		[PDE8B]	No eQTL	WDR41	-	-	-	PDE8B
		rs7721608	5	76581258	0.2603	2.1565	2.01e-09	intron		[PDE8B]	No eQTL	PDE8B	-	-	-	PDE8B
116	1	rs66507804	5	86630284	0.4481	2.5017	3.932e-11	intron		[RASA1]	No eQTL	No eQTL	-	-	-	-
117	3	rs34875688	5	88182026	0.325	2.4369	9.195e-17	upstream		[MEF2C]	No eQTL	MEF2C-AS1	-	MEF2C	-	MEF2C
		rs17560451	5	88184003	0.2584	2.2966	1.118e-16	upstream		[MEF2C]	No eQTL	MEF2C-AS1	-	MEF2C	-	MEF2C
		rs17560407	5	88183651	0.2497	2.2765	1.198e-16	upstream		[MEF2C]	No eQTL	MEF2C-AS1	-	MEF2C	-	MEF2C
119	2	rs1559253	5	106657015	0.4949	2.2913	5.482e-09	intergenic		[]--EFNA5	No eQTL	No eQTL	-	EFNA5	-	-
		rs12514961	5	106657285	0.4843	2.2729	6.231e-09	intergenic		[]--EFNA5	No eQTL	No eQTL	-	EFNA5	-	-
123	2	rs2901796	5	163330708	0.2481	2.1739	6.06e-10	intergenic		MAT2B---[]	No eQTL	No eQTL	-	MAT2B	-	-
		rs12513987	5	163334786	0.2024	2.06	7.717e-10	intergenic		MAT2B---[]	No eQTL	No eQTL	-	MAT2B	-	-
124	1	rs42210	5	166408788	0.8012	3.1633	4.905e-10	intergenic		[]---TENM2	No eQTL	No eQTL	-	-	-	-
125	1	rs12518401	5	173539588	0.7685	2.8073	1.577e-10	intergenic		HMP19-[]---MSX2	No eQTL	No eQTL	-	-	-	-
130	1	rs9381812	6	13183998	0.1741	2.0023	1.147e-33	intron		[PHACTR1]	No eQTL	No eQTL	-	PHACTR1	-	PHACTR1
131	1	rs1811899	6	14878060	0.6476	2.2285	1.32e-09	intergenic		CD83---[]---JARID2	No eQTL	No eQTL	-	-	-	CD83
133	1	rs766406	6	26319588	0.2253	2.0069	6.982e-10	intergenic		HIST1H4H--[]--BTN3A2	No eQTL	BTN3A2, BTN2A3P, HIST1H4H, TRIM38, RP11-457M11.5	-	-	-	-
136	1	rs3923809	6	38440970	0.3929	2.1429	3.095e-08	intron		[BTBD9]	No eQTL	No eQTL	-	-	-	-
137	2	rs11758591	6	41554993	0.2932	2.0914	1.191e-08	intron		[FOXP4]	No eQTL	FOXP4	-	FOXP4	-	-
		rs12206814	6	41517457	0.2821	2.0679	1.174e-08	intron		[FOXP4]	No eQTL	No eQTL	-	FOXP4	-	-
140	4	rs2653349	6	55142337	0.5348	3.0621	2.523e-48	exon	missense	[HCRTR2]	No eQTL	RP11-524H19.2	-	-	-	HCRTR2
		rs2653347	6	55136617	0.1999	2.3993	6.721e-48	intron		[HCRTR2]	No eQTL	RP11-524H19.2	-	-	-	HCRTR2
		rs2653343	6	55133326	0.1519	2.2545	8.989e-48	intron		[HCRTR2]	No eQTL	RP11-524H19.2	-	-	-	HCRTR2
		rs2653344	6	55133586	0.1134	2.1086	1.242e-47	intron		[HCRTR2]	No eQTL	RP11-524H19.2	-	-	-	HCRTR2
143	3	rs2881955	6	72479263	0.4476	2.6162	5.23e-11	intergenic		OGFRL1---[]---RIMS1	No eQTL	No eQTL	-	-	-	RIMS1
		rs12528068	6	72487762	0.165	2.0032	1.342e-10	intergenic		OGFRL1---[]---RIMS1	No eQTL	No eQTL	-	-	-	RIMS1
		rs66472504	6	72489955	0.1644	2.0013	1.341e-10	intergenic		OGFRL1---[]---RIMS1	No eQTL	No eQTL	-	-	-	RIMS1
145	2	rs11154718	6	99592404	0.2323	2.0334	1.402e-09	intergenic		FBXL4---[]---FAXC	No eQTL	No eQTL	-	-	-	-
		rs55941349	6	99580086	0.2269	2.0203	1.423e-09	intergenic		FBXL4---[]---FAXC	No eQTL	No eQTL	-	-	-	-
146	1	rs60616179	6	110244765	0.4047	2.0559	3.164e-10	intergenic		FIG4--[]--GPR6	No eQTL	No eQTL	-	FIG4	-	-
150	7	rs545363	6	153207905	0.3599	2.6254	2.214e-16	intergenic		VIP---[]--FBXO5	No eQTL	No eQTL	VIP	VIP	-	-
		rs602823	6	153200869	0.3058	2.5195	6.586e-23	intergenic		VIP---[]--FBXO5	No eQTL	MTRF1L	VIP	VIP	-	-
		rs589329	6	153201532	0.2989	2.5052	6.566e-23	intergenic		VIP---[]--FBXO5	No eQTL	MTRF1L	VIP	VIP	-	-
		rs62436127	6	153320618	0.2295	2.3495	2.909e-27	intron		[MTRF1L]	No eQTL	MTRF1L	-	-	-	-
		rs7759363	6	153134842	0.139	2.0837	4.12e-33	intergenic		VIP--[]---FBXO5	No eQTL	No eQTL	VIP	VIP	-	-
		rs3757065	6	153306023	0.1388	2.0826	5.956e-27	upstream		FBXO5-[]-MTRF1L	No eQTL	MTRF1L	-	-	-	-
		rs9479402	6	153135339	0.1316	2.0561	4.054e-33	intergenic		VIP--[]---FBXO5	No eQTL	No eQTL	VIP	VIP	-	-
152	1	rs9348050	6	166263488	0.9182	3.2535	6.957e-11	intergenic		PDE10A---[]--LINC00473	No eQTL	No eQTL	-	-	-	PDE10A
156	1	rs6967481	7	50642701	0.3092	2.4292	8.393e-21	intergenic		DDC--[]--GRB10	FIGNL1	FIGNL1	-	DDC, FIGNL1	-	DDC, GRB10
159	1	rs3807651	7	77823771	0.5371	2.2765	8.768e-09	intron		[MAGI2]	No eQTL	No eQTL	-	-	-	-
161	6	rs1131359	7	102114090	1	12.6555	2.903e-13	downstream		[POLR2J]	No eQTL	POLR2J2, RASA4DP, LRWD1, AC093668.2	-	POLR2J, LRWD1	-	-
		rs4729854	7	102383663	1	12.6555	4.281e-36	intergenic		AK301666--[]-FAM185A	No eQTL	SPDYE6, RASA4, POLR2J2, POLR2J3, UPK3BL, RASA4B	-	RASA4	-	-
		rs148266530	7	102539402	0.999	5.643	1.736e-12	intron		[FBXL13]	No eQTL	No eQTL	-	-	-	-
		rs76187115	7	102524835	0.5043	2.663	1.807e-19	intron		[FBXL13]	No eQTL	No eQTL	-	-	-	-
		rs17474942	7	102483081	0.4957	2.6481	5.62e-20	intron		[FBXL13]	No eQTL	UPK3BL	-	-	-	-
		rs811680	7	102004730	0.2588	2.1986	1.507e-09	intergenic		SPDYE6-[]--PRKRIP1	PRKRIP1	POLR2J2, UPK3BL, PRKRIP1	-	PRKRIP1	-	-
162	1	rs2396719	7	113893884	0.3219	2.198	1.027e-12	intron		PPP1R3A---[]---FOXP2	No eQTL	No eQTL	-	-	-	FOXP2
164	1	rs6968240	7	121942674	0.8533	3.1594	2.644e-10	upstream		[FEZF1]	No eQTL	FEZF1	-	-	-	FEZF1
167	1	rs113161209	7	148564367	0.4529	2.1464	3.545e-08	intron		[EZH2]	No eQTL	No eQTL	-	-	-	-
182	2	rs7006885	8	93283578	0.3641	2.2396	8.87e-12	intergenic		RUNX1T1---[]---TRIQK	No eQTL	No eQTL	-	-	-	RUNX1T1
		rs6993870	8	93283799	0.2986	2.1108	1.056e-11	intergenic		RUNX1T1---[]---TRIQK	No eQTL	No eQTL	-	-	-	RUNX1T1
186	2	rs6477309	9	8450638	0.9063	3.5021	4.642e-15	intron		[PTPRD]	No eQTL	No eQTL	-	-	-	-
		rs10758942	9	8145891	0.4473	2.4246	5.001e-08	intergenic		C9orf123---[]---PTPRD	No eQTL	No eQTL	-	-	-	-
188	1	rs7031673	9	36904769	0.9285	3.9022	9.109e-12	intron		[PAX5]	No eQTL	No eQTL	-	-	-	-
190	1	rs868148	9	74244387	0.442	2.0129	3.162e-08	intergenic		TRPM3---[]--TMEM2	No eQTL	No eQTL	-	-	TMEM2 (double hits for long period)	-
191	2	rs62553781	9	76679777	0.1808	2.062	1.079e-12	intergenic		ANXA1---[]---RORB	No eQTL	No eQTL	-	RORB	-	-
		rs62550819	9	76669246	0.1664	2.0183	1.179e-12	intergenic		ANXA1---[]---RORB	No eQTL	No eQTL	-	RORB	-	-
196	1	rs10759208	9	109806199	0.8681	3.2432	4.424e-10	intergenic		ZNF462--[]---RAD23B	No eQTL	ZNF462	-	RAD23B	-	-
198	1	rs10818834	9	126317324	0.3148	2.3649	4.731e-12	intron		[DENND1A]	No eQTL	No eQTL	-	DENND1A	-	-
201	1	rs28458909	9	140257189	0.6534	2.585	9.519e-34	intron		[EXD3]	No eQTL	No eQTL	-	-	-	-
205	2	rs11597421	10	61794146	0.3699	2.0823	1.781e-08	intron		[ANK3]	No eQTL	No eQTL	-	-	-	-
		rs1049862	10	61789272	0.3288	2.0036	1.794e-08	3'UTR		[ANK3]	No eQTL	No eQTL	-	-	-	-
212	1	rs1163238	10	104943993	0.3348	2.1245	3.446e-08	upstream		[NT5C2]	AS3MT, RP11-724N1.1, RP11-753C18.8, C10orf32	CALHM2, AS3MT, INA, WBP1L, C10orf32	-	NT5C2, AS3MT, CALHM2	-	NT5C2, AS3MT
215	1	rs3808964	10	125426627	0.2317	2.006	1.349e-08	intron		[GPR26]	No eQTL	No eQTL	-	GPR26	-	GPR26
216	1	rs9664044	10	126710791	0.8288	3.1036	2.003e-09	intron		[CTBP2]	No eQTL	No eQTL	-	-	-	-
217	1	rs10830107	10	129304075	0.7744	2.6518	4.581e-09	intergenic		DOCK1--[]--NPS	No eQTL	No eQTL	-	-	-	-
225	1	rs11032362	11	33759092	0.7557	2.6149	1.153e-27	upstream		CD59--[]-FBXO3	No eQTL	FBXO3	-	FBXO3	-	-
227	3	rs35233100	11	47306630	0.8315	3.3167	4.4e-12	exon	stop gain	[MADD]	MADD	MADD	-	-	-	-
		rs10838687	11	47312892	0.2777	2.2082	1.899e-13	intron		[MADD]	MADD, ACP2	C1QTNF4, RAPSN, ZNF408, LRP4, LRP4-AS1, MYBPC3, PTPRJ, MADD, ACP2, MTCH2, NR1H3	-	ACP2, PTPRJ	-	C1QTNF4, MYBPC3, PTPRJ
		rs11530166	11	47321966	0.2308	2.1006	2.26e-13	intron		[MADD]	MADD, ACP2	NR1H3, LRP4-AS1, LRP4, RAPSN, MADD, ACP2, ZNF408, C1QTNF4, MYBPC3, MTCH2	-	ACP2	-	C1QTNF4, MYBPC3
230	2	rs1278402	11	82972097	0.3505	2.3279	2.396e-09	3'UTR		ANKRD42--[]CCDC90B	ANKRD42	ANKRD42, CCDC90B	-	CCDC90B	-	-
		rs498013	11	82974027	0.2284	2.0671	3.771e-09	intron		[CCDC90B]	ANKRD42	ANKRD42, CCDC90B	-	CCDC90B	-	-
231	4	rs680196	11	92815947	0.3792	2.5555	5.314e-11	intergenic		MTNR1B--[]--SLC36A4	No eQTL	No eQTL	-	-	-	-
		rs4237555	11	92725803	0.3419	2.4853	2.716e-10	intergenic		MTNR1B-[]---SLC36A4	No eQTL	SLC36A4	-	-	-	-
		rs560165	11	92810731	0.3018	2.4054	7.241e-11	intergenic		MTNR1B--[]--SLC36A4	No eQTL	No eQTL	-	-	-	-
		rs3018133	11	92812055	0.2258	2.2344	7.529e-11	intergenic		MTNR1B--[]--SLC36A4	No eQTL	No eQTL	-	-	-	-
233	1	rs17577073	11	99152801	0.9829	3.9352	2.023e-10	intron		[CNTN5]	No eQTL	No eQTL	-	-	-	-
235	1	rs4936290	11	114009255	0.8022	3.1847	1.312e-10	intron		[ZBTB16]	No eQTL	No eQTL	-	ZBTB16	-	ZBTB16
245	2	rs4595586	12	39225991	0.3593	2.6799	9.619e-41	intron		[CPNE8]	No eQTL	CPNE8, RP11-396F22.1	-	-	-	-
		rs4768388	12	39223924	0.1571	2.2015	3.96e-40	intron		[CPNE8]	No eQTL	CPNE8, RP11-396F22.1	-	-	-	-
247	1	rs7975791	12	49413486	0.884	2.7538	5.031e-09	3'UTR		[KMT2D]	No eQTL	No eQTL	-	-	-	-
254	2	rs7304278	12	106989915	0.361	2.2366	1.529e-14	intron		POLR3B--[]-RFX4	No eQTL	No eQTL	-	RFX4	-	-
		rs7304298	12	106989986	0.3016	2.1199	1.863e-14	intron		POLR3B--[]-RFX4	No eQTL	No eQTL	-	RFX4	-	-
257	2	rs526940	12	121142042	0.4009	2.4262	6.573e-09	intergenic		MLEC-[]-UNC119B	No eQTL	UNC119B, ACADS	-	-	-	-
		rs529584	12	121097622	0.2164	2.0418	2.561e-08	intron		[CABP1]	No eQTL	UNC119B, ACADS	-	CABP1	-	CABP1
258	1	rs1855313	13	56161738	0.955	4.2576	2.268e-12	intergenic		[]	No eQTL	No eQTL	-	-	-	-
263	1	rs45597035	13	73649152	0.3532	2.3639	2.001e-08	intron		[KLF5]	No eQTL	KLF5	-	KLF5	-	-
264	6	rs7334242	13	77571503	1	12.5478	1.672e-23	intron		[CLN5]	No eQTL	MYCBP2-AS1, FBXL3, CLN5	-	CLN5, FBXL3	FBXL3 (double hits for long period)	-
		rs1800209	13	77574983	1	12.5478	4.8e-16	exon	missense	[CLN5]	CLN5	CLN5, FBXL3	-	CLN5, FBXL3	FBXL3 (double hits for long period)	-
		rs9635010	13	77576383	0.9572	3.8972	7.439e-32	3'UTR		[CLN5]	No eQTL	FBXL3, MYCBP2-AS1, CLN5	-	CLN5, FBXL3	FBXL3 (double hits for long period)	-
		rs61963491	13	77944636	0.3325	2.2454	4.075e-19	intergenic		MYCBP2--[]---SCEL	No eQTL	No eQTL	-	-	-	-
		rs117903801	13	77924323	0.2851	2.1487	5.544e-19	intergenic		MYCBP2--[]---SCEL	No eQTL	No eQTL	-	-	-	-
		rs61963482	13	77928603	0.2735	2.1237	5.733e-19	intergenic		MYCBP2--[]---SCEL	No eQTL	No eQTL	-	-	-	-
267	1	rs3815983	13	109779906	0.3763	2.2013	4.169e-10	intron		[MYO16]	No eQTL	No eQTL	-	-	-	MYO16
268	1	rs1163628	13	112226420	0.2551	2.0636	3.571e-09	intergenic		TEX29---[]---SOX1	No eQTL	No eQTL	SOX1	SOX1	-	SOX1
274	1	rs2978382	14	64769074	0.275	2.0914	6.472e-09	intron		ESR2-[]--MTHFD1	No eQTL	SYNE2, SPTB, ESR2, MTHFD1	-	-	-	ESR2
276	1	rs12436039	14	79452019	0.3429	2.2274	3.032e-08	intron		[NRXN3]	No eQTL	No eQTL	-	NRXN3	-	-
279	1	rs11845599	14	101016824	0.3086	2.0906	5.216e-13	intron		[BEGAIN]	BEGAIN	CTD-2062F14.3, BEGAIN	-	BEGAIN	-	-
280	2	rs59986227	15	48009263	0.5736	2.5844	1.388e-11	upstream		[]-SEMA6D	No eQTL	No eQTL	-	-	-	-
		rs1439319	15	48008970	0.2886	2.0639	3.064e-11	upstream		[]-SEMA6D	No eQTL	No eQTL	-	-	-	-
282	1	rs4775086	15	58969292	0.3024	2.072	1.223e-08	intron		[ADAM10]	SLTM	ADAM10, RP11-30K9.6	-	ADAM10	-	-
287	1	rs2304467	16	8988777	0.5436	2.4079	6.777e-09	intron		[USP7]	No eQTL	USP7	-	-	-	-
292	1	rs12927162	16	52684916	1	12.7946	5.524e-38	intergenic		TOX3---[]---CHD9	No eQTL	No eQTL	-	-	-	-
294	3	rs2550298	16	56367969	0.5033	2.5121	5.67e-26	intron		[GNAO1]	No eQTL	BBS2, RP11-441F2.2	-	GNAO1	-	-
		rs1065375	16	56368689	0.311	2.1609	9.569e-26	exon	synonymous	[GNAO1]	No eQTL	RP11-441F2.2, BBS2	-	GNAO1	-	-
		rs78849254	16	56374137	0.239	2.0035	1.997e-08	intron		[GNAO1]	No eQTL	No eQTL	-	GNAO1	-	-
296	2	rs72790386	16	68136932	0.3588	2.3004	2.067e-08	intron		[NFATC3]	No eQTL	PSMB10	-	-	-	-
		rs74333408	16	68153492	0.2978	2.1801	2.471e-08	intron		[NFATC3]	No eQTL	No eQTL	-	-	-	-
297	3	rs35746112	16	72215147	0.4177	2.7541	1.952e-16	intergenic		PMFBP1-[]---ZFHX3	No eQTL	No eQTL	-	-	-	ZFHX3
		rs17604349	16	72210865	0.2944	2.5186	2.581e-19	intergenic		PMFBP1-[]---ZFHX3	No eQTL	PMFBP1, DHODH, HPR	-	DHODH	-	ZFHX3
		rs56277835	16	72317655	0.2375	2.3916	1.326e-09	intron		PMFBP1---[]---ZFHX3	No eQTL	RP11-432I5.2, ATXN1L, DHX38	-	-	-	ZFHX3
298	1	rs62063070	17	8034628	0.4826	2.4331	1.029e-10	intergenic		HES7-[]-PER1	No eQTL	TMEM107, AC135178.1, RP11-849F2.8, KRBA2, CTC1	TMEM107	PER1	-	-
299	2	rs11545787	17	17398278	0.7985	3.0329	4.2e-30	downstream		[RASD1]	No eQTL	PEMT	RASD1	RASD1	-	-
303	1	rs3760381	17	43047083	0.8699	3.4293	3.84e-10	upstream		C1QL1-[]--DCAKD	No eQTL	ADAM11, DCAKD, DBF4B, HEXIM1, EFTUD2, GJC1	-	ADAM11, HEXIM1, EFTUD2	-	-
305	1	rs145153053	17	45138033	0.2239	2.0211	2.653e-09	intergenic		RPRML--[]--CDC27	No eQTL	CDC27, RP11-156P1.3, GOSR2, RPRML, RP11-63A1.2	-	GOSR2	-	RPRML
306	1	rs72827839	17	46420996	0.4823	2.71	1.313e-12	intron		[SKAP1]	CDK5RAP3, SNX11	RP5-890E16.2, COPZ2, LRRC46, CDK5RAP3, SNX11, MRPL10, CBX1	-	SNX11	-	SKAP1
314	1	rs2580160	18	1816036	0.2835	2.0773	3.884e-11	intergenic		ADCYAP1---[]---METTL4	No eQTL	No eQTL	-	ADCYAP1, METTL4	-	-
315	1	rs62082403	18	5188467	0.9915	4.2124	8.4e-19	intron		[C18orf42]	No eQTL	No eQTL	-	-	-	-
317	1	rs1013987	18	22630836	0.3137	2.1418	5.567e-13	intergenic		HRH4---[]--ZNF521	No eQTL	No eQTL	-	-	-	-
318	3	rs4419127	18	31663654	0.4863	2.6407	8.003e-30	intron		[NOL4]	No eQTL	No eQTL	-	-	-	-
		rs4239386	18	31664710	0.3286	2.3542	1.179e-29	intron		[NOL4]	No eQTL	No eQTL	-	-	-	-
		rs12965577	18	31675680	0.1791	2.0033	2.156e-29	intron		[NOL4]	No eQTL	No eQTL	-	-	-	-
320	4	rs203183	18	38075102	0.4057	2.7813	6.997e-18	intergenic		[]	No eQTL	No eQTL	-	-	-	-
		rs989885	18	38464855	0.1376	2.1502	7.852e-10	intergenic		[]	No eQTL	No eQTL	-	-	-	-
		rs415415	18	38465116	0.1352	2.1413	7.895e-10	intergenic		[]	No eQTL	No eQTL	-	-	-	-
		rs203179	18	38073467	0.1073	2.0271	1.521e-17	intergenic		[]	No eQTL	No eQTL	-	-	-	-
321	1	rs9956387	18	44773382	0.2694	2.0663	2.671e-08	exon	missense	[SKOR2]	No eQTL	HDHD2	-	-	-	-
322	2	rs9962650	18	53574043	0.3294	2.451	3.877e-13	intron		TCF4---[]---TXNL1	No eQTL	CTD-2008L17.2	-	TCF4	-	TCF4
		rs12959908	18	53575949	0.2449	2.2706	5.441e-13	intron		TCF4---[]---TXNL1	No eQTL	CTD-2008L17.2	-	TCF4	-	TCF4
323	1	rs9964420	18	56824041	0.6395	2.5221	2.259e-37	intron		[SEC11C]	No eQTL	SEC11C	-	SEC11C	-	-
324	1	rs11152350	18	60240352	0.4455	2.4379	1.199e-13	intron		[ZCCHC2]	No eQTL	No eQTL	-	-	-	ZCCHC2
327	1	rs8106304	19	2308970	0.4119	2.2021	4.307e-08	upstream		LINGO3[]--LSM7	No eQTL	LSM7	-	LSM7	LSM7 (double hits for long period)	LSM7
328	1	rs36055559	19	5799433	0.9994	5.0281	7.089e-12	intergenic		DUS3L-[]--NRTN	NRTN	LONP1, NRTN, DUS3L, FUT6	-	DUS3L	-	-
333	1	rs56113850	19	41353107	0.9998	5.9992	2.376e-10	intron		[CYP2A6]	No eQTL	EGLN2, CYP2T2P, CYP2A7	-	EGLN2	-	-
334	1	rs7250108	19	42524139	0.3681	2.1656	1.035e-08	intron		[GRIK5]	No eQTL	No eQTL	-	-	-	-
336	1	rs6131805	20	16222093	0.2124	2.2094	1.68e-11	intergenic		MACROD2---[]---KIF16B	No eQTL	No eQTL	-	-	-	-
337	3	rs11698484	20	17368381	0.9426	3.9596	1.06e-10	intron		[PCSK2]	No eQTL	No eQTL	-	-	-	PCSK2
		rs16999070	20	17371509	0.5163	2.7725	6.576e-11	intron		[PCSK2]	No eQTL	No eQTL	-	-	-	PCSK2
		rs16999079	20	17375403	0.3491	2.4735	2.217e-10	intron		[PCSK2]	No eQTL	No eQTL	-	-	-	PCSK2
343	1	rs695459	22	28848278	0.2303	2.0548	1.166e-08	intron		[TTC28]	No eQTL	TTC28	-	TTC28	-	TTC28
345	1	rs118047999	22	38851675	0.6408	2.328	1.567e-08	upstream		KCNJ4--[]--KDELR3	No eQTL	KDELR3	-	-	-	KCNJ4
346	1	rs139911	22	40704052	0.2783	2.0942	1.392e-18	intron		[TNRC6B]	No eQTL	ADSL, TNRC6B, RP5-1042K10.10	-	ADSL	-	ADSL
347	1	rs9611597	22	41864190	0.9456	3.6659	2.567e-12	upstream		[PHF5A]	No eQTL	CYP2D8P1, SMDT1, CYP2D6, SLC25A17, RP5-821D11.7, XPNPEP3, NDUFA6-AS1, DESI1, ST13	-	SLC25A17, XPNPEP3	-	XPNPEP3
