# Supplementary material for: Genome-wide association analyses of chronotype in 697,828 individuals provides insights into circadian rhythms
Source: Nat Commun. 2019 Jan 29;10:343. doi: 10.1038/s41467-018-08259-7 (PMC6351539; doi:10.1038/s41467-018-08259-7)
Supplement: Supplementary file 13 — Supplementary Data 10 [file 41467_2018_8259_MOESM13_ESM.xlsx]

## Sheet: Supp Data 10
Supplementary Data 10. Top 10,000 variants from the METAL meta-analysis of UK Biobank Chronotype and 23andMe morning person GWAS. We provide the morningness ln OR from the secondary UK Biobank morning person and 23andMe morning person meta-analysis as well as the uncorrected (non-LD score intercept corrected) Z-scores and P-values. Effect sizes and directions correspond to Allele1. Only 88 loci a…
Locus No.	Locus Lead Variant (Yes/No)	Variant ID	CHR	POS	Allele1	Allele2	Freq1	FreqSE	MinFreq	MaxFreq	Weight	Meta ln OR	Meta OR	Zscore (Uncorrected)	Zscore (Corrected)	Meta P (Uncorrected)	Meta P (Corrected)	Direction	HetISq	HetChiSq	HetDf	HetPVal	Total N	Gene Context
2	No	rs142872577	1	7622459	A	C	0.0032	0	0.0032	0.0032	248094	0.5578	1.74683	8.087	7.716	6.118e-16	1.202e-14	?+	0	0	0	1	248094	[CAMTA1]
2	No	rs114598275	1	7625565	A	G	0.0079	0.0009	0.0072	0.0092	697828	0.1571	1.17011	7.772	7.416	7.698e-15	1.209e-13	++	76.8	4.315	1	0.03778	697828	[CAMTA1]
2	No	rs77501220	1	7681980	A	C	0.9927	0.0005	0.992	0.9931	697828	-0.1804	0.834936	-8.946	-8.535	3.699e-19	1.4e-17	--	72	3.566	1	0.05897	697828	[CAMTA1]
2	No	rs78373860	1	7686580	A	G	0.0078	0.0002	0.0076	0.0081	697828	0.1737	1.1897	8.821	8.416	1.133e-18	3.883e-17	++	72.6	3.647	1	0.05618	697828	[CAMTA1]
2	No	rs76626729	1	7744559	A	G	0.0071	0.0007	0.0066	0.0081	697828	0.2059	1.22863	10.05	9.589	9.168e-24	8.892e-22	++	72.2	3.598	1	0.05784	697828	[CAMTA1]
2	No	rs74371259	1	7781264	C	G	0.9935	0.0011	0.992	0.9943	697828	-0.2197	0.80276	-9.995	-9.537	1.598e-23	1.475e-21	--	79.8	4.94	1	0.02624	697828	[CAMTA1]
2	No	rs12120887	1	7784658	T	C	0.6202	0.0025	0.6183	0.6235	697828	-0.0286	0.971805	-8.159	-7.785	3.372e-16	6.981e-15	--	84.2	6.324	1	0.01191	697828	[CAMTA1]
2	No	rs61772141	1	7784688	T	C	0.6203	0.0026	0.6184	0.6237	697828	-0.0285	0.971902	-8.139	-7.765	3.987e-16	8.133e-15	--	83.8	6.187	1	0.01287	697828	[CAMTA1]
2	No	rs3135419	1	7795685	A	G	0.0744	0.0057	0.0702	0.0821	697828	-0.059	0.942707	-8.508	-8.117	1.774e-17	4.766e-16	--	0	0.958	1	0.3278	697828	[CAMTA1]
2	No	rs697672	1	7826347	T	C	0.8569	0.0041	0.8514	0.8599	697828	0.052	1.05338	10.321	9.848	5.646e-25	7.014e-23	++	60.1	2.504	1	0.1135	697828	[CAMTA1]
2	No	rs151109970	1	7827743	D	I	0.1046	0	0.1046	0.1046	248094	-0.0801	0.923024	-8.177	-7.802	2.907e-16	6.098e-15	?-	0	0	0	1	248094	[CAMTA1]
2	No	rs2153733	1	7830262	T	C	0.8062	0.0022	0.8046	0.8092	697828	-0.0577	0.943933	-12.664	-12.083	9.365e-37	1.301e-33	--	82.2	5.63	1	0.01766	697828	CAMTA1[]-VAMP3
2	No	rs707458	1	7832212	T	C	0.5617	0.012	0.5456	0.5706	697828	0.0433	1.04425	12.077	11.523	1.396e-33	1.012e-30	++	83.5	6.055	1	0.01387	697828	[VAMP3]
2	No	rs707459	1	7832289	A	T	0.1429	0.0042	0.1398	0.1486	697828	-0.0518	0.949519	-10.301	-9.829	6.951e-25	8.478e-23	--	62.3	2.651	1	0.1035	697828	[VAMP3]
2	No	rs11576572	1	7833485	A	G	0.2747	0.0027	0.2711	0.2767	697828	0.0392	1.03998	10.006	9.546	1.44e-23	1.342e-21	++	0	0.705	1	0.4013	697828	[VAMP3]
2	No	rs11590868	1	7833951	T	G	0.8036	0.007	0.7984	0.813	697828	-0.0612	0.940635	-13.611	-12.986	3.447e-42	1.461e-38	--	80.8	5.2	1	0.02258	697828	[VAMP3]
2	No	rs1776352	1	7834532	C	G	0.5835	0.0114	0.5682	0.592	697828	0.0477	1.04886	13.222	12.615	6.552e-40	1.74e-36	++	79.9	4.963	1	0.02589	697828	[VAMP3]
2	No	rs1773157	1	7834858	T	C	0.8571	0.0041	0.8516	0.8601	697828	0.0519	1.05327	10.308	9.835	6.479e-25	7.952e-23	++	62	2.628	1	0.105	697828	[VAMP3]
2	No	rs11121021	1	7835699	A	G	0.4115	0.0047	0.4052	0.415	697828	0.0404	1.04123	11.875	11.33	1.604e-32	9.351e-30	++	88	8.323	1	0.003914	697828	[VAMP3]
2	No	rs228734	1	7836208	A	G	0.0985	0.0046	0.095	0.1046	697828	-0.064	0.938005	-10.893	-10.393	1.242e-27	2.659e-25	--	78.2	4.594	1	0.03209	697828	[VAMP3]
2	No	rs11121022	1	7836659	A	C	0.5714	0.0037	0.5686	0.5764	697828	-0.0429	0.958007	-12.655	-12.075	1.044e-36	1.437e-33	--	85.8	7.02	1	0.008059	697828	[VAMP3]
2	No	rs12117276	1	7836798	A	G	0.8191	0.0055	0.8151	0.8265	697828	-0.0613	0.940541	-13.204	-12.598	8.322e-40	2.163e-36	--	88.3	8.557	1	0.003443	697828	[VAMP3]
2	No	rs34299418	1	7836876	D	I	0.5658	0	0.5658	0.5658	248094	0.0541	1.05559	8.961	8.55	3.218e-19	1.233e-17	?+	0	0	0	1	248094	[VAMP3]
2	No	rs2797688	1	7836942	T	C	0.4222	0.0099	0.4149	0.4356	697828	-0.044	0.956954	-12.21	-11.65	2.734e-34	2.291e-31	--	77.9	4.518	1	0.03355	697828	[VAMP3]
2	No	rs697673	1	7837842	T	C	0.2187	0.0064	0.214	0.2273	697828	-0.0488	0.952372	-11.226	-10.711	3.034e-29	9.036e-27	--	86	7.16	1	0.007454	697828	[VAMP3]
2	No	rs707460	1	7838691	T	C	0.5782	0.0092	0.5658	0.5851	697828	0.0439	1.04488	12.188	11.629	3.597e-34	2.941e-31	++	77.5	4.447	1	0.03496	697828	[VAMP3]
2	No	rs697676	1	7839245	A	T	0.8552	0.0067	0.8462	0.8602	697828	0.0507	1.05201	10.113	9.649	4.814e-24	4.944e-22	++	47.7	1.913	1	0.1667	697828	[VAMP3]
2	No	rs697677	1	7839405	T	G	0.578	0.0091	0.5658	0.5848	697828	0.0439	1.04488	12.201	11.641	3.087e-34	2.559e-31	++	77.3	4.401	1	0.03592	697828	[VAMP3]
2	No	rs697679	1	7840926	C	G	0.7813	0.0064	0.7727	0.7861	697828	0.0489	1.05012	11.239	10.723	2.633e-29	7.941e-27	++	85.8	7.034	1	0.007996	697828	[VAMP3]
2	No	rs1048785	1	7841330	A	G	0.1255	0.0013	0.1237	0.1265	697828	0.0543	1.0558	10.021	9.562	1.226e-23	1.159e-21	++	72.3	3.616	1	0.05723	697828	[VAMP3]
2	No	rs697680	1	7841549	A	C	0.1427	0.004	0.1397	0.1481	697828	-0.0517	0.949614	-10.267	-9.796	9.889e-25	1.169e-22	--	62.4	2.662	1	0.1028	697828	VAMP3[]-PER3
2	No	rs697681	1	7841689	A	G	0.8571	0.0041	0.8516	0.8601	697828	0.0519	1.05327	10.333	9.859	5.012e-25	6.293e-23	++	60.3	2.518	1	0.1125	697828	VAMP3[]-PER3
2	No	rs228733	1	7841825	T	C	0.0985	0.0046	0.0951	0.1046	697828	-0.064	0.938005	-10.896	-10.396	1.203e-27	2.582e-25	--	78.8	4.71	1	0.03	697828	VAMP3[]-PER3
2	No	rs228730	1	7844469	A	G	0.094	0.003	0.0899	0.0962	697828	-0.0635	0.938474	-10.604	-10.117	2.87e-26	4.647e-24	--	65.2	2.873	1	0.09005	697828	VAMP3-[]PER3
2	No	rs77052831	1	7846306	C	G	0.8252	0.0061	0.8207	0.8334	697828	-0.0642	0.937817	-13.587	-12.964	4.772e-42	1.965e-38	--	83.9	6.223	1	0.01261	697828	[PER3]
2	No	rs80199754	1	7846307	A	T	0.1748	0.0061	0.1666	0.1793	697828	0.0642	1.06631	13.583	12.96	5.049e-42	2.069e-38	++	84	6.234	1	0.01254	697828	[PER3]
2	No	rs150031060	1	7846537	D	I	0.1065	0	0.1065	0.1065	248094	-0.0805	0.922655	-8.328	-7.946	8.238e-17	1.932e-15	?-	0	0	0	1	248094	[PER3]
2	No	rs201928050	1	7846543	D	I	0.1065	0	0.1065	0.1065	248094	-0.0805	0.922655	-8.328	-7.946	8.205e-17	1.925e-15	?-	0	0	0	1	248094	[PER3]
2	No	rs61773372	1	7848692	A	G	0.1759	0.0053	0.1687	0.1798	697828	0.0639	1.06599	13.586	12.963	4.816e-42	1.982e-38	++	84.3	6.363	1	0.01165	697828	[PER3]
2	No	rs74519801	1	7848828	A	G	0.1758	0.0053	0.1687	0.1797	697828	0.0639	1.06599	13.564	12.941	6.584e-42	2.635e-38	++	84.5	6.443	1	0.01114	697828	[PER3]
2	No	rs228726	1	7848943	A	G	0.1001	0.0049	0.0964	0.1067	697828	-0.065	0.937067	-11.124	-10.613	9.619e-29	2.585e-26	--	78.7	4.693	1	0.03029	697828	[PER3]
2	No	rs79275041	1	7848984	A	T	0.9147	0	0.9147	0.9147	248094	0.09	1.09417	7.904	7.541	2.708e-15	4.664e-14	?+	0	0	0	1	248094	[PER3]
2	No	rs146712569	1	7851258	D	I	0.1679	0	0.1679	0.1679	248094	0.08	1.08329	10.109	9.645	5.044e-24	5.159e-22	?+	0	0	0	1	248094	[PER3]
2	No	rs170631	1	7852117	C	G	0.8933	0	0.8933	0.8933	248094	0.0807	1.08405	8.369	7.985	5.825e-17	1.409e-15	?+	0	0	0	1	248094	[PER3]
2	No	rs11121024	1	7852129	T	C	0.8248	0.0054	0.8208	0.832	697828	-0.0637	0.938286	-13.539	-12.918	9.169e-42	3.563e-38	--	84.5	6.464	1	0.01101	697828	[PER3]
2	No	rs875994	1	7852919	T	C	0.824	0.0053	0.8201	0.8312	697828	-0.0638	0.938193	-13.556	-12.934	7.298e-42	2.894e-38	--	84.8	6.558	1	0.01044	697828	[PER3]
2	No	rs11807683	1	7854209	T	C	0.1752	0.0054	0.1679	0.1792	697828	0.0636	1.06567	13.517	12.897	1.24e-41	4.69e-38	++	85.1	6.699	1	0.009649	697828	[PER3]
2	No	rs228681	1	7854555	A	G	0.8992	0.0053	0.8921	0.9031	697828	0.0641	1.0662	10.999	10.494	3.866e-28	9.181e-26	++	80.5	5.134	1	0.02346	697828	[PER3]
2	No	rs36088080	1	7856264	D	I	0.1701	0	0.1701	0.1701	248094	0.0829	1.08643	10.177	9.71	2.508e-24	2.729e-22	?+	0	0	0	1	248094	[PER3]
2	No	rs7522808	1	7856266	C	G	0.1694	0	0.1694	0.1694	248094	0.083	1.08654	10.158	9.691	3.067e-24	3.278e-22	?+	0	0	0	1	248094	[PER3]
2	No	rs7545893	1	7856267	A	C	0.1694	0	0.1694	0.1694	248094	0.083	1.08654	10.158	9.692	3.051e-24	3.263e-22	?+	0	0	0	1	248094	[PER3]
2	No	rs34116168	1	7856267	D	I	0.8306	0	0.8306	0.8306	248094	-0.083	0.920351	-10.155	-9.689	3.137e-24	3.347e-22	?-	0	0	0	1	248094	[PER3]
2	No	rs170632	1	7857432	T	C	0.1003	0.0049	0.0967	0.1069	697828	-0.0642	0.937817	-10.998	-10.493	3.915e-28	9.287e-26	--	79.8	4.955	1	0.02601	697828	[PER3]
2	No	rs228685	1	7857974	T	C	0.1003	0.0049	0.0967	0.1069	697828	-0.0642	0.937817	-11.002	-10.497	3.723e-28	8.871e-26	--	79.7	4.935	1	0.02632	697828	[PER3]
2	No	rs61773374	1	7858108	A	G	0.807	0.0047	0.8036	0.8133	697828	-0.0631	0.93885	-14.055	-13.41	7.133e-45	5.249e-41	--	79.6	4.901	1	0.02684	697828	[PER3]
2	No	rs560959	1	7859317	A	G	0.1003	0.0049	0.0967	0.1069	697828	-0.0643	0.937724	-11.007	-10.502	3.527e-28	8.444e-26	--	79.6	4.914	1	0.02664	697828	[PER3]
2	No	rs114167192	1	7860940	T	C	0.005	0.0005	0.0047	0.0056	697828	0.3412	1.40663	13.85	13.215	1.266e-43	7.208e-40	++	82.1	5.574	1	0.01823	697828	[PER3]
2	No	rs3213578	1	7861158	T	G	0.8932	0	0.8932	0.8932	248094	0.0803	1.08361	8.327	7.945	8.309e-17	1.947e-15	?+	0	0	0	1	248094	[PER3]
2	No	rs113333746	1	7862366	A	G	0.0622	0.0048	0.0586	0.0686	697828	-0.0647	0.937349	-8.645	-8.248	5.398e-18	1.611e-16	--	46.3	1.862	1	0.1724	697828	[PER3]
2	No	rs61773378	1	7866410	A	G	0.1756	0.006	0.1675	0.18	697828	0.0633	1.06535	13.509	12.889	1.39e-41	5.204e-38	++	84.3	6.384	1	0.01152	697828	[PER3]
2	No	rs112568333	1	7866614	A	G	0.1751	0.0056	0.1675	0.1792	697828	0.0632	1.06524	13.491	12.872	1.768e-41	6.479e-38	++	84.5	6.445	1	0.01113	697828	[PER3]
2	No	rs228646	1	7866915	T	C	0.8931	0	0.8931	0.8931	248094	0.0804	1.08372	8.344	7.961	7.161e-17	1.7e-15	?+	0	0	0	1	248094	[PER3]
2	No	rs228667	1	7869380	A	G	0.8996	0.0048	0.8931	0.9032	697828	0.0641	1.0662	10.994	10.489	4.106e-28	9.699e-26	++	79.9	4.975	1	0.02572	697828	[PER3]
2	No	rs79724672	1	7869809	A	C	0.995	0.0005	0.9944	0.9954	697828	-0.3383	0.712981	-13.775	-13.143	3.61e-43	1.872e-39	--	82.7	5.783	1	0.01618	697828	[PER3]
2	No	rs150812083	1	7869953	C	G	0.995	0.0005	0.9944	0.9953	697828	-0.3392	0.71234	-13.855	-13.219	1.192e-43	6.823e-40	--	81.8	5.507	1	0.01894	697828	[PER3]
2	No	rs139315125	1	7869960	A	G	0.995	0.0005	0.9944	0.9954	697828	-0.3387	0.712696	-13.805	-13.171	2.383e-43	1.282e-39	--	82.4	5.68	1	0.01716	697828	[PER3]
2	No	rs228671	1	7870418	T	C	0.1004	0.0048	0.0968	0.1069	697828	-0.0641	0.937911	-10.994	-10.49	4.078e-28	9.638e-26	--	79.9	4.979	1	0.02566	697828	[PER3]
2	No	rs7543516	1	7871349	A	G	0.8069	0.0045	0.8035	0.8129	697828	-0.0629	0.939037	-14.027	-13.384	1.062e-44	7.543e-41	--	78.4	4.629	1	0.03144	697828	[PER3]
2	No	rs139074685	1	7871481	D	I	0.1871	0	0.1871	0.1871	248094	0.0766	1.07961	10.091	9.627	6.085e-24	6.12e-22	?+	0	0	0	1	248094	[PER3]
2	No	rs10864316	1	7872076	A	G	0.8069	0.0045	0.8035	0.8129	697828	-0.0629	0.939037	-14.026	-13.382	1.085e-44	7.691e-41	--	78.4	4.62	1	0.0316	697828	[PER3]
2	No	rs12141758	1	7872668	C	G	0.1871	0	0.1871	0.1871	248094	0.0766	1.07961	10.091	9.628	6.038e-24	6.077e-22	?+	0	0	0	1	248094	[PER3]
2	No	rs61773379	1	7873075	T	C	0.807	0.0045	0.8036	0.8131	697828	-0.0629	0.939037	-14.03	-13.386	1.027e-44	7.316e-41	--	78.3	4.604	1	0.0319	697828	[PER3]
2	No	rs228674	1	7874975	T	C	0.1005	0.0048	0.097	0.107	697828	-0.0645	0.937536	-11.058	-10.551	2.003e-28	5.043e-26	--	79.4	4.85	1	0.02765	697828	[PER3]
2	No	rs7536738	1	7876046	T	C	0.1872	0	0.1872	0.1872	248094	0.0765	1.0795	10.09	9.627	6.138e-24	6.169e-22	?+	0	0	0	1	248094	[PER3]
2	No	rs149246923	1	7876338	D	I	0.1069	0	0.1069	0.1069	248094	-0.0804	0.922747	-8.344	-7.961	7.191e-17	1.707e-15	?-	0	0	0	1	248094	[PER3]
2	No	rs228689	1	7879168	A	G	0.1004	0.0048	0.0968	0.1069	697828	-0.0644	0.93763	-11.039	-10.532	2.482e-28	6.131e-26	--	79.2	4.807	1	0.02835	697828	[PER3]
2	No	rs228690	1	7879322	T	C	0.0815	0.0041	0.0784	0.087	697828	-0.0662	0.935944	-10.341	-9.867	4.588e-25	5.806e-23	--	65.8	2.928	1	0.08705	697828	[PER3]
2	No	rs17374230	1	7879685	T	C	0.8068	0.0045	0.8035	0.8128	697828	-0.0628	0.939131	-14.02	-13.377	1.179e-44	8.296e-41	--	78.8	4.723	1	0.02975	697828	[PER3]
2	No	rs10462020	1	7880683	T	G	0.8067	0.0045	0.8034	0.8128	697828	-0.0628	0.939131	-14.017	-13.374	1.223e-44	8.577e-41	--	78.8	4.708	1	0.03002	697828	[PER3]
2	No	rs228692	1	7880712	A	G	0.0653	0.003	0.0631	0.0693	697828	-0.0639	0.938099	-8.991	-8.578	2.452e-19	9.625e-18	--	36.2	1.566	1	0.2107	697828	[PER3]
2	No	rs228695	1	7884403	T	G	0.8994	0.0047	0.8931	0.9029	697828	0.0641	1.0662	11.006	10.501	3.58e-28	8.56e-26	++	79.5	4.871	1	0.02731	697828	[PER3]
2	Yes	rs61773390	1	7884525	T	G	0.1931	0.0044	0.1872	0.1964	697828	0.063	1.06503	14.061	13.416	6.549e-45	4.856e-41	++	77.8	4.5	1	0.0339	697828	[PER3]
2	No	rs228697	1	7887579	C	G	0.8994	0.0047	0.8931	0.9029	697828	0.064	1.06609	11.008	10.503	3.489e-28	8.361e-26	++	79	4.754	1	0.02923	697828	[PER3]
2	No	rs228699	1	7888169	A	C	0.8994	0.0047	0.8931	0.9029	697828	0.0641	1.0662	11.014	10.508	3.28e-28	7.904e-26	++	79.1	4.787	1	0.02868	697828	[PER3]
2	No	rs17374439	1	7888438	T	C	0.1936	0.0041	0.188	0.1967	697828	0.0629	1.06492	14.032	13.388	9.977e-45	7.125e-41	++	76.9	4.331	1	0.03742	697828	[PER3]
2	No	rs12130462	1	7891378	T	C	0.1934	0.0046	0.1872	0.1968	697828	0.0628	1.06481	14.023	13.38	1.122e-44	7.93e-41	++	77.9	4.527	1	0.03336	697828	[PER3]
2	No	rs148173313	1	7893511	A	G	0.0061	0.0005	0.0057	0.0068	697828	0.283	1.32711	12.557	11.981	3.634e-36	4.474e-33	++	80.7	5.182	1	0.02282	697828	[PER3]
2	No	rs61773391	1	7894067	C	G	0.8068	0.0048	0.8032	0.8133	697828	-0.0628	0.939131	-14.023	-13.38	1.126e-44	7.955e-41	--	78.8	4.71	1	0.02999	697828	[PER3]
2	No	rs228657	1	7895278	A	G	0.1003	0.0049	0.0967	0.1069	697828	-0.0644	0.93763	-11.06	-10.553	1.956e-28	4.935e-26	--	79	4.759	1	0.02915	697828	[PER3]
2	No	rs61773392	1	7895418	T	G	0.1933	0.0045	0.1872	0.1967	697828	0.0628	1.06481	14.026	13.382	1.085e-44	7.691e-41	++	78.2	4.582	1	0.03232	697828	[PER3]
2	No	rs10462021	1	7897133	A	G	0.8065	0.0047	0.803	0.8128	697828	-0.0625	0.939413	-13.973	-13.332	2.265e-44	1.504e-40	--	79	4.757	1	0.02918	697828	[PER3]
2	No	rs228654	1	7897228	A	G	0.1003	0.0049	0.0967	0.1069	697828	-0.0644	0.93763	-11.057	-10.549	2.036e-28	5.119e-26	--	79.1	4.791	1	0.02861	697828	[PER3]
2	No	rs141135083	1	7899021	D	I	0.1067	0	0.1067	0.1067	248094	-0.081	0.922194	-8.381	-7.997	5.235e-17	1.278e-15	?-	0	0	0	1	248094	[PER3]
2	No	rs138949664	1	7899939	D	I	0.8127	0	0.8127	0.8127	248094	-0.0769	0.925982	-10.109	-9.645	5.02e-24	5.136e-22	?-	0	0	0	1	248094	[PER3]
2	No	rs170630	1	7906702	A	G	0.9347	0.0032	0.9303	0.9371	697828	0.0645	1.06663	9.038	8.624	1.591e-19	6.489e-18	++	41	1.695	1	0.1929	697828	PER3-[]UTS2
2	No	rs141522407	1	7906859	D	I	0.813	0	0.813	0.813	248094	-0.0774	0.92552	-10.107	-9.643	5.137e-24	5.245e-22	?-	0	0	0	1	248094	PER3-[]UTS2
2	No	rs1989147	1	7909373	T	C	0.1896	0.0053	0.1824	0.1935	697828	0.0636	1.06567	14.019	13.375	1.201e-44	8.437e-41	++	85.5	6.873	1	0.008749	697828	[UTS2]
2	No	rs4908702	1	7912435	T	C	0.3211	0.0025	0.3177	0.323	697828	0.0342	1.03479	7.929	7.565	2.216e-15	3.885e-14	++	35.8	1.558	1	0.212	697828	[UTS2]
2	No	rs146918925	1	7944830	A	C	0.0063	0.0005	0.0059	0.007	697828	0.2759	1.31772	12.348	11.782	4.976e-35	4.853e-32	++	88.4	8.627	1	0.003312	697828	UTS2--[]--TNFRSF9
2	No	rs149035242	1	7953298	A	C	0.006	0.0002	0.0058	0.0062	697828	0.2751	1.31666	11.965	11.416	5.442e-33	3.493e-30	++	89.1	9.167	1	0.002464	697828	UTS2--[]--TNFRSF9
2	No	rs186777642	1	8028572	C	G	0.9953	0.0005	0.9947	0.9957	697828	-0.2988	0.741708	-10.971	-10.467	5.274e-28	1.218e-25	--	86.9	7.654	1	0.005664	697828	[PARK7]
2	No	rs138267314	1	8125491	A	T	0.9955	0.0003	0.9951	0.9957	697828	-0.2972	0.742895	-11.048	-10.541	2.231e-28	5.564e-26	--	84.8	6.561	1	0.01042	697828	ERRFI1--[]---SLC45A1
2	No	rs140453938	1	8189736	A	G	0.9978	0	0.9978	0.9978	248094	-0.6422	0.526134	-8.24	-7.862	1.725e-16	3.789e-15	?-	0	0	0	1	248094	ERRFI1---[]---SLC45A1
4	No	rs41270261	1	15905501	A	G	0.1453	0.0029	0.1431	0.1492	697828	0.0346	1.03521	7.77	7.413	7.857e-15	1.232e-13	++	0	0.003	1	0.9591	697828	[AGMAT]
4	No	rs68052904	1	15916714	T	C	0.721	0.0074	0.711	0.7265	697828	-0.0297	0.970737	-8.263	-7.884	1.418e-16	3.17e-15	--	0	0.159	1	0.6896	697828	AGMAT-[]--DDI2
4	No	rs77576965	1	15916734	T	C	0.2785	0.0074	0.273	0.2885	697828	0.0294	1.02984	8.182	7.806	2.8e-16	5.893e-15	++	0	0.155	1	0.6936	697828	AGMAT-[]--DDI2
4	No	rs76863986	1	15916808	A	G	0.721	0.0075	0.7109	0.7266	697828	-0.0297	0.970737	-8.262	-7.883	1.43e-16	3.194e-15	--	0	0.146	1	0.7028	697828	AGMAT-[]--DDI2
4	No	rs112536793	1	15916897	T	C	0.2155	0.0008	0.2149	0.2165	697828	0.0313	1.03179	8.166	7.791	3.198e-16	6.652e-15	++	0	0.001	1	0.978	697828	AGMAT-[]--DDI2
4	No	rs113339696	1	15918069	A	G	0.7211	0.0077	0.7107	0.7268	697828	-0.0295	0.970931	-8.234	-7.856	1.809e-16	3.957e-15	--	0	0.141	1	0.7071	697828	AGMAT-[]--DDI2
4	No	rs146601819	1	15918072	T	G	0.2153	0.0009	0.2147	0.2165	697828	0.0312	1.03169	8.152	7.778	3.592e-16	7.395e-15	++	0	0.001	1	0.9716	697828	AGMAT-[]--DDI2
4	No	rs16851819	1	15918739	T	C	0.7206	0.0082	0.7096	0.7267	697828	-0.0292	0.971222	-8.175	-7.8	2.951e-16	6.182e-15	--	0	0.088	1	0.7668	697828	AGMAT-[]--DDI2
4	No	rs1547031	1	15918960	A	G	0.2794	0.0082	0.2733	0.2904	697828	0.0291	1.02953	8.162	7.788	3.291e-16	6.828e-15	++	0	0.086	1	0.7691	697828	AGMAT-[]--DDI2
4	No	rs1547033	1	15918988	T	C	0.7206	0.0083	0.7094	0.7267	697828	-0.0291	0.971319	-8.163	-7.788	3.266e-16	6.781e-15	--	0	0.078	1	0.7794	697828	AGMAT-[]--DDI2
4	No	rs74486737	1	15919102	A	C	0.7847	0.0018	0.7823	0.786	697828	-0.0307	0.969766	-8.086	-7.715	6.19e-16	1.215e-14	--	0	0	1	0.9897	697828	AGMAT-[]--DDI2
4	No	rs72645858	1	15919310	A	G	0.2153	0.0017	0.214	0.2177	697828	0.0307	1.03118	8.09	7.719	5.979e-16	1.177e-14	++	0	0	1	0.9866	697828	AGMAT-[]--DDI2
4	No	rs59684759	1	15919893	A	G	0.7222	0.0076	0.7119	0.7278	697828	-0.0299	0.970543	-8.343	-7.96	7.269e-17	1.724e-15	--	0	0.133	1	0.7149	697828	AGMAT-[]--DDI2
4	No	rs74986031	1	15920296	T	C	0.2153	0.0018	0.214	0.2177	697828	0.0306	1.03107	8.082	7.711	6.365e-16	1.246e-14	++	0	0	1	0.9909	697828	AGMAT-[]--DDI2
4	No	rs72645861	1	15920314	A	G	0.7222	0.0076	0.7119	0.7278	697828	-0.0299	0.970543	-8.343	-7.96	7.258e-17	1.721e-15	--	0	0.134	1	0.7147	697828	AGMAT-[]--DDI2
4	No	rs72645862	1	15920366	A	G	0.7221	0.0076	0.7119	0.7278	697828	-0.03	0.970446	-8.348	-7.965	6.941e-17	1.653e-15	--	0	0.131	1	0.7178	697828	AGMAT-[]--DDI2
4	No	rs60665438	1	15920633	T	C	0.2779	0.0076	0.2722	0.2881	697828	0.03	1.03045	8.349	7.966	6.903e-17	1.644e-15	++	0	0.129	1	0.7193	697828	AGMAT-[]--DDI2
4	No	rs57182045	1	15920698	T	C	0.2778	0.0075	0.2722	0.2879	697828	0.03	1.03045	8.354	7.971	6.585e-17	1.575e-15	++	0	0.128	1	0.7203	697828	AGMAT-[]--DDI2
4	No	rs59064176	1	15920719	C	G	0.7218	0.0076	0.7115	0.7274	697828	-0.0303	0.970154	-8.437	-8.05	3.261e-17	8.301e-16	--	0	0.122	1	0.7273	697828	AGMAT-[]--DDI2
4	No	rs79974712	1	15921077	A	G	0.2778	0.0075	0.2722	0.2879	697828	0.03	1.03045	8.352	7.968	6.739e-17	1.609e-15	++	0	0.13	1	0.7186	697828	AGMAT-[]--DDI2
4	No	rs72645864	1	15921153	T	C	0.2778	0.0075	0.2723	0.2879	697828	0.03	1.03045	8.342	7.959	7.297e-17	1.73e-15	++	0	0.135	1	0.7133	697828	AGMAT-[]--DDI2
4	No	rs56712503	1	15921329	A	T	0.7314	0.0048	0.7278	0.7379	697828	-0.0304	0.970057	-8.328	-7.946	8.202e-17	1.924e-15	--	0	0.106	1	0.7444	697828	AGMAT-[]--DDI2
4	No	rs60233444	1	15921330	A	C	0.7315	0.0048	0.7279	0.7379	697828	-0.0304	0.970057	-8.326	-7.944	8.392e-17	1.965e-15	--	0	0.108	1	0.7427	697828	AGMAT-[]--DDI2
4	No	rs16849152	1	15921774	A	C	0.7221	0.0076	0.7119	0.7278	697828	-0.03	0.970446	-8.353	-7.97	6.667e-17	1.593e-15	--	0	0.131	1	0.7173	697828	AGMAT--[]--DDI2
4	No	rs112482239	1	15922137	T	C	0.2129	0.0015	0.2109	0.214	697828	0.0305	1.03097	8.003	7.636	1.211e-15	2.239e-14	++	0	0.019	1	0.8915	697828	AGMAT--[]--DDI2
4	No	rs6669417	1	15922371	T	G	0.2783	0.0077	0.2726	0.2886	697828	0.0303	1.03076	8.441	8.053	3.155e-17	8.055e-16	++	0	0.122	1	0.727	697828	AGMAT--[]--DDI2
4	No	rs58425551	1	15922518	A	G	0.7221	0.0076	0.7119	0.7278	697828	-0.03	0.970446	-8.355	-7.972	6.548e-17	1.567e-15	--	0	0.131	1	0.7174	697828	AGMAT--[]--DDI2
4	No	rs80089113	1	15922699	T	C	0.7848	0.0018	0.7825	0.7862	697828	-0.0307	0.969766	-8.087	-7.716	6.115e-16	1.201e-14	--	0	0	1	0.9837	697828	AGMAT--[]--DDI2
4	No	rs16851841	1	15922713	A	G	0.7222	0.0076	0.7119	0.7278	697828	-0.0299	0.970543	-8.336	-7.953	7.687e-17	1.814e-15	--	0	0.143	1	0.7058	697828	AGMAT--[]--DDI2
4	No	rs6675334	1	15923580	A	T	0.7227	0.0064	0.7141	0.7274	697828	-0.0298	0.97064	-8.309	-7.927	9.684e-17	2.239e-15	--	0	0.047	1	0.829	697828	AGMAT--[]--DDI2
4	No	rs6693189	1	15925487	T	G	0.2156	0.0018	0.2143	0.218	697828	0.0309	1.03138	8.153	7.778	3.564e-16	7.343e-15	++	0	0.004	1	0.9484	697828	AGMAT--[]--DDI2
4	No	rs58567918	1	15925823	A	G	0.7221	0.0076	0.7119	0.7277	697828	-0.0298	0.97064	-8.313	-7.932	9.321e-17	2.162e-15	--	0	0.155	1	0.6942	697828	AGMAT--[]--DDI2
4	No	rs72645871	1	15926142	A	G	0.2779	0.0076	0.2722	0.2881	697828	0.0298	1.03025	8.324	7.942	8.524e-17	1.993e-15	++	0	0.148	1	0.7001	697828	AGMAT--[]--DDI2
4	No	rs74054797	1	15926217	A	G	0.2771	0.0065	0.2723	0.2859	697828	0.0297	1.03015	8.278	7.899	1.248e-16	2.821e-15	++	0	0.105	1	0.7458	697828	AGMAT--[]--DDI2
4	No	rs72645874	1	15926238	C	G	0.7229	0.0065	0.7141	0.7277	697828	-0.0297	0.970737	-8.278	-7.899	1.248e-16	2.821e-15	--	0	0.105	1	0.7458	697828	AGMAT--[]--DDI2
4	No	rs61056912	1	15926296	A	G	0.7216	0.0076	0.7114	0.7273	697828	-0.0302	0.970251	-8.427	-8.04	3.559e-17	8.99e-16	--	0	0.128	1	0.7204	697828	AGMAT--[]--DDI2
4	No	rs113548027	1	15926615	T	C	0.722	0.0075	0.7119	0.7276	697828	-0.03	0.970446	-8.345	-7.962	7.098e-17	1.687e-15	--	0	0.138	1	0.71	697828	AGMAT--[]--DDI2
4	No	rs74455544	1	15927366	C	G	0.2784	0.0076	0.2727	0.2886	697828	0.0302	1.03066	8.432	8.045	3.41e-17	8.646e-16	++	0	0.127	1	0.7221	697828	AGMAT--[]--DDI2
4	No	rs16851848	1	15927698	A	G	0.278	0.0075	0.2724	0.2881	697828	0.0299	1.03035	8.338	7.956	7.537e-17	1.782e-15	++	0	0.141	1	0.7073	697828	AGMAT--[]--DDI2
4	No	rs76630863	1	15927996	A	C	0.722	0.0075	0.712	0.7276	697828	-0.03	0.970446	-8.346	-7.963	7.036e-17	1.673e-15	--	0	0.139	1	0.709	697828	AGMAT--[]--DDI2
4	No	rs79132295	1	15928066	T	G	0.278	0.0075	0.2724	0.288	697828	0.03	1.03045	8.346	7.963	7.04e-17	1.674e-15	++	0	0.139	1	0.709	697828	AGMAT--[]--DDI2
4	No	rs72645877	1	15928106	T	G	0.278	0.0075	0.2724	0.288	697828	0.03	1.03045	8.364	7.98	6.07e-17	1.463e-15	++	0	0.129	1	0.7199	697828	AGMAT--[]--DDI2
4	No	rs72645879	1	15928199	A	G	0.7221	0.0075	0.712	0.7276	697828	-0.0299	0.970543	-8.346	-7.963	7.08e-17	1.683e-15	--	0	0.139	1	0.7097	697828	AGMAT--[]--DDI2
4	No	rs72645881	1	15928203	T	C	0.2779	0.0075	0.2724	0.288	697828	0.0299	1.03035	8.346	7.963	7.076e-17	1.682e-15	++	0	0.139	1	0.7097	697828	AGMAT--[]--DDI2
4	No	rs6692461	1	15928449	A	G	0.7215	0.0077	0.7112	0.7272	697828	-0.0302	0.970251	-8.423	-8.036	3.673e-17	9.252e-16	--	0	0.121	1	0.7275	697828	AGMAT--[]--DDI2
4	No	rs6692489	1	15928517	A	G	0.7216	0.0076	0.7114	0.7272	697828	-0.0303	0.970154	-8.436	-8.049	3.284e-17	8.355e-16	--	0	0.124	1	0.7246	697828	AGMAT--[]--DDI2
4	No	rs72645883	1	15928583	T	C	0.1585	0.0035	0.1559	0.1632	697828	0.0363	1.03697	8.301	7.92	1.035e-16	2.379e-15	++	0	0.118	1	0.7317	697828	AGMAT--[]--DDI2
4	No	rs75694476	1	15928605	A	G	0.2153	0.0017	0.2141	0.2175	697828	0.0306	1.03107	8.054	7.684	8.044e-16	1.542e-14	++	0	0.003	1	0.9553	697828	AGMAT--[]--DDI2
4	No	rs72871747	1	15928850	C	G	0.7216	0.0076	0.7114	0.7273	697828	-0.0302	0.970251	-8.431	-8.045	3.414e-17	8.655e-16	--	0	0.126	1	0.7222	697828	AGMAT--[]--DDI2
4	No	rs56128111	1	15928948	T	G	0.722	0.0075	0.712	0.7276	697828	-0.03	0.970446	-8.356	-7.972	6.495e-17	1.556e-15	--	0	0.132	1	0.7165	697828	AGMAT--[]--DDI2
4	No	rs16851851	1	15929628	C	G	0.7221	0.0075	0.712	0.7276	697828	-0.03	0.970446	-8.348	-7.965	6.951e-17	1.655e-15	--	0	0.137	1	0.7116	697828	AGMAT--[]--DDI2
4	No	rs72645887	1	15929905	C	G	0.2779	0.0075	0.2724	0.288	697828	0.03	1.03045	8.349	7.966	6.874e-17	1.638e-15	++	0	0.136	1	0.7124	697828	AGMAT--[]--DDI2
4	No	rs72645888	1	15929922	A	C	0.2779	0.0075	0.2724	0.288	697828	0.03	1.03045	8.349	7.966	6.876e-17	1.639e-15	++	0	0.136	1	0.7124	697828	AGMAT--[]--DDI2
4	No	rs72645889	1	15930251	T	G	0.7222	0.0076	0.712	0.7278	697828	-0.0299	0.970543	-8.352	-7.969	6.718e-17	1.604e-15	--	0	0.134	1	0.7139	697828	AGMAT--[]--DDI2
4	No	rs72645890	1	15930602	A	G	0.7222	0.0076	0.712	0.7278	697828	-0.0299	0.970543	-8.35	-7.967	6.817e-17	1.626e-15	--	0	0.137	1	0.7114	697828	AGMAT--[]--DDI2
4	No	rs75820936	1	15930737	T	C	0.7228	0.0068	0.7137	0.7278	697828	-0.0298	0.97064	-8.325	-7.943	8.446e-17	1.976e-15	--	0	0.115	1	0.7349	697828	AGMAT--[]--DDI2
4	No	rs16851855	1	15930869	A	G	0.2779	0.0075	0.2723	0.288	697828	0.0299	1.03035	8.348	7.965	6.964e-17	1.658e-15	++	0	0.138	1	0.7098	697828	AGMAT--[]--DDI2
4	No	rs72645893	1	15930943	C	G	0.7222	0.0076	0.712	0.7278	697828	-0.0299	0.970543	-8.35	-7.966	6.855e-17	1.634e-15	--	0	0.138	1	0.71	697828	AGMAT--[]--DDI2
4	No	rs72645895	1	15931709	A	G	0.2778	0.0075	0.2722	0.288	697828	0.0299	1.03035	8.349	7.966	6.863e-17	1.636e-15	++	0	0.142	1	0.706	697828	AGMAT--[]--DDI2
4	No	rs72645897	1	15931797	A	C	0.2778	0.0076	0.2722	0.288	697828	0.0299	1.03035	8.344	7.962	7.156e-17	1.699e-15	++	0	0.145	1	0.703	697828	AGMAT--[]--DDI2
4	No	rs72645900	1	15931980	A	T	0.7213	0.0081	0.7105	0.7273	697828	-0.0302	0.970251	-8.434	-8.047	3.33e-17	8.461e-16	--	0	0.123	1	0.7262	697828	AGMAT--[]--DDI2
4	No	rs72645901	1	15932016	A	G	0.7849	0.0017	0.7826	0.7862	697828	-0.0305	0.96996	-8.045	-7.676	8.648e-16	1.647e-14	--	0	0.004	1	0.9507	697828	AGMAT--[]--DDI2
4	No	rs72645902	1	15932043	A	G	0.7848	0.0017	0.7825	0.7861	697828	-0.0304	0.970057	-8.034	-7.665	9.465e-16	1.789e-14	--	0	0.003	1	0.9596	697828	AGMAT--[]--DDI2
4	No	rs12385690	1	15932932	A	T	0.2782	0.0076	0.2725	0.2885	697828	0.0302	1.03066	8.429	8.042	3.488e-17	8.826e-16	++	0	0.137	1	0.7116	697828	AGMAT--[]--DDI2
4	No	rs77199493	1	15934927	A	G	0.7222	0.0076	0.712	0.7278	697828	-0.0299	0.970543	-8.351	-7.968	6.778e-17	1.617e-15	--	0	0.148	1	0.7006	697828	AGMAT--[]-DDI2
4	No	rs72647104	1	15935235	T	C	0.2151	0.0017	0.2139	0.2174	697828	0.0305	1.03097	8.055	7.686	7.929e-16	1.522e-14	++	0	0.004	1	0.9496	697828	AGMAT--[]-DDI2
4	No	rs72647105	1	15935238	C	G	0.7222	0.0076	0.712	0.7278	697828	-0.03	0.970446	-8.356	-7.973	6.463e-17	1.549e-15	--	0	0.147	1	0.701	697828	AGMAT--[]-DDI2
4	No	rs6701009	1	15935614	T	C	0.7218	0.0076	0.7115	0.7274	697828	-0.0303	0.970154	-8.455	-8.067	2.8e-17	7.224e-16	--	0	0.128	1	0.7205	697828	AGMAT--[]-DDI2
4	No	rs6703766	1	15935873	T	C	0.7213	0.0079	0.7108	0.7272	697828	-0.0302	0.970251	-8.452	-8.064	2.868e-17	7.384e-16	--	0	0.092	1	0.7615	697828	AGMAT--[]-DDI2
4	No	rs6703776	1	15935887	T	C	0.7218	0.0077	0.7115	0.7275	697828	-0.0303	0.970154	-8.45	-8.063	2.904e-17	7.469e-16	--	0	0.131	1	0.7173	697828	AGMAT--[]-DDI2
4	No	rs72647106	1	15936086	T	C	0.2152	0.0017	0.214	0.2175	697828	0.0305	1.03097	8.059	7.689	7.692e-16	1.481e-14	++	0	0.004	1	0.951	697828	AGMAT--[]-DDI2
4	No	rs911239	1	15937102	A	G	0.2152	0.0017	0.214	0.2176	697828	0.0306	1.03107	8.065	7.695	7.318e-16	1.415e-14	++	0	0.003	1	0.9575	697828	AGMAT--[]-DDI2
4	No	rs12064615	1	15938154	A	G	0.7212	0.008	0.7105	0.7272	697828	-0.0303	0.970154	-8.471	-8.082	2.433e-17	6.356e-16	--	0	0.088	1	0.7671	697828	AGMAT--[]-DDI2
4	No	rs6674760	1	15939771	A	G	0.2152	0.0017	0.214	0.2176	697828	0.0306	1.03107	8.07	7.7	7.017e-16	1.362e-14	++	0	0.003	1	0.9578	697828	AGMAT--[]-DDI2
4	No	rs6666373	1	15939884	A	T	0.7226	0.0078	0.7121	0.7284	697828	-0.03	0.970446	-8.384	-8	5.095e-17	1.247e-15	--	0	0.137	1	0.7113	697828	AGMAT--[]-DDI2
4	No	rs6702435	1	15940005	T	C	0.2151	0.0017	0.2138	0.2174	697828	0.0306	1.03107	8.073	7.703	6.84e-16	1.33e-14	++	0	0.004	1	0.9501	697828	AGMAT--[]-DDI2
4	No	rs3940061	1	15941276	T	C	0.2781	0.008	0.2722	0.2888	697828	0.0301	1.03056	8.386	8.001	5.047e-17	1.236e-15	++	0	0.131	1	0.7178	697828	AGMAT--[]-DDI2
4	No	rs72647111	1	15941469	A	G	0.1587	0.0038	0.1559	0.1638	697828	0.0363	1.03697	8.299	7.918	1.052e-16	2.414e-15	++	0	0.099	1	0.7531	697828	AGMAT--[]-DDI2
4	No	rs75354298	1	15944384	A	G	0.2152	0.0017	0.2139	0.2175	697828	0.0305	1.03097	8.06	7.69	7.615e-16	1.467e-14	++	0	0.005	1	0.9444	697828	[DDI2]
4	No	rs74057713	1	15944620	C	G	0.2785	0.0077	0.2727	0.2889	697828	0.0303	1.03076	8.477	8.088	2.309e-17	6.06e-16	++	0	0.084	1	0.7719	697828	[DDI2]
4	No	rs72647113	1	15945140	C	G	0.7848	0.0017	0.7825	0.7861	697828	-0.0305	0.96996	-8.063	-7.693	7.416e-16	1.432e-14	--	0	0.005	1	0.9451	697828	[DDI2]
4	No	rs6429762	1	15945595	A	C	0.7208	0.0083	0.7096	0.727	697828	-0.0304	0.970057	-8.525	-8.134	1.529e-17	4.162e-16	--	0	0.115	1	0.7348	697828	[DDI2]
4	No	rs1122386	1	15946877	T	C	0.2781	0.0076	0.2725	0.2884	697828	0.0304	1.03087	8.498	8.108	1.933e-17	5.154e-16	++	0	0.138	1	0.7103	697828	[DDI2]
4	No	rs1122387	1	15947282	T	C	0.7219	0.0075	0.7118	0.7275	697828	-0.0304	0.970057	-8.483	-8.093	2.2e-17	5.799e-16	--	0	0.119	1	0.73	697828	[DDI2]
4	No	rs75958497	1	15948073	T	G	0.2151	0.0017	0.2138	0.2173	697828	0.0306	1.03107	8.079	7.708	6.518e-16	1.273e-14	++	0	0.007	1	0.9325	697828	[DDI2]
4	No	rs78175477	1	15948091	C	G	0.7219	0.0075	0.7118	0.7275	697828	-0.0304	0.970057	-8.481	-8.092	2.238e-17	5.89e-16	--	0	0.121	1	0.7274	697828	[DDI2]
4	No	rs55824149	1	15950326	T	C	0.2856	0.0076	0.28	0.2958	697828	0.029	1.02942	8.227	7.85	1.917e-16	4.172e-15	++	0	0.077	1	0.7815	697828	[DDI2]
4	No	rs16851876	1	15950628	A	T	0.7222	0.0075	0.7121	0.7278	697828	-0.0301	0.970348	-8.405	-8.019	4.295e-17	1.067e-15	--	0	0.136	1	0.7123	697828	[DDI2]
4	No	rs6429763	1	15951022	T	G	0.2121	0.0037	0.2094	0.2171	697828	0.0299	1.03035	7.799	7.441	6.257e-15	1.001e-13	++	0	0.016	1	0.8993	697828	[DDI2]
4	No	rs6429764	1	15951041	T	C	0.215	0.0016	0.2138	0.2171	697828	0.0305	1.03097	8.042	7.673	8.857e-16	1.684e-14	++	0	0.003	1	0.957	697828	[DDI2]
4	No	rs6429765	1	15951135	A	T	0.785	0.0016	0.7828	0.7862	697828	-0.0306	0.969863	-8.067	-7.697	7.189e-16	1.392e-14	--	0	0.002	1	0.9625	697828	[DDI2]
4	No	rs2861387	1	15951296	A	G	0.2779	0.0074	0.2724	0.2878	697828	0.0303	1.03076	8.464	8.076	2.579e-17	6.703e-16	++	0	0.134	1	0.7146	697828	[DDI2]
4	No	rs6697813	1	15951743	T	G	0.215	0.0016	0.2139	0.2171	697828	0.0305	1.03097	8.046	7.677	8.556e-16	1.631e-14	++	0	0.003	1	0.9593	697828	[DDI2]
4	No	rs7545782	1	15955227	C	G	0.2781	0.0075	0.2725	0.2882	697828	0.0304	1.03087	8.497	8.107	1.953e-17	5.202e-16	++	0	0.132	1	0.7161	697828	[DDI2]
4	No	rs7535836	1	15955388	A	G	0.7845	0.0019	0.7819	0.786	697828	-0.0307	0.969766	-8.099	-7.727	5.546e-16	1.099e-14	--	0	0.008	1	0.9301	697828	[DDI2]
4	No	rs7535934	1	15955515	A	T	0.7849	0.0017	0.7826	0.7862	697828	-0.0307	0.969766	-8.1	-7.728	5.506e-16	1.092e-14	--	0	0.008	1	0.9275	697828	[DDI2]
4	No	rs113384666	1	15955927	A	C	0.2151	0.0017	0.2138	0.2174	697828	0.0307	1.03118	8.089	7.718	6.004e-16	1.181e-14	++	0	0.007	1	0.9335	697828	[DDI2]
4	No	rs72647118	1	15956535	T	G	0.278	0.0075	0.2725	0.2881	697828	0.0304	1.03087	8.497	8.107	1.949e-17	5.193e-16	++	0	0.133	1	0.7158	697828	[DDI2]
4	No	rs72647119	1	15956610	A	G	0.7846	0.0016	0.7825	0.7858	697828	-0.0307	0.969766	-8.096	-7.725	5.675e-16	1.122e-14	--	0	0.007	1	0.9341	697828	[DDI2]
4	No	rs72647120	1	15956769	T	G	0.2778	0.0075	0.2722	0.2879	697828	0.0301	1.03056	8.421	8.035	3.733e-17	9.39e-16	++	0	0.144	1	0.7044	697828	[DDI2]
4	No	rs77013414	1	15957424	T	C	0.2778	0.0075	0.2722	0.2879	697828	0.0302	1.03066	8.423	8.036	3.67e-17	9.245e-16	++	0	0.143	1	0.7053	697828	[DDI2]
4	No	rs6429766	1	15957584	T	C	0.7221	0.0068	0.713	0.7272	697828	-0.0301	0.970348	-8.41	-8.024	4.101e-17	1.023e-15	--	0	0.025	1	0.8737	697828	[DDI2]
4	No	rs3795763	1	15959977	T	C	0.2777	0.0075	0.2722	0.2879	697828	0.0302	1.03066	8.426	8.039	3.59e-17	9.061e-16	++	0	0.143	1	0.7057	697828	[DDI2]
4	No	rs16851884	1	15961871	A	G	0.722	0.0075	0.7119	0.7276	697828	-0.0305	0.96996	-8.507	-8.116	1.791e-17	4.807e-16	--	0	0.133	1	0.7154	697828	[DDI2]
4	No	rs6660234	1	15962590	T	C	0.7223	0.0075	0.7121	0.7279	697828	-0.0302	0.970251	-8.43	-8.043	3.447e-17	8.732e-16	--	0	0.144	1	0.704	697828	[DDI2]
4	No	rs6668726	1	15962614	A	G	0.2777	0.0075	0.2721	0.2879	697828	0.0302	1.03066	8.43	8.044	3.446e-17	8.729e-16	++	0	0.144	1	0.704	697828	[DDI2]
4	No	rs72647126	1	15963273	A	G	0.7849	0.0017	0.7826	0.7862	697828	-0.0307	0.969766	-8.102	-7.731	5.393e-16	1.071e-14	--	0	0.008	1	0.9302	697828	[DDI2]
4	No	rs6429767	1	15963334	A	G	0.278	0.0075	0.2724	0.2881	697828	0.0304	1.03087	8.507	8.117	1.785e-17	4.793e-16	++	0	0.133	1	0.7151	697828	[DDI2]
4	No	rs6429768	1	15963531	A	G	0.278	0.0075	0.2724	0.2881	697828	0.0305	1.03097	8.51	8.12	1.736e-17	4.673e-16	++	0	0.132	1	0.7168	697828	[DDI2]
4	No	rs72647128	1	15963908	T	C	0.722	0.0075	0.7119	0.7276	697828	-0.0305	0.96996	-8.507	-8.117	1.783e-17	4.788e-16	--	0	0.133	1	0.7149	697828	[DDI2]
4	No	rs67349836	1	15966176	T	C	0.7218	0.0077	0.7114	0.7275	697828	-0.0305	0.96996	-8.517	-8.126	1.636e-17	4.427e-16	--	0	0.128	1	0.7202	697828	[DDI2]
4	Yes	rs17448682	1	15966713	T	C	0.2339	0.0026	0.232	0.2375	697828	0.0321	1.03262	8.574	8.181	9.966e-18	2.818e-16	++	0	0.053	1	0.8173	697828	[DDI2]
4	No	rs6659252	1	15967908	A	G	0.7848	0.0018	0.7824	0.7862	697828	-0.0306	0.969863	-8.089	-7.717	6.033e-16	1.186e-14	--	0	0.005	1	0.9426	697828	[DDI2]
4	No	rs7515078	1	15968325	A	C	0.7216	0.0077	0.7112	0.7273	697828	-0.0304	0.970057	-8.518	-8.127	1.629e-17	4.409e-16	--	0	0.092	1	0.7613	697828	[DDI2]
4	No	rs6429769	1	15968610	C	G	0.7216	0.0077	0.7113	0.7273	697828	-0.0304	0.970057	-8.513	-8.122	1.693e-17	4.567e-16	--	0	0.094	1	0.7593	697828	[DDI2]
4	No	rs6696286	1	15968770	T	C	0.2777	0.0075	0.2721	0.2878	697828	0.0302	1.03066	8.435	8.048	3.315e-17	8.426e-16	++	0	0.143	1	0.7056	697828	[DDI2]
4	No	rs7531396	1	15969870	C	G	0.2777	0.0075	0.2721	0.2878	697828	0.0302	1.03066	8.435	8.048	3.312e-17	8.419e-16	++	0	0.143	1	0.7055	697828	[DDI2]
4	No	rs56032936	1	15970953	T	C	0.7223	0.0075	0.7122	0.7279	697828	-0.0302	0.970251	-8.433	-8.046	3.372e-17	8.558e-16	--	0	0.144	1	0.7045	697828	[DDI2]
4	No	rs56057412	1	15971372	A	G	0.2777	0.0075	0.2721	0.2878	697828	0.0302	1.03066	8.433	8.046	3.371e-17	8.556e-16	++	0	0.144	1	0.7045	697828	[DDI2]
4	No	rs59558854	1	15971399	T	G	0.7223	0.0075	0.7122	0.7279	697828	-0.0302	0.970251	-8.433	-8.046	3.37e-17	8.554e-16	--	0	0.144	1	0.7044	697828	[DDI2]
4	No	rs72647134	1	15971980	A	G	0.7848	0.0018	0.7824	0.7861	697828	-0.0306	0.969863	-8.089	-7.718	6.002e-16	1.181e-14	--	0	0.006	1	0.9368	697828	[DDI2]
4	No	rs7516453	1	15972558	C	G	0.7266	0.0032	0.7223	0.729	697828	-0.0296	0.970834	-8.151	-7.777	3.617e-16	7.442e-15	--	0	0.012	1	0.9126	697828	[DDI2]
4	No	rs7516462	1	15972597	T	C	0.2579	0.003	0.2557	0.262	697828	0.0296	1.03004	8.195	7.819	2.5e-16	5.315e-15	++	0	0.152	1	0.6967	697828	[DDI2]
4	No	rs78873257	1	15973745	T	C	0.7217	0.0077	0.7113	0.7274	697828	-0.0304	0.970057	-8.526	-8.135	1.516e-17	4.13e-16	--	0	0.088	1	0.7667	697828	[DDI2]
4	No	rs6662685	1	15974814	A	G	0.785	0.0018	0.7826	0.7863	697828	-0.0306	0.969863	-8.096	-7.725	5.658e-16	1.119e-14	--	0	0.008	1	0.9275	697828	[DDI2]
4	No	rs1980607	1	15975237	A	G	0.7216	0.0076	0.7113	0.7273	697828	-0.0303	0.970154	-8.505	-8.114	1.824e-17	4.888e-16	--	0	0.092	1	0.7617	697828	[DDI2]
4	No	rs3979448	1	15975904	A	G	0.7214	0.0079	0.7108	0.7272	697828	-0.0304	0.970057	-8.527	-8.136	1.502e-17	4.095e-16	--	0	0.083	1	0.773	697828	[DDI2]
4	No	rs2104038	1	15975987	A	G	0.7295	0.0119	0.7135	0.7383	697828	-0.0306	0.969863	-8.336	-7.954	7.679e-17	1.812e-15	--	0	0.197	1	0.6568	697828	[DDI2]
4	No	rs7529563	1	15977500	T	C	0.7214	0.0079	0.7108	0.7272	697828	-0.0305	0.96996	-8.53	-8.139	1.461e-17	3.993e-16	--	0	0.086	1	0.7697	697828	[DDI2]
4	No	rs7537618	1	15977682	A	G	0.2779	0.0075	0.2723	0.2881	697828	0.0304	1.03087	8.504	8.114	1.83e-17	4.903e-16	++	0	0.13	1	0.7179	697828	[DDI2]
4	No	rs7529759	1	15977877	A	G	0.7221	0.0075	0.7119	0.7277	697828	-0.0304	0.970057	-8.507	-8.117	1.779e-17	4.778e-16	--	0	0.129	1	0.7196	697828	[DDI2]
4	No	rs76141545	1	15978869	A	G	0.7849	0.0018	0.7825	0.7862	697828	-0.0306	0.969863	-8.086	-7.715	6.185e-16	1.214e-14	--	0	0.009	1	0.9263	697828	[DDI2]
4	No	rs6693694	1	15980135	T	G	0.2777	0.0075	0.2721	0.2878	697828	0.0302	1.03066	8.429	8.042	3.487e-17	8.824e-16	++	0	0.143	1	0.7053	697828	[DDI2]
4	No	rs72647138	1	15980929	T	C	0.2777	0.0075	0.2721	0.2878	697828	0.0302	1.03066	8.431	8.044	3.425e-17	8.681e-16	++	0	0.142	1	0.7063	697828	[DDI2]
4	No	rs941686	1	15983301	A	G	0.7848	0.0018	0.7824	0.7862	697828	-0.0306	0.969863	-8.079	-7.708	6.518e-16	1.273e-14	--	0	0.007	1	0.9325	697828	[DDI2]
4	No	rs17448778	1	15985306	T	C	0.7214	0.0078	0.7108	0.7272	697828	-0.0305	0.96996	-8.533	-8.142	1.424e-17	3.901e-16	--	0	0.088	1	0.7666	697828	[DDI2]
4	No	rs6695903	1	15985940	A	G	0.2786	0.0078	0.2728	0.2892	697828	0.0304	1.03087	8.521	8.13	1.583e-17	4.296e-16	++	0	0.09	1	0.7647	697828	[DDI2]
4	No	rs932602	1	15986087	A	G	0.7221	0.0075	0.712	0.7276	697828	-0.0304	0.970057	-8.505	-8.114	1.823e-17	4.886e-16	--	0	0.136	1	0.7127	697828	[DDI2]
4	No	rs3766163	1	15986547	T	C	0.722	0.0072	0.7122	0.7274	697828	-0.0303	0.970154	-8.464	-8.076	2.576e-17	6.696e-16	--	0	0.126	1	0.7225	697828	[DDI2
4	No	rs10492986	1	15988702	T	C	0.7223	0.0075	0.7122	0.7279	697828	-0.0302	0.970251	-8.427	-8.041	3.536e-17	8.937e-16	--	0	0.141	1	0.707	697828	RSC1A1[]--PLEKHM2
4	No	rs41270279	1	15988878	A	G	0.7221	0.0075	0.712	0.7276	697828	-0.0304	0.970057	-8.489	-8.1	2.076e-17	5.5e-16	--	0	0.121	1	0.7279	697828	RSC1A1[]--PLEKHM2
4	No	rs7536654	1	15989141	C	G	0.7214	0.0078	0.7109	0.7272	697828	-0.0304	0.970057	-8.523	-8.132	1.555e-17	4.227e-16	--	0	0.086	1	0.7697	697828	RSC1A1[]--PLEKHM2
4	No	rs998032	1	15989918	T	C	0.7221	0.0074	0.7121	0.7276	697828	-0.0303	0.970154	-8.481	-8.091	2.241e-17	5.897e-16	--	0	0.117	1	0.7322	697828	RSC1A1-[]--PLEKHM2
4	No	rs927207	1	15990552	A	G	0.7223	0.0075	0.7122	0.7278	697828	-0.0302	0.970251	-8.445	-8.057	3.042e-17	7.791e-16	--	0	0.122	1	0.7264	697828	RSC1A1-[]--PLEKHM2
4	No	rs79570154	1	15990912	T	C	0.722	0.0075	0.7119	0.7276	697828	-0.0305	0.96996	-8.521	-8.13	1.586e-17	4.303e-16	--	0	0.111	1	0.7391	697828	RSC1A1-[]--PLEKHM2
4	No	rs17448966	1	15990983	T	G	0.7214	0.0078	0.7108	0.7272	697828	-0.0305	0.96996	-8.549	-8.156	1.245e-17	3.451e-16	--	0	0.069	1	0.7926	697828	RSC1A1-[]--PLEKHM2
4	No	rs55913949	1	15991645	T	C	0.7849	0.0018	0.7824	0.7862	697828	-0.0307	0.969766	-8.113	-7.74	4.952e-16	9.91e-15	--	0	0.017	1	0.8971	697828	RSC1A1-[]--PLEKHM2
4	No	rs34453754	1	15993208	C	G	0.2786	0.0071	0.2734	0.2881	697828	0.0297	1.03015	8.309	7.928	9.631e-17	2.228e-15	++	0	0.11	1	0.7405	697828	RSC1A1-[]--PLEKHM2
4	No	rs35509554	1	15993514	T	C	0.2784	0.007	0.2732	0.2878	697828	0.0297	1.03015	8.311	7.929	9.51e-17	2.202e-15	++	0	0.109	1	0.741	697828	RSC1A1-[]--PLEKHM2
4	No	rs10927823	1	15993603	A	G	0.3417	0.0083	0.3305	0.3479	697828	-0.0297	0.970737	-8.517	-8.126	1.634e-17	4.422e-16	--	0	0.638	1	0.4245	697828	RSC1A1-[]--PLEKHM2
5	No	rs6693503	1	19987294	A	G	0.3501	0.0114	0.3416	0.3654	697828	0.03	1.03045	8.134	7.761	4.151e-16	8.438e-15	++	21.4	1.272	1	0.2594	697828	NBL1-[]-HTR6
5	No	rs6689158	1	19987713	T	C	0.6499	0.0114	0.6346	0.6583	697828	-0.03	0.970446	-8.121	-7.749	4.608e-16	9.28e-15	--	22.9	1.297	1	0.2547	697828	NBL1-[]-HTR6
5	No	rs10917509	1	19992066	T	C	0.3499	0.0115	0.3414	0.3655	697828	0.0301	1.03056	8.168	7.793	3.135e-16	6.533e-15	++	20.5	1.258	1	0.262	697828	[HTR6]
5	No	rs6684942	1	19999001	C	G	0.6505	0.0107	0.6361	0.6585	697828	-0.0301	0.970348	-8.195	-7.819	2.513e-16	5.34e-15	--	0	0.975	1	0.3235	697828	[HTR6]
5	No	rs4912141	1	20001896	A	G	0.6503	0.0106	0.636	0.6582	697828	-0.03	0.970446	-8.203	-7.827	2.345e-16	5.013e-15	--	0	0.971	1	0.3245	697828	[HTR6]
5	No	rs9659997	1	20002518	T	C	0.6503	0.0106	0.636	0.6582	697828	-0.03	0.970446	-8.183	-7.808	2.768e-16	5.832e-15	--	0	0.944	1	0.3312	697828	[HTR6]
5	No	rs4912142	1	20004513	A	G	0.6496	0.0112	0.6345	0.6579	697828	-0.03	0.970446	-8.224	-7.846	1.975e-16	4.287e-15	--	0	0.84	1	0.3595	697828	[HTR6]
5	No	rs4912143	1	20004626	C	G	0.6497	0.0113	0.6345	0.6581	697828	-0.0299	0.970543	-8.199	-7.823	2.418e-16	5.156e-15	--	0	0.876	1	0.3492	697828	[HTR6]
5	Yes	rs10917513	1	20006887	T	C	0.6476	0.0109	0.6329	0.6557	697828	-0.03	0.970446	-8.264	-7.885	1.409e-16	3.151e-15	--	0	0.598	1	0.4392	697828	HTR6[]-TMCO4
5	No	rs1883565	1	20008507	T	C	0.6495	0.0095	0.6367	0.6566	697828	-0.0298	0.97064	-8.223	-7.846	1.979e-16	4.295e-15	--	0	0.582	1	0.4457	697828	HTR6-[]TMCO4
5	No	rs4912144	1	20011712	T	G	0.2184	0.0012	0.2175	0.22	697828	0.031	1.03149	7.731	7.376	1.071e-14	1.634e-13	++	0	0.63	1	0.4273	697828	[TMCO4]
5	No	rs10917515	1	20012285	T	C	0.2184	0.0013	0.2175	0.2201	697828	0.0309	1.03138	7.719	7.365	1.172e-14	1.773e-13	++	0	0.595	1	0.4405	697828	[TMCO4]
5	No	rs10917516	1	20012714	A	G	0.3519	0.0103	0.3443	0.3657	697828	0.0295	1.02994	8.139	7.766	3.976e-16	8.113e-15	++	0	0.507	1	0.4762	697828	[TMCO4]
5	No	rs10917517	1	20012762	T	C	0.648	0.0102	0.6343	0.6555	697828	-0.0295	0.970931	-8.142	-7.768	3.893e-16	7.958e-15	--	0	0.497	1	0.4809	697828	[TMCO4]
5	No	rs7533981	1	20014739	T	C	0.648	0.0104	0.634	0.6558	697828	-0.0296	0.970834	-8.151	-7.777	3.599e-16	7.408e-15	--	0	0.469	1	0.4932	697828	[TMCO4]
5	No	rs7527271	1	20014753	A	G	0.6479	0.0104	0.6339	0.6557	697828	-0.0295	0.970931	-8.139	-7.766	3.986e-16	8.131e-15	--	0	0.484	1	0.4868	697828	[TMCO4]
5	No	rs7543480	1	20014827	T	C	0.352	0.0104	0.3443	0.3661	697828	0.0295	1.02994	8.14	7.766	3.955e-16	8.074e-15	++	0	0.485	1	0.486	697828	[TMCO4]
5	No	rs10159394	1	20015955	A	G	0.3471	0.009	0.3404	0.3593	697828	0.0291	1.02953	8.034	7.666	9.401e-16	1.778e-14	++	0	0.32	1	0.5715	697828	[TMCO4]
5	No	rs11579480	1	20018096	A	G	0.6514	0.0099	0.6381	0.6588	697828	-0.0292	0.971222	-8.076	-7.706	6.671e-16	1.3e-14	--	0	0.178	1	0.6732	697828	[TMCO4]
5	No	rs4515815	1	20020994	T	C	0.6554	0.0096	0.6425	0.6625	697828	-0.0282	0.972194	-7.923	-7.56	2.31e-15	4.035e-14	--	0	0.084	1	0.7716	697828	[TMCO4]
5	No	rs10799833	1	20021464	C	G	0.3437	0.0092	0.3368	0.3561	697828	0.0283	1.0287	7.938	7.574	2.054e-15	3.625e-14	++	0	0.115	1	0.7349	697828	[TMCO4]
5	No	rs4912145	1	20023833	T	C	0.6522	0.0094	0.6396	0.6592	697828	-0.0294	0.971028	-8.092	-7.721	5.848e-16	1.153e-14	--	0	0.069	1	0.7927	697828	[TMCO4]
6	No	rs667071	1	21045726	T	C	0.5842	0.0046	0.578	0.5876	697828	-0.0271	0.973264	-7.772	-7.416	7.71e-15	1.211e-13	--	0	0.503	1	0.4783	697828	KIF17-[]SH2D5
6	No	rs61778528	1	21059837	T	C	0.3805	0.0069	0.3754	0.3898	697828	0.0281	1.0285	7.985	7.619	1.405e-15	2.564e-14	++	0	0.728	1	0.3936	697828	SH2D5[]-HP1BP3
6	No	rs951805	1	21060356	A	G	0.3887	0.0051	0.3849	0.3956	697828	0.0301	1.03056	8.738	8.337	2.367e-18	7.6e-17	++	0	0.201	1	0.6542	697828	SH2D5-[]-HP1BP3
6	No	rs710311	1	21062001	T	C	0.5893	0.0064	0.5806	0.5941	697828	-0.0294	0.971028	-8.558	-8.166	1.145e-17	3.198e-16	--	0	0.147	1	0.7012	697828	SH2D5-[]-HP1BP3
6	No	rs1888759	1	21065167	A	G	0.4499	0.0075	0.4443	0.4601	697828	0.0282	1.0286	8.515	8.124	1.668e-17	4.506e-16	++	20.7	1.261	1	0.2614	697828	SH2D5-[]-HP1BP3
6	No	rs6670897	1	21066376	T	C	0.5912	0.0081	0.5802	0.5972	697828	-0.0293	0.971125	-8.596	-8.201	8.275e-18	2.378e-16	--	0	0.401	1	0.5264	697828	SH2D5-[]-HP1BP3
6	No	rs6668591	1	21066557	A	G	0.5871	0.0058	0.5793	0.5914	697828	-0.03	0.970446	-8.755	-8.353	2.046e-18	6.655e-17	--	0	0.265	1	0.6068	697828	SH2D5-[]-HP1BP3
6	No	rs6679753	1	21066634	C	G	0.4096	0.0082	0.4035	0.4207	697828	0.0291	1.02953	8.57	8.177	1.036e-17	2.919e-16	++	0	0.432	1	0.511	697828	SH2D5-[]-HP1BP3
6	No	rs12123092	1	21067001	A	G	0.4492	0.0066	0.4443	0.458	697828	0.0283	1.0287	8.563	8.17	1.096e-17	3.073e-16	++	36.8	1.583	1	0.2084	697828	SH2D5-[]-HP1BP3
6	No	rs12130841	1	21067051	T	C	0.4091	0.0086	0.4027	0.4206	697828	0.0294	1.02984	8.614	8.219	7.062e-18	2.058e-16	++	0	0.398	1	0.5279	697828	SH2D5-[]-HP1BP3
6	No	rs12121807	1	21069129	A	C	0.5876	0.006	0.5794	0.5921	697828	-0.0303	0.970154	-8.823	-8.418	1.116e-18	3.83e-17	--	0	0.237	1	0.6265	697828	SH2D5-[]HP1BP3
6	No	rs12404954	1	21074727	A	G	0.6097	0.0039	0.6044	0.6125	697828	-0.031	0.969476	-8.973	-8.561	2.895e-19	1.12e-17	--	0	0.43	1	0.5122	697828	[HP1BP3]
6	No	rs12407704	1	21076754	C	G	0.5909	0.0085	0.5795	0.5972	697828	-0.0294	0.971028	-8.627	-8.231	6.298e-18	1.854e-16	--	0	0.394	1	0.5302	697828	[HP1BP3]
6	No	rs12137996	1	21079676	T	C	0.4091	0.0085	0.4028	0.4205	697828	0.0294	1.02984	8.634	8.238	5.932e-18	1.756e-16	++	0	0.389	1	0.533	697828	[HP1BP3]
6	No	rs10916856	1	21082074	A	C	0.5841	0.0042	0.5785	0.5871	697828	-0.0304	0.970057	-8.863	-8.456	7.799e-19	2.763e-17	--	0	0.239	1	0.6246	697828	[HP1BP3]
6	No	rs113919494	1	21083435	A	G	0.4125	0.0061	0.408	0.4207	697828	0.0304	1.03087	8.85	8.444	8.716e-19	3.058e-17	++	0	0.241	1	0.6235	697828	[HP1BP3]
6	No	rs12135548	1	21084367	A	G	0.4089	0.0081	0.4029	0.4197	697828	0.0294	1.02984	8.626	8.23	6.37e-18	1.874e-16	++	0	0.334	1	0.5634	697828	[HP1BP3]
6	No	rs10916857	1	21084571	A	G	0.409	0.0083	0.4029	0.4202	697828	0.0295	1.02994	8.65	8.253	5.147e-18	1.543e-16	++	0	0.373	1	0.5415	697828	[HP1BP3]
6	No	rs34530426	1	21085204	T	C	0.4498	0.0074	0.4443	0.4597	697828	0.0283	1.0287	8.54	8.148	1.342e-17	3.695e-16	++	25.3	1.338	1	0.2473	697828	[HP1BP3]
6	No	rs7515308	1	21085653	C	G	0.4125	0.006	0.408	0.4205	697828	0.0304	1.03087	8.834	8.428	1.012e-18	3.504e-17	++	0	0.224	1	0.6359	697828	[HP1BP3]
6	No	rs7552496	1	21085691	T	C	0.5471	0.0051	0.5403	0.5509	697828	-0.0292	0.971222	-8.715	-8.316	2.896e-18	9.134e-17	--	4.6	1.048	1	0.3059	697828	[HP1BP3]
6	No	rs12145181	1	21086046	A	C	0.4531	0.0049	0.4495	0.4597	697828	0.0292	1.02963	8.731	8.33	2.528e-18	8.07e-17	++	2.4	1.025	1	0.3113	697828	[HP1BP3]
6	No	rs12145203	1	21086127	T	C	0.3909	0.0052	0.3871	0.3978	697828	0.031	1.03149	8.932	8.522	4.172e-19	1.562e-17	++	0	0.333	1	0.5637	697828	[HP1BP3]
6	No	rs10916858	1	21086602	C	G	0.5878	0.0062	0.5795	0.5924	697828	-0.0305	0.96996	-8.82	-8.415	1.143e-18	3.915e-17	--	0	0.233	1	0.6291	697828	[HP1BP3]
6	No	rs61778530	1	21087363	C	G	0.3909	0.0051	0.3871	0.3978	697828	0.0311	1.03159	8.951	8.54	3.527e-19	1.341e-17	++	0	0.353	1	0.5525	697828	[HP1BP3]
6	No	rs10916859	1	21087956	A	G	0.5871	0.0064	0.5785	0.5919	697828	-0.0304	0.970057	-8.792	-8.389	1.466e-18	4.911e-17	--	0	0.254	1	0.6144	697828	[HP1BP3]
6	No	rs611658	1	21089133	T	G	0.5868	0.0061	0.5785	0.5914	697828	-0.0303	0.970154	-8.826	-8.421	1.081e-18	3.721e-17	--	0	0.241	1	0.6232	697828	[HP1BP3]
6	No	rs7548269	1	21089472	T	C	0.6095	0.0045	0.6035	0.6128	697828	-0.0309	0.969573	-8.925	-8.516	4.438e-19	1.653e-17	--	0	0.353	1	0.5522	697828	[HP1BP3]
6	No	rs1408409	1	21089781	T	C	0.5471	0.0051	0.5403	0.5509	697828	-0.0294	0.971028	-8.746	-8.344	2.219e-18	7.166e-17	--	6.2	1.066	1	0.3019	697828	[HP1BP3]
6	No	rs7548649	1	21090081	A	G	0.5878	0.0062	0.5795	0.5924	697828	-0.0306	0.969863	-8.848	-8.442	8.898e-19	3.116e-17	--	0	0.248	1	0.6187	697828	[HP1BP3]
6	No	rs12133972	1	21091338	A	T	0.6121	0.0074	0.6022	0.6176	697828	-0.0302	0.970251	-8.791	-8.388	1.48e-18	4.954e-17	--	0	0.508	1	0.476	697828	[HP1BP3]
6	No	rs3736880	1	21097727	A	G	0.4123	0.0059	0.408	0.4203	697828	0.0307	1.03118	8.918	8.509	4.755e-19	1.76e-17	++	0	0.223	1	0.6364	697828	[HP1BP3]
6	No	rs651085	1	21097783	A	G	0.45	0.0077	0.4442	0.4604	697828	0.0284	1.02881	8.548	8.156	1.25e-17	3.464e-16	++	30.6	1.44	1	0.2301	697828	[HP1BP3]
6	No	rs651538	1	21097866	A	G	0.5463	0.005	0.5396	0.55	697828	-0.0294	0.971028	-8.783	-8.38	1.589e-18	5.286e-17	--	5	1.053	1	0.3049	697828	[HP1BP3]
6	No	rs589755	1	21099846	A	G	0.5466	0.0051	0.5397	0.5504	697828	-0.0294	0.971028	-8.749	-8.348	2.15e-18	6.963e-17	--	9.9	1.11	1	0.2921	697828	[HP1BP3]
6	No	rs10916861	1	21104104	A	G	0.4087	0.0084	0.4024	0.42	697828	0.0298	1.03025	8.677	8.279	4.049e-18	1.24e-16	++	0	0.426	1	0.514	697828	[HP1BP3]
6	No	rs1021077	1	21106016	T	C	0.5878	0.0057	0.5801	0.592	697828	-0.0308	0.969669	-8.931	-8.521	4.235e-19	1.584e-17	--	0	0.232	1	0.6298	697828	[HP1BP3]
6	No	rs12123093	1	21114416	T	C	0.3874	0.0074	0.3819	0.3974	697828	0.0303	1.03076	8.783	8.38	1.597e-18	5.31e-17	++	0	0.532	1	0.4656	697828	HP1BP3-[]--EIF4G3
6	No	rs3856173	1	21114833	A	G	0.4087	0.0081	0.4027	0.4196	697828	0.0299	1.03035	8.746	8.345	2.204e-18	7.122e-17	++	0	0.416	1	0.5191	697828	HP1BP3-[]--EIF4G3
6	No	rs61309203	1	21118489	A	T	0.5877	0.0058	0.5799	0.592	697828	-0.031	0.969476	-8.952	-8.541	3.492e-19	1.328e-17	--	0	0.231	1	0.6308	697828	HP1BP3-[]--EIF4G3
6	No	rs13376428	1	21120027	T	C	0.5541	0.0076	0.5438	0.5598	697828	-0.0293	0.971125	-8.799	-8.395	1.386e-18	4.666e-17	--	0.1	1.001	1	0.3171	697828	HP1BP3-[]--EIF4G3
6	No	rs4233274	1	21121678	T	C	0.4485	0.0057	0.4442	0.4562	697828	0.0297	1.03015	8.873	8.466	7.118e-19	2.542e-17	++	0	0.81	1	0.3681	697828	HP1BP3-[]--EIF4G3
6	No	rs3927683	1	21122517	A	G	0.5254	0.0042	0.5197	0.5285	697828	-0.0279	0.972486	-8.278	-7.898	1.249e-16	2.823e-15	--	0	0.563	1	0.4531	697828	HP1BP3-[]--EIF4G3
6	No	rs1152999	1	21123023	T	C	0.3678	0.0073	0.3624	0.3777	697828	0.0319	1.03241	8.931	8.521	4.211e-19	1.576e-17	++	0	0.292	1	0.589	697828	HP1BP3-[]-EIF4G3
6	No	rs1152998	1	21124290	T	C	0.4008	0.0077	0.3951	0.4111	697828	0.0317	1.03221	9.024	8.61	1.809e-19	7.295e-18	++	0	0.14	1	0.7078	697828	HP1BP3--[]-EIF4G3
6	No	rs3125161	1	21126346	A	G	0.4007	0.0077	0.395	0.411	697828	0.0318	1.03231	9.049	8.634	1.445e-19	5.944e-18	++	0	0.14	1	0.7088	697828	HP1BP3--[]-EIF4G3
6	No	rs3125160	1	21127803	C	G	0.5578	0.0066	0.5489	0.5627	697828	-0.0306	0.969863	-9.03	-8.615	1.723e-19	6.978e-18	--	0	0.733	1	0.392	697828	HP1BP3--[]-EIF4G3
6	No	rs12030051	1	21134597	A	G	0.5539	0.0122	0.5375	0.5629	697828	-0.0307	0.969766	-9.002	-8.589	2.208e-19	8.748e-18	--	0	0.619	1	0.4313	697828	[EIF4G3]
6	No	rs6663529	1	21134997	A	G	0.4012	0.0078	0.3954	0.4117	697828	0.0319	1.03241	9.093	8.676	9.63e-20	4.107e-18	++	0	0.143	1	0.7055	697828	[EIF4G3]
6	No	rs10916865	1	21136610	T	C	0.5988	0.0078	0.5884	0.6046	697828	-0.0319	0.968603	-9.093	-8.676	9.595e-20	4.093e-18	--	0	0.143	1	0.7051	697828	[EIF4G3]
6	No	rs10916866	1	21137768	A	C	0.5767	0.0159	0.5553	0.5885	697828	-0.0323	0.968216	-9.252	-8.828	2.198e-20	1.068e-18	--	0	0.506	1	0.4767	697828	[EIF4G3]
6	No	rs7520481	1	21140385	T	G	0.4008	0.0073	0.3954	0.4107	697828	0.0319	1.03241	9.1	8.683	9.019e-20	3.868e-18	++	0	0.15	1	0.6984	697828	[EIF4G3]
6	No	rs935918	1	21145660	T	C	0.3794	0.0064	0.3747	0.3881	697828	0.0322	1.03272	9.157	8.737	5.327e-20	2.394e-18	++	0	0.201	1	0.654	697828	[EIF4G3]
6	No	rs10753507	1	21152380	A	T	0.608	0.0086	0.5965	0.6144	697828	-0.0264	0.973945	-7.84	-7.48	4.511e-15	7.427e-14	--	0	0.993	1	0.3191	697828	[EIF4G3]
6	No	rs4654873	1	21152384	A	G	0.3293	0.0085	0.323	0.3407	697828	0.0286	1.02901	8.049	7.679	8.379e-16	1.601e-14	++	0	0.436	1	0.5088	697828	[EIF4G3]
6	No	rs10799665	1	21152640	A	G	0.351	0.0092	0.3441	0.3633	697828	0.028	1.0284	7.937	7.573	2.075e-15	3.659e-14	++	0	0.281	1	0.596	697828	[EIF4G3]
6	No	rs2320590	1	21155195	T	C	0.5496	0.0081	0.5387	0.5556	697828	-0.0307	0.969766	-8.965	-8.553	3.107e-19	1.194e-17	--	0	0.279	1	0.5974	697828	[EIF4G3]
6	No	rs4654874	1	21156667	A	G	0.4417	0.0069	0.4366	0.4509	697828	0.0308	1.03128	9.051	8.636	1.418e-19	5.843e-18	++	0	0.664	1	0.4152	697828	[EIF4G3]
6	No	rs11805169	1	21156862	A	T	0.3874	0.0083	0.3812	0.3986	697828	0.032	1.03252	9.016	8.602	1.951e-19	7.815e-18	++	0	0.022	1	0.8823	697828	[EIF4G3]
6	No	rs3767240	1	21163921	T	C	0.612	0.0079	0.6014	0.6179	697828	-0.0321	0.96841	-9.068	-8.652	1.216e-19	5.079e-18	--	0	0.022	1	0.8829	697828	[EIF4G3]
6	No	rs3767241	1	21166144	T	C	0.5985	0.0072	0.5889	0.6039	697828	-0.032	0.968507	-9.122	-8.703	7.394e-20	3.228e-18	--	0	0.119	1	0.7304	697828	[EIF4G3]
6	No	rs935917	1	21167102	A	T	0.5987	0.0077	0.5883	0.6044	697828	-0.0322	0.968313	-9.161	-8.74	5.164e-20	2.327e-18	--	0	0.128	1	0.7203	697828	[EIF4G3]
6	No	rs4654878	1	21168900	A	G	0.5575	0.0067	0.5486	0.5625	697828	-0.031	0.969476	-9.105	-8.687	8.652e-20	3.725e-18	--	0	0.711	1	0.3992	697828	[EIF4G3]
6	No	rs10799668	1	21169385	T	C	0.4	0.0066	0.3951	0.4089	697828	0.0322	1.03272	9.156	8.735	5.41e-20	2.428e-18	++	0	0.115	1	0.7349	697828	[EIF4G3]
6	No	rs10916876	1	21169996	T	C	0.4006	0.0076	0.395	0.4109	697828	0.0322	1.03272	9.152	8.732	5.583e-20	2.499e-18	++	0	0.149	1	0.6998	697828	[EIF4G3]
6	No	rs10916877	1	21172024	A	G	0.5523	0.0175	0.5288	0.5653	697828	-0.0302	0.970251	-8.899	-8.491	5.625e-19	2.051e-17	--	0	0.175	1	0.6755	697828	[EIF4G3]
6	No	rs10799669	1	21172501	T	C	0.4006	0.0073	0.3951	0.4104	697828	0.0323	1.03283	9.162	8.742	5.075e-20	2.291e-18	++	0	0.16	1	0.6896	697828	[EIF4G3]
6	No	rs7515279	1	21172774	T	C	0.5582	0.0065	0.5494	0.563	697828	-0.031	0.969476	-9.1	-8.683	8.998e-20	3.86e-18	--	0	0.777	1	0.3781	697828	[EIF4G3]
6	No	rs12724051	1	21175488	T	C	0.5988	0.0075	0.5887	0.6043	697828	-0.0323	0.968216	-9.174	-8.753	4.557e-20	2.077e-18	--	0	0.154	1	0.6943	697828	[EIF4G3]
6	No	rs4654724	1	21177210	T	C	0.3789	0.0061	0.3743	0.3871	697828	0.0327	1.03324	9.22	8.797	2.981e-20	1.41e-18	++	0	0.265	1	0.6065	697828	[EIF4G3]
6	No	rs10916879	1	21178380	A	G	0.5576	0.0065	0.5488	0.5625	697828	-0.031	0.969476	-9.118	-8.7	7.634e-20	3.323e-18	--	0	0.782	1	0.3765	697828	[EIF4G3]
6	No	rs61781078	1	21178467	T	C	0.3799	0.0063	0.3752	0.3883	697828	0.0327	1.03324	9.272	8.846	1.831e-20	9.046e-19	++	0	0.258	1	0.6116	697828	[EIF4G3]
6	No	rs72652926	1	21178587	T	C	0.442	0.0068	0.437	0.4512	697828	0.0312	1.03169	9.145	8.726	5.939e-20	2.643e-18	++	0	0.747	1	0.3874	697828	[EIF4G3]
6	No	rs10799670	1	21179445	T	C	0.4424	0.0065	0.4375	0.4512	697828	0.031	1.03149	9.107	8.689	8.485e-20	3.659e-18	++	0	0.792	1	0.3735	697828	[EIF4G3]
6	No	rs6426648	1	21179527	A	G	0.62	0.0063	0.6115	0.6247	697828	-0.0326	0.967926	-9.247	-8.823	2.303e-20	1.115e-18	--	0	0.242	1	0.623	697828	[EIF4G3]
6	No	rs2305463	1	21180181	T	C	0.5575	0.0065	0.5488	0.5623	697828	-0.0309	0.969573	-9.082	-8.666	1.062e-19	4.49e-18	--	0	0.83	1	0.3621	697828	[EIF4G3]
6	No	rs7543140	1	21180250	A	G	0.5985	0.0078	0.5881	0.6043	697828	-0.0325	0.968022	-9.219	-8.796	2.992e-20	1.415e-18	--	0	0.138	1	0.71	697828	[EIF4G3]
6	No	rs1530946	1	21182540	A	G	0.3802	0.0065	0.3754	0.389	697828	0.0327	1.03324	9.278	8.852	1.725e-20	8.568e-19	++	0	0.229	1	0.632	697828	[EIF4G3]
6	No	rs10916882	1	21185411	T	C	0.4019	0.0075	0.3963	0.4119	697828	0.0324	1.03293	9.215	8.793	3.101e-20	1.462e-18	++	0	0.165	1	0.6849	697828	[EIF4G3]
6	No	rs4654879	1	21186378	A	G	0.5575	0.0065	0.5488	0.5624	697828	-0.0311	0.969379	-9.149	-8.729	5.763e-20	2.572e-18	--	0	0.759	1	0.3835	697828	[EIF4G3]
6	No	rs4654880	1	21186608	A	C	0.5985	0.0078	0.588	0.6043	697828	-0.0326	0.967926	-9.25	-8.825	2.252e-20	1.092e-18	--	0	0.145	1	0.703	697828	[EIF4G3]
6	No	rs10916884	1	21188361	A	G	0.4008	0.0076	0.3951	0.4111	697828	0.0326	1.03314	9.245	8.821	2.35e-20	1.136e-18	++	0	0.152	1	0.6968	697828	[EIF4G3]
6	No	rs10916885	1	21188703	A	T	0.4442	0.0096	0.437	0.4572	697828	0.0315	1.032	9.212	8.789	3.199e-20	1.504e-18	++	0	0.826	1	0.3636	697828	[EIF4G3]
6	No	rs17409373	1	21188871	A	C	0.3801	0.0063	0.3755	0.3886	697828	0.0327	1.03324	9.267	8.842	1.907e-20	9.388e-19	++	0	0.247	1	0.6192	697828	[EIF4G3]
6	No	rs6697488	1	21190169	T	G	0.442	0.0068	0.437	0.4512	697828	0.0313	1.03179	9.18	8.759	4.321e-20	1.978e-18	++	0	0.707	1	0.4006	697828	[EIF4G3]
6	No	rs3816454	1	21191416	T	G	0.3798	0.0068	0.3748	0.389	697828	0.033	1.03355	9.326	8.898	1.096e-20	5.667e-19	++	0	0.189	1	0.6639	697828	[EIF4G3]
6	No	rs7519685	1	21192623	A	G	0.3801	0.0063	0.3754	0.3886	697828	0.0327	1.03324	9.268	8.843	1.893e-20	9.325e-19	++	0	0.243	1	0.622	697828	[EIF4G3]
6	No	rs2167811	1	21194510	A	G	0.3799	0.0068	0.3749	0.389	697828	0.033	1.03355	9.319	8.891	1.174e-20	6.033e-19	++	0	0.196	1	0.6581	697828	[EIF4G3]
6	No	rs61781080	1	21196216	T	C	0.3801	0.0063	0.3754	0.3886	697828	0.0327	1.03324	9.27	8.845	1.858e-20	9.168e-19	++	0	0.238	1	0.6257	697828	[EIF4G3]
6	No	rs10799671	1	21196764	T	C	0.5982	0.0075	0.5881	0.6037	697828	-0.0324	0.968119	-9.22	-8.797	2.963e-20	1.403e-18	--	0	0.156	1	0.6927	697828	[EIF4G3]
6	No	rs3890762	1	21198265	A	G	0.5576	0.0066	0.5488	0.5625	697828	-0.0311	0.969379	-9.145	-8.726	5.94e-20	2.644e-18	--	0	0.742	1	0.3889	697828	[EIF4G3]
6	No	rs10737452	1	21199764	T	C	0.6197	0.0065	0.611	0.6246	697828	-0.0327	0.967829	-9.286	-8.86	1.605e-20	8.023e-19	--	0	0.216	1	0.6421	697828	[EIF4G3]
6	No	rs115818417	1	21200411	T	C	0.379	0.0061	0.3745	0.3871	697828	0.0328	1.03334	9.271	8.845	1.847e-20	9.118e-19	++	0	0.241	1	0.6233	697828	[EIF4G3]
6	Yes	rs10916892	1	21201325	T	C	0.6203	0.0065	0.6115	0.6252	697828	-0.033	0.967539	-9.337	-8.909	9.899e-21	5.165e-19	--	0	0.249	1	0.6178	697828	[EIF4G3]
6	No	rs4654726	1	21203898	A	C	0.4011	0.0074	0.3957	0.411	697828	0.0323	1.03283	9.204	8.782	3.446e-20	1.61e-18	++	0	0.167	1	0.6824	697828	[EIF4G3]
6	No	rs17449966	1	21203996	A	G	0.6206	0.0058	0.6129	0.6249	697828	-0.0326	0.967926	-9.235	-8.811	2.58e-20	1.236e-18	--	0	0.268	1	0.6049	697828	[EIF4G3]
6	No	rs7545133	1	21206143	T	G	0.4016	0.0073	0.3962	0.4114	697828	0.0322	1.03272	9.187	8.766	4.028e-20	1.856e-18	++	0	0.169	1	0.6811	697828	[EIF4G3]
6	No	rs12564330	1	21207495	A	C	0.4011	0.0073	0.3957	0.4109	697828	0.0323	1.03283	9.193	8.771	3.82e-20	1.768e-18	++	0	0.151	1	0.6972	697828	[EIF4G3]
6	No	rs4654881	1	21209769	T	C	0.4414	0.0067	0.4364	0.4504	697828	0.0312	1.03169	9.156	8.736	5.402e-20	2.425e-18	++	0	0.756	1	0.3845	697828	[EIF4G3]
6	No	rs4654882	1	21209879	A	C	0.6203	0.0067	0.6114	0.6253	697828	-0.0328	0.967732	-9.296	-8.869	1.459e-20	7.355e-19	--	0	0.229	1	0.6324	697828	[EIF4G3]
6	No	rs2290381	1	21213271	A	C	0.3795	0.0066	0.3746	0.3884	697828	0.0327	1.03324	9.27	8.845	1.858e-20	9.168e-19	++	0	0.216	1	0.6417	697828	[EIF4G3]
6	No	rs4654727	1	21214735	T	C	0.5985	0.0078	0.588	0.6044	697828	-0.0325	0.968022	-9.227	-8.803	2.789e-20	1.327e-18	--	0	0.161	1	0.6885	697828	[EIF4G3]
6	No	rs7515590	1	21216664	T	C	0.4006	0.0076	0.395	0.4109	697828	0.0323	1.03283	9.187	8.765	4.047e-20	1.864e-18	++	0	0.168	1	0.6817	697828	[EIF4G3]
6	No	rs6685306	1	21219050	T	C	0.3794	0.0058	0.3751	0.3872	697828	0.0327	1.03324	9.256	8.832	2.116e-20	1.032e-18	++	0	0.276	1	0.599	697828	[EIF4G3]
6	No	rs2275468	1	21220375	T	G	0.4007	0.0076	0.395	0.4109	697828	0.0323	1.03283	9.176	8.755	4.489e-20	2.048e-18	++	0	0.174	1	0.6765	697828	[EIF4G3]
6	No	rs6704421	1	21220674	T	G	0.4421	0.007	0.4369	0.4514	697828	0.0311	1.03159	9.141	8.722	6.187e-20	2.744e-18	++	0	0.722	1	0.3954	697828	[EIF4G3]
6	No	rs17410008	1	21220701	C	G	0.3799	0.0062	0.3754	0.3882	697828	0.0326	1.03314	9.241	8.817	2.453e-20	1.181e-18	++	0	0.255	1	0.6139	697828	[EIF4G3]
6	No	rs6692553	1	21221497	T	C	0.5579	0.0061	0.5497	0.5624	697828	-0.0311	0.969379	-9.144	-8.724	6.042e-20	2.685e-18	--	0	0.733	1	0.3919	697828	[EIF4G3]
6	No	rs9651021	1	21222770	A	C	0.6204	0.0066	0.6114	0.6253	697828	-0.0328	0.967732	-9.295	-8.869	1.467e-20	7.392e-19	--	0	0.206	1	0.65	697828	[EIF4G3]
6	No	rs4654729	1	21224253	T	C	0.4422	0.0069	0.4372	0.4515	697828	0.0312	1.03169	9.15	8.73	5.691e-20	2.543e-18	++	0	0.702	1	0.402	697828	[EIF4G3]
6	No	rs2053981	1	21227083	A	G	0.4419	0.0059	0.4375	0.4499	697828	0.0311	1.03159	9.129	8.71	6.92e-20	3.039e-18	++	0	0.714	1	0.3982	697828	[EIF4G3]
6	No	rs3767247	1	21227338	T	C	0.6198	0.0064	0.6111	0.6246	697828	-0.0328	0.967732	-9.304	-8.877	1.35e-20	6.852e-19	--	0	0.261	1	0.6093	697828	[EIF4G3]
6	No	rs4654730	1	21229286	A	T	0.5985	0.0069	0.5892	0.6036	697828	-0.0322	0.968313	-9.165	-8.745	4.948e-20	2.238e-18	--	0	0.195	1	0.6586	697828	[EIF4G3]
6	No	rs57351360	1	21229538	A	T	0.3813	0.0059	0.377	0.3892	697828	0.0324	1.03293	9.184	8.762	4.161e-20	1.911e-18	++	0	0.348	1	0.5555	697828	[EIF4G3]
6	No	rs12123910	1	21233316	T	C	0.3843	0.0024	0.3825	0.3875	697828	0.0322	1.03272	9.127	8.708	7.069e-20	3.098e-18	++	0	0.395	1	0.5297	697828	[EIF4G3]
6	No	rs12723255	1	21233570	T	C	0.5957	0.0059	0.5878	0.6	697828	-0.0321	0.96841	-9.096	-8.678	9.396e-20	4.016e-18	--	0	0.26	1	0.6099	697828	[EIF4G3]
6	No	rs4654887	1	21234923	T	C	0.4024	0.0072	0.3971	0.4121	697828	0.0321	1.03262	9.123	8.705	7.291e-20	3.187e-18	++	0	0.224	1	0.6357	697828	[EIF4G3]
6	No	rs12401413	1	21236503	T	C	0.6199	0.0065	0.6111	0.6247	697828	-0.0327	0.967829	-9.253	-8.829	2.175e-20	1.058e-18	--	0	0.238	1	0.6255	697828	[EIF4G3]
6	No	rs10916900	1	21239059	C	G	0.5573	0.0063	0.5489	0.562	697828	-0.0311	0.969379	-9.139	-8.72	6.302e-20	2.79e-18	--	0	0.683	1	0.4086	697828	[EIF4G3]
6	No	rs76122612	1	21243059	T	C	0.3801	0.0065	0.3753	0.389	697828	0.0327	1.03324	9.257	8.833	2.096e-20	1.023e-18	++	0	0.221	1	0.6381	697828	[EIF4G3]
6	No	rs12127519	1	21247365	T	C	0.3806	0.0062	0.376	0.3888	697828	0.0326	1.03314	9.24	8.816	2.456e-20	1.182e-18	++	0	0.254	1	0.614	697828	[EIF4G3]
6	No	rs10916903	1	21247944	T	C	0.6189	0.0078	0.6084	0.6247	697828	-0.0329	0.967635	-9.312	-8.885	1.251e-20	6.393e-19	--	0	0.263	1	0.608	697828	[EIF4G3]
6	No	rs11805006	1	21249603	T	C	0.4422	0.0062	0.4375	0.4506	697828	0.0311	1.03159	9.133	8.714	6.684e-20	2.944e-18	++	0	0.732	1	0.3924	697828	[EIF4G3]
6	No	rs6692677	1	21251717	T	C	0.4428	0.0063	0.4381	0.4513	697828	0.0311	1.03159	9.143	8.724	6.053e-20	2.69e-18	++	0	0.677	1	0.4107	697828	[EIF4G3]
6	No	rs7517642	1	21252696	T	C	0.6187	0.0079	0.608	0.6246	697828	-0.0329	0.967635	-9.311	-8.884	1.266e-20	6.463e-19	--	0	0.261	1	0.6091	697828	[EIF4G3]
6	No	rs12407731	1	21254789	T	C	0.4414	0.0065	0.4366	0.4502	697828	0.0311	1.03159	9.13	8.711	6.843e-20	3.008e-18	++	0	0.693	1	0.4052	697828	[EIF4G3]
6	No	rs10916906	1	21255675	A	C	0.3799	0.0064	0.3752	0.3885	697828	0.0327	1.03324	9.26	8.835	2.041e-20	9.987e-19	++	0	0.245	1	0.6208	697828	[EIF4G3]
6	No	rs17416732	1	21256368	T	C	0.6189	0.0081	0.608	0.6249	697828	-0.0329	0.967635	-9.334	-8.906	1.021e-20	5.312e-19	--	0	0.252	1	0.6157	697828	[EIF4G3]
6	No	rs61781104	1	21257235	A	T	0.3799	0.0056	0.3757	0.3875	697828	0.0326	1.03314	9.244	8.82	2.377e-20	1.147e-18	++	0	0.3	1	0.5839	697828	[EIF4G3]
6	No	rs58762579	1	21257831	A	G	0.4011	0.0075	0.3955	0.4112	697828	0.0322	1.03272	9.151	8.731	5.639e-20	2.522e-18	++	0	0.179	1	0.6725	697828	[EIF4G3]
6	No	rs61781106	1	21258204	A	G	0.3791	0.0057	0.3749	0.3868	697828	0.0327	1.03324	9.241	8.817	2.447e-20	1.178e-18	++	0	0.276	1	0.5995	697828	[EIF4G3]
6	No	rs6698440	1	21258712	T	C	0.4613	0.0044	0.458	0.4672	697828	0.0297	1.03015	8.901	8.492	5.554e-19	2.028e-17	++	0	0.777	1	0.378	697828	[EIF4G3]
6	No	rs10916907	1	21261088	A	C	0.5371	0.0047	0.5308	0.5406	697828	-0.0298	0.97064	-8.918	-8.508	4.765e-19	1.763e-17	--	0	0.793	1	0.3733	697828	[EIF4G3]
6	No	rs10442633	1	21265097	T	C	0.4618	0.0043	0.4587	0.4676	697828	0.0298	1.03025	8.91	8.501	5.106e-19	1.878e-17	++	0	0.692	1	0.4054	697828	[EIF4G3]
6	No	rs12133780	1	21270808	A	G	0.4213	0.005	0.4176	0.428	697828	0.0307	1.03118	8.907	8.498	5.237e-19	1.922e-17	++	0	0.228	1	0.6332	697828	[EIF4G3]
6	No	rs3767248	1	21276854	A	G	0.5791	0.0051	0.5723	0.5828	697828	-0.0307	0.969766	-8.914	-8.505	4.91e-19	1.812e-17	--	0	0.177	1	0.6741	697828	[EIF4G3]
6	No	rs3820326	1	21277141	A	G	0.4621	0.0047	0.4586	0.4684	697828	0.0298	1.03025	8.951	8.54	3.527e-19	1.341e-17	++	0	0.704	1	0.4016	697828	[EIF4G3]
6	No	rs6700459	1	21279396	T	C	0.6007	0.0036	0.5958	0.6033	697828	-0.031	0.969476	-8.977	-8.565	2.782e-19	1.08e-17	--	0	0.296	1	0.5861	697828	[EIF4G3]
6	No	rs12137408	1	21282945	A	G	0.5379	0.0046	0.5316	0.5413	697828	-0.0297	0.970737	-8.914	-8.505	4.914e-19	1.814e-17	--	0	0.758	1	0.3839	697828	[EIF4G3]
6	No	rs10916910	1	21283192	T	G	0.3997	0.0036	0.3971	0.4045	697828	0.0309	1.03138	8.96	8.549	3.256e-19	1.246e-17	++	0	0.346	1	0.5565	697828	[EIF4G3]
6	No	rs4654891	1	21286391	T	C	0.5993	0.0043	0.5936	0.6025	697828	-0.031	0.969476	-8.988	-8.575	2.521e-19	9.871e-18	--	0	0.299	1	0.5847	697828	[EIF4G3]
6	No	rs6697555	1	21287938	T	C	0.4222	0.0053	0.4182	0.4293	697828	0.0307	1.03118	8.912	8.503	5.028e-19	1.852e-17	++	0	0.208	1	0.6481	697828	[EIF4G3]
6	No	rs10916911	1	21290061	T	C	0.462	0.0046	0.4586	0.4682	697828	0.0297	1.03015	8.899	8.49	5.649e-19	2.059e-17	++	0	0.785	1	0.3757	697828	[EIF4G3]
6	No	rs6669077	1	21290520	A	C	0.5387	0.0034	0.534	0.5412	697828	-0.0296	0.970834	-8.864	-8.457	7.719e-19	2.737e-17	--	0	0.669	1	0.4133	697828	[EIF4G3]
6	No	rs6697284	1	21295599	A	G	0.462	0.0047	0.4584	0.4684	697828	0.0297	1.03015	8.909	8.5	5.148e-19	1.892e-17	++	0	0.746	1	0.3877	697828	[EIF4G3]
6	No	rs2271115	1	21295864	T	C	0.4213	0.005	0.4176	0.428	697828	0.0306	1.03107	8.877	8.469	6.88e-19	2.465e-17	++	0	0.209	1	0.6475	697828	[EIF4G3]
6	No	rs6692081	1	21296363	T	C	0.5786	0.005	0.5719	0.5824	697828	-0.0306	0.969863	-8.89	-8.482	6.138e-19	2.221e-17	--	0	0.219	1	0.6401	697828	[EIF4G3]
6	No	rs12117283	1	21297329	T	C	0.4004	0.0041	0.3974	0.406	697828	0.0309	1.03138	8.952	8.541	3.485e-19	1.326e-17	++	0	0.289	1	0.5907	697828	[EIF4G3]
6	No	rs6426652	1	21298306	T	C	0.4216	0.0057	0.4174	0.4292	697828	0.0306	1.03107	8.896	8.488	5.788e-19	2.105e-17	++	0	0.207	1	0.6492	697828	[EIF4G3]
6	No	rs4262515	1	21298905	T	C	0.4624	0.0048	0.4588	0.4689	697828	0.0297	1.03015	8.884	8.477	6.429e-19	2.317e-17	++	0	0.739	1	0.3899	697828	[EIF4G3]
6	No	rs6700718	1	21299363	A	C	0.4223	0.0051	0.4185	0.4292	697828	0.0307	1.03118	8.923	8.514	4.536e-19	1.686e-17	++	0	0.187	1	0.6655	697828	[EIF4G3]
6	No	rs6680486	1	21302774	T	C	0.5995	0.0041	0.594	0.6026	697828	-0.0309	0.969573	-8.947	-8.537	3.646e-19	1.382e-17	--	0	0.282	1	0.5953	697828	[EIF4G3]
6	No	rs6691200	1	21306306	T	C	0.5394	0.0016	0.5373	0.5406	697828	-0.0296	0.970834	-8.861	-8.454	7.953e-19	2.813e-17	--	0	0.625	1	0.429	697828	[EIF4G3]
6	No	rs7515845	1	21314455	A	G	0.414	0.0048	0.4076	0.4176	697828	0.0301	1.03056	8.675	8.277	4.12e-18	1.26e-16	++	0	0.03	1	0.8632	697828	[EIF4G3]
6	No	rs10916919	1	21317524	A	G	0.4005	0.0041	0.3974	0.406	697828	0.0309	1.03138	8.957	8.546	3.349e-19	1.279e-17	++	0	0.267	1	0.6052	697828	[EIF4G3]
6	No	rs12131353	1	21321163	C	G	0.5995	0.0042	0.5939	0.6026	697828	-0.0308	0.969669	-8.942	-8.532	3.809e-19	1.438e-17	--	0	0.271	1	0.6024	697828	[EIF4G3]
6	No	rs10799678	1	21322785	T	C	0.462	0.0047	0.4585	0.4684	697828	0.0296	1.03004	8.875	8.468	6.993e-19	2.502e-17	++	0	0.741	1	0.3895	697828	[EIF4G3]
6	No	rs61781115	1	21322860	T	C	0.4209	0.0054	0.4169	0.4282	697828	0.0306	1.03107	8.878	8.471	6.784e-19	2.433e-17	++	0	0.211	1	0.646	697828	[EIF4G3]
6	No	rs12123300	1	21323568	T	C	0.6003	0.0037	0.5953	0.603	697828	-0.0308	0.969669	-8.939	-8.529	3.931e-19	1.48e-17	--	0	0.307	1	0.5797	697828	[EIF4G3]
6	No	rs2874367	1	21324491	A	C	0.4625	0.0049	0.4589	0.469	697828	0.0298	1.03025	8.906	8.497	5.303e-19	1.944e-17	++	0	0.739	1	0.3901	697828	[EIF4G3]
6	No	rs885363	1	21325360	A	C	0.4216	0.0049	0.4179	0.4281	697828	0.0307	1.03118	8.913	8.504	4.96e-19	1.829e-17	++	0	0.187	1	0.6651	697828	[EIF4G3]
6	No	rs12130664	1	21332812	T	G	0.4011	0.0044	0.3978	0.4069	697828	0.0307	1.03118	8.901	8.493	5.514e-19	2.014e-17	++	0	0.272	1	0.602	697828	[EIF4G3]
6	No	rs10916921	1	21334542	T	C	0.4213	0.0051	0.4176	0.4281	697828	0.0307	1.03118	8.9	8.491	5.606e-19	2.045e-17	++	0	0.197	1	0.6569	697828	[EIF4G3]
6	No	rs6688147	1	21335894	A	G	0.5372	0.0043	0.5315	0.5404	697828	-0.0298	0.97064	-8.902	-8.494	5.485e-19	2.005e-17	--	0	0.73	1	0.3929	697828	[EIF4G3]
6	No	rs6661116	1	21337155	C	G	0.579	0.0054	0.5718	0.583	697828	-0.0307	0.969766	-8.893	-8.485	5.965e-19	2.164e-17	--	0	0.223	1	0.6371	697828	[EIF4G3]
6	No	rs12070677	1	21337322	A	G	0.5377	0.0046	0.5315	0.5411	697828	-0.0298	0.97064	-8.905	-8.497	5.316e-19	1.948e-17	--	0	0.751	1	0.3862	697828	[EIF4G3]
6	No	rs6681064	1	21339644	A	G	0.5781	0.0058	0.5703	0.5824	697828	-0.0308	0.969669	-8.908	-8.499	5.191e-19	1.907e-17	--	0	0.189	1	0.6636	697828	[EIF4G3]
6	No	rs6426655	1	21340519	A	T	0.4001	0.0045	0.3967	0.4062	697828	0.031	1.03149	8.953	8.542	3.472e-19	1.322e-17	++	0	0.278	1	0.598	697828	[EIF4G3]
6	No	rs6689852	1	21341051	T	C	0.5372	0.0043	0.5314	0.5404	697828	-0.0298	0.97064	-8.921	-8.512	4.612e-19	1.712e-17	--	0	0.718	1	0.3969	697828	[EIF4G3]
6	No	rs6698462	1	21341293	C	G	0.4628	0.0043	0.4596	0.4686	697828	0.0298	1.03025	8.917	8.508	4.773e-19	1.766e-17	++	0	0.724	1	0.3949	697828	[EIF4G3]
6	No	rs10799679	1	21341776	A	G	0.5777	0.0053	0.5706	0.5816	697828	-0.0308	0.969669	-8.936	-8.526	4.052e-19	1.521e-17	--	0	0.189	1	0.664	697828	[EIF4G3]
6	No	rs6426656	1	21343245	C	G	0.4215	0.005	0.4178	0.4283	697828	0.0307	1.03118	8.917	8.507	4.807e-19	1.778e-17	++	0	0.211	1	0.6462	697828	[EIF4G3]
6	No	rs6659800	1	21343860	A	G	0.4006	0.0042	0.3975	0.4062	697828	0.031	1.03149	8.974	8.562	2.867e-19	1.11e-17	++	0	0.265	1	0.6069	697828	[EIF4G3]
6	No	rs6700059	1	21343997	A	T	0.4006	0.0042	0.3975	0.4062	697828	0.031	1.03149	8.974	8.562	2.859e-19	1.107e-17	++	0	0.265	1	0.6067	697828	[EIF4G3]
6	No	rs12406144	1	21347228	A	C	0.6001	0.0037	0.5951	0.6028	697828	-0.0309	0.969573	-8.961	-8.55	3.223e-19	1.235e-17	--	0	0.298	1	0.5852	697828	[EIF4G3]
6	No	rs72988025	1	21351441	A	G	0.5998	0.0047	0.5936	0.6033	697828	-0.031	0.969476	-8.965	-8.554	3.094e-19	1.19e-17	--	0	0.288	1	0.5915	697828	[EIF4G3]
6	No	rs6694455	1	21352185	T	C	0.4624	0.0046	0.4589	0.4686	697828	0.0299	1.03035	8.92	8.51	4.683e-19	1.736e-17	++	0	0.743	1	0.3887	697828	[EIF4G3]
6	No	rs6669102	1	21355543	A	G	0.5782	0.0053	0.5711	0.5821	697828	-0.0307	0.969766	-8.907	-8.498	5.26e-19	1.93e-17	--	0	0.224	1	0.6363	697828	[EIF4G3]
6	No	rs6659152	1	21355841	C	G	0.5783	0.0053	0.5711	0.5822	697828	-0.0308	0.969669	-8.922	-8.512	4.589e-19	1.704e-17	--	0	0.213	1	0.6442	697828	[EIF4G3]
6	No	rs12410467	1	21356055	A	G	0.4	0.0037	0.3972	0.405	697828	0.031	1.03149	8.964	8.553	3.123e-19	1.2e-17	++	0	0.307	1	0.5795	697828	[EIF4G3]
6	No	rs61779065	1	21356474	A	T	0.6	0.0037	0.5951	0.6027	697828	-0.0309	0.969573	-8.958	-8.547	3.319e-19	1.268e-17	--	0	0.313	1	0.576	697828	[EIF4G3]
6	No	rs4654896	1	21356930	T	C	0.5783	0.0053	0.5711	0.5822	697828	-0.0306	0.969863	-8.882	-8.474	6.573e-19	2.364e-17	--	0	0.242	1	0.6225	697828	[EIF4G3]
6	No	rs6673455	1	21361048	T	C	0.5988	0.0038	0.5937	0.6016	697828	-0.0307	0.969766	-8.895	-8.487	5.858e-19	2.129e-17	--	0	0.34	1	0.5597	697828	[EIF4G3]
6	No	rs6426658	1	21361176	A	G	0.4018	0.0041	0.3988	0.4073	697828	0.0305	1.03097	8.864	8.457	7.717e-19	2.737e-17	++	0	0.361	1	0.5481	697828	[EIF4G3]
6	No	rs6426659	1	21361302	A	G	0.4222	0.0047	0.4187	0.4285	697828	0.0304	1.03087	8.844	8.438	9.245e-19	3.226e-17	++	0	0.287	1	0.592	697828	[EIF4G3]
6	No	rs6426660	1	21361640	A	G	0.578	0.0049	0.5714	0.5817	697828	-0.0305	0.96996	-8.868	-8.461	7.421e-19	2.641e-17	--	0	0.268	1	0.6048	697828	[EIF4G3]
6	No	rs12145514	1	21363115	A	G	0.4006	0.0043	0.3975	0.4064	697828	0.031	1.03149	8.958	8.547	3.315e-19	1.267e-17	++	0	0.285	1	0.5932	697828	[EIF4G3]
6	No	rs6684976	1	21367501	A	G	0.4215	0.0052	0.4176	0.4285	697828	0.0307	1.03118	8.917	8.508	4.778e-19	1.768e-17	++	0	0.234	1	0.6287	697828	[EIF4G3]
6	No	rs6668370	1	21369568	T	C	0.4623	0.0048	0.4587	0.4688	697828	0.0298	1.03025	8.905	8.496	5.353e-19	1.961e-17	++	0	0.811	1	0.3678	697828	[EIF4G3]
6	No	rs6683542	1	21369610	T	C	0.5784	0.0052	0.5715	0.5822	697828	-0.0308	0.969669	-8.912	-8.503	4.998e-19	1.842e-17	--	0	0.238	1	0.6257	697828	[EIF4G3]
6	No	rs6703227	1	21374810	T	C	0.5784	0.0052	0.5714	0.5823	697828	-0.0308	0.969669	-8.943	-8.533	3.775e-19	1.426e-17	--	0	0.216	1	0.6424	697828	[EIF4G3]
6	No	rs10493006	1	21375904	A	G	0.3995	0.0042	0.3963	0.4051	697828	0.031	1.03149	8.956	8.545	3.366e-19	1.285e-17	++	0	0.322	1	0.5706	697828	[EIF4G3]
6	No	rs4654898	1	21376383	T	C	0.5777	0.0054	0.5704	0.5817	697828	-0.0309	0.969573	-8.976	-8.564	2.808e-19	1.089e-17	--	0	0.208	1	0.6481	697828	[EIF4G3]
6	No	rs6658679	1	21376451	T	C	0.5376	0.0048	0.5312	0.5411	697828	-0.0299	0.970543	-8.928	-8.518	4.355e-19	1.625e-17	--	0	0.79	1	0.3741	697828	[EIF4G3]
6	No	rs6693020	1	21378057	A	G	0.5988	0.004	0.5935	0.6018	697828	-0.0308	0.969669	-8.892	-8.484	6.005e-19	2.177e-17	--	0	0.361	1	0.548	697828	[EIF4G3]
6	No	rs6426665	1	21382205	T	C	0.5372	0.0044	0.5312	0.5405	697828	-0.0299	0.970543	-8.939	-8.529	3.922e-19	1.477e-17	--	0	0.789	1	0.3743	697828	[EIF4G3]
6	No	rs10916927	1	21385795	T	C	0.5998	0.0046	0.5936	0.6033	697828	-0.0311	0.969379	-8.986	-8.573	2.572e-19	1.005e-17	--	0	0.281	1	0.5958	697828	[EIF4G3]
6	No	rs17418249	1	21390582	T	C	0.422	0.0047	0.4185	0.4284	697828	0.0307	1.03118	8.887	8.479	6.261e-19	2.262e-17	++	0	0.267	1	0.6053	697828	[EIF4G3]
6	No	rs6658526	1	21391314	T	C	0.3994	0.0041	0.3963	0.405	697828	0.031	1.03149	8.968	8.557	3.006e-19	1.159e-17	++	0	0.329	1	0.5661	697828	[EIF4G3]
6	No	rs1354792	1	21391875	T	C	0.5372	0.0043	0.5313	0.5404	697828	-0.0299	0.970543	-8.965	-8.553	3.107e-19	1.194e-17	--	0	0.753	1	0.3854	697828	[EIF4G3]
6	No	rs2320826	1	21392096	A	C	0.5377	0.0047	0.5314	0.5412	697828	-0.0299	0.970543	-8.946	-8.535	3.7e-19	1.4e-17	--	0	0.774	1	0.3789	697828	[EIF4G3]
6	No	rs61117207	1	21394374	A	C	0.5785	0.0051	0.5716	0.5822	697828	-0.0309	0.969573	-8.97	-8.558	2.972e-19	1.147e-17	--	0	0.211	1	0.646	697828	[EIF4G3]
6	No	rs6426667	1	21396216	A	C	0.4623	0.0047	0.4588	0.4686	697828	0.03	1.03045	8.958	8.547	3.297e-19	1.261e-17	++	0	0.789	1	0.3744	697828	[EIF4G3]
6	No	rs6426668	1	21396596	T	C	0.579	0.0055	0.5716	0.5831	697828	-0.0309	0.969573	-8.951	-8.54	3.536e-19	1.344e-17	--	0	0.229	1	0.6321	697828	[EIF4G3]
6	No	rs6692244	1	21396886	A	C	0.421	0.0055	0.4169	0.4284	697828	0.0309	1.03138	8.955	8.544	3.384e-19	1.291e-17	++	0	0.227	1	0.6341	697828	[EIF4G3]
6	No	rs12078457	1	21397071	T	C	0.4628	0.0044	0.4595	0.4687	697828	0.03	1.03045	8.985	8.573	2.589e-19	1.011e-17	++	0	0.744	1	0.3885	697828	[EIF4G3]
6	No	rs61779073	1	21398740	A	C	0.4001	0.0046	0.3966	0.4063	697828	0.031	1.03149	8.975	8.563	2.829e-19	1.096e-17	++	0	0.315	1	0.5745	697828	[EIF4G3]
6	No	rs7554997	1	21400139	T	C	0.421	0.0055	0.4169	0.4283	697828	0.0309	1.03138	8.958	8.547	3.292e-19	1.259e-17	++	0	0.239	1	0.6246	697828	[EIF4G3]
6	No	rs7521711	1	21400218	A	G	0.5371	0.0043	0.5314	0.5403	697828	-0.0299	0.970543	-8.972	-8.56	2.911e-19	1.125e-17	--	0	0.77	1	0.3801	697828	[EIF4G3]
6	No	rs7531381	1	21403348	A	G	0.5376	0.0046	0.5314	0.541	697828	-0.03	0.970446	-8.961	-8.55	3.213e-19	1.231e-17	--	0	0.796	1	0.3724	697828	[EIF4G3]
6	No	rs7541923	1	21403582	C	G	0.4002	0.0046	0.3968	0.4064	697828	0.0309	1.03138	8.945	8.534	3.726e-19	1.409e-17	++	0	0.319	1	0.5722	697828	[EIF4G3]
6	No	rs7543126	1	21406088	T	G	0.5782	0.0056	0.5706	0.5824	697828	-0.0311	0.969379	-8.993	-8.581	2.401e-19	9.442e-18	--	0	0.23	1	0.6315	697828	[EIF4G3]
6	No	rs4654899	1	21410231	A	C	0.4218	0.0056	0.4176	0.4294	697828	0.031	1.03149	8.979	8.567	2.74e-19	1.065e-17	++	0	0.233	1	0.6297	697828	[EIF4G3]
6	No	rs7539512	1	21410791	A	G	0.5377	0.0047	0.5314	0.5412	697828	-0.0299	0.970543	-8.94	-8.53	3.898e-19	1.469e-17	--	0	0.833	1	0.3613	697828	[EIF4G3]
6	No	rs6662707	1	21415321	A	G	0.3994	0.0039	0.3965	0.4046	697828	0.0312	1.03169	8.989	8.577	2.494e-19	9.775e-18	++	0	0.314	1	0.575	697828	[EIF4G3]
6	No	rs957163	1	21416181	T	G	0.3999	0.0035	0.3973	0.4046	697828	0.0311	1.03159	9.006	8.592	2.143e-19	8.513e-18	++	0	0.301	1	0.5835	697828	[EIF4G3]
6	No	rs960564	1	21416435	T	G	0.4001	0.0046	0.3967	0.4063	697828	0.0311	1.03159	8.991	8.579	2.44e-19	9.582e-18	++	0	0.255	1	0.6138	697828	[EIF4G3]
6	No	rs61779075	1	21417027	T	C	0.5997	0.0032	0.5954	0.602	697828	-0.0308	0.969669	-8.929	-8.519	4.308e-19	1.609e-17	--	0	0.367	1	0.5444	697828	[EIF4G3]
6	No	rs6691824	1	21417577	T	G	0.5999	0.0044	0.594	0.6032	697828	-0.0312	0.969282	-9.005	-8.592	2.153e-19	8.549e-18	--	0	0.279	1	0.5973	697828	[EIF4G3]
6	No	rs7552048	1	21420716	A	T	0.6049	0.0022	0.6032	0.6079	697828	-0.0309	0.969573	-8.86	-8.453	8.029e-19	2.837e-17	--	0	0.107	1	0.7436	697828	[EIF4G3]
6	No	rs6693055	1	21421813	T	C	0.4624	0.0046	0.459	0.4686	697828	0.0301	1.03056	8.979	8.567	2.739e-19	1.065e-17	++	0	0.786	1	0.3752	697828	[EIF4G3]
6	No	rs35913932	1	21423025	T	G	0.4629	0.0042	0.4598	0.4686	697828	0.03	1.03045	8.985	8.572	2.594e-19	1.013e-17	++	0	0.763	1	0.3824	697828	[EIF4G3]
6	No	rs6663452	1	21423154	T	C	0.579	0.0053	0.5719	0.583	697828	-0.031	0.969476	-8.967	-8.556	3.045e-19	1.173e-17	--	0	0.223	1	0.6371	697828	[EIF4G3]
6	No	rs7521675	1	21424070	T	C	0.5786	0.005	0.5719	0.5823	697828	-0.0309	0.969573	-8.962	-8.551	3.184e-19	1.221e-17	--	0	0.226	1	0.6346	697828	[EIF4G3]
6	No	rs6426669	1	21430584	A	C	0.4216	0.0057	0.4174	0.4293	697828	0.031	1.03149	8.981	8.569	2.672e-19	1.041e-17	++	0	0.236	1	0.627	697828	[EIF4G3]
6	No	rs6684346	1	21431850	A	G	0.4213	0.005	0.4176	0.4281	697828	0.0309	1.03138	8.948	8.538	3.609e-19	1.369e-17	++	0	0.239	1	0.6248	697828	[EIF4G3]
6	No	rs4654735	1	21432001	T	C	0.5805	0.0066	0.5716	0.5854	697828	-0.0302	0.970251	-8.676	-8.278	4.083e-18	1.249e-16	--	0	0.133	1	0.7153	697828	[EIF4G3]
6	No	rs7537072	1	21434533	T	C	0.5783	0.0057	0.5707	0.5825	697828	-0.0311	0.969379	-8.989	-8.576	2.505e-19	9.814e-18	--	0	0.224	1	0.6359	697828	[EIF4G3]
6	No	rs4654902	1	21435056	T	G	0.5792	0.0054	0.5719	0.5832	697828	-0.031	0.969476	-8.949	-8.539	3.582e-19	1.36e-17	--	0	0.236	1	0.6271	697828	[EIF4G3]
6	No	rs1472831	1	21435940	T	C	0.3991	0.0039	0.3962	0.4044	697828	0.0311	1.03159	8.993	8.58	2.412e-19	9.482e-18	++	0	0.306	1	0.5802	697828	[EIF4G3]
6	No	rs7532667	1	21438239	T	C	0.6001	0.0044	0.5942	0.6034	697828	-0.0312	0.969282	-9.005	-8.592	2.157e-19	8.564e-18	--	0	0.279	1	0.5976	697828	[EIF4G3]
6	No	rs7535895	1	21439239	A	T	0.4214	0.0049	0.4177	0.428	697828	0.0309	1.03138	8.968	8.557	3.014e-19	1.162e-17	++	0	0.224	1	0.636	697828	[EIF4G3]
6	No	rs10916937	1	21439785	A	G	0.5786	0.0049	0.572	0.5823	697828	-0.031	0.969476	-8.976	-8.564	2.802e-19	1.087e-17	--	0	0.219	1	0.6397	697828	[EIF4G3]
6	No	rs10493004	1	21442736	T	C	0.6006	0.0037	0.5956	0.6033	697828	-0.0312	0.969282	-9.027	-8.613	1.761e-19	7.118e-18	--	0	0.264	1	0.6076	697828	[EIF4G3]
6	No	rs10916938	1	21446883	A	G	0.5785	0.0054	0.5713	0.5825	697828	-0.0311	0.969379	-9.024	-8.61	1.809e-19	7.295e-18	--	0	0.207	1	0.6488	697828	[EIF4G3]
6	No	rs7530739	1	21447480	A	C	0.4628	0.0043	0.4596	0.4685	697828	0.0299	1.03035	8.96	8.549	3.252e-19	1.245e-17	++	0	0.793	1	0.3733	697828	[EIF4G3]
6	No	rs12402486	1	21447935	A	G	0.4627	0.0043	0.4596	0.4685	697828	0.0299	1.03035	8.965	8.554	3.091e-19	1.189e-17	++	0	0.806	1	0.3693	697828	[EIF4G3]
6	No	rs12405090	1	21448007	T	C	0.4213	0.005	0.4176	0.428	697828	0.0309	1.03138	8.956	8.545	3.377e-19	1.289e-17	++	0	0.231	1	0.6305	697828	[EIF4G3]
6	No	rs7550267	1	21448792	T	C	0.5791	0.0053	0.572	0.5831	697828	-0.031	0.969476	-8.973	-8.561	2.893e-19	1.119e-17	--	0	0.22	1	0.6392	697828	[EIF4G3]
6	No	rs7556221	1	21455559	C	G	0.5378	0.0046	0.5315	0.5412	697828	-0.03	0.970446	-8.95	-8.539	3.549e-19	1.348e-17	--	0	0.831	1	0.3621	697828	[EIF4G3]
6	No	rs12126133	1	21456537	T	C	0.5798	0.0045	0.5737	0.5831	697828	-0.031	0.969476	-8.956	-8.545	3.363e-19	1.284e-17	--	0	0.254	1	0.6143	697828	[EIF4G3]
6	No	rs9426652	1	21458151	A	G	0.4619	0.0049	0.4582	0.4685	697828	0.0302	1.03066	9.003	8.59	2.193e-19	8.694e-18	++	0	0.744	1	0.3885	697828	[EIF4G3]
6	No	rs7525438	1	21458217	A	G	0.4209	0.0052	0.417	0.4279	697828	0.031	1.03149	8.97	8.558	2.969e-19	1.146e-17	++	0	0.221	1	0.6382	697828	[EIF4G3]
6	No	rs7525620	1	21458392	A	G	0.4213	0.0051	0.4175	0.4281	697828	0.031	1.03149	8.957	8.546	3.331e-19	1.273e-17	++	0	0.233	1	0.6291	697828	[EIF4G3]
6	No	rs72973154	1	21459125	T	G	0.399	0.0039	0.3961	0.4042	697828	0.0311	1.03159	8.992	8.579	2.438e-19	9.575e-18	++	0	0.295	1	0.5872	697828	[EIF4G3]
6	No	rs1971351	1	21459904	A	G	0.5377	0.0044	0.5318	0.541	697828	-0.03	0.970446	-8.976	-8.564	2.799e-19	1.086e-17	--	0	0.724	1	0.3949	697828	[EIF4G3]
6	No	rs7527576	1	21461928	A	C	0.6001	0.0043	0.5944	0.6033	697828	-0.0311	0.969379	-8.995	-8.582	2.369e-19	9.328e-18	--	0	0.28	1	0.5969	697828	[EIF4G3]
6	No	rs9426732	1	21462778	C	G	0.5379	0.0047	0.5315	0.5413	697828	-0.0301	0.970348	-8.976	-8.564	2.815e-19	1.092e-17	--	0	0.797	1	0.372	697828	[EIF4G3]
6	No	rs6668094	1	21464387	T	C	0.5374	0.0048	0.5309	0.5409	697828	-0.03	0.970446	-8.968	-8.556	3.025e-19	1.166e-17	--	0	0.778	1	0.3778	697828	[EIF4G3]
6	No	rs10799685	1	21465930	A	C	0.4215	0.0055	0.4174	0.429	697828	0.031	1.03149	8.989	8.577	2.489e-19	9.757e-18	++	0	0.282	1	0.5955	697828	[EIF4G3]
6	No	rs12405319	1	21468891	T	G	0.5792	0.0051	0.5723	0.5829	697828	-0.0308	0.969669	-8.933	-8.523	4.144e-19	1.553e-17	--	0	0.295	1	0.5873	697828	[EIF4G3]
6	No	rs6689819	1	21472395	A	T	0.5792	0.005	0.5725	0.5829	697828	-0.0309	0.969573	-8.974	-8.562	2.854e-19	1.105e-17	--	0	0.256	1	0.6129	697828	[EIF4G3]
6	No	rs10916943	1	21472429	T	C	0.4213	0.0057	0.417	0.4289	697828	0.0311	1.03159	9.02	8.607	1.873e-19	7.53e-18	++	0	0.267	1	0.6056	697828	[EIF4G3]
6	No	rs10218778	1	21474082	T	C	0.5381	0.0046	0.5319	0.5416	697828	-0.0301	0.970348	-8.985	-8.572	2.596e-19	1.014e-17	--	0	0.853	1	0.3557	697828	[EIF4G3]
6	No	rs10218584	1	21474480	C	G	0.5378	0.0048	0.5312	0.5413	697828	-0.03	0.970446	-8.99	-8.578	2.467e-19	9.679e-18	--	0	0.814	1	0.367	697828	[EIF4G3]
6	No	rs6665549	1	21475884	C	G	0.3994	0.0043	0.3962	0.4052	697828	0.031	1.03149	9.001	8.588	2.229e-19	8.824e-18	++	0	0.324	1	0.5693	697828	[EIF4G3]
6	No	rs72975078	1	21476196	A	G	0.5987	0.0035	0.5939	0.6013	697828	-0.031	0.969476	-8.99	-8.578	2.465e-19	9.671e-18	--	0	0.316	1	0.5739	697828	[EIF4G3]
6	No	rs4504856	1	21477362	A	G	0.4203	0.0053	0.4164	0.4275	697828	0.0309	1.03138	8.951	8.541	3.507e-19	1.334e-17	++	0	0.276	1	0.599	697828	[EIF4G3]
6	No	rs9729251	1	21477940	T	C	0.3998	0.004	0.3969	0.4052	697828	0.0311	1.03159	9.016	8.602	1.948e-19	7.804e-18	++	0	0.311	1	0.577	697828	[EIF4G3]
6	No	rs61779120	1	21481230	T	C	0.6009	0.0034	0.5963	0.6034	697828	-0.031	0.969476	-9.004	-8.591	2.174e-19	8.625e-18	--	0	0.328	1	0.5668	697828	[EIF4G3]
6	No	rs7554770	1	21481361	A	T	0.5797	0.0053	0.5725	0.5836	697828	-0.0309	0.969573	-8.944	-8.534	3.742e-19	1.415e-17	--	0	0.282	1	0.5955	697828	[EIF4G3]
6	No	rs7520293	1	21481689	A	G	0.4203	0.0053	0.4163	0.4275	697828	0.0309	1.03138	8.944	8.534	3.744e-19	1.416e-17	++	0	0.282	1	0.5956	697828	[EIF4G3]
6	No	rs7522722	1	21481840	A	G	0.4208	0.005	0.4171	0.4275	697828	0.0308	1.03128	8.969	8.557	2.992e-19	1.154e-17	++	0	0.263	1	0.6082	697828	[EIF4G3]
6	No	rs6426674	1	21483906	T	C	0.3998	0.0039	0.3969	0.4051	697828	0.0311	1.03159	9.019	8.605	1.901e-19	7.632e-18	++	0	0.31	1	0.5779	697828	[EIF4G3]
6	No	rs12119348	1	21484633	T	C	0.3992	0.0044	0.396	0.4051	697828	0.0311	1.03159	8.975	8.563	2.837e-19	1.099e-17	++	0	0.347	1	0.5557	697828	[EIF4G3]
6	No	rs10799686	1	21486445	A	T	0.4212	0.0056	0.417	0.4287	697828	0.0311	1.03159	9.01	8.597	2.052e-19	8.183e-18	++	0	0.264	1	0.6072	697828	[EIF4G3]
6	No	rs4457549	1	21487231	A	G	0.462	0.0047	0.4585	0.4683	697828	0.0301	1.03056	8.974	8.562	2.857e-19	1.106e-17	++	0	0.775	1	0.3786	697828	[EIF4G3]
6	No	rs6671056	1	21488610	A	G	0.3997	0.0042	0.3966	0.4053	697828	0.0312	1.03169	9.007	8.593	2.122e-19	8.437e-18	++	0	0.27	1	0.6031	697828	[EIF4G3]
6	No	rs10127757	1	21490045	A	G	0.6003	0.0036	0.5955	0.603	697828	-0.0312	0.969282	-9.042	-8.627	1.542e-19	6.307e-18	--	0	0.264	1	0.6071	697828	[EIF4G3]
6	No	rs10753513	1	21492168	T	C	0.4217	0.0052	0.4179	0.4287	697828	0.0311	1.03159	9.034	8.619	1.659e-19	6.742e-18	++	0	0.247	1	0.6194	697828	[EIF4G3]
6	No	rs10916945	1	21493900	A	G	0.3995	0.0037	0.3967	0.4045	697828	0.0311	1.03159	9.032	8.617	1.69e-19	6.856e-18	++	0	0.276	1	0.5991	697828	[EIF4G3]
6	No	rs61779121	1	21494634	T	C	0.4208	0.0059	0.4164	0.4288	697828	0.0309	1.03138	8.948	8.537	3.633e-19	1.377e-17	++	0	0.225	1	0.635	697828	[EIF4G3]
6	No	rs12401630	1	21495049	A	G	0.4004	0.0041	0.3974	0.4059	697828	0.031	1.03149	9.011	8.597	2.043e-19	8.15e-18	++	0	0.319	1	0.5724	697828	[EIF4G3]
6	No	rs12136153	1	21497790	A	C	0.5797	0.0052	0.5728	0.5836	697828	-0.0311	0.969379	-8.998	-8.586	2.29e-19	9.044e-18	--	0	0.295	1	0.587	697828	[EIF4G3]
6	No	rs12117526	1	21497941	T	C	0.3986	0.0036	0.3959	0.4034	697828	0.0313	1.03179	9.031	8.616	1.707e-19	6.919e-18	++	0	0.355	1	0.5515	697828	[EIF4G3]
6	No	rs59537090	1	21498737	T	C	0.4207	0.0048	0.4172	0.4272	697828	0.0311	1.03159	9.022	8.608	1.844e-19	7.423e-18	++	0	0.281	1	0.5962	697828	[EIF4G3]
6	No	rs2873424	1	21500701	A	C	0.4216	0.0051	0.4178	0.4285	697828	0.0312	1.03169	9.068	8.652	1.21e-19	5.056e-18	++	0	0.288	1	0.5917	697828	[EIF4G3]
6	No	rs7512116	1	21501095	A	C	0.4202	0.0051	0.4164	0.4271	697828	0.0311	1.03159	9.001	8.588	2.236e-19	8.849e-18	++	0	0.309	1	0.5785	697828	[EIF4G3]
6	No	rs6690574	1	21504279	A	G	0.4662	0.0041	0.4632	0.4718	697828	0.0303	1.03076	9.04	8.626	1.561e-19	6.378e-18	++	0	0.94	1	0.3322	697828	EIF4G3[]--ECE1
6	No	rs9426736	1	21505931	T	G	0.5411	0.0044	0.5378	0.5471	697828	-0.0296	0.970834	-8.812	-8.408	1.23e-18	4.185e-17	--	0	0.35	1	0.5541	697828	EIF4G3-[]--ECE1
6	No	rs9426656	1	21505932	T	G	0.5411	0.0044	0.5378	0.5471	697828	-0.0296	0.970834	-8.82	-8.416	1.14e-18	3.905e-17	--	0	0.347	1	0.5558	697828	EIF4G3-[]--ECE1
6	No	rs6682368	1	21506914	A	G	0.4194	0.0056	0.4152	0.4269	697828	0.0311	1.03159	8.938	8.528	3.969e-19	1.493e-17	++	0	0.411	1	0.5212	697828	EIF4G3-[]--ECE1
6	No	rs6685831	1	21507888	A	G	0.3991	0.004	0.3961	0.4046	697828	0.0314	1.0319	9.082	8.666	1.061e-19	4.486e-18	++	0	0.353	1	0.5525	697828	EIF4G3-[]--ECE1
6	No	rs4654905	1	21509558	A	G	0.5801	0.0052	0.5731	0.5839	697828	-0.0312	0.969282	-8.997	-8.584	2.313e-19	9.126e-18	--	0	0.358	1	0.5494	697828	EIF4G3-[]--ECE1
6	No	rs61779124	1	21513306	T	C	0.4199	0.0051	0.4161	0.4267	697828	0.0312	1.03169	9.029	8.615	1.73e-19	7.004e-18	++	0	0.373	1	0.5415	697828	EIF4G3-[]--ECE1
6	No	rs6664532	1	21515800	A	G	0.3984	0.0039	0.3955	0.4037	697828	0.0315	1.032	9.06	8.644	1.308e-19	5.428e-18	++	0	0.368	1	0.5441	697828	EIF4G3--[]--ECE1
6	No	rs6702110	1	21515906	A	G	0.5798	0.0058	0.572	0.584	697828	-0.0314	0.969088	-9.038	-8.623	1.593e-19	6.497e-18	--	0	0.398	1	0.5281	697828	EIF4G3--[]--ECE1
6	No	rs6702331	1	21516107	A	T	0.5345	0.0042	0.5289	0.5376	697828	-0.0303	0.970154	-9.024	-8.61	1.806e-19	7.284e-18	--	14.4	1.168	1	0.2799	697828	EIF4G3--[]--ECE1
6	No	rs17453044	1	21517361	A	G	0.5346	0.0042	0.5288	0.5377	697828	-0.0304	0.970057	-9.028	-8.614	1.752e-19	7.085e-18	--	13.1	1.151	1	0.2834	697828	EIF4G3--[]--ECE1
6	No	rs72865329	1	21517567	A	G	0.4193	0.0054	0.4153	0.4266	697828	0.0312	1.03169	8.988	8.576	2.512e-19	9.839e-18	++	0	0.4	1	0.527	697828	EIF4G3--[]--ECE1
6	No	rs77366434	1	21520069	T	C	0.3983	0.0043	0.3951	0.4041	697828	0.0315	1.032	9.083	8.666	1.059e-19	4.478e-18	++	0	0.374	1	0.5409	697828	EIF4G3--[]--ECE1
6	No	rs4654907	1	21521094	T	C	0.4191	0.0055	0.4151	0.4265	697828	0.0311	1.03159	8.972	8.56	2.913e-19	1.126e-17	++	0	0.415	1	0.5194	697828	EIF4G3--[]--ECE1
6	No	rs1609558	1	21525228	T	C	0.534	0.0037	0.5289	0.5367	697828	-0.0305	0.96996	-9.081	-8.664	1.075e-19	4.54e-18	--	11.4	1.129	1	0.288	697828	EIF4G3--[]--ECE1
6	No	rs10916951	1	21528835	T	C	0.3986	0.004	0.3956	0.4039	697828	0.0315	1.032	9.082	8.665	1.064e-19	4.497e-18	++	0	0.393	1	0.5308	697828	EIF4G3--[]--ECE1
6	No	rs12129146	1	21532454	A	G	0.4187	0.0053	0.4148	0.4259	697828	0.0313	1.03179	8.962	8.551	3.191e-19	1.224e-17	++	0	0.378	1	0.5389	697828	EIF4G3--[]--ECE1
6	No	rs61779135	1	21532625	A	G	0.3981	0.0036	0.3954	0.4029	697828	0.0318	1.03231	9.129	8.71	6.914e-20	3.036e-18	++	0	0.266	1	0.606	697828	EIF4G3--[]--ECE1
6	No	rs7518728	1	21533540	T	C	0.4002	0.0058	0.3959	0.4081	697828	0.0315	1.032	9.058	8.642	1.331e-19	5.515e-18	++	0	0.28	1	0.5967	697828	EIF4G3--[]--ECE1
6	No	rs12128470	1	21534055	T	C	0.5559	0.0023	0.5528	0.5576	697828	-0.0304	0.970057	-9.063	-8.648	1.264e-19	5.262e-18	--	8.8	1.097	1	0.2949	697828	EIF4G3--[]-ECE1
6	No	rs12131134	1	21534237	T	G	0.4432	0.0025	0.4413	0.4466	697828	0.0305	1.03097	9.024	8.61	1.806e-19	7.284e-18	++	18.7	1.231	1	0.2673	697828	EIF4G3--[]-ECE1
6	No	rs59950774	1	21534844	A	C	0.3997	0.0052	0.3958	0.4068	697828	0.0316	1.0321	9.078	8.662	1.102e-19	4.643e-18	++	0	0.219	1	0.6397	697828	EIF4G3--[]-ECE1
6	No	rs12752290	1	21535330	T	C	0.5556	0.002	0.5529	0.5571	697828	-0.0307	0.969766	-9.14	-8.72	6.256e-20	2.772e-18	--	6.3	1.067	1	0.3016	697828	EIF4G3--[]-ECE1
8	Yes	rs12140153	1	62579891	T	G	0.0892	0.0081	0.0783	0.0953	697828	-0.0543	0.947148	-9.303	-8.877	1.359e-20	6.894e-19	--	0	0.023	1	0.8798	697828	[INADL]
10	No	rs7537634	1	77559860	A	G	0.955	0.0027	0.953	0.9586	697828	-0.0699	0.932487	-8.133	-7.759	4.205e-16	8.538e-15	--	86.2	7.227	1	0.007183	697828	[PIGK]
10	No	rs77181415	1	77590360	C	G	0.0784	0.0036	0.0736	0.081	697828	0.0622	1.06418	9.583	9.143	9.426e-22	6.059e-20	++	51.3	2.054	1	0.1518	697828	[PIGK]
10	No	rs4949770	1	77598863	A	G	0.0438	0.0032	0.0395	0.0462	697828	0.0716	1.07423	8.168	7.793	3.135e-16	6.533e-15	++	84.1	6.308	1	0.01202	697828	[PIGK]
10	No	rs143343777	1	77617962	A	T	0.0421	0.0043	0.0364	0.0453	697828	0.0693	1.07176	7.77	7.413	7.879e-15	1.235e-13	++	57.1	2.332	1	0.1267	697828	[PIGK]
10	No	rs146884831	1	77621829	D	I	0.1129	0	0.1129	0.1129	248094	0.0887	1.09275	8.853	8.446	8.556e-19	3.006e-17	?+	0	0	0	1	248094	[PIGK]
10	No	rs148563387	1	77640547	D	I	0.1335	0	0.1335	0.1335	248094	0.0791	1.08231	8.68	8.282	3.957e-18	1.214e-16	?+	0	0	0	1	248094	[PIGK]
10	No	rs4546965	1	77641160	T	C	0.1344	0.0007	0.1335	0.1349	697828	0.0627	1.06471	12.392	11.823	2.888e-35	2.956e-32	++	61.4	2.589	1	0.1076	697828	[PIGK]
10	No	rs78640576	1	77650483	T	C	0.1344	0.0007	0.1335	0.1349	697828	0.0628	1.06481	12.412	11.842	2.256e-35	2.361e-32	++	61.1	2.572	1	0.1088	697828	[PIGK]
10	No	rs148799255	1	77681487	T	C	0.955	0.0049	0.9513	0.9617	697828	-0.0694	0.932953	-8.193	-7.817	2.555e-16	5.421e-15	--	60.3	2.522	1	0.1123	697828	[PIGK]
10	No	rs77635755	1	77691396	A	G	0.078	0.0045	0.0719	0.0813	697828	0.0645	1.06663	9.872	9.419	5.529e-23	4.571e-21	++	34.6	1.529	1	0.2162	697828	PIGK-[]--AK5
10	No	rs2049363	1	77695541	A	G	0.1387	0.0034	0.1341	0.1412	697828	0.0646	1.06673	13.169	12.565	1.315e-39	3.281e-36	++	52.1	2.086	1	0.1487	697828	PIGK--[]--AK5
10	No	rs10518440	1	77696822	A	G	0.8396	0.0011	0.8387	0.8411	697828	-0.0685	0.933793	-14.687	-14.013	7.779e-49	1.292e-44	--	68	3.122	1	0.07724	697828	PIGK--[]--AK5
10	No	rs150371772	1	77698858	D	I	0.1598	0	0.1598	0.1598	248094	0.0831	1.08665	10.254	9.784	1.135e-24	1.325e-22	?+	0	0	0	1	248094	PIGK--[]--AK5
10	No	rs113240734	1	77699071	A	G	0.16	0.0009	0.1588	0.1607	697828	0.0688	1.07122	14.739	14.062	3.635e-49	6.463e-45	++	70.6	3.404	1	0.06503	697828	PIGK--[]--AK5
10	No	rs11162296	1	77700196	C	G	0.159	0.0022	0.156	0.1607	697828	0.0685	1.0709	14.628	13.956	1.874e-48	2.878e-44	++	66.4	2.975	1	0.08458	697828	PIGK--[]--AK5
10	Yes	rs12040629	1	77705365	A	G	0.16	0.0009	0.1588	0.1607	697828	0.0689	1.07133	14.762	14.085	2.568e-49	4.71e-45	++	71.3	3.48	1	0.06211	697828	PIGK--[]--AK5
10	No	rs1357570	1	77705820	T	C	0.267	0.004	0.264	0.2724	697828	0.0478	1.04896	12.125	11.569	7.76e-34	5.925e-31	++	31.6	1.461	1	0.2267	697828	PIGK--[]--AK5
10	No	rs2689672	1	77707391	T	G	0.7332	0.0036	0.7283	0.7359	697828	-0.0478	0.953324	-12.114	-11.558	8.923e-34	6.728e-31	--	31.8	1.467	1	0.2259	697828	PIGK--[]--AK5
10	No	rs76681500	1	77713434	A	G	0.1545	0.0071	0.145	0.1598	697828	0.0702	1.07272	14.704	14.029	6.065e-49	1.03e-44	++	69.1	3.234	1	0.0721	697828	PIGK--[]--AK5
10	No	rs1303937	1	77715265	A	T	0.7332	0.0037	0.7283	0.7359	697828	-0.0475	0.95361	-12.072	-11.518	1.477e-33	1.065e-30	--	34.5	1.527	1	0.2166	697828	PIGK--[]--AK5
10	No	rs1630371	1	77716641	T	C	0.2668	0.0036	0.2641	0.2717	697828	0.0475	1.04865	12.062	11.509	1.676e-33	1.195e-30	++	35.2	1.543	1	0.2142	697828	PIGK--[]--AK5
10	No	rs1313193	1	77719878	A	C	0.2674	0.0039	0.2645	0.2727	697828	0.0475	1.04865	12.07	11.516	1.522e-33	1.094e-30	++	41.2	1.7	1	0.1923	697828	PIGK--[]--AK5
10	No	rs60974438	1	77721941	T	G	0.2604	0	0.2604	0.2604	248094	0.0559	1.05749	8.136	7.762	4.102e-16	8.347e-15	?+	0	0	0	1	248094	PIGK--[]--AK5
10	No	rs57300302	1	77721943	T	G	0.2596	0	0.2596	0.2596	248094	0.0556	1.05717	8.085	7.714	6.218e-16	1.22e-14	?+	0	0	0	1	248094	PIGK--[]--AK5
10	No	rs6687230	1	77722044	A	G	0.7328	0.0034	0.7282	0.7353	697828	-0.0472	0.953897	-12.002	-11.452	3.454e-33	2.309e-30	--	37.5	1.599	1	0.2061	697828	PIGK--[]--AK5
10	No	rs6690789	1	77723284	A	G	0.7328	0.0034	0.7282	0.7353	697828	-0.0472	0.953897	-11.995	-11.444	3.782e-33	2.508e-30	--	37.3	1.594	1	0.2067	697828	PIGK--[]--AK5
10	No	rs6676849	1	77723725	A	G	0.2669	0.0036	0.2642	0.2719	697828	0.0473	1.04844	12.009	11.458	3.182e-33	2.142e-30	++	35.6	1.553	1	0.2127	697828	PIGK--[]--AK5
10	No	rs10493596	1	77726241	T	C	0.2336	0.0028	0.2315	0.2374	697828	0.0545	1.05601	13.263	12.655	3.772e-40	1.052e-36	++	66.5	2.982	1	0.08421	697828	PIGK--[]--AK5
10	No	rs1167219	1	77728775	A	T	0.4589	0.0034	0.4563	0.4635	697828	0.0323	1.03283	8.955	8.545	3.382e-19	1.29e-17	++	60.9	2.559	1	0.1097	697828	PIGK--[]--AK5
10	No	rs1851737	1	77729669	T	C	0.3359	0.0013	0.335	0.3377	697828	0.0384	1.03915	10.044	9.583	9.809e-24	9.456e-22	++	78	4.538	1	0.03316	697828	PIGK--[]--AK5
10	No	rs6692536	1	77734562	A	G	0.6639	0.0013	0.6621	0.6649	697828	-0.038	0.962713	-10.005	-9.546	1.45e-23	1.35e-21	--	77.7	4.488	1	0.03413	697828	PIGK--[]--AK5
10	No	rs1901942	1	77736353	C	G	0.4592	0.0032	0.4568	0.4635	697828	0.0293	1.02973	8.152	7.778	3.586e-16	7.384e-15	++	58.3	2.398	1	0.1215	697828	PIGK--[]--AK5
10	No	rs10518446	1	77740836	C	G	0.1621	0.0015	0.1601	0.1632	697828	0.0681	1.07047	14.616	13.945	2.215e-48	3.352e-44	++	74.3	3.893	1	0.04849	697828	PIGK--[]-AK5
10	No	rs2799568	1	77746521	A	T	0.416	0.0023	0.4129	0.4178	697828	0.0325	1.03303	8.988	8.576	2.517e-19	9.857e-18	++	79.7	4.922	1	0.02651	697828	PIGK--[]-AK5
10	No	rs7517698	1	77749363	C	G	0.3164	0.0021	0.3135	0.318	697828	0.0424	1.04331	11.137	10.626	8.265e-29	2.251e-26	++	80.1	5.037	1	0.02481	697828	[AK5]
10	No	rs10747353	1	77751193	A	C	0.5985	0.0013	0.5967	0.5994	697828	-0.0366	0.964062	-10.292	-9.819	7.681e-25	9.285e-23	--	30.2	1.432	1	0.2314	697828	[AK5]
10	No	rs2602944	1	77751903	A	T	0.4501	0.0033	0.4476	0.4545	697828	0.0307	1.03118	8.896	8.487	5.812e-19	2.113e-17	++	51.6	2.067	1	0.1505	697828	[AK5]
10	No	rs10782645	1	77754853	A	G	0.5129	0.0038	0.5101	0.5179	697828	0.0286	1.02901	8.343	7.96	7.233e-17	1.716e-15	++	60.1	2.504	1	0.1136	697828	[AK5]
10	No	rs11806344	1	77756532	T	G	0.4839	0.0023	0.4822	0.487	697828	0.0325	1.03303	9.465	9.031	2.937e-21	1.707e-19	++	70.5	3.39	1	0.0656	697828	[AK5]
10	No	rs12077615	1	77757358	T	C	0.5642	0.0004	0.5636	0.5645	697828	-0.0379	0.962809	-10.801	-10.305	3.417e-27	6.685e-25	--	64.4	2.808	1	0.09378	697828	[AK5]
10	No	rs11162309	1	77758357	T	C	0.4839	0.0025	0.4821	0.4872	697828	0.0324	1.03293	9.455	9.021	3.236e-21	1.864e-19	++	70.8	3.428	1	0.06409	697828	[AK5]
10	No	rs11583735	1	77760027	C	G	0.4838	0.0024	0.4821	0.487	697828	0.0324	1.03293	9.45	9.016	3.399e-21	1.95e-19	++	70.4	3.381	1	0.06594	697828	[AK5]
10	No	rs11162310	1	77760500	C	G	0.5162	0.0024	0.513	0.5179	697828	-0.0324	0.968119	-9.448	-9.014	3.463e-21	1.983e-19	--	70.3	3.372	1	0.06633	697828	[AK5]
10	No	rs66914975	1	77761353	D	I	0.4382	0	0.4382	0.4382	248094	0.0467	1.04781	7.795	7.437	6.433e-15	1.026e-13	?+	0	0	0	1	248094	[AK5]
10	No	rs11162311	1	77761616	T	G	0.5641	0.0008	0.563	0.5647	697828	-0.0381	0.962617	-10.86	-10.362	1.791e-27	3.711e-25	--	63.8	2.763	1	0.09649	697828	[AK5]
10	No	rs4949789	1	77764111	T	C	0.6075	0.0001	0.6074	0.6076	697828	0.0301	1.03056	8.582	8.188	9.324e-18	2.652e-16	++	55.3	2.237	1	0.1348	697828	[AK5]
10	No	rs4949790	1	77764314	A	C	0.6075	0.0001	0.6074	0.6076	697828	0.0301	1.03056	8.588	8.194	8.878e-18	2.536e-16	++	54.9	2.218	1	0.1364	697828	[AK5]
10	No	rs10782646	1	77766847	A	G	0.3546	0.0007	0.3537	0.3552	697828	0.0408	1.04164	11.021	10.515	3.039e-28	7.373e-26	++	81.8	5.499	1	0.01903	697828	[AK5]
10	No	rs10873930	1	77768024	A	T	0.3922	0.0002	0.392	0.3924	697828	-0.0302	0.970251	-8.604	-8.209	7.713e-18	2.231e-16	--	53.4	2.144	1	0.1431	697828	[AK5]
10	No	rs10493603	1	77768778	A	G	0.5641	0.0007	0.5631	0.5646	697828	-0.038	0.962713	-10.843	-10.346	2.143e-27	4.37e-25	--	62.8	2.69	1	0.101	697828	[AK5]
10	No	rs1823840	1	77771108	A	T	0.6074	0.0001	0.6073	0.6075	697828	0.0301	1.03056	8.593	8.199	8.486e-18	2.434e-16	++	54.4	2.195	1	0.1385	697828	[AK5]
10	No	rs7512141	1	77771774	T	G	0.5641	0.0007	0.5631	0.5647	697828	-0.0381	0.962617	-10.867	-10.369	1.651e-27	3.446e-25	--	62.5	2.67	1	0.1022	697828	[AK5]
10	No	rs2167994	1	77772499	T	C	0.3926	0	0.3926	0.3926	697828	-0.0301	0.970348	-8.593	-8.199	8.458e-18	2.426e-16	--	54.5	2.196	1	0.1383	697828	[AK5]
10	No	rs7547493	1	77775233	A	G	0.8242	0.0029	0.822	0.8281	697828	-0.0647	0.937349	-14.43	-13.768	3.356e-47	3.984e-43	--	43.8	1.781	1	0.182	697828	[AK5]
10	No	rs9439799	1	77775853	T	C	0.6649	0.0031	0.6626	0.6691	697828	0.0308	1.03128	8.233	7.856	1.82e-16	3.979e-15	++	5	1.053	1	0.3048	697828	[AK5]
10	No	rs1453982	1	77778594	T	C	0.3565	0.002	0.3538	0.358	697828	0.0414	1.04227	11.199	10.685	4.132e-29	1.197e-26	++	80.5	5.141	1	0.02336	697828	[AK5]
10	No	rs1167197	1	77783909	A	T	0.6404	0.0024	0.6386	0.6437	697828	-0.0396	0.961174	-10.821	-10.324	2.753e-27	5.49e-25	--	81.9	5.52	1	0.0188	697828	[AK5]
10	No	rs12751884	1	77784762	A	G	0.7533	0.006	0.7489	0.7614	697828	-0.0444	0.956571	-11.04	-10.533	2.45e-28	6.059e-26	--	73.4	3.765	1	0.05232	697828	[AK5]
10	No	rs1167196	1	77785352	T	G	0.6404	0.0024	0.6386	0.6437	697828	-0.0396	0.961174	-10.826	-10.329	2.585e-27	5.184e-25	--	81.7	5.452	1	0.01954	697828	[AK5]
10	No	rs7549462	1	77785561	T	G	0.2473	0.0052	0.2404	0.2511	697828	0.0445	1.0455	11.081	10.573	1.543e-28	3.976e-26	++	74.5	3.917	1	0.0478	697828	[AK5]
10	No	rs7516300	1	77786390	T	C	0.358	0.0046	0.3518	0.3614	697828	0.0396	1.04039	10.793	10.298	3.705e-27	7.196e-25	++	80.9	5.247	1	0.02199	697828	[AK5]
10	No	rs1167214	1	77787683	A	G	0.6404	0.0025	0.6385	0.6437	697828	-0.0396	0.961174	-10.822	-10.326	2.703e-27	5.399e-25	--	81.6	5.427	1	0.01983	697828	[AK5]
10	No	rs66838057	1	77787947	D	I	0.3568	0	0.3568	0.3568	248094	0.0515	1.05285	8.315	7.934	9.138e-17	2.123e-15	?+	0	0	0	1	248094	[AK5]
10	No	rs7536818	1	77791392	A	G	0.5828	0.0006	0.5819	0.5833	697828	-0.0362	0.964447	-9.874	-9.421	5.388e-23	4.465e-21	--	69.5	3.275	1	0.07032	697828	[AK5]
10	No	rs139796341	1	77798494	D	I	0.1551	0	0.1551	0.1551	248094	0.0838	1.08741	9.948	9.491	2.584e-23	2.286e-21	?+	0	0	0	1	248094	[AK5]
10	No	rs5018314	1	77800835	A	C	0.3581	0.0018	0.3556	0.3595	697828	0.0398	1.0406	10.8	10.305	3.429e-27	6.706e-25	++	80.2	5.053	1	0.02458	697828	[AK5]
10	No	rs1453975	1	77811676	T	C	0.6403	0.0022	0.6387	0.6432	697828	-0.0393	0.961462	-10.706	-10.215	9.542e-27	1.704e-24	--	80.9	5.232	1	0.02218	697828	[AK5]
10	No	rs7517051	1	77814408	A	T	0.3597	0.0022	0.3568	0.3613	697828	0.0394	1.04019	10.753	10.26	5.733e-27	1.071e-24	++	80.9	5.223	1	0.02229	697828	[AK5]
10	No	rs1377738	1	77814757	A	C	0.6403	0.0021	0.6388	0.6432	697828	-0.0395	0.96127	-10.756	-10.262	5.579e-27	1.045e-24	--	80.8	5.209	1	0.02247	697828	[AK5]
10	No	rs1010196	1	77815566	T	C	0.3588	0.0015	0.3568	0.3599	697828	0.0395	1.04029	10.72	10.228	8.24e-27	1.491e-24	++	81.2	5.316	1	0.02113	697828	[AK5]
10	No	rs6603941	1	77817645	C	G	0.3572	0	0.3572	0.3572	248094	0.0509	1.05222	8.223	7.846	1.98e-16	4.297e-15	?+	0	0	0	1	248094	[AK5]
10	No	rs1551331	1	77817971	A	G	0.3032	0.0022	0.3002	0.3049	697828	0.0371	1.0378	9.487	9.051	2.384e-21	1.411e-19	++	42.7	1.745	1	0.1865	697828	[AK5]
10	No	rs7532748	1	77819015	A	T	0.544	0.0015	0.542	0.5452	697828	0.0309	1.03138	8.414	8.028	3.96e-17	9.909e-16	++	49.5	1.979	1	0.1595	697828	[AK5]
10	No	rs7516637	1	77819146	A	G	0.5441	0.0015	0.5421	0.5451	697828	0.0309	1.03138	8.425	8.039	3.596e-17	9.075e-16	++	48.7	1.948	1	0.1628	697828	[AK5]
10	No	rs12030598	1	77820127	A	G	0.1777	0.0039	0.1724	0.1806	697828	0.0616	1.06354	13.906	13.268	5.827e-44	3.555e-40	++	41.3	1.705	1	0.1916	697828	[AK5]
10	No	rs9324161	1	77820685	A	G	0.3043	0.0028	0.3005	0.3064	697828	0.0372	1.0379	9.563	9.124	1.146e-21	7.24e-20	++	37.9	1.609	1	0.2046	697828	[AK5]
10	No	rs1823838	1	77824736	T	C	0.4854	0.0035	0.4807	0.488	697828	0.0325	1.03303	9.089	8.672	1.002e-19	4.258e-18	++	66.5	2.985	1	0.08402	697828	[AK5]
10	No	rs6681717	1	77826056	A	G	0.6955	0.0031	0.6932	0.6997	697828	-0.0373	0.963387	-9.572	-9.133	1.048e-21	6.673e-20	--	35.7	1.555	1	0.2123	697828	[AK5]
10	No	rs12565558	1	77828665	A	G	0.618	0.0098	0.6107	0.6312	697828	-0.0283	0.972097	-7.915	-7.552	2.464e-15	4.279e-14	--	0	0.217	1	0.641	697828	[AK5]
10	No	rs61564607	1	77831350	A	G	0.6179	0.0098	0.6106	0.6312	697828	-0.0283	0.972097	-7.904	-7.541	2.708e-15	4.664e-14	--	0	0.212	1	0.6451	697828	[AK5]
10	No	rs55944358	1	77834383	T	C	0.6891	0.0117	0.6804	0.7049	697828	-0.0336	0.966958	-9.316	-8.888	1.21e-20	6.202e-19	--	0	0.009	1	0.9254	697828	[AK5]
10	No	rs12748599	1	77834913	A	C	0.3109	0.0117	0.2951	0.3196	697828	0.0336	1.03417	9.315	8.888	1.217e-20	6.234e-19	++	0	0.009	1	0.9247	697828	[AK5]
10	No	rs12409322	1	77839281	A	G	0.3821	0.0098	0.3689	0.3893	697828	0.0283	1.0287	7.904	7.541	2.703e-15	4.656e-14	++	0	0.212	1	0.6453	697828	[AK5]
10	No	rs3844165	1	77854238	A	G	0.3115	0.012	0.2953	0.3204	697828	0.0324	1.03293	9.089	8.671	1.004e-19	4.266e-18	++	0	0.041	1	0.8397	697828	[AK5]
10	No	rs17380036	1	77870133	T	G	0.381	0.0089	0.369	0.3876	697828	0.027	1.02737	7.77	7.414	7.839e-15	1.229e-13	++	0	0.058	1	0.8096	697828	[AK5]
10	No	rs12022440	1	77880369	A	G	0.4944	0.0136	0.4843	0.5127	697828	-0.0263	0.974043	-8.029	-7.66	9.855e-16	1.856e-14	--	0	0.001	1	0.9711	697828	[AK5]
10	No	rs12030606	1	77885157	A	G	0.5057	0.0133	0.4878	0.5157	697828	0.0263	1.02665	8.014	7.646	1.11e-15	2.068e-14	++	0	0.001	1	0.9747	697828	[AK5]
10	No	rs2351032	1	77888823	A	G	0.4774	0.0095	0.4646	0.4845	697828	0.03	1.03045	8.791	8.388	1.48e-18	4.954e-17	++	0	0	1	0.9889	697828	[AK5]
10	No	rs12753538	1	77893987	A	G	0.4065	0.01	0.393	0.4139	697828	0.0327	1.03324	9.389	8.959	6.033e-21	3.289e-19	++	0	0.071	1	0.7895	697828	[AK5]
13	No	rs12038047	1	91123163	T	C	0.7051	0.0006	0.7042	0.7055	697828	-0.0282	0.972194	-7.882	-7.52	3.231e-15	5.478e-14	--	16.9	1.203	1	0.2727	697828	ZNF326---[]--BARHL2
13	No	rs12046571	1	91137786	T	G	0.2989	0.0011	0.2981	0.3004	697828	0.0294	1.02984	8.15	7.776	3.63e-16	7.467e-15	++	0	0.951	1	0.3294	697828	ZNF326---[]--BARHL2
13	No	rs55817211	1	91154320	T	C	0.2988	0.0015	0.2977	0.3007	697828	0.029	1.02942	8.085	7.714	6.233e-16	1.222e-14	++	0	0.975	1	0.3235	697828	ZNF326---[]--BARHL2
13	No	rs4433377	1	91160311	A	T	0.7786	0.0023	0.7769	0.7818	697828	-0.0359	0.964737	-8.703	-8.304	3.225e-18	1.008e-16	--	0	0.004	1	0.9482	697828	ZNF326---[]--BARHL2
13	No	rs1335719	1	91170411	T	C	0.2991	0.0012	0.2981	0.3007	697828	0.0289	1.02932	8.022	7.654	1.036e-15	1.942e-14	++	13.8	1.16	1	0.2815	697828	ZNF326---[]-BARHL2
13	No	rs12039623	1	91175353	C	G	0.2989	0.0001	0.2988	0.299	697828	0.0293	1.02973	8.201	7.824	2.392e-16	5.105e-15	++	6.1	1.065	1	0.3021	697828	ZNF326---[]-BARHL2
13	No	rs12759477	1	91176184	A	G	0.299	0	0.299	0.299	697828	0.0294	1.02984	8.202	7.826	2.367e-16	5.056e-15	++	6.4	1.068	1	0.3013	697828	ZNF326---[]-BARHL2
13	No	rs114328297	1	91190854	T	G	0.7815	0.0039	0.7786	0.7868	697828	-0.0418	0.959062	-9.89	-9.436	4.616e-23	3.878e-21	--	0	0.713	1	0.3985	697828	BARHL2-[]---ZNF644
13	No	rs114993052	1	91190855	A	T	0.2185	0.004	0.2132	0.2214	697828	0.0418	1.04269	9.875	9.422	5.33e-23	4.421e-21	++	0	0.696	1	0.4041	697828	BARHL2-[]---ZNF644
13	No	rs115552537	1	91190856	A	C	0.2185	0.004	0.2132	0.2215	697828	0.0418	1.04269	9.878	9.425	5.179e-23	4.307e-21	++	0	0.699	1	0.4032	697828	BARHL2-[]---ZNF644
13	Yes	rs72720396	1	91191582	A	G	0.7741	0.006	0.7697	0.7822	697828	-0.0408	0.960021	-9.898	-9.443	4.263e-23	3.607e-21	--	15.4	1.182	1	0.2769	697828	BARHL2-[]---ZNF644
13	No	rs12048450	1	91199660	A	G	0.2497	0.0053	0.2426	0.2537	697828	0.0379	1.03863	9.634	9.192	5.757e-22	3.866e-20	++	0	0.166	1	0.6836	697828	BARHL2--[]---ZNF644
13	No	rs10922910	1	91199862	T	G	0.25	0.0054	0.2427	0.254	697828	0.0375	1.03821	9.546	9.108	1.349e-21	8.4e-20	++	0	0.131	1	0.7177	697828	BARHL2--[]---ZNF644
13	No	rs12022460	1	91202257	A	G	0.2497	0.0055	0.2423	0.2537	697828	0.0379	1.03863	9.653	9.21	4.768e-22	3.256e-20	++	0	0.199	1	0.6559	697828	BARHL2--[]---ZNF644
16	No	rs1434285	1	110080809	T	G	0.2002	0.0006	0.1997	0.201	697828	-0.0356	0.965026	-7.806	-7.447	5.925e-15	9.522e-14	--	0	0.113	1	0.7364	697828	AMIGO1--[]-GPR61
16	No	rs17575742	1	110083603	A	C	0.1924	0.0016	0.1902	0.1936	697828	-0.0369	0.963773	-7.9	-7.537	2.791e-15	4.794e-14	--	0	0.155	1	0.6935	697828	[GPR61]
16	No	rs12023963	1	110084827	T	C	0.1954	0.001	0.1946	0.1968	697828	-0.0364	0.964255	-7.88	-7.518	3.273e-15	5.543e-14	--	0	0.056	1	0.8132	697828	[GPR61]
16	Yes	rs17575798	1	110086451	A	G	0.1918	0.0014	0.19	0.1928	697828	-0.0373	0.963387	-7.937	-7.573	2.076e-15	3.66e-14	--	0	0.143	1	0.7055	697828	[GPR61]
16	No	rs12045311	1	110087405	T	C	0.8081	0.0014	0.807	0.8099	697828	0.0371	1.0378	7.912	7.549	2.528e-15	4.38e-14	++	0	0.128	1	0.7207	697828	[GPR61]
19	No	rs7550600	1	150165030	T	C	0.2752	0.0049	0.2687	0.2789	697828	-0.0405	0.960309	-10.61	-10.123	2.681e-26	4.367e-24	--	0	0.846	1	0.3576	697828	PLEKHO1--[]--ANP32E
19	No	rs7551023	1	150165499	T	C	0.2769	0.0032	0.2726	0.2792	697828	-0.04	0.960789	-10.574	-10.089	3.943e-26	6.206e-24	--	0	0.659	1	0.4168	697828	PLEKHO1--[]--ANP32E
19	No	rs12133235	1	150165849	A	C	0.5809	0.0029	0.5788	0.5847	697828	0.0369	1.03759	10.887	10.388	1.323e-27	2.816e-25	++	67.4	3.066	1	0.07996	697828	PLEKHO1--[]--ANP32E
19	No	rs12133238	1	150165860	A	G	0.714	0.0021	0.7125	0.7169	697828	0.0394	1.04019	10.551	10.067	5.024e-26	7.739e-24	++	0	0.787	1	0.375	697828	PLEKHO1--[]--ANP32E
19	No	rs3121000	1	150166486	A	G	0.5831	0.0066	0.5782	0.5919	697828	0.0367	1.03738	10.849	10.351	2.024e-27	4.148e-25	++	64	2.775	1	0.09577	697828	PLEKHO1--[]--ANP32E
19	No	rs3118124	1	150166675	A	G	0.7132	0.0023	0.7114	0.7163	697828	0.0398	1.0406	10.641	10.153	1.914e-26	3.212e-24	++	0	0.663	1	0.4155	697828	PLEKHO1--[]--ANP32E
19	No	rs6692738	1	150166773	A	G	0.2833	0.004	0.2778	0.2863	697828	-0.0395	0.96127	-10.56	-10.075	4.569e-26	7.098e-24	--	0	0.681	1	0.4093	697828	PLEKHO1--[]--ANP32E
19	No	rs12131063	1	150168156	A	G	0.2832	0.004	0.2778	0.2862	697828	-0.0396	0.961174	-10.598	-10.112	3.049e-26	4.91e-24	--	0	0.651	1	0.4198	697828	PLEKHO1--[]--ANP32E
19	No	rs3121001	1	150168990	A	T	0.5811	0.0032	0.5787	0.5854	697828	0.0368	1.03749	10.876	10.376	1.508e-27	3.173e-25	++	65.5	2.896	1	0.08878	697828	PLEKHO1--[]--ANP32E
19	No	rs10888575	1	150169211	T	C	0.7168	0.0041	0.7138	0.7222	697828	0.0397	1.0405	10.624	10.137	2.302e-26	3.801e-24	++	0	0.669	1	0.4133	697828	PLEKHO1--[]--ANP32E
19	No	rs11205339	1	150169917	T	C	0.7162	0.0034	0.7137	0.7208	697828	0.0397	1.0405	10.609	10.122	2.717e-26	4.42e-24	++	0	0.674	1	0.4115	697828	PLEKHO1--[]--ANP32E
19	No	rs11205340	1	150170612	A	G	0.5805	0.0031	0.5782	0.5847	697828	0.0368	1.03749	10.899	10.399	1.167e-27	2.512e-25	++	66.7	3.004	1	0.08304	697828	PLEKHO1--[]--ANP32E
19	No	rs6660127	1	150171399	T	C	0.7169	0.0042	0.7138	0.7225	697828	0.0397	1.0405	10.616	10.129	2.513e-26	4.117e-24	++	0	0.662	1	0.4157	697828	PLEKHO1--[]--ANP32E
19	No	rs4264032	1	150172214	T	G	0.4196	0.0034	0.415	0.4222	697828	-0.0369	0.963773	-10.936	-10.434	7.768e-28	1.734e-25	--	65.9	2.931	1	0.08689	697828	PLEKHO1--[]--ANP32E
19	No	rs12083178	1	150172630	T	G	0.7168	0.0041	0.7138	0.7224	697828	0.0397	1.0405	10.623	10.135	2.335e-26	3.85e-24	++	0	0.681	1	0.4092	697828	PLEKHO1--[]--ANP32E
19	No	rs10443210	1	150175773	A	G	0.5821	0.0038	0.5793	0.5871	697828	0.0367	1.03738	10.843	10.346	2.151e-27	4.385e-25	++	62.8	2.688	1	0.1011	697828	PLEKHO1--[]--ANP32E
19	No	rs59507173	1	150178903	T	C	0.2831	0.0042	0.2774	0.2862	697828	-0.0397	0.961078	-10.617	-10.13	2.486e-26	4.077e-24	--	0	0.726	1	0.3942	697828	PLEKHO1--[]--ANP32E
19	No	rs4408187	1	150181086	T	C	0.5808	0.0034	0.5783	0.5854	697828	0.0369	1.03759	10.916	10.415	9.64e-28	2.111e-25	++	68.2	3.146	1	0.07609	697828	PLEKHO1--[]-ANP32E
19	No	rs6703332	1	150182134	C	G	0.7169	0.0042	0.7138	0.7226	697828	0.0398	1.0406	10.614	10.127	2.556e-26	4.181e-24	++	0	0.751	1	0.3862	697828	PLEKHO1--[]-ANP32E
19	No	rs11205341	1	150183060	A	G	0.4192	0.0034	0.4147	0.4217	697828	-0.0369	0.963773	-10.929	-10.427	8.411e-28	1.864e-25	--	68.2	3.145	1	0.07617	697828	PLEKHO1--[]-ANP32E
19	No	rs1535873	1	150185432	A	G	0.2831	0.0042	0.2774	0.2863	697828	-0.0398	0.960982	-10.608	-10.121	2.747e-26	4.465e-24	--	0	0.816	1	0.3662	697828	PLEKHO1--[]-ANP32E
19	No	rs11303226	1	150186390	D	I	0.4147	0	0.4147	0.4147	248094	-0.048	0.953134	-7.975	-7.609	1.527e-15	2.766e-14	?-	0	0	0	1	248094	PLEKHO1--[]-ANP32E
19	No	rs6680040	1	150187336	T	C	0.5823	0.0041	0.5792	0.5878	697828	0.0369	1.03759	10.888	10.389	1.313e-27	2.797e-25	++	68	3.121	1	0.07728	697828	PLEKHO1--[]-ANP32E
19	No	rs6665499	1	150188606	T	C	0.5807	0.0034	0.5782	0.5853	697828	0.037	1.03769	10.927	10.425	8.573e-28	1.897e-25	++	70.2	3.359	1	0.06684	697828	PLEKHO1--[]-ANP32E
19	No	rs6682434	1	150193371	T	C	0.5809	0.0033	0.5785	0.5854	697828	0.037	1.03769	10.935	10.433	7.834e-28	1.747e-25	++	70.1	3.348	1	0.06727	697828	[ANP32E]
19	No	rs7532164	1	150194485	T	C	0.2818	0.0058	0.274	0.2862	697828	-0.04	0.960789	-10.625	-10.138	2.276e-26	3.762e-24	--	0	0.909	1	0.3405	697828	[ANP32E]
19	No	rs11205343	1	150195961	A	C	0.5823	0.005	0.5785	0.5891	697828	0.0371	1.0378	10.944	10.442	7.101e-28	1.598e-25	++	70.5	3.392	1	0.0655	697828	[ANP32E]
19	No	rs78417158	1	150196196	C	G	0.7182	0.0059	0.7138	0.7261	697828	0.04	1.04081	10.648	10.159	1.787e-26	3.018e-24	++	0	0.89	1	0.3455	697828	[ANP32E]
19	No	rs7522034	1	150199123	T	G	0.4185	0.004	0.4132	0.4214	697828	-0.037	0.963676	-10.922	-10.42	9.092e-28	2.001e-25	--	70	3.333	1	0.06792	697828	[ANP32E]
19	No	rs7535712	1	150199411	A	C	0.7174	0.0048	0.7138	0.7238	697828	0.0399	1.04071	10.609	10.122	2.708e-26	4.407e-24	++	0	0.844	1	0.3582	697828	[ANP32E]
19	No	rs11811787	1	150200487	T	C	0.2831	0.0042	0.2774	0.2862	697828	-0.0398	0.960982	-10.624	-10.136	2.311e-26	3.814e-24	--	0	0.856	1	0.3548	697828	[ANP32E]
19	No	rs10888576	1	150200792	C	G	0.2831	0.0042	0.2774	0.2862	697828	-0.0398	0.960982	-10.623	-10.136	2.329e-26	3.841e-24	--	0	0.854	1	0.3553	697828	[ANP32E]
19	No	rs55647200	1	150202103	A	G	0.2831	0.0043	0.2773	0.2863	697828	-0.04	0.960789	-10.66	-10.171	1.561e-26	2.668e-24	--	0	0.829	1	0.3626	697828	[ANP32E]
19	No	rs55956539	1	150202128	T	C	0.7169	0.0043	0.7137	0.7227	697828	0.04	1.04081	10.652	10.163	1.711e-26	2.901e-24	++	0	0.841	1	0.3592	697828	[ANP32E]
19	No	rs7548543	1	150203652	A	G	0.5813	0.0035	0.5787	0.586	697828	0.0372	1.0379	10.956	10.454	6.186e-28	1.409e-25	++	70.6	3.4	1	0.0652	697828	[ANP32E]
19	No	rs12401456	1	150204405	A	G	0.1691	0.0023	0.1659	0.1708	697828	-0.0372	0.963483	-7.989	-7.622	1.363e-15	2.494e-14	--	8.9	1.098	1	0.2947	697828	[ANP32E]
19	No	rs6694215	1	150204441	C	G	0.586	0	0.586	0.586	248094	0.0483	1.04949	8.014	7.646	1.11e-15	2.068e-14	?+	0	0	0	1	248094	[ANP32E]
19	No	rs6587753	1	150205719	T	C	0.5811	0.0035	0.5785	0.5859	697828	0.0372	1.0379	10.959	10.456	5.992e-28	1.369e-25	++	70.7	3.414	1	0.06464	697828	[ANP32E]
19	No	rs2038752	1	150206375	T	C	0.4185	0.0038	0.4134	0.4214	697828	-0.0373	0.963387	-11.001	-10.497	3.766e-28	8.964e-26	--	71.4	3.502	1	0.06131	697828	[ANP32E]
19	No	rs2038753	1	150206698	A	C	0.5814	0.0038	0.5786	0.5866	697828	0.0374	1.03811	11.01	10.505	3.411e-28	8.191e-26	++	71.2	3.477	1	0.06223	697828	[ANP32E]
19	No	rs1924549	1	150208840	C	G	0.5814	0.0036	0.5788	0.5862	697828	0.0373	1.038	10.984	10.48	4.587e-28	1.073e-25	++	70.1	3.344	1	0.06745	697828	ANP32E[]--CA14
19	No	rs12569047	1	150209755	T	C	0.2822	0.0054	0.275	0.2862	697828	-0.0401	0.960693	-10.647	-10.158	1.809e-26	3.052e-24	--	0	0.828	1	0.3628	697828	ANP32E-[]--CA14
19	No	rs61161619	1	150209835	A	C	0.2832	0.0041	0.2777	0.2862	697828	-0.0399	0.960886	-10.617	-10.13	2.482e-26	4.071e-24	--	0	0.786	1	0.3752	697828	ANP32E-[]--CA14
19	No	rs11205347	1	150210120	T	C	0.283	0.0042	0.2774	0.2862	697828	-0.04	0.960789	-10.647	-10.159	1.796e-26	3.032e-24	--	0	0.797	1	0.3719	697828	ANP32E-[]--CA14
19	No	rs6655935	1	150210538	T	C	0.5814	0.0037	0.5787	0.5863	697828	0.0373	1.038	10.955	10.452	6.298e-28	1.432e-25	++	70.5	3.392	1	0.06552	697828	ANP32E-[]--CA14
19	No	rs10788872	1	150211737	A	G	0.582	0.0039	0.579	0.5873	697828	0.0375	1.03821	11.011	10.505	3.393e-28	8.152e-26	++	70.6	3.396	1	0.06535	697828	ANP32E-[]--CA14
19	No	rs7555995	1	150212707	C	G	0.7169	0.0029	0.7147	0.7208	697828	0.0397	1.0405	10.522	10.039	6.874e-26	1.03e-23	++	0	0.814	1	0.367	697828	ANP32E-[]--CA14
19	No	rs35938158	1	150213828	T	C	0.5904	0.0013	0.5894	0.5922	697828	0.0367	1.03738	10.636	10.148	2.027e-26	3.385e-24	++	74.6	3.935	1	0.04728	697828	ANP32E-[]--CA14
19	No	rs12121923	1	150214238	T	C	0.5892	0.0016	0.588	0.5914	697828	0.0368	1.03749	10.693	10.203	1.095e-26	1.931e-24	++	71.8	3.542	1	0.05985	697828	ANP32E-[]--CA14
19	No	rs12057558	1	150214530	A	G	0.4104	0.0013	0.4087	0.4113	697828	-0.0368	0.963869	-10.693	-10.202	1.099e-26	1.938e-24	--	71.5	3.51	1	0.061	697828	ANP32E-[]--CA14
19	No	rs7512697	1	150218242	T	C	0.282	0.0016	0.2798	0.2832	697828	-0.039	0.961751	-10.251	-9.781	1.167e-24	1.359e-22	--	16.2	1.193	1	0.2746	697828	ANP32E-[]--CA14
19	No	rs6668679	1	150219501	T	C	0.7178	0.0017	0.7165	0.7201	697828	0.0389	1.03967	10.245	9.775	1.249e-24	1.446e-22	++	16.7	1.201	1	0.2732	697828	ANP32E--[]--CA14
19	No	rs13374483	1	150221826	A	G	0.7178	0.0018	0.7165	0.7203	697828	0.0385	1.03925	10.158	9.692	3.044e-24	3.256e-22	++	24.2	1.319	1	0.2508	697828	ANP32E--[]-CA14
19	No	rs13374013	1	150221842	T	G	0.2822	0.0018	0.2797	0.2836	697828	-0.0385	0.962232	-10.157	-9.691	3.07e-24	3.281e-22	--	25.1	1.335	1	0.248	697828	ANP32E--[]-CA14
19	No	rs10888577	1	150224127	T	C	0.7184	0.0018	0.7171	0.7207	697828	0.0379	1.03863	10.019	9.559	1.257e-23	1.185e-21	++	30.1	1.431	1	0.2317	697828	ANP32E--[]-CA14
19	No	rs11205353	1	150224505	A	G	0.7152	0.0011	0.7143	0.7167	697828	0.0371	1.0378	9.883	9.43	4.914e-23	4.106e-21	++	40	1.666	1	0.1967	697828	ANP32E--[]-CA14
19	No	rs34908293	1	150225502	A	G	0.7168	0.0017	0.7155	0.7191	697828	0.0371	1.0378	9.844	9.393	7.251e-23	5.853e-21	++	32.1	1.472	1	0.225	697828	ANP32E--[]-CA14
19	No	rs3850839	1	150234282	T	G	0.7162	0.0015	0.7151	0.7183	697828	0.0371	1.0378	9.854	9.402	6.597e-23	5.37e-21	++	41.6	1.712	1	0.1908	697828	[CA14]
19	No	rs34714364	1	150234657	T	G	0.1655	0.0045	0.1595	0.1689	697828	0.0404	1.04123	8.557	8.165	1.156e-17	3.226e-16	++	86.8	7.567	1	0.005943	697828	[CA14]
19	No	rs2298161	1	150237624	A	G	0.4116	0.0005	0.411	0.412	697828	-0.0346	0.965992	-10.149	-9.683	3.352e-24	3.555e-22	--	69.1	3.238	1	0.07194	697828	CA14[]APH1A
19	No	rs3754048	1	150242189	C	G	0.2843	0.0011	0.2829	0.2851	697828	-0.0372	0.963483	-9.865	-9.413	5.881e-23	4.836e-21	--	41.2	1.702	1	0.192	697828	APH1A[]-C1orf54
19	No	rs11205354	1	150249101	A	C	0.4444	0.0015	0.4433	0.4464	697828	-0.0367	0.963965	-10.919	-10.418	9.322e-28	2.047e-25	--	77	4.353	1	0.03694	697828	[C1orf54]
19	No	rs10788873	1	150250534	A	T	0.5229	0.0002	0.5226	0.5231	697828	-0.0359	0.964737	-11.234	-10.718	2.789e-29	8.369e-27	--	24.4	1.322	1	0.2503	697828	[C1orf54]
19	No	rs10157197	1	150250636	A	G	0.3964	0.001	0.3951	0.3971	697828	-0.0328	0.967732	-10.085	-9.622	6.435e-24	6.44e-22	--	0	0.2	1	0.6546	697828	[C1orf54]
19	No	rs11205355	1	150252329	A	G	0.397	0.0007	0.3961	0.3976	697828	-0.0329	0.967635	-10.101	-9.638	5.464e-24	5.549e-22	--	0	0.258	1	0.6113	697828	[C1orf54]
19	No	rs2274127	1	150252984	T	G	0.4763	0.0002	0.476	0.4765	697828	0.0359	1.03655	11.218	10.704	3.312e-29	9.787e-27	++	20.9	1.264	1	0.2609	697828	[C1orf54]
19	No	rs2147324	1	150255587	T	C	0.4769	0	0.4769	0.477	697828	0.0362	1.03686	11.301	10.783	1.293e-29	4.154e-27	++	15.2	1.179	1	0.2776	697828	[C1orf51]
19	No	rs2318761	1	150257714	A	G	0.5302	0.0037	0.5252	0.5329	697828	0.0287	1.02912	9.029	8.615	1.73e-19	7.004e-18	++	0	0.911	1	0.3398	697828	[C1orf51]
19	No	rs1815302	1	150257933	T	C	0.1953	0.0028	0.1916	0.1974	697828	0.041	1.04185	9.583	9.143	9.431e-22	6.062e-20	++	81.7	5.469	1	0.01936	697828	[C1orf51]
19	No	rs1122967	1	150258838	C	G	0.4901	0.0003	0.4897	0.4903	697828	0.0362	1.03686	11.246	10.73	2.431e-29	7.384e-27	++	34.1	1.518	1	0.218	697828	[C1orf51]
19	No	rs9126	1	150259400	A	C	0.6171	0.0005	0.6167	0.6177	697828	0.0335	1.03407	10.138	9.673	3.755e-24	3.942e-22	++	0	0.311	1	0.5771	697828	[C1orf51]
19	No	rs6685252	1	150259945	A	T	0.3836	0.0001	0.3834	0.3837	697828	-0.0334	0.967152	-10.115	-9.651	4.73e-24	4.865e-22	--	0	0.282	1	0.5956	697828	C1orf51[]-MRPS21
19	No	rs10888578	1	150260993	T	C	0.6171	0.0005	0.6167	0.6177	697828	0.0334	1.03396	10.115	9.651	4.741e-24	4.875e-22	++	0	0.281	1	0.5958	697828	C1orf51-[]-MRPS21
19	No	rs12739706	1	150261653	C	G	0.6171	0.0005	0.6167	0.6177	697828	0.0334	1.03396	10.112	9.648	4.877e-24	5.003e-22	++	0	0.285	1	0.5936	697828	C1orf51-[]-MRPS21
19	No	rs10888579	1	150261925	T	C	0.3829	0.0005	0.3823	0.3832	697828	-0.0334	0.967152	-10.124	-9.659	4.341e-24	4.499e-22	--	0	0.274	1	0.6005	697828	C1orf51-[]-MRPS21
19	No	rs12740679	1	150262270	C	G	0.7444	0.0015	0.7433	0.7464	697828	0.0299	1.03035	7.976	7.61	1.508e-15	2.735e-14	++	0	0.031	1	0.8602	697828	C1orf51-[]-MRPS21
19	No	rs7544900	1	150262333	A	C	0.6171	0.0005	0.6167	0.6178	697828	0.0334	1.03396	10.112	9.648	4.865e-24	4.992e-22	++	0	0.281	1	0.5957	697828	C1orf51-[]-MRPS21
19	No	rs6693697	1	150264106	T	C	0.3816	0.0021	0.3787	0.3832	697828	-0.0336	0.966958	-10.164	-9.698	2.858e-24	3.074e-22	--	0	0.344	1	0.5578	697828	C1orf51-[]-MRPS21
19	No	rs4926419	1	150264714	T	C	0.4905	0.0001	0.4904	0.4906	697828	0.0361	1.03676	11.239	10.724	2.612e-29	7.883e-27	++	30.1	1.431	1	0.2316	697828	C1orf51-[]-MRPS21
19	No	rs12093148	1	150265173	A	G	0.3827	0.0002	0.3824	0.3828	697828	-0.0333	0.967248	-10.109	-9.645	5.048e-24	5.162e-22	--	0	0.172	1	0.6785	697828	C1orf51-[]-MRPS21
19	No	rs7554686	1	150265619	A	T	0.6136	0.0002	0.6134	0.6139	697828	0.0329	1.03345	10.073	9.611	7.263e-24	7.191e-22	++	0	0.247	1	0.6189	697828	C1orf51-[]MRPS21
19	No	rs7512552	1	150265704	T	C	0.4874	0	0.4873	0.4874	697828	0.0357	1.03634	11.206	10.692	3.795e-29	1.108e-26	++	31.9	1.469	1	0.2254	697828	C1orf51-[]MRPS21
19	No	rs3818978	1	150266338	A	T	0.3858	0	0.3858	0.3859	697828	-0.033	0.967539	-10.104	-9.64	5.313e-24	5.409e-22	--	0	0.207	1	0.6493	697828	[MRPS21]
19	No	rs11205357	1	150267798	T	C	0.394	0.0048	0.3905	0.4005	697828	0.0389	1.03967	11.637	11.103	2.657e-31	1.206e-28	++	39.3	1.646	1	0.1995	697828	[MRPS21]
19	No	rs11811885	1	150268461	A	G	0.3857	0.0006	0.385	0.3861	697828	-0.0328	0.967732	-10.052	-9.591	8.972e-24	8.718e-22	--	0	0.263	1	0.6084	697828	[MRPS21]
19	No	rs12747669	1	150268622	T	C	0.6136	0.0002	0.6135	0.6139	697828	0.0327	1.03324	10.047	9.586	9.514e-24	9.197e-22	++	0	0.252	1	0.6157	697828	[MRPS21]
19	No	rs1776275	1	150269437	T	G	0.3857	0.0006	0.3849	0.3861	697828	-0.0328	0.967732	-10.067	-9.605	7.72e-24	7.602e-22	--	0	0.266	1	0.6058	697828	[MRPS21]
19	No	rs1776274	1	150269452	T	C	0.606	0.0047	0.5996	0.6095	697828	-0.0388	0.961943	-11.577	-11.046	5.382e-31	2.295e-28	--	42.7	1.747	1	0.1863	697828	[MRPS21]
19	No	rs500812	1	150269545	T	G	0.394	0.0047	0.3905	0.4004	697828	0.0389	1.03967	11.631	11.097	2.883e-31	1.3e-28	++	38.9	1.637	1	0.2007	697828	[MRPS21]
19	No	rs494952	1	150269932	T	C	0.3847	0.0025	0.3813	0.3865	697828	-0.0325	0.968022	-9.953	-9.496	2.453e-23	2.18e-21	--	0	0.137	1	0.7111	697828	[MRPS21]
19	No	rs497128	1	150269952	A	G	0.6152	0.0023	0.6135	0.6184	697828	0.0324	1.03293	9.932	9.477	3.007e-23	2.624e-21	++	0	0.12	1	0.7295	697828	[MRPS21]
19	No	rs496203	1	150270025	A	G	0.6182	0.0044	0.6149	0.6242	697828	0.0327	1.03324	9.965	9.508	2.162e-23	1.943e-21	++	0	0.101	1	0.7504	697828	[MRPS21]
19	No	rs494041	1	150270026	T	C	0.6175	0.005	0.6139	0.6242	697828	0.0326	1.03314	9.948	9.492	2.571e-23	2.275e-21	++	0	0.108	1	0.7421	697828	[MRPS21]
19	No	rs1776273	1	150270209	A	G	0.6137	0.0002	0.6135	0.614	697828	0.0327	1.03324	10.034	9.573	1.085e-23	1.037e-21	++	0	0.235	1	0.6281	697828	[MRPS21]
19	No	rs573351	1	150271080	A	G	0.3863	0.0003	0.386	0.3865	697828	-0.0327	0.967829	-10.031	-9.57	1.117e-23	1.064e-21	--	0	0.231	1	0.6308	697828	[MRPS21]
19	No	rs1614039	1	150272007	T	C	0.394	0.0048	0.3905	0.4005	697828	0.0388	1.03956	11.626	11.093	3.024e-31	1.357e-28	++	38.4	1.623	1	0.2026	697828	[MRPS21]
19	No	rs1694347	1	150272047	A	G	0.1919	0.0031	0.1878	0.1941	697828	0.0407	1.04154	9.615	9.174	6.897e-22	4.558e-20	++	78.7	4.694	1	0.03027	697828	[MRPS21]
19	No	rs2762860	1	150273579	A	G	0.3864	0.0002	0.3862	0.3865	697828	-0.0327	0.967829	-10.026	-9.566	1.172e-23	1.112e-21	--	0	0.222	1	0.6372	697828	[MRPS21]
19	No	rs1694370	1	150274305	C	G	0.606	0.0048	0.5995	0.6095	697828	-0.0389	0.961847	-11.63	-11.096	2.898e-31	1.306e-28	--	37.9	1.611	1	0.2044	697828	[MRPS21]
19	No	rs543179	1	150274610	A	G	0.3864	0.0002	0.3862	0.3865	697828	-0.0327	0.967829	-10.045	-9.584	9.657e-24	9.323e-22	--	0	0.231	1	0.6307	697828	[MRPS21]
19	No	rs509345	1	150276022	A	G	0.5188	0.0047	0.5153	0.5251	697828	0.0323	1.03283	9.882	9.428	4.987e-23	4.161e-21	++	0	0.422	1	0.5158	697828	[MRPS21]
19	No	rs471738	1	150276429	A	G	0.3864	0.0002	0.3862	0.3866	697828	-0.0326	0.967926	-10.019	-9.559	1.26e-23	1.188e-21	--	0	0.228	1	0.6331	697828	[MRPS21]
19	No	rs471657	1	150276461	A	G	0.3857	0.0006	0.3849	0.3862	697828	-0.0328	0.967732	-10.06	-9.598	8.299e-24	8.12e-22	--	0	0.268	1	0.6048	697828	[MRPS21]
19	No	rs580159	1	150276650	A	C	0.6136	0.0002	0.6134	0.6138	697828	0.0326	1.03314	10.02	9.56	1.247e-23	1.177e-21	++	0	0.227	1	0.6339	697828	[MRPS21]
19	No	rs4581308	1	150276872	A	G	0.3939	0.0048	0.3904	0.4003	697828	0.0388	1.03956	11.609	11.077	3.69e-31	1.627e-28	++	39.6	1.655	1	0.1983	697828	[MRPS21]
19	No	rs11205359	1	150277387	T	C	0.6136	0.0002	0.6134	0.6138	697828	0.0326	1.03314	10.019	9.559	1.263e-23	1.191e-21	++	0	0.228	1	0.6334	697828	[MRPS21]
19	No	rs12403795	1	150278389	T	C	0.1414	0.0005	0.1406	0.1418	697828	-0.0413	0.959541	-8.114	-7.742	4.904e-16	9.822e-15	--	21.5	1.274	1	0.259	697828	[MRPS21]
19	No	rs1694375	1	150278908	C	G	0.3939	0.0048	0.3903	0.4003	697828	0.0388	1.03956	11.616	11.083	3.414e-31	1.516e-28	++	38.8	1.635	1	0.2011	697828	[MRPS21]
19	No	rs1260398	1	150279876	T	C	0.6136	0.0002	0.6135	0.6138	697828	0.0326	1.03314	10.01	9.551	1.373e-23	1.285e-21	++	0	0.226	1	0.6344	697828	[MRPS21]
19	No	rs8006	1	150280801	C	G	0.3864	0.0001	0.3862	0.3864	697828	-0.0326	0.967926	-10.015	-9.555	1.312e-23	1.233e-21	--	0	0.223	1	0.637	697828	[MRPS21]
19	No	rs471464	1	150281043	A	C	0.6001	0	0.6001	0.6001	248094	-0.0485	0.952657	-8.014	-7.646	1.11e-15	2.068e-14	?-	0	0	0	1	248094	MRPS21[]--PRPF3
19	No	rs580060	1	150281202	A	C	0.3939	0.0048	0.3903	0.4004	697828	0.0388	1.03956	11.611	11.078	3.612e-31	1.596e-28	++	38.2	1.618	1	0.2033	697828	MRPS21[]--PRPF3
19	No	rs1260396	1	150281501	A	C	0.3939	0.0048	0.3903	0.4004	697828	0.0388	1.03956	11.611	11.078	3.632e-31	1.604e-28	++	38.1	1.617	1	0.2036	697828	MRPS21[]--PRPF3
19	No	rs486275	1	150282784	A	G	0.606	0.0049	0.5994	0.6096	697828	-0.0388	0.961943	-11.608	-11.075	3.767e-31	1.658e-28	--	37.7	1.606	1	0.2051	697828	MRPS21-[]--PRPF3
19	No	rs522435	1	150282910	A	G	0.606	0.0049	0.5994	0.6096	697828	-0.0388	0.961943	-11.607	-11.075	3.789e-31	1.667e-28	--	37.7	1.604	1	0.2053	697828	MRPS21-[]--PRPF3
19	No	rs521607	1	150282977	T	C	0.3939	0.0048	0.3903	0.4004	697828	0.0388	1.03956	11.609	11.076	3.71e-31	1.635e-28	++	37.9	1.61	1	0.2044	697828	MRPS21-[]--PRPF3
19	No	rs1260394	1	150283148	T	C	0.3941	0.0049	0.3904	0.4006	697828	0.0388	1.03956	11.596	11.064	4.293e-31	1.868e-28	++	36.2	1.568	1	0.2105	697828	MRPS21-[]--PRPF3
19	No	rs201888995	1	150283366	D	I	0.5993	0	0.5993	0.5993	248094	-0.0478	0.953324	-7.902	-7.54	2.739e-15	4.712e-14	?-	0	0	0	1	248094	MRPS21-[]--PRPF3
19	No	rs7517441	1	150283643	A	T	0.3995	0	0.3995	0.3995	248094	0.0483	1.04949	7.956	7.591	1.774e-15	3.172e-14	?+	0	0	0	1	248094	MRPS21-[]--PRPF3
19	No	rs200185592	1	150283657	D	I	0.5994	0	0.5994	0.5994	248094	-0.048	0.953134	-7.936	-7.572	2.093e-15	3.688e-14	?-	0	0	0	1	248094	MRPS21-[]--PRPF3
19	No	rs488271	1	150284534	A	G	0.6136	0.0002	0.6134	0.6139	697828	0.0326	1.03314	10.012	9.553	1.346e-23	1.262e-21	++	0	0.224	1	0.6359	697828	MRPS21-[]-PRPF3
19	No	rs1747927	1	150284940	T	C	0.3864	0.0002	0.3861	0.3866	697828	-0.0326	0.967926	-10.013	-9.554	1.33e-23	1.248e-21	--	0	0.223	1	0.6365	697828	MRPS21-[]-PRPF3
19	No	rs578353	1	150287884	C	G	0.6136	0.0002	0.6134	0.6139	697828	0.0327	1.03324	10.021	9.561	1.236e-23	1.167e-21	++	0	0.218	1	0.6404	697828	MRPS21-[]-PRPF3
19	No	rs519126	1	150288859	T	G	0.6136	0.0002	0.6134	0.6139	697828	0.0327	1.03324	10.022	9.562	1.22e-23	1.154e-21	++	0	0.217	1	0.6411	697828	MRPS21-[]-PRPF3
19	No	rs9435997	1	150289496	A	G	0.606	0.0049	0.5994	0.6096	697828	-0.0388	0.961943	-11.605	-11.073	3.873e-31	1.7e-28	--	35.6	1.552	1	0.2129	697828	MRPS21-[]-PRPF3
19	No	rs56214461	1	150289692	T	C	0.3941	0.0049	0.3904	0.4007	697828	0.0388	1.03956	11.606	11.073	3.855e-31	1.693e-28	++	34.8	1.533	1	0.2156	697828	MRPS21-[]-PRPF3
19	No	rs2454285	1	150290609	A	G	0.3864	0.0002	0.3861	0.3865	697828	-0.0327	0.967829	-10.022	-9.562	1.226e-23	1.159e-21	--	0	0.217	1	0.6415	697828	MRPS21-[]-PRPF3
19	No	rs2477121	1	150290762	A	T	0.394	0.0049	0.3903	0.4006	697828	0.0388	1.03956	11.606	11.073	3.853e-31	1.692e-28	++	34.8	1.534	1	0.2156	697828	MRPS21-[]-PRPF3
19	No	rs4333886	1	150291041	C	G	0.606	0.0049	0.5994	0.6096	697828	-0.0388	0.961943	-11.593	-11.061	4.497e-31	1.948e-28	--	35.7	1.555	1	0.2125	697828	MRPS21--[]-PRPF3
19	No	rs146672447	1	150291425	D	I	0.4047	0	0.4047	0.4047	248094	0.0478	1.04896	7.882	7.521	3.21e-15	5.446e-14	?+	0	0	0	1	248094	MRPS21--[]-PRPF3
19	No	rs1694381	1	150292122	A	G	0.3864	0.0002	0.3861	0.3866	697828	-0.0327	0.967829	-10.029	-9.569	1.136e-23	1.081e-21	--	0	0.211	1	0.6461	697828	MRPS21--[]-PRPF3
19	No	rs1694380	1	150292341	A	G	0.3865	0.0002	0.3861	0.3866	697828	-0.0327	0.967829	-10.03	-9.57	1.12e-23	1.067e-21	--	0	0.21	1	0.6468	697828	MRPS21--[]-PRPF3
19	No	rs1694379	1	150292417	A	C	0.615	0.001	0.6143	0.6163	697828	0.0329	1.03345	10.075	9.613	7.102e-24	7.046e-22	++	0	0.177	1	0.6738	697828	MRPS21--[]-PRPF3
19	No	rs1694378	1	150293071	A	G	0.1912	0.0033	0.1867	0.1937	697828	0.0407	1.04154	9.59	9.15	8.845e-22	5.718e-20	++	76.6	4.266	1	0.03889	697828	MRPS21--[]PRPF3
19	No	rs1776276	1	150293078	A	C	0.3866	0.0001	0.3864	0.3866	697828	-0.0327	0.967829	-10.028	-9.568	1.142e-23	1.086e-21	--	0	0.21	1	0.6466	697828	MRPS21--[]PRPF3
19	No	rs1694377	1	150293153	A	G	0.606	0.005	0.5993	0.6096	697828	-0.0388	0.961943	-11.589	-11.058	4.668e-31	2.016e-28	--	35.2	1.544	1	0.214	697828	MRPS21--[]PRPF3
19	No	rs1498308	1	150295131	T	G	0.3994	0.0054	0.3954	0.4067	697828	0.0394	1.04019	11.869	11.324	1.713e-32	9.928e-30	++	22.9	1.297	1	0.2548	697828	[PRPF3]
19	No	rs1260400	1	150296298	T	C	0.3994	0.0055	0.3953	0.4067	697828	0.0393	1.04008	11.826	11.283	2.875e-32	1.591e-29	++	26.6	1.363	1	0.243	697828	[PRPF3]
19	No	rs698914	1	150298750	A	G	0.3851	0.001	0.3837	0.3859	697828	-0.0326	0.967926	-10.029	-9.569	1.14e-23	1.084e-21	--	0	0.166	1	0.6839	697828	[PRPF3]
19	No	rs834225	1	150300727	T	C	0.385	0.001	0.3837	0.3858	697828	-0.0327	0.967829	-10.088	-9.625	6.221e-24	6.245e-22	--	0	0.15	1	0.6988	697828	[PRPF3]
19	No	rs1260401	1	150303269	C	G	0.6093	0.0004	0.6088	0.6096	697828	0.0322	1.03272	9.904	9.45	3.998e-23	3.402e-21	++	0	0.231	1	0.6306	697828	[PRPF3]
19	No	rs1260402	1	150303438	T	C	0.1918	0.0034	0.1872	0.1943	697828	0.0409	1.04175	9.664	9.22	4.295e-22	2.96e-20	++	75.9	4.148	1	0.04169	697828	[PRPF3]
19	No	rs1260403	1	150303666	A	G	0.3851	0.001	0.3837	0.3858	697828	-0.0327	0.967829	-10.065	-9.603	7.879e-24	7.745e-22	--	0	0.143	1	0.7056	697828	[PRPF3]
19	No	rs1260404	1	150304150	A	T	0.6142	0.0006	0.6138	0.6149	697828	0.0325	1.03303	10.037	9.576	1.048e-23	1.004e-21	++	0	0.116	1	0.7338	697828	[PRPF3]
19	No	rs1260405	1	150304781	A	G	0.6004	0.0052	0.5934	0.6043	697828	-0.0394	0.961366	-11.859	-11.315	1.935e-32	1.109e-29	--	21	1.266	1	0.2605	697828	[PRPF3]
19	No	rs1260406	1	150305863	A	C	0.3995	0.0054	0.3955	0.4067	697828	0.0394	1.04019	11.868	11.323	1.74e-32	1.007e-29	++	19.5	1.242	1	0.2651	697828	[PRPF3]
19	No	rs1260407	1	150306125	T	C	0.3858	0.0006	0.3851	0.3862	697828	-0.0326	0.967926	-10.038	-9.577	1.042e-23	9.992e-22	--	0	0.116	1	0.7333	697828	[PRPF3]
19	No	rs1260408	1	150307270	T	G	0.385	0.001	0.3837	0.3858	697828	-0.0328	0.967732	-10.096	-9.633	5.751e-24	5.814e-22	--	0	0.149	1	0.7	697828	[PRPF3]
19	No	rs1260409	1	150308136	A	G	0.3858	0.0005	0.3851	0.3862	697828	-0.0326	0.967926	-10.04	-9.579	1.021e-23	9.808e-22	--	0	0.118	1	0.7312	697828	[PRPF3]
19	No	rs2794615	1	150309638	T	C	0.3995	0.0054	0.3955	0.4067	697828	0.0394	1.04019	11.859	11.315	1.928e-32	1.106e-29	++	19.8	1.247	1	0.2641	697828	[PRPF3]
19	No	rs1776272	1	150311042	T	G	0.615	0.001	0.6142	0.6163	697828	0.0328	1.03334	10.093	9.63	5.945e-24	5.992e-22	++	0	0.163	1	0.686	697828	[PRPF3]
19	No	rs2794614	1	150311948	T	C	0.6006	0.0054	0.5934	0.6046	697828	-0.0394	0.961366	-11.855	-11.311	2.039e-32	1.164e-29	--	20.8	1.262	1	0.2613	697828	[PRPF3]
19	No	rs2794685	1	150312268	T	C	0.3987	0.0051	0.395	0.4056	697828	0.0395	1.04029	11.872	11.327	1.664e-32	9.669e-30	++	30.6	1.441	1	0.23	697828	[PRPF3]
19	No	rs3125808	1	150314272	T	C	0.3861	0.0008	0.3851	0.3867	697828	-0.0324	0.968119	-10.003	-9.544	1.479e-23	1.375e-21	--	0	0.139	1	0.7095	697828	[PRPF3]
19	No	rs1272798	1	150315436	T	C	0.3858	0.0005	0.3851	0.3862	697828	-0.0326	0.967926	-10.04	-9.58	1.014e-23	9.747e-22	--	0	0.119	1	0.7306	697828	[PRPF3]
19	No	rs200239014	1	150315719	D	I	0.4041	0	0.4041	0.4041	248094	0.048	1.04917	7.907	7.544	2.631e-15	4.543e-14	?+	0	0	0	1	248094	[PRPF3]
19	No	rs1260385	1	150316385	A	G	0.6148	0.0009	0.6142	0.616	697828	0.0327	1.03324	10.075	9.613	7.124e-24	7.066e-22	++	0	0.149	1	0.6996	697828	[PRPF3]
19	No	rs698918	1	150319762	A	G	0.3885	0.0031	0.3862	0.3927	697828	-0.0331	0.967442	-10.169	-9.703	2.714e-24	2.933e-22	--	0	0.263	1	0.608	697828	[PRPF3]
19	No	rs698917	1	150319884	A	G	0.615	0.001	0.6142	0.6163	697828	0.0328	1.03334	10.098	9.635	5.618e-24	5.691e-22	++	0	0.151	1	0.6977	697828	[PRPF3]
19	No	rs2647373	1	150320570	C	G	0.4055	0	0.4055	0.4055	248094	0.0486	1.0498	8.045	7.676	8.61e-16	1.641e-14	?+	0	0	0	1	248094	[PRPF3]
19	No	rs2794684	1	150320571	T	C	0.4055	0	0.4055	0.4055	248094	0.0486	1.0498	8.045	7.676	8.602e-16	1.639e-14	?+	0	0	0	1	248094	[PRPF3]
19	No	rs1097066	1	150320717	A	G	0.6149	0.001	0.6142	0.6162	697828	0.0328	1.03334	10.092	9.629	6.013e-24	6.054e-22	++	0	0.153	1	0.6955	697828	[PRPF3]
19	No	rs2794682	1	150320847	T	C	0.3995	0.0054	0.3954	0.4067	697828	0.0395	1.04029	11.879	11.334	1.526e-32	8.936e-30	++	18.3	1.224	1	0.2686	697828	[PRPF3]
19	No	rs1694364	1	150321066	T	G	0.3858	0.0005	0.3851	0.3862	697828	-0.0326	0.967926	-10.042	-9.581	9.945e-24	9.576e-22	--	0	0.117	1	0.7326	697828	[PRPF3]
19	No	rs1625468	1	150321486	A	G	0.3986	0.0051	0.3949	0.4055	697828	0.0396	1.04039	11.893	11.347	1.286e-32	7.646e-30	++	29.3	1.415	1	0.2343	697828	[PRPF3]
19	No	rs2794681	1	150321951	T	C	0.3986	0.0051	0.3949	0.4055	697828	0.0396	1.04039	11.893	11.347	1.284e-32	7.635e-30	++	29.3	1.415	1	0.2342	697828	[PRPF3]
19	No	rs2797653	1	150322532	T	C	0.4067	0	0.4067	0.4067	248094	0.0482	1.04938	7.972	7.606	1.566e-15	2.831e-14	?+	0	0	0	1	248094	[PRPF3]
19	No	rs1776265	1	150323522	T	C	0.3851	0.001	0.3838	0.3858	697828	-0.0327	0.967829	-10.071	-9.609	7.451e-24	7.361e-22	--	0	0.148	1	0.7001	697828	[PRPF3]
19	No	rs2794679	1	150324857	A	G	0.3994	0.0054	0.3954	0.4067	697828	0.0395	1.04029	11.885	11.34	1.41e-32	8.315e-30	++	17.5	1.213	1	0.2708	697828	[PRPF3]
19	No	rs2794678	1	150324868	A	G	0.3994	0.0054	0.3954	0.4067	697828	0.0395	1.04029	11.886	11.341	1.399e-32	8.256e-30	++	17.7	1.215	1	0.2704	697828	[PRPF3]
19	No	rs77015496	1	150325003	D	I	0.407	0	0.407	0.407	248094	0.0483	1.04949	7.987	7.62	1.387e-15	2.534e-14	?+	0	0	0	1	248094	[PRPF3]
19	No	rs11590406	1	150327105	T	C	0.3855	0.0002	0.3852	0.3857	697828	-0.0327	0.967829	-10.057	-9.596	8.536e-24	8.331e-22	--	0	0.111	1	0.7391	697828	PRPF3-[]-RPRD2
19	No	rs11587758	1	150327106	A	G	0.399	0.0047	0.3955	0.4053	697828	0.0395	1.04029	11.877	11.332	1.554e-32	9.085e-30	++	11.3	1.128	1	0.2882	697828	PRPF3-[]-RPRD2
19	No	rs201873156	1	150329462	D	I	0.5951	0	0.5951	0.5951	248094	-0.0485	0.952657	-8.002	-7.635	1.222e-15	2.258e-14	?-	0	0	0	1	248094	PRPF3-[]-RPRD2
19	No	rs200602429	1	150329467	D	I	0.4049	0	0.4049	0.4049	248094	0.0485	1.0497	8.002	7.635	1.223e-15	2.26e-14	?+	0	0	0	1	248094	PRPF3-[]-RPRD2
19	No	rs146967071	1	150329468	D	I	0.4061	0	0.4061	0.4061	248094	0.0488	1.05001	8.051	7.681	8.22e-16	1.573e-14	?+	0	0	0	1	248094	PRPF3-[]-RPRD2
19	No	rs1097069	1	150330190	T	C	0.3851	0.0009	0.3839	0.3858	697828	-0.0327	0.967829	-10.074	-9.612	7.217e-24	7.15e-22	--	0	0.148	1	0.7009	697828	PRPF3-[]-RPRD2
19	No	rs1097068	1	150330345	T	C	0.3995	0.0054	0.3955	0.4067	697828	0.0394	1.04019	11.859	11.314	1.943e-32	1.114e-29	++	20.3	1.255	1	0.2626	697828	PRPF3-[]-RPRD2
19	No	rs1097067	1	150330356	T	G	0.3995	0.0054	0.3955	0.4067	697828	0.0394	1.04019	11.86	11.315	1.918e-32	1.1e-29	++	20.2	1.254	1	0.2629	697828	PRPF3-[]-RPRD2
19	No	rs1260373	1	150331866	T	C	0.6149	0.0009	0.6142	0.6161	697828	0.0328	1.03334	10.085	9.622	6.452e-24	6.456e-22	++	0	0.142	1	0.7067	697828	PRPF3-[]-RPRD2
19	No	rs1103115	1	150332304	A	G	0.3994	0.0054	0.3954	0.4067	697828	0.0395	1.04029	11.879	11.334	1.522e-32	8.914e-30	++	18	1.219	1	0.2696	697828	PRPF3-[]-RPRD2
19	No	rs1097071	1	150332870	T	C	0.3854	0.0006	0.3846	0.3858	697828	-0.0329	0.967635	-10.13	-9.665	4.055e-24	4.228e-22	--	0	0.186	1	0.6662	697828	PRPF3-[]-RPRD2
19	No	rs1097070	1	150332955	A	T	0.6006	0.0054	0.5933	0.6046	697828	-0.0395	0.96127	-11.883	-11.338	1.453e-32	8.546e-30	--	17.5	1.212	1	0.271	697828	PRPF3-[]-RPRD2
19	No	rs828784	1	150335240	A	T	0.6149	0.001	0.6142	0.6162	697828	0.0327	1.03324	10.087	9.624	6.331e-24	6.345e-22	++	0	0.157	1	0.6921	697828	PRPF3-[]-RPRD2
19	No	rs696616	1	150336173	A	G	0.3986	0.0051	0.3949	0.4055	697828	0.0396	1.04039	11.889	11.344	1.346e-32	7.97e-30	++	29.4	1.416	1	0.2341	697828	PRPF3--[]RPRD2
19	No	rs1145583	1	150338322	T	C	0.3993	0.0054	0.3953	0.4065	697828	0.0395	1.04029	11.867	11.322	1.759e-32	1.017e-29	++	19.7	1.245	1	0.2646	697828	[RPRD2]
19	No	rs696615	1	150338988	A	C	0.3858	0.0001	0.3857	0.3859	697828	-0.0325	0.968022	-10.015	-9.556	1.308e-23	1.229e-21	--	0	0.066	1	0.7972	697828	[RPRD2]
19	No	rs834243	1	150339290	A	C	0.6143	0.0006	0.6138	0.6151	697828	0.0326	1.03314	10.049	9.588	9.299e-24	9.007e-22	++	0	0.1	1	0.7524	697828	[RPRD2]
19	No	rs71578487	1	150340059	D	I	0.504	0	0.504	0.504	248094	-0.0462	0.954851	-7.776	-7.419	7.514e-15	1.183e-13	?-	0	0	0	1	248094	[RPRD2]
19	No	rs1260368	1	150340260	A	G	0.3994	0.0054	0.3954	0.4067	697828	0.0395	1.04029	11.873	11.328	1.637e-32	9.526e-30	++	18.3	1.224	1	0.2685	697828	[RPRD2]
19	No	rs1313570	1	150342642	T	C	0.3857	0.0006	0.3849	0.3862	697828	-0.0326	0.967926	-10.049	-9.587	9.326e-24	9.031e-22	--	0	0.099	1	0.7527	697828	[RPRD2]
19	No	rs1313569	1	150344171	A	G	0.6142	0	0.6142	0.6142	697828	0.0329	1.03345	10.122	9.657	4.433e-24	4.586e-22	++	0	0.16	1	0.6889	697828	[RPRD2]
19	No	rs1313568	1	150344180	C	G	0.3858	0	0.3858	0.3858	697828	-0.0329	0.967635	-10.118	-9.654	4.597e-24	4.74e-22	--	0	0.162	1	0.6875	697828	[RPRD2]
19	No	rs1260367	1	150344514	T	C	0.3994	0.0054	0.3954	0.4067	697828	0.0395	1.04029	11.885	11.339	1.421e-32	8.374e-30	++	17.4	1.211	1	0.2712	697828	[RPRD2]
19	No	rs1260457	1	150347374	A	G	0.615	0.001	0.6142	0.6163	697828	0.0327	1.03324	10.086	9.623	6.372e-24	6.383e-22	++	0	0.129	1	0.7195	697828	[RPRD2]
19	No	rs1260458	1	150347454	T	C	0.6142	0.0006	0.6138	0.6151	697828	0.0326	1.03314	10.048	9.587	9.349e-24	9.051e-22	++	0	0.099	1	0.7529	697828	[RPRD2]
19	No	rs1260459	1	150348253	T	G	0.6006	0.0054	0.5934	0.6046	697828	-0.0395	0.96127	-11.877	-11.332	1.568e-32	9.16e-30	--	18.3	1.223	1	0.2687	697828	[RPRD2]
19	No	rs1617829	1	150349902	A	G	0.3992	0.005	0.3954	0.4059	697828	0.0394	1.04019	11.859	11.315	1.924e-32	1.104e-29	++	15.2	1.179	1	0.2777	697828	[RPRD2]
19	No	rs1694369	1	150351101	A	G	0.6014	0.0051	0.5946	0.6051	697828	-0.0396	0.961174	-11.881	-11.336	1.491e-32	8.749e-30	--	30.1	1.431	1	0.2316	697828	[RPRD2]
19	No	rs138017373	1	150351594	D	I	0.5917	0	0.5917	0.5917	248094	-0.0488	0.952372	-8.055	-7.685	7.963e-16	1.528e-14	?-	0	0	0	1	248094	[RPRD2]
19	No	rs863862	1	150352361	A	T	0.615	0.0011	0.6142	0.6164	697828	0.0327	1.03324	10.08	9.617	6.796e-24	6.769e-22	++	0	0.132	1	0.7164	697828	[RPRD2]
19	No	rs834234	1	150352494	C	G	0.3857	0.0005	0.385	0.3861	697828	-0.0325	0.968022	-10.026	-9.566	1.168e-23	1.109e-21	--	0	0.109	1	0.7408	697828	[RPRD2]
19	No	rs834233	1	150354276	A	G	0.3665	0.0081	0.3605	0.3773	697828	0.0391	1.03987	11.439	10.914	2.684e-30	9.919e-28	++	0	0.781	1	0.3767	697828	[RPRD2]
19	No	rs834232	1	150354682	T	C	0.6006	0.0054	0.5934	0.6046	697828	-0.0395	0.96127	-11.867	-11.323	1.754e-32	1.014e-29	--	19	1.235	1	0.2665	697828	[RPRD2]
19	No	rs71650873	1	150354697	D	I	0.4065	0	0.4065	0.4065	248094	0.0482	1.04938	7.975	7.609	1.524e-15	2.761e-14	?+	0	0	0	1	248094	[RPRD2]
19	No	rs2133129	1	150355537	T	C	0.385	0.0009	0.3838	0.3857	697828	-0.0327	0.967829	-10.069	-9.607	7.561e-24	7.46e-22	--	0	0.126	1	0.7224	697828	[RPRD2]
19	No	rs2454286	1	150355538	A	G	0.3994	0.0052	0.3955	0.4064	697828	0.0394	1.04019	11.853	11.309	2.079e-32	1.184e-29	++	19.2	1.238	1	0.2658	697828	[RPRD2]
19	No	rs1260422	1	150357011	A	G	0.3994	0.0054	0.3954	0.4066	697828	0.0394	1.04019	11.86	11.316	1.904e-32	1.093e-29	++	19.7	1.245	1	0.2644	697828	[RPRD2]
19	No	rs1260421	1	150357780	A	G	0.3986	0.005	0.3949	0.4054	697828	0.0395	1.04029	11.873	11.328	1.642e-32	9.553e-30	++	30.8	1.444	1	0.2295	697828	[RPRD2]
19	No	rs1627235	1	150358858	T	C	0.3986	0.005	0.3949	0.4054	697828	0.0395	1.04029	11.873	11.328	1.644e-32	9.563e-30	++	30.7	1.444	1	0.2295	697828	[RPRD2]
19	No	rs200759368	1	150360041	D	I	0.4035	0	0.4035	0.4035	248094	0.0488	1.05001	8.041	7.672	8.902e-16	1.691e-14	?+	0	0	0	1	248094	[RPRD2]
19	No	rs9436108	1	150360930	A	G	0.6006	0.0053	0.5934	0.6046	697828	-0.0394	0.961366	-11.86	-11.316	1.914e-32	1.098e-29	--	19.6	1.244	1	0.2647	697828	[RPRD2]
19	No	rs1260424	1	150361349	A	G	0.385	0.001	0.3837	0.3858	697828	-0.0327	0.967829	-10.066	-9.604	7.845e-24	7.715e-22	--	0	0.131	1	0.7173	697828	[RPRD2]
19	No	rs834235	1	150362154	T	C	0.6149	0.001	0.6141	0.6163	697828	0.0326	1.03314	10.033	9.573	1.091e-23	1.042e-21	++	0	0.149	1	0.6997	697828	[RPRD2]
19	No	rs834236	1	150362968	T	C	0.3994	0.0053	0.3955	0.4066	697828	0.0394	1.04019	11.863	11.319	1.839e-32	1.059e-29	++	19.6	1.244	1	0.2647	697828	[RPRD2]
19	No	rs35274748	1	150363032	D	I	0.3969	0	0.3969	0.3969	248094	0.0475	1.04865	7.722	7.368	1.145e-14	1.736e-13	?+	0	0	0	1	248094	[RPRD2]
19	No	rs834237	1	150363930	A	G	0.385	0.001	0.3837	0.3858	697828	-0.0326	0.967926	-10.059	-9.598	8.354e-24	8.169e-22	--	0	0.133	1	0.7153	697828	[RPRD2]
19	No	rs834238	1	150366469	A	C	0.6149	0.0009	0.6142	0.6161	697828	0.0326	1.03314	10.04	9.579	1.017e-23	9.773e-22	++	0	0.143	1	0.7055	697828	[RPRD2]
19	No	rs844309	1	150366587	T	C	0.3986	0.005	0.3949	0.4054	697828	0.0396	1.04039	11.872	11.327	1.655e-32	9.621e-30	++	30.7	1.442	1	0.2298	697828	[RPRD2]
19	No	rs1694362	1	150366963	A	T	0.3986	0.005	0.3949	0.4054	697828	0.0396	1.04039	11.872	11.327	1.655e-32	9.621e-30	++	30.7	1.442	1	0.2298	697828	[RPRD2]
19	No	rs2264417	1	150368501	T	C	0.615	0.001	0.6143	0.6162	697828	0.0327	1.03324	10.062	9.6	8.169e-24	8.004e-22	++	0	0.127	1	0.7214	697828	[RPRD2]
19	No	rs2264418	1	150368579	A	G	0.3994	0.0053	0.3954	0.4065	697828	0.0394	1.04019	11.862	11.318	1.855e-32	1.068e-29	++	19.1	1.237	1	0.2661	697828	[RPRD2]
19	No	rs1694363	1	150368677	T	G	0.612	0	0.612	0.612	248094	-0.0495	0.951705	-8.025	-7.657	1.012e-15	1.901e-14	?-	0	0	0	1	248094	[RPRD2]
19	No	rs1776270	1	150369337	A	G	0.6302	0.0019	0.6277	0.6316	697828	0.033	1.03355	9.809	9.359	1.027e-22	8.037e-21	++	0	0.08	1	0.7769	697828	[RPRD2]
19	No	rs1260386	1	150369622	T	G	0.3992	0.0054	0.3952	0.4065	697828	0.0394	1.04019	11.842	11.299	2.355e-32	1.327e-29	++	21.3	1.27	1	0.2598	697828	[RPRD2]
19	No	rs1260387	1	150371448	T	C	0.2587	0.0009	0.2574	0.2593	697828	-0.0291	0.971319	-7.946	-7.582	1.92e-15	3.409e-14	--	0	0.076	1	0.7827	697828	[RPRD2]
19	No	rs1262432	1	150371839	A	C	0.6149	0.0009	0.6142	0.6162	697828	0.0326	1.03314	10.053	9.592	8.908e-24	8.662e-22	++	0	0.127	1	0.7217	697828	[RPRD2]
19	No	rs1260388	1	150372016	T	G	0.6006	0.0053	0.5935	0.6046	697828	-0.0394	0.961366	-11.865	-11.321	1.794e-32	1.035e-29	--	17.9	1.218	1	0.2697	697828	[RPRD2]
19	No	rs1260389	1	150372109	A	T	0.3986	0.005	0.3949	0.4053	697828	0.0395	1.04029	11.868	11.323	1.738e-32	1.006e-29	++	30	1.429	1	0.2319	697828	[RPRD2]
19	No	rs1260390	1	150372128	A	G	0.1852	0.0117	0.1694	0.1939	697828	0.0404	1.04123	9.403	8.972	5.283e-21	2.914e-19	++	62.8	2.691	1	0.1009	697828	[RPRD2]
19	No	rs1260391	1	150373077	T	C	0.3851	0.0009	0.3838	0.3858	697828	-0.0326	0.967926	-10.056	-9.594	8.669e-24	8.45e-22	--	0	0.118	1	0.7316	697828	[RPRD2]
19	No	rs1260392	1	150373362	A	T	0.387	0.0011	0.3855	0.3878	697828	-0.0328	0.967732	-10.073	-9.611	7.293e-24	7.218e-22	--	0	0.107	1	0.7431	697828	[RPRD2]
19	No	rs35057759	1	150374276	T	C	0.3993	0.0053	0.3954	0.4065	697828	0.0395	1.04029	11.864	11.32	1.819e-32	1.049e-29	++	15.7	1.187	1	0.276	697828	[RPRD2]
19	No	rs199834745	1	150374421	D	I	0.5947	0	0.5947	0.5947	248094	-0.0485	0.952657	-8.022	-7.654	1.038e-15	1.946e-14	?-	0	0	0	1	248094	[RPRD2]
19	No	rs1260378	1	150375272	A	G	0.3993	0.0053	0.3953	0.4064	697828	0.0395	1.04029	11.873	11.328	1.637e-32	9.526e-30	++	13.5	1.157	1	0.2821	697828	[RPRD2]
19	No	rs138884613	1	150375425	D	I	0.4063	0	0.4063	0.4063	248094	0.048	1.04917	7.939	7.575	2.038e-15	3.599e-14	?+	0	0	0	1	248094	[RPRD2]
19	No	rs696617	1	150376311	T	G	0.615	0.001	0.6143	0.6163	697828	0.0327	1.03324	10.073	9.611	7.263e-24	7.191e-22	++	0	0.108	1	0.7427	697828	[RPRD2]
19	No	rs828783	1	150376977	T	C	0.3955	0.0009	0.3949	0.3967	697828	0.0392	1.03998	11.728	11.19	9.185e-32	4.584e-29	++	0	0.946	1	0.3308	697828	[RPRD2]
19	No	rs1694385	1	150377960	A	G	0.3993	0.0053	0.3954	0.4064	697828	0.0395	1.04029	11.863	11.318	1.85e-32	1.065e-29	++	14.1	1.165	1	0.2805	697828	[RPRD2]
19	No	rs1694386	1	150377965	C	G	0.385	0.001	0.3837	0.3857	697828	-0.0327	0.967829	-10.076	-9.613	7.088e-24	7.033e-22	--	0	0.105	1	0.7456	697828	[RPRD2]
19	No	rs834241	1	150379007	T	C	0.3858	0.0005	0.3851	0.3861	697828	-0.0325	0.968022	-10.024	-9.564	1.2e-23	1.136e-21	--	0	0.079	1	0.7782	697828	[RPRD2]
19	No	rs698923	1	150379159	A	G	0.3986	0.0051	0.3948	0.4054	697828	0.0395	1.04029	11.863	11.319	1.844e-32	1.062e-29	++	25	1.333	1	0.2483	697828	[RPRD2]
19	No	rs698922	1	150379309	A	G	0.3851	0.0009	0.3838	0.3858	697828	-0.0326	0.967926	-10.054	-9.593	8.779e-24	8.547e-22	--	0	0.108	1	0.7419	697828	[RPRD2]
19	No	rs698921	1	150379517	A	G	0.6149	0.0009	0.6142	0.6162	697828	0.0326	1.03314	10.054	9.593	8.823e-24	8.586e-22	++	0	0.108	1	0.7424	697828	[RPRD2]
19	No	rs834242	1	150379858	A	G	0.6142	0.0005	0.6138	0.6149	697828	0.0325	1.03303	10.029	9.569	1.139e-23	1.084e-21	++	0	0.076	1	0.7829	697828	[RPRD2]
19	No	rs1631973	1	150380779	T	C	0.6119	0.009	0.6052	0.624	697828	-0.0399	0.960886	-11.846	-11.303	2.244e-32	1.27e-29	--	22	1.282	1	0.2575	697828	[RPRD2]
19	No	rs1694390	1	150380780	A	G	0.6032	0.0143	0.584	0.6138	697828	0.0323	1.03283	9.944	9.487	2.692e-23	2.373e-21	++	0	0.026	1	0.8724	697828	[RPRD2]
19	No	rs1260411	1	150382088	A	G	0.399	0.0054	0.395	0.4063	697828	0.0394	1.04019	11.818	11.276	3.146e-32	1.727e-29	++	19.1	1.237	1	0.2661	697828	[RPRD2]
19	No	rs834227	1	150383768	T	C	0.3853	0.001	0.3839	0.386	697828	-0.0325	0.968022	-10.027	-9.566	1.165e-23	1.106e-21	--	0	0.123	1	0.7258	697828	[RPRD2]
19	No	rs834228	1	150383951	A	G	0.582	0	0.582	0.582	248094	-0.0486	0.952562	-7.927	-7.563	2.244e-15	3.929e-14	?-	0	0	0	1	248094	[RPRD2]
19	No	rs834229	1	150384665	C	G	0.3984	0.0051	0.3946	0.4053	697828	0.0395	1.04029	11.832	11.289	2.656e-32	1.48e-29	++	29.3	1.415	1	0.2342	697828	[RPRD2]
19	No	rs698920	1	150386023	A	G	0.3853	0.0011	0.3838	0.386	697828	-0.0325	0.968022	-10.023	-9.563	1.209e-23	1.144e-21	--	0	0.12	1	0.7295	697828	[RPRD2]
19	No	rs698919	1	150387000	A	G	0.6009	0.0054	0.5936	0.6049	697828	-0.0394	0.961366	-11.827	-11.285	2.818e-32	1.562e-29	--	16.6	1.199	1	0.2735	697828	[RPRD2]
19	No	rs834230	1	150387929	T	C	0.3984	0.0051	0.3946	0.4053	697828	0.0395	1.04029	11.83	11.288	2.717e-32	1.511e-29	++	29	1.409	1	0.2352	697828	[RPRD2]
19	No	rs698915	1	150388318	A	G	0.2588	0.001	0.2574	0.2595	697828	-0.0291	0.971319	-7.944	-7.579	1.958e-15	3.47e-14	--	0	0.085	1	0.7704	697828	[RPRD2]
19	No	rs698916	1	150388385	A	G	0.6009	0.0054	0.5936	0.6049	697828	-0.0394	0.961366	-11.829	-11.287	2.752e-32	1.529e-29	--	16.1	1.192	1	0.275	697828	[RPRD2]
19	No	rs834231	1	150389392	A	T	0.6009	0.0054	0.5936	0.6049	697828	-0.0394	0.961366	-11.826	-11.284	2.857e-32	1.582e-29	--	16.4	1.196	1	0.2742	697828	[RPRD2]
19	No	rs1260419	1	150390524	A	G	0.6145	0.0007	0.614	0.6154	697828	0.0326	1.03314	10.03	9.57	1.122e-23	1.069e-21	++	0	0.13	1	0.7186	697828	[RPRD2]
19	No	rs1260420	1	150391345	A	G	0.3856	0.0006	0.3847	0.386	697828	-0.0326	0.967926	-10.035	-9.575	1.069e-23	1.023e-21	--	0	0.117	1	0.7319	697828	[RPRD2]
19	No	rs832622	1	150392830	A	G	0.6009	0.0054	0.5936	0.6049	697828	-0.0394	0.961366	-11.826	-11.283	2.88e-32	1.594e-29	--	16.2	1.194	1	0.2746	697828	[RPRD2]
19	No	rs832621	1	150392909	C	G	0.614	0.0006	0.6136	0.6148	697828	0.0324	1.03293	9.985	9.527	1.774e-23	1.623e-21	++	0	0.09	1	0.7647	697828	[RPRD2]
19	No	rs55742549	1	150396459	A	G	0.3991	0.0053	0.3952	0.4063	697828	0.0394	1.04019	11.838	11.294	2.494e-32	1.398e-29	++	15.1	1.178	1	0.2777	697828	[RPRD2]
19	No	rs11205370	1	150397567	A	G	0.3853	0.0011	0.3839	0.3861	697828	-0.0325	0.968022	-10.019	-9.559	1.257e-23	1.185e-21	--	0	0.119	1	0.7299	697828	[RPRD2]
19	No	rs6678973	1	150398064	A	T	0.6148	0.0011	0.614	0.6162	697828	0.0326	1.03314	10.04	9.58	1.012e-23	9.729e-22	++	0	0.122	1	0.7265	697828	[RPRD2]
19	No	rs11577843	1	150398258	A	G	0.6009	0.0054	0.5936	0.6049	697828	-0.0393	0.961462	-11.823	-11.281	2.965e-32	1.636e-29	--	16	1.191	1	0.2752	697828	[RPRD2]
19	No	rs11205371	1	150398510	A	G	0.3853	0.0011	0.3839	0.3861	697828	-0.0325	0.968022	-10.02	-9.56	1.251e-23	1.18e-21	--	0	0.12	1	0.7294	697828	[RPRD2]
19	No	rs11590787	1	150398531	A	G	0.3991	0.0054	0.3951	0.4064	697828	0.0393	1.04008	11.824	11.281	2.933e-32	1.62e-29	++	15.9	1.189	1	0.2755	697828	[RPRD2]
19	No	rs12045304	1	150399818	A	G	0.3991	0.0054	0.3951	0.4063	697828	0.0393	1.04008	11.811	11.269	3.414e-32	1.861e-29	++	17.8	1.216	1	0.2701	697828	[RPRD2]
19	No	rs11205373	1	150404708	A	G	0.386	0.0006	0.3852	0.3864	697828	-0.0324	0.968119	-9.997	-9.539	1.565e-23	1.447e-21	--	0	0.091	1	0.7628	697828	[RPRD2]
19	No	rs4926394	1	150405177	C	G	0.3513	0.0038	0.3485	0.3565	697828	-0.03	0.970446	-9.032	-8.618	1.679e-19	6.816e-18	--	0	0.495	1	0.4816	697828	[RPRD2]
19	No	rs4926395	1	150405298	T	C	0.3862	0.0008	0.3852	0.3868	697828	-0.0324	0.968119	-9.999	-9.54	1.54e-23	1.426e-21	--	0	0.092	1	0.7611	697828	[RPRD2]
19	No	rs141292640	1	150406172	A	G	0.1398	0.0028	0.1361	0.1419	697828	-0.0405	0.960309	-7.877	-7.515	3.362e-15	5.681e-14	--	0	0.455	1	0.4998	697828	[RPRD2]
19	No	rs9436112	1	150406449	A	C	0.6009	0.0054	0.5936	0.6049	697828	-0.0393	0.961462	-11.821	-11.279	3.029e-32	1.669e-29	--	15.7	1.186	1	0.2762	697828	[RPRD2]
19	No	rs11577600	1	150407443	A	G	0.399	0.0055	0.3949	0.4064	697828	0.0394	1.04019	11.834	11.291	2.596e-32	1.45e-29	++	18.3	1.224	1	0.2686	697828	[RPRD2]
19	No	rs12028001	1	150407820	T	C	0.399	0.0055	0.3949	0.4065	697828	0.0394	1.04019	11.83	11.287	2.728e-32	1.517e-29	++	18	1.22	1	0.2693	697828	[RPRD2]
19	No	rs7538981	1	150410978	A	G	0.3991	0.0055	0.395	0.4065	697828	0.0394	1.04019	11.847	11.303	2.234e-32	1.265e-29	++	16	1.19	1	0.2752	697828	[RPRD2]
19	No	rs72696885	1	150411059	T	C	0.399	0.0055	0.3949	0.4064	697828	0.0394	1.04019	11.833	11.29	2.642e-32	1.473e-29	++	18.3	1.224	1	0.2686	697828	[RPRD2]
19	No	rs3896342	1	150411312	T	C	0.6017	0.0052	0.5947	0.6056	697828	-0.0395	0.96127	-11.864	-11.319	1.825e-32	1.052e-29	--	27.4	1.377	1	0.2406	697828	[RPRD2]
19	No	rs12731296	1	150411787	A	G	0.3854	0.0011	0.3839	0.3862	697828	-0.0326	0.967926	-10.046	-9.585	9.608e-24	9.28e-22	--	0	0.142	1	0.7067	697828	[RPRD2]
19	No	rs12736375	1	150411912	T	C	0.3853	0.0011	0.3839	0.3861	697828	-0.0327	0.967829	-10.051	-9.59	9.103e-24	8.834e-22	--	0	0.14	1	0.7085	697828	[RPRD2]
19	No	rs11205375	1	150412474	T	C	0.6146	0.0011	0.6139	0.6161	697828	0.0327	1.03324	10.054	9.592	8.854e-24	8.614e-22	++	0	0.143	1	0.7058	697828	[RPRD2]
19	No	rs3850844	1	150413940	T	G	0.6146	0.001	0.6138	0.6159	697828	0.0326	1.03314	10.044	9.583	9.789e-24	9.439e-22	++	0	0.14	1	0.7085	697828	[RPRD2]
19	No	rs1566225	1	150415990	C	G	0.6145	0.0011	0.6137	0.6161	697828	0.0326	1.03314	10.053	9.591	8.938e-24	8.688e-22	++	0	0.145	1	0.7031	697828	[RPRD2]
19	No	rs79532772	1	150419345	C	G	0.8082	0.0029	0.806	0.8122	697828	-0.0409	0.959925	-9.65	-9.207	4.906e-22	3.342e-20	--	77	4.357	1	0.03685	697828	[RPRD2]
19	No	rs4926435	1	150419865	T	C	0.3854	0.0011	0.3839	0.3862	697828	-0.0327	0.967829	-10.051	-9.59	9.075e-24	8.809e-22	--	0	0.151	1	0.6976	697828	[RPRD2]
19	No	rs4926436	1	150419896	T	C	0.3991	0.0055	0.395	0.4065	697828	0.0394	1.04019	11.839	11.296	2.447e-32	1.374e-29	++	15.1	1.178	1	0.2777	697828	[RPRD2]
19	No	rs6662108	1	150420541	A	C	0.3984	0.0053	0.3945	0.4054	697828	0.0395	1.04029	11.835	11.292	2.581e-32	1.442e-29	++	28.2	1.392	1	0.2381	697828	[RPRD2]
19	No	rs5011187	1	150422761	T	C	0.3855	0.0011	0.3839	0.3863	697828	-0.0326	0.967926	-10.054	-9.593	8.804e-24	8.569e-22	--	0	0.15	1	0.6981	697828	[RPRD2]
19	No	rs6672808	1	150423967	T	C	0.3983	0.0052	0.3945	0.4054	697828	0.0395	1.04029	11.835	11.292	2.571e-32	1.437e-29	++	28.2	1.393	1	0.2379	697828	[RPRD2]
19	No	rs72696900	1	150425256	T	C	0.3991	0.0055	0.395	0.4065	697828	0.0393	1.04008	11.828	11.285	2.798e-32	1.552e-29	++	15.5	1.183	1	0.2767	697828	[RPRD2]
19	No	rs11581786	1	150425580	T	C	0.3855	0.0011	0.3839	0.3863	697828	-0.0327	0.967829	-10.06	-9.598	8.315e-24	8.135e-22	--	0	0.149	1	0.6996	697828	[RPRD2]
19	No	rs2873669	1	150426224	T	C	0.6017	0.0052	0.5946	0.6055	697828	-0.0395	0.96127	-11.834	-11.291	2.611e-32	1.458e-29	--	28	1.389	1	0.2386	697828	[RPRD2]
19	No	rs4926437	1	150427790	T	C	0.3983	0.0052	0.3945	0.4054	697828	0.0394	1.04019	11.833	11.29	2.64e-32	1.472e-29	++	27.8	1.386	1	0.2391	697828	[RPRD2]
19	No	rs7539458	1	150430325	T	G	0.6016	0.0052	0.5946	0.6055	697828	-0.0394	0.961366	-11.831	-11.288	2.704e-32	1.505e-29	--	27.5	1.379	1	0.2402	697828	[RPRD2]
19	No	rs7523428	1	150430472	A	G	0.3984	0.0052	0.3945	0.4055	697828	0.0395	1.04029	11.85	11.306	2.152e-32	1.222e-29	++	25	1.334	1	0.2481	697828	[RPRD2]
19	No	rs1972031	1	150430688	T	C	0.6017	0.0052	0.5946	0.6055	697828	-0.0394	0.961366	-11.827	-11.284	2.848e-32	1.578e-29	--	28.4	1.396	1	0.2373	697828	[RPRD2]
19	No	rs1546211	1	150430972	T	C	0.1918	0.0029	0.1879	0.1939	697828	0.0409	1.04175	9.636	9.194	5.627e-22	3.786e-20	++	77	4.355	1	0.0369	697828	[RPRD2]
19	No	rs9436007	1	150433389	T	C	0.3986	0.0051	0.3948	0.4054	697828	0.0394	1.04019	11.837	11.294	2.523e-32	1.413e-29	++	26.7	1.365	1	0.2426	697828	[RPRD2]
19	No	rs17596326	1	150433819	A	G	0.6016	0.0052	0.5945	0.6055	697828	-0.0395	0.96127	-11.849	-11.305	2.183e-32	1.238e-29	--	24.8	1.33	1	0.2488	697828	[RPRD2]
19	No	rs9436008	1	150434631	A	G	0.6016	0.0052	0.5945	0.6055	697828	-0.0395	0.96127	-11.849	-11.305	2.185e-32	1.239e-29	--	24.8	1.33	1	0.2488	697828	[RPRD2]
19	No	rs142325129	1	150435146	C	G	0.8079	0.0026	0.806	0.8115	697828	-0.0408	0.960021	-9.62	-9.179	6.579e-22	4.366e-20	--	76.3	4.228	1	0.03976	697828	[RPRD2]
19	No	rs9436115	1	150435177	A	G	0.3984	0.0053	0.3945	0.4055	697828	0.0395	1.04029	11.849	11.305	2.186e-32	1.24e-29	++	24.8	1.33	1	0.2488	697828	[RPRD2]
19	No	rs2012751	1	150438266	T	C	0.3855	0.0011	0.3839	0.3863	697828	-0.0327	0.967829	-10.068	-9.606	7.649e-24	7.539e-22	--	0	0.158	1	0.6914	697828	[RPRD2]
19	No	rs10888583	1	150439877	A	G	0.3854	0.0011	0.3839	0.3863	697828	-0.0328	0.967732	-10.085	-9.622	6.462e-24	6.465e-22	--	0	0.159	1	0.6901	697828	[RPRD2]
19	No	rs11581351	1	150440200	C	G	0.3985	0.0053	0.3945	0.4056	697828	0.0395	1.04029	11.847	11.303	2.243e-32	1.269e-29	++	24.4	1.323	1	0.25	697828	[RPRD2]
19	No	rs6699093	1	150440451	A	G	0.6139	0.0009	0.6132	0.6151	697828	0.0328	1.03334	10.085	9.622	6.448e-24	6.452e-22	++	0	0.222	1	0.6373	697828	[RPRD2]
19	No	rs6684939	1	150440563	A	G	0.3861	0.0009	0.3848	0.3868	697828	-0.0328	0.967732	-10.083	-9.62	6.573e-24	6.566e-22	--	0	0.22	1	0.6391	697828	[RPRD2]
19	No	rs201424538	1	150441424	D	I	0.5923	0	0.5923	0.5923	248094	-0.0483	0.952848	-7.973	-7.607	1.553e-15	2.809e-14	?-	0	0	0	1	248094	[RPRD2]
19	No	rs59113365	1	150441425	D	I	0.5945	0	0.5945	0.5945	248094	-0.0483	0.952848	-7.987	-7.621	1.378e-15	2.519e-14	?-	0	0	0	1	248094	[RPRD2]
19	No	rs11205382	1	150442466	A	G	0.3854	0.0012	0.3838	0.3862	697828	-0.0328	0.967732	-10.086	-9.623	6.399e-24	6.408e-22	--	0	0.156	1	0.6931	697828	[RPRD2]
19	No	rs7513182	1	150442612	A	G	0.6146	0.0012	0.6137	0.6161	697828	0.0328	1.03334	10.091	9.627	6.085e-24	6.12e-22	++	0	0.157	1	0.6924	697828	[RPRD2]
19	No	rs7002	1	150445819	A	G	0.6005	0.0058	0.5926	0.6048	697828	-0.0394	0.961366	-11.786	-11.245	4.616e-32	2.449e-29	--	24.5	1.324	1	0.2499	697828	[RPRD2]
19	No	rs45595332	1	150446067	T	C	0.3979	0.004	0.3949	0.4032	697828	0.0397	1.0405	11.899	11.353	1.197e-32	7.163e-30	++	36.2	1.568	1	0.2104	697828	[RPRD2]
19	No	rs7411534	1	150447269	A	G	0.6147	0.0012	0.6138	0.6162	697828	0.0324	1.03293	9.98	9.522	1.865e-23	1.698e-21	++	0	0.207	1	0.6491	697828	[RPRD2]
19	No	rs12042229	1	150447398	A	G	0.6016	0.0053	0.5945	0.6055	697828	-0.0392	0.961558	-11.752	-11.213	6.9e-32	3.532e-29	--	31.2	1.454	1	0.2278	697828	[RPRD2]
19	No	rs12040949	1	150447462	T	C	0.3918	0.0102	0.3843	0.4055	697828	0.0382	1.03894	11.429	10.905	2.987e-30	1.093e-27	++	52.1	2.09	1	0.1483	697828	[RPRD2]
19	No	rs1932934	1	150449195	A	G	0.6134	0.0004	0.6131	0.6139	697828	0.0321	1.03262	9.89	9.436	4.6e-23	3.866e-21	++	0	0.284	1	0.5941	697828	RPRD2[]--TARS2
19	No	rs35705743	1	150451832	A	G	0.6145	0.001	0.6137	0.6159	697828	0.0322	1.03272	9.911	9.456	3.735e-23	3.198e-21	++	0	0.274	1	0.6008	697828	RPRD2-[]-TARS2
19	No	rs11587575	1	150451863	T	C	0.6014	0.0054	0.5942	0.6054	697828	-0.0391	0.961655	-11.724	-11.186	9.548e-32	4.749e-29	--	33.4	1.502	1	0.2204	697828	RPRD2-[]-TARS2
19	No	rs11587116	1	150451898	A	T	0.6018	0.0042	0.5962	0.6049	697828	-0.0392	0.961558	-11.762	-11.222	6.151e-32	3.181e-29	--	30.4	1.436	1	0.2308	697828	RPRD2-[]-TARS2
19	No	rs2867894	1	150452912	A	T	0.3994	0.0054	0.3953	0.4067	697828	0.0389	1.03967	11.722	11.184	9.841e-32	4.881e-29	++	22.7	1.294	1	0.2554	697828	RPRD2-[]-TARS2
19	No	rs2867893	1	150453296	T	C	0.3994	0.0055	0.3953	0.4067	697828	0.0389	1.03967	11.718	11.18	1.03e-31	5.088e-29	++	23	1.299	1	0.2544	697828	RPRD2-[]-TARS2
19	No	rs12042579	1	150454503	T	C	0.3987	0.0052	0.3948	0.4056	697828	0.0391	1.03987	11.734	11.196	8.524e-32	4.282e-29	++	33.2	1.496	1	0.2213	697828	RPRD2-[]-TARS2
19	No	rs9436117	1	150454885	A	G	0.2463	0.0009	0.2451	0.2469	697828	-0.0297	0.970737	-8.061	-7.691	7.563e-16	1.458e-14	--	0	0.129	1	0.7194	697828	RPRD2-[]-TARS2
19	No	rs4451552	1	150455854	C	G	0.6132	0.0002	0.6131	0.6134	697828	0.0321	1.03262	9.895	9.441	4.36e-23	3.682e-21	++	0	0.31	1	0.5777	697828	RPRD2-[]-TARS2
19	No	rs4446975	1	150456169	T	C	0.6132	0.0002	0.6131	0.6134	697828	0.0321	1.03262	9.892	9.438	4.524e-23	3.808e-21	++	0	0.313	1	0.5757	697828	RPRD2-[]-TARS2
19	No	rs4970963	1	150456389	A	G	0.3909	0.0072	0.3856	0.4005	697828	-0.0329	0.967635	-10.101	-9.638	5.442e-24	5.528e-22	--	0	0.558	1	0.4552	697828	RPRD2-[]-TARS2
19	No	rs3820544	1	150457876	A	T	0.6013	0.0052	0.5943	0.6052	697828	-0.0391	0.961655	-11.731	-11.192	8.866e-32	4.439e-29	--	32.7	1.485	1	0.223	697828	RPRD2-[]-TARS2
19	No	rs4970964	1	150458029	A	G	0.3855	0.0008	0.3844	0.3861	697828	-0.0323	0.968216	-9.944	-9.488	2.675e-23	2.359e-21	--	0	0.299	1	0.5847	697828	RPRD2-[]-TARS2
19	No	rs4970922	1	150458094	A	C	0.6146	0.0009	0.6139	0.6157	697828	0.0322	1.03272	9.93	9.475	3.076e-23	2.679e-21	++	0	0.279	1	0.5977	697828	RPRD2-[]-TARS2
19	No	rs6664703	1	150459087	C	G	0.6136	0.0001	0.6134	0.6138	697828	0.0321	1.03262	9.889	9.435	4.665e-23	3.916e-21	++	0	0.317	1	0.5733	697828	RPRD2--[]TARS2
19	No	rs9436009	1	150459426	A	T	0.6145	0.0009	0.6139	0.6157	697828	0.0321	1.03262	9.903	9.448	4.044e-23	3.438e-21	++	0	0.293	1	0.5882	697828	RPRD2--[]TARS2
19	No	rs2275246	1	150460168	A	G	0.3854	0.0009	0.3842	0.3861	697828	-0.0323	0.968216	-9.937	-9.481	2.862e-23	2.509e-21	--	0	0.289	1	0.591	697828	[TARS2]
19	No	rs12046446	1	150460855	T	G	0.6012	0.0052	0.5942	0.6051	697828	-0.0391	0.961655	-11.736	-11.198	8.32e-32	4.189e-29	--	31	1.448	1	0.2288	697828	[TARS2]
19	No	rs199994270	1	150460943	D	I	0.5958	0	0.5958	0.5958	248094	-0.0474	0.953706	-7.834	-7.474	4.744e-15	7.775e-14	?-	0	0	0	1	248094	[TARS2]
19	No	rs9436118	1	150462811	T	C	0.6139	0.0006	0.6134	0.6148	697828	0.0323	1.03283	9.936	9.48	2.898e-23	2.538e-21	++	0	0.364	1	0.5462	697828	[TARS2]
19	No	rs7549396	1	150464603	A	G	0.2462	0.001	0.2448	0.2469	697828	-0.0297	0.970737	-8.062	-7.692	7.513e-16	1.449e-14	--	0	0.136	1	0.7121	697828	[TARS2]
19	No	rs6703652	1	150465953	T	G	0.6012	0.0053	0.5941	0.6051	697828	-0.039	0.961751	-11.73	-11.192	8.967e-32	4.485e-29	--	32.5	1.482	1	0.2235	697828	[TARS2]
19	No	rs12023277	1	150466737	A	G	0.3861	0.0007	0.3852	0.3866	697828	-0.0322	0.968313	-9.931	-9.475	3.064e-23	2.67e-21	--	0	0.402	1	0.526	697828	[TARS2]
19	No	rs12023378	1	150467063	A	G	0.6012	0.0053	0.5941	0.6051	697828	-0.039	0.961751	-11.726	-11.187	9.431e-32	4.696e-29	--	30.6	1.442	1	0.2299	697828	[TARS2]
19	No	rs55823828	1	150467296	C	G	0.3989	0.0053	0.3949	0.406	697828	0.039	1.03977	11.721	11.183	9.963e-32	4.936e-29	++	29.9	1.427	1	0.2323	697828	[TARS2]
19	No	rs55928222	1	150467370	A	C	0.6083	0.0042	0.6052	0.6139	697828	-0.0386	0.962135	-11.515	-10.987	1.106e-30	4.423e-28	--	0	0.926	1	0.3359	697828	[TARS2]
19	No	rs55996928	1	150467393	A	C	0.3918	0.0042	0.3861	0.3949	697828	0.0386	1.03935	11.534	11.005	8.873e-31	3.619e-28	++	0	0.889	1	0.3457	697828	[TARS2]
19	Yes	rs9436119	1	150467753	A	G	0.3842	0.0143	0.365	0.3948	697828	0.0402	1.04102	11.92	11.373	9.311e-33	5.697e-30	++	55.2	2.23	1	0.1353	697828	[TARS2]
19	No	rs201195601	1	150468110	D	I	0.4044	0	0.4044	0.4044	248094	0.0474	1.04854	7.824	7.465	5.125e-15	8.343e-14	?+	0	0	0	1	248094	[TARS2]
19	No	rs4970971	1	150468359	T	C	0.3868	0.0003	0.3864	0.387	697828	-0.0321	0.96841	-9.897	-9.442	4.309e-23	3.642e-21	--	0	0.346	1	0.5563	697828	[TARS2]
19	No	rs11590324	1	150470322	A	C	0.3989	0.0054	0.3949	0.4061	697828	0.039	1.03977	11.72	11.182	1.004e-31	4.971e-29	++	29.1	1.411	1	0.2349	697828	[TARS2]
19	No	rs7553647	1	150472666	T	C	0.618	0.0006	0.6175	0.6188	697828	0.0326	1.03314	10.003	9.544	1.475e-23	1.371e-21	++	0	0.347	1	0.5558	697828	[TARS2]
19	No	rs7513205	1	150472781	A	G	0.5973	0.0046	0.5912	0.6007	697828	-0.0389	0.961847	-11.673	-11.138	1.744e-31	8.221e-29	--	38.6	1.63	1	0.2017	697828	[TARS2]
19	No	rs7553867	1	150472869	A	C	0.4026	0.0046	0.3992	0.4088	697828	0.0389	1.03967	11.658	11.123	2.083e-31	9.665e-29	++	40.1	1.67	1	0.1963	697828	[TARS2]
19	No	rs9436120	1	150473084	T	C	0.3815	0.0003	0.3811	0.3818	697828	-0.0325	0.968022	-9.949	-9.493	2.541e-23	2.251e-21	--	0	0.386	1	0.5345	697828	[TARS2]
19	No	rs12049177	1	150474337	A	G	0.6175	0.0006	0.617	0.6183	697828	0.0326	1.03314	9.995	9.536	1.602e-23	1.479e-21	++	0	0.455	1	0.5001	697828	[TARS2]
19	No	rs17597088	1	150475772	A	G	0.5976	0.005	0.5909	0.6013	697828	-0.039	0.961751	-11.71	-11.172	1.138e-31	5.572e-29	--	32.8	1.487	1	0.2227	697828	[TARS2]
19	No	rs10888584	1	150476406	C	G	0.382	0.0008	0.381	0.3826	697828	-0.0327	0.967829	-10.028	-9.568	1.149e-23	1.092e-21	--	0	0.294	1	0.5878	697828	[TARS2]
19	No	rs11205385	1	150476516	A	G	0.4023	0.0051	0.3986	0.4092	697828	0.039	1.03977	11.681	11.145	1.592e-31	7.566e-29	++	32.2	1.475	1	0.2246	697828	[TARS2]
19	No	rs3738487	1	150477061	T	C	0.4023	0.0051	0.3985	0.4092	697828	0.039	1.03977	11.681	11.145	1.598e-31	7.592e-29	++	31.7	1.465	1	0.2262	697828	[TARS2]
19	No	rs3754214	1	150478623	T	C	0.3824	0.0006	0.3816	0.3828	697828	-0.0326	0.967926	-9.979	-9.521	1.881e-23	1.711e-21	--	0	0.391	1	0.5318	697828	[TARS2]
19	No	rs1815544	1	150479901	T	C	0.4024	0.0051	0.3986	0.4093	697828	0.0389	1.03967	11.667	11.132	1.87e-31	8.76e-29	++	32.2	1.475	1	0.2246	697828	[TARS2]
19	No	rs1815545	1	150479977	A	G	0.3826	0.0005	0.3819	0.383	697828	-0.0325	0.968022	-9.965	-9.507	2.177e-23	1.955e-21	--	0	0.423	1	0.5157	697828	[TARS2]
19	No	rs3754217	1	150480373	T	G	0.6181	0.0009	0.6175	0.6193	697828	0.0325	1.03303	9.963	9.505	2.221e-23	1.991e-21	++	0	0.327	1	0.5677	697828	TARS2[]ECM1
19	No	rs9661040	1	150483236	A	C	0.3815	0.0008	0.3804	0.3821	697828	-0.0325	0.968022	-9.946	-9.49	2.626e-23	2.32e-21	--	0	0.276	1	0.5995	697828	[ECM1]
19	No	rs3737240	1	150483355	T	C	0.3991	0.0046	0.3957	0.4052	697828	0.0389	1.03967	11.636	11.102	2.696e-31	1.223e-28	++	25.9	1.349	1	0.2454	697828	[ECM1]
19	No	rs4970979	1	150483840	T	C	0.6178	0.0006	0.6174	0.6186	697828	0.0325	1.03303	9.929	9.474	3.099e-23	2.697e-21	++	0	0.363	1	0.5467	697828	[ECM1]
19	No	rs875514	1	150484555	C	G	0.3823	0.0007	0.3814	0.3828	697828	-0.0328	0.967732	-10.004	-9.545	1.47e-23	1.367e-21	--	0	0.331	1	0.5648	697828	[ECM1]
19	No	rs13294	1	150484987	A	G	0.4037	0.0053	0.3998	0.4108	697828	0.0388	1.03956	11.654	11.119	2.186e-31	1.01e-28	++	18	1.22	1	0.2693	697828	[ECM1]
19	No	rs12031973	1	150485566	T	G	0.3814	0.0011	0.3798	0.3822	697828	-0.0328	0.967732	-10.001	-9.542	1.508e-23	1.399e-21	--	0	0.256	1	0.6129	697828	[ECM1]
19	No	rs6704384	1	150486381	C	G	0.1958	0.0033	0.1913	0.1982	697828	0.0401	1.04091	9.497	9.062	2.154e-21	1.287e-19	++	77.7	4.487	1	0.03415	697828	ECM1[]--ADAMTSL4
19	No	rs9436125	1	150487961	C	G	0.5971	0.005	0.5904	0.6008	697828	-0.0388	0.961943	-11.634	-11.1	2.783e-31	1.258e-28	--	32.3	1.476	1	0.2244	697828	ECM1-[]--ADAMTSL4
19	No	rs7513247	1	150489558	T	C	0.6177	0.0005	0.6173	0.6184	697828	0.0328	1.03334	9.983	9.524	1.818e-23	1.659e-21	++	0	0.358	1	0.5497	697828	ECM1-[]--ADAMTSL4
19	No	rs9436127	1	150490565	A	G	0.403	0.0049	0.3993	0.4095	697828	0.0388	1.03956	11.622	11.088	3.198e-31	1.428e-28	++	33.6	1.506	1	0.2198	697828	ECM1-[]--ADAMTSL4
19	No	rs199657165	1	150490854	D	I	0.4095	0	0.4095	0.4095	248094	0.0478	1.04896	7.915	7.552	2.472e-15	4.292e-14	?+	0	0	0	1	248094	ECM1-[]--ADAMTSL4
19	No	rs201142580	1	150490861	D	I	0.4095	0	0.4095	0.4095	248094	0.0478	1.04896	7.915	7.552	2.468e-15	4.285e-14	?+	0	0	0	1	248094	ECM1-[]--ADAMTSL4
19	No	rs77058047	1	150491963	A	G	0.1957	0.0034	0.1911	0.1983	697828	0.0401	1.04091	9.495	9.059	2.207e-21	1.315e-19	++	78.2	4.577	1	0.0324	697828	ECM1-[]--ADAMTSL4
19	No	rs59898460	1	150493004	T	C	0.5971	0.0049	0.5905	0.6007	697828	-0.0389	0.961847	-11.631	-11.098	2.859e-31	1.29e-28	--	34.4	1.526	1	0.2168	697828	ECM1-[]--ADAMTSL4
19	No	rs11582423	1	150493925	C	G	0.5962	0.0052	0.5892	0.6001	697828	-0.0389	0.961847	-11.641	-11.107	2.549e-31	1.162e-28	--	22.5	1.291	1	0.2559	697828	ECM1-[]--ADAMTSL4
19	No	rs202098470	1	150495106	D	I	0.6021	0	0.6021	0.6021	248094	-0.0479	0.953229	-7.787	-7.43	6.85e-15	1.087e-13	?-	0	0	0	1	248094	ECM1-[]--ADAMTSL4
19	No	rs9436010	1	150498678	T	C	0.6157	0.003	0.6117	0.6179	697828	0.0318	1.03231	9.714	9.269	2.62e-22	1.887e-20	++	0	0.024	1	0.8764	697828	ECM1--[]--ADAMTSL4
19	No	rs7366347	1	150499987	A	G	0.3849	0.0032	0.3825	0.3892	697828	-0.0317	0.968797	-9.723	-9.277	2.414e-22	1.751e-20	--	0	0.028	1	0.8675	697828	ECM1--[]--ADAMTSL4
19	No	rs4970935	1	150504062	T	C	0.7352	0.0052	0.7283	0.7391	697828	0.0299	1.03035	8.101	7.729	5.467e-16	1.085e-14	++	0	0.016	1	0.8986	697828	ECM1--[]--ADAMTSL4
19	No	rs11586047	1	150506263	T	C	0.1946	0.0027	0.1909	0.1966	697828	0.0393	1.04008	9.316	8.888	1.213e-20	6.216e-19	++	80.5	5.13	1	0.02352	697828	ECM1--[]--ADAMTSL4
19	No	rs4970996	1	150506589	C	G	0.7505	0.0015	0.7484	0.7516	697828	0.0305	1.03097	8.133	7.759	4.205e-16	8.538e-15	++	0	0.148	1	0.7007	697828	ECM1--[]--ADAMTSL4
19	No	rs11589361	1	150510633	A	C	0.3986	0.0057	0.3944	0.4062	697828	0.038	1.03873	11.32	10.8	1.049e-29	3.434e-27	++	28.5	1.399	1	0.2369	697828	ECM1--[]--ADAMTSL4
19	No	rs6693567	1	150510660	T	C	0.7351	0.003	0.7329	0.7392	697828	0.0285	1.02891	7.769	7.413	7.887e-15	1.236e-13	++	0	0.148	1	0.7	697828	ECM1--[]--ADAMTSL4
19	No	rs11585977	1	150510956	A	G	0.3993	0.0061	0.3947	0.4075	697828	0.0382	1.03894	11.354	10.833	7.053e-30	2.392e-27	++	22.2	1.286	1	0.2568	697828	ECM1--[]--ADAMTSL4
19	No	rs61819435	1	150511628	C	G	0.6006	0.006	0.5925	0.6051	697828	-0.0382	0.96252	-11.338	-10.818	8.478e-30	2.828e-27	--	23.2	1.302	1	0.2539	697828	ECM1--[]--ADAMTSL4
19	No	rs11204662	1	150514741	T	G	0.3885	0.0028	0.3848	0.3906	697828	-0.0318	0.9687	-9.619	-9.178	6.653e-22	4.411e-20	--	0	0.126	1	0.7225	697828	ECM1--[]-ADAMTSL4
19	No	rs4971010	1	150515021	A	G	0.3878	0.0032	0.3835	0.3902	697828	-0.0314	0.969088	-9.546	-9.108	1.354e-21	8.428e-20	--	0	0.09	1	0.7641	697828	ECM1--[]-ADAMTSL4
19	No	rs4971020	1	150522242	T	C	0.3557	0.0063	0.3511	0.3641	697828	-0.0318	0.9687	-8.693	-8.294	3.537e-18	1.096e-16	--	39.8	1.661	1	0.1974	697828	[ADAMTSL4]
19	No	rs2055975	1	150618632	A	C	0.2912	0.0026	0.2892	0.2948	697828	0.0323	1.03283	8.187	7.812	2.669e-16	5.641e-15	++	0	0.834	1	0.3611	697828	ENSA--[]GOLPH3L
19	No	rs267733	1	150958836	A	G	0.8409	0.0029	0.8387	0.8448	697828	-0.0369	0.963773	-7.997	-7.63	1.27e-15	2.339e-14	--	62.7	2.679	1	0.1017	697828	[ANXA9]
22	No	rs10798662	1	179312386	A	G	0.0757	0.0019	0.0731	0.0771	697828	-0.0474	0.953706	-7.819	-7.461	5.305e-15	8.61e-14	--	0	0.013	1	0.9075	697828	[SOAT1]
22	No	rs13306728	1	179312559	A	G	0.9241	0.0018	0.9228	0.9265	697828	0.0469	1.04802	7.764	7.408	8.238e-15	1.286e-13	++	0	0.059	1	0.8082	697828	[SOAT1]
22	No	rs10913731	1	179315785	T	C	0.0757	0.002	0.073	0.0771	697828	-0.0474	0.953706	-7.812	-7.454	5.613e-15	9.064e-14	--	0	0.009	1	0.9261	697828	[SOAT1]
22	No	rs10913732	1	179316367	C	G	0.9243	0.0019	0.9229	0.9269	697828	0.047	1.04812	7.746	7.391	9.475e-15	1.461e-13	++	0	0.01	1	0.9188	697828	[SOAT1]
22	No	rs10913733	1	179317069	T	G	0.9243	0.0019	0.9228	0.9269	697828	0.0471	1.04823	7.794	7.436	6.503e-15	1.037e-13	++	0	0.019	1	0.8892	697828	[SOAT1]
22	No	rs12138619	1	179317712	A	G	0.9243	0.0019	0.9228	0.9269	697828	0.0471	1.04823	7.794	7.436	6.51e-15	1.038e-13	++	0	0.019	1	0.8891	697828	[SOAT1]
22	No	rs13306731	1	179320578	A	G	0.9244	0.0019	0.923	0.927	697828	0.0472	1.04833	7.784	7.427	7.025e-15	1.112e-13	++	0	0.007	1	0.9334	697828	[SOAT1]
22	No	rs7523799	1	179322078	T	C	0.0759	0.0018	0.0735	0.0772	697828	-0.0467	0.954374	-7.729	-7.375	1.082e-14	1.649e-13	--	0	0.076	1	0.783	697828	[SOAT1]
22	No	rs41308413	1	179326350	T	C	0.9242	0.0017	0.9229	0.9265	697828	0.0466	1.0477	7.723	7.369	1.132e-14	1.718e-13	++	0	0.073	1	0.7871	697828	[SOAT1]
22	No	rs41315575	1	179326393	A	G	0.9245	0.0021	0.9229	0.9273	697828	0.0472	1.04833	7.783	7.426	7.065e-15	1.118e-13	++	0	0.01	1	0.9184	697828	[SOAT1]
22	No	rs41310929	1	179326587	T	C	0.076	0.0018	0.0735	0.0773	697828	-0.0466	0.954469	-7.724	-7.37	1.126e-14	1.71e-13	--	0	0.072	1	0.7879	697828	[SOAT1]
22	No	rs12047160	1	179327591	A	T	0.9242	0.002	0.9228	0.9269	697828	0.0472	1.04833	7.81	7.452	5.701e-15	9.194e-14	++	0	0.016	1	0.8978	697828	[SOAT1]
22	No	rs12117333	1	179327958	A	G	0.076	0.0018	0.0735	0.0773	697828	-0.0466	0.954469	-7.726	-7.372	1.109e-14	1.686e-13	--	0	0.071	1	0.7899	697828	SOAT1[]-AXDND1
22	No	rs12144580	1	179328245	T	C	0.9243	0.002	0.9228	0.9269	697828	0.0472	1.04833	7.804	7.446	5.982e-15	9.606e-14	++	0	0.016	1	0.9005	697828	SOAT1[]-AXDND1
22	No	rs61824395	1	179328547	A	G	0.0757	0.002	0.073	0.0772	697828	-0.0472	0.953897	-7.802	-7.444	6.101e-15	9.78e-14	--	0	0.016	1	0.8978	697828	SOAT1[]-AXDND1
22	No	rs6425537	1	179334252	A	G	0.0756	0.0019	0.0731	0.077	697828	-0.0474	0.953706	-7.815	-7.457	5.483e-15	8.873e-14	--	0	0.015	1	0.9031	697828	SOAT1-[]AXDND1
22	No	rs10798670	1	179334934	T	G	0.9244	0.0019	0.923	0.927	697828	0.0474	1.04854	7.822	7.463	5.185e-15	8.432e-14	++	0	0.015	1	0.9011	697828	[AXDND1]
22	Yes	rs975025	1	179338327	T	C	0.0758	0.0018	0.0734	0.0771	697828	-0.0476	0.953515	-7.848	-7.488	4.212e-15	6.976e-14	--	0	0.045	1	0.832	697828	[AXDND1]
23	No	rs191268001	1	182092956	C	G	0.993	0.0004	0.9927	0.9935	697828	-0.1785	0.836524	-8.553	-8.16	1.203e-17	3.345e-16	--	65	2.861	1	0.09075	697828	ZNF648--[]---GLUL
23	No	rs141498473	1	182294272	T	G	0.9914	0.0005	0.9907	0.9917	697828	-0.2179	0.804206	-10.935	-10.433	7.874e-28	1.755e-25	--	92.9	14.106	1	0.0001728	697828	ZNF648---[]--GLUL
23	No	rs142743914	1	182336144	A	G	0.0091	0.0004	0.0088	0.0097	697828	0.2182	1.24384	11.409	10.886	3.76e-30	1.348e-27	++	93.1	14.391	1	0.0001485	697828	ZNF648---[]--GLUL
23	No	rs148906736	1	182351768	C	G	0.0092	0.0004	0.0089	0.0097	697828	0.2196	1.24558	11.462	10.936	2.053e-30	7.77e-28	++	93	14.281	1	0.0001575	697828	[GLUL]
23	No	rs138704523	1	182377429	A	T	0.018	0.0005	0.0176	0.0187	697828	0.1524	1.16463	11.295	10.777	1.382e-29	4.414e-27	++	84.9	6.636	1	0.009994	697828	TEDDM1-[]--RGSL1
23	No	rs74340015	1	182423581	T	C	0.009	0.0005	0.0087	0.0097	697828	0.233	1.26238	11.902	11.356	1.151e-32	6.911e-30	++	93.4	15.195	1	9.695e-05	697828	[RGSL1]
23	No	rs267864	1	182425047	T	C	0.9261	0.0048	0.9225	0.9325	697828	-0.0583	0.943367	-8.401	-8.015	4.443e-17	1.1e-15	--	87	7.704	1	0.005511	697828	[RGSL1]
23	No	rs114651495	1	182454373	A	G	0.0216	0	0.0216	0.0216	248094	0.2207	1.24695	9.72	9.274	2.478e-22	1.793e-20	?+	0	0	0	1	248094	[RGSL1]
23	No	rs41268512	1	182520029	T	C	0.0089	0.0006	0.0084	0.0097	697828	0.2519	1.28647	13.009	12.412	1.092e-38	2.256e-35	++	96.3	26.935	1	2.104e-07	697828	[RGSL1]
23	No	rs35632578	1	182548483	D	I	0.0278	0	0.0278	0.0278	248094	0.3143	1.3693	17.053	16.271	3.32e-65	1.598e-59	?+	0	0	0	1	248094	[RNASEL]
23	No	rs533259	1	182549019	A	G	0.0638	0.0021	0.061	0.0653	697828	0.096	1.10076	13.617	12.992	3.17e-42	1.354e-38	++	95.1	20.246	1	6.809e-06	697828	[RNASEL]
23	No	rs12736689	1	182549729	T	C	0.9705	0.0012	0.9697	0.9721	697828	-0.2163	0.805494	-21.494	-20.508	1.76e-102	1.83e-93	--	96.3	27.211	1	1.824e-07	697828	[RNASEL]
23	No	rs516134	1	182553693	T	C	0.97	0.001	0.9693	0.9713	697828	-0.2132	0.807995	-21.354	-20.374	3.59e-101	2.84e-92	--	96.2	26.578	1	2.532e-07	697828	[RNASEL]
23	No	rs620070	1	182556330	T	C	0.3867	0.0022	0.3851	0.3897	697828	0.0372	1.0379	10.84	10.343	2.222e-27	4.517e-25	++	86.1	7.174	1	0.007398	697828	[RNASEL]
23	No	rs10911102	1	182558137	T	C	0.6135	0.0013	0.6118	0.6144	697828	-0.0374	0.963291	-10.962	-10.459	5.816e-28	1.332e-25	--	87.6	8.08	1	0.004475	697828	[RNASEL]
23	No	rs12743617	1	182558139	T	G	0.0296	0.0012	0.0279	0.0305	697828	0.2155	1.24048	21.549	20.56	5.47e-103	6.3e-94	++	96.3	27.344	1	1.703e-07	697828	[RNASEL]
23	No	rs2274509	1	182558516	A	G	0.6136	0.0012	0.6119	0.6145	697828	-0.0374	0.963291	-10.973	-10.47	5.134e-28	1.189e-25	--	87.6	8.052	1	0.004545	697828	RNASEL[]-RGS16
23	No	rs6690434	1	182558819	T	G	0.6136	0.0012	0.6119	0.6145	697828	-0.0374	0.963291	-10.972	-10.468	5.225e-28	1.208e-25	--	87.6	8.04	1	0.004576	697828	RNASEL[]-RGS16
23	No	rs7534480	1	182559353	T	C	0.3864	0.0012	0.3855	0.3881	697828	0.0374	1.03811	10.985	10.48	4.536e-28	1.062e-25	++	87.5	8.013	1	0.004645	697828	RNASEL[]-RGS16
23	No	rs1148776	1	182564304	A	G	0.9637	0.001	0.9629	0.965	697828	-0.1773	0.837528	-19.363	-18.474	1.585e-83	3.315e-76	--	95.8	23.543	1	1.221e-06	697828	RNASEL-[]-RGS16
23	No	rs942436	1	182565274	A	G	0.392	0.0003	0.3918	0.3924	697828	0.0373	1.038	10.934	10.432	7.969e-28	1.774e-25	++	87.6	8.065	1	0.004513	697828	RNASEL-[]-RGS16
23	No	rs694383	1	182568204	C	G	0.9704	0.0013	0.9694	0.972	697828	-0.2158	0.805896	-21.608	-20.617	1.5e-103	1.94e-94	--	96.3	26.869	1	2.177e-07	697828	[RGS16]
23	No	rs680431	1	182568729	C	G	0.3963	0.0003	0.3959	0.3965	697828	0.0372	1.0379	10.853	10.355	1.925e-27	3.963e-25	++	87.8	8.221	1	0.004141	697828	[RGS16]
23	Yes	rs1144566	1	182569626	T	C	0.029	0.0016	0.0268	0.0302	697828	0.2185	1.24421	21.723	20.726	1.24e-104	2e-95	++	96.2	26.115	1	3.217e-07	697828	[RGS16]
23	No	rs610367	1	182571003	T	C	0.6051	0	0.6051	0.6051	697828	-0.0368	0.963869	-10.757	-10.263	5.489e-27	1.03e-24	--	88.7	8.872	1	0.002896	697828	[RGS16]
23	No	rs509476	1	182573227	T	C	0.0287	0.002	0.0259	0.0302	697828	0.2193	1.2452	21.641	20.648	7.43e-104	1.02e-94	++	96	24.974	1	5.81e-07	697828	[RGS16]
23	No	rs181551132	1	182579650	T	C	0.991	0.0007	0.9901	0.9916	697828	-0.2553	0.774684	-13.314	-12.704	1.907e-40	5.653e-37	--	95.6	22.733	1	1.861e-06	697828	RGS16-[]--RGS8
23	No	rs1144564	1	182582890	T	C	0.0493	0.0005	0.0486	0.0497	697828	0.0725	1.07519	9.151	8.731	5.622e-20	2.515e-18	++	90	9.988	1	0.001576	697828	RGS16-[]--RGS8
23	No	rs12760222	1	182584329	T	C	0.0271	0.0008	0.0265	0.0281	697828	0.1378	1.14775	12.969	12.374	1.834e-38	3.618e-35	++	93.1	14.451	1	0.0001438	697828	RGS16--[]--RGS8
23	No	rs602988	1	182586203	T	C	0.0557	0.0009	0.055	0.0569	697828	0.0611	1.06301	8.104	7.732	5.335e-16	1.061e-14	++	89.2	9.246	1	0.002359	697828	RGS16--[]--RGS8
23	No	rs1287811	1	182596296	T	C	0.0498	0.0005	0.0491	0.0501	697828	0.0701	1.07262	8.917	8.508	4.776e-19	1.767e-17	++	88.1	8.426	1	0.003698	697828	RGS16--[]--RGS8
23	No	rs675845	1	182597444	C	G	0.049	0.0007	0.0481	0.0496	697828	0.071	1.07358	9.019	8.606	1.89e-19	7.592e-18	++	88.4	8.613	1	0.003337	697828	RGS16--[]--RGS8
23	No	rs149430163	1	182684684	A	G	0.0088	0.0002	0.0087	0.0091	697828	0.2167	1.24197	11.608	11.075	3.754e-31	1.653e-28	++	94.4	17.948	1	2.271e-05	697828	RGS8--[]--NPL
23	No	rs78743131	1	182721899	T	G	0.0084	0.0005	0.0081	0.009	697828	0.2252	1.25257	11.658	11.123	2.101e-31	9.741e-29	++	93.6	15.603	1	7.812e-05	697828	RGS8--[]--NPL
23	No	rs139224000	1	182818090	A	G	0.0072	0.0017	0.0049	0.0084	697828	0.2118	1.2359	10.611	10.124	2.648e-26	4.318e-24	++	86.9	7.66	1	0.005646	697828	[DHX9]
23	No	rs186768855	1	182880016	A	G	0.9914	0.0007	0.9909	0.9923	697828	-0.2037	0.815707	-10.679	-10.189	1.27e-26	2.211e-24	--	92.6	13.455	1	0.0002443	697828	[SHCBP1L]
23	No	rs183708046	1	183177884	A	G	0.0079	0.0002	0.0077	0.008	697828	0.1878	1.20659	9.521	9.084	1.721e-21	1.049e-19	++	88.3	8.531	1	0.003492	697828	[LAMC2]
23	No	rs80100514	1	183248594	A	G	0.006	0.0007	0.0055	0.007	697828	0.2035	1.22569	8.598	8.203	8.14e-18	2.343e-16	++	92	12.449	1	0.0004182	697828	[NMNAT2]
23	No	rs115807391	1	183326768	A	G	0.0067	0.0012	0.0051	0.0075	697828	0.1661	1.18069	8.027	7.659	9.952e-16	1.872e-14	++	61.3	2.581	1	0.1082	697828	[NMNAT2]
23	No	rs80344665	1	183334930	T	C	0.0049	0.0003	0.0045	0.0051	697828	0.2016	1.22336	8.018	7.65	1.077e-15	2.012e-14	++	71.1	3.465	1	0.06268	697828	[NMNAT2]
23	No	rs77028004	1	183416141	A	G	0.9946	0.0006	0.9938	0.995	697828	-0.2046	0.814973	-7.901	-7.538	2.774e-15	4.767e-14	--	89.9	9.942	1	0.001615	697828	NMNAT2--[]--SMG7
28	Yes	rs13011556	2	4651923	C	G	0.7624	0.0014	0.7614	0.7643	697828	-0.0306	0.969863	-7.781	-7.424	7.209e-15	1.139e-13	--	53.1	2.134	1	0.1441	697828	ALLC---[]
33	Yes	rs848552	2	36700580	C	G	0.4755	0.0043	0.4723	0.4813	697828	-0.0274	0.972972	-7.897	-7.535	2.855e-15	4.894e-14	--	0	0.847	1	0.3574	697828	[CRIM1]
35	Yes	rs75120545	2	44271496	T	C	0.0319	0.0023	0.0302	0.0349	697828	0.0928	1.09724	8.751	8.35	2.109e-18	6.842e-17	++	0	0.456	1	0.4993	697828	LRPPRC--[]---PPM1B
35	No	rs13403127	2	44717071	A	G	0.3681	0.0014	0.367	0.37	697828	-0.0253	0.975017	-8.074	-7.703	6.821e-16	1.327e-14	--	86	7.167	1	0.007427	697828	[CAMKMT]
35	No	rs897080	2	44774202	T	C	0.7702	0.0011	0.7694	0.7716	697828	0.0276	1.02798	8.004	7.637	1.202e-15	2.224e-14	++	30.1	1.431	1	0.2316	697828	[CAMKMT]
35	No	rs13425435	2	44776597	A	C	0.6628	0.0017	0.6604	0.6641	697828	0.0233	1.02357	7.728	7.373	1.092e-14	1.663e-13	++	0	0.093	1	0.7599	697828	[CAMKMT]
35	No	rs1377906	2	44778463	T	C	0.66	0.0024	0.6568	0.6617	697828	0.0236	1.02388	7.816	7.457	5.474e-15	8.859e-14	++	0	0.012	1	0.9124	697828	[CAMKMT]
35	No	rs1542344	2	44779526	A	G	0.3373	0.0024	0.3354	0.3405	697828	-0.0233	0.976969	-7.743	-7.388	9.713e-15	1.494e-13	--	0	0.082	1	0.7752	697828	[CAMKMT]
35	No	rs7609431	2	44781729	C	G	0.3412	0.0033	0.3387	0.3457	697828	-0.0243	0.975993	-7.995	-7.628	1.296e-15	2.382e-14	--	0	0	1	0.9882	697828	[CAMKMT]
35	No	rs6737132	2	44782737	A	G	0.3477	0.0016	0.3465	0.3498	697828	-0.0238	0.976481	-7.755	-7.399	8.825e-15	1.369e-13	--	0	0.005	1	0.946	697828	[CAMKMT]
35	No	rs10165552	2	44785425	T	C	0.3349	0.0018	0.3335	0.3373	697828	-0.0239	0.976383	-7.864	-7.503	3.72e-15	6.229e-14	--	0	0.001	1	0.9807	697828	[CAMKMT]
35	No	rs1545546	2	44786057	A	C	0.6604	0.0033	0.6559	0.6628	697828	0.0247	1.02501	8.121	7.748	4.639e-16	9.337e-15	++	0	0.018	1	0.8935	697828	[CAMKMT]
35	No	rs13424763	2	44786581	A	G	0.6603	0.0033	0.6559	0.6627	697828	0.0247	1.02501	8.113	7.74	4.958e-16	9.921e-15	++	0	0.021	1	0.886	697828	[CAMKMT]
35	No	rs7567272	2	44787978	A	T	0.338	0.0024	0.3362	0.3413	697828	-0.0239	0.976383	-7.896	-7.534	2.883e-15	4.938e-14	--	0	0	1	0.9842	697828	[CAMKMT]
35	No	rs7561661	2	44789338	T	C	0.335	0.0021	0.3334	0.3379	697828	-0.0238	0.976481	-7.826	-7.467	5.049e-15	8.23e-14	--	0	0.011	1	0.9154	697828	[CAMKMT]
35	No	rs4953100	2	44790053	C	G	0.3394	0.0035	0.3368	0.3441	697828	-0.0248	0.975505	-8.132	-7.759	4.207e-16	8.541e-15	--	0	0.016	1	0.8984	697828	[CAMKMT]
35	No	rs4953101	2	44790185	T	C	0.3392	0.0035	0.3366	0.3439	697828	-0.0243	0.975993	-8.002	-7.635	1.224e-15	2.261e-14	--	0	0.004	1	0.9496	697828	[CAMKMT]
35	No	rs4953102	2	44790522	A	C	0.6718	0.0067	0.6628	0.6767	697828	0.0244	1.0247	7.89	7.528	3.012e-15	5.139e-14	++	0	0.003	1	0.9594	697828	[CAMKMT]
35	No	rs7608087	2	44791096	A	G	0.6428	0.0259	0.608	0.662	697828	0.0238	1.02409	7.825	7.466	5.077e-15	8.272e-14	++	0	0.051	1	0.8221	697828	[CAMKMT]
35	No	rs7607900	2	44791097	T	C	0.6428	0.0259	0.608	0.662	697828	0.0238	1.02409	7.825	7.466	5.073e-15	8.266e-14	++	0	0.05	1	0.8222	697828	[CAMKMT]
35	No	rs4953103	2	44791393	T	C	0.3351	0.0028	0.3331	0.3388	697828	-0.0238	0.976481	-7.82	-7.461	5.289e-15	8.586e-14	--	0	0.012	1	0.9135	697828	[CAMKMT]
35	No	rs4953104	2	44791401	A	G	0.6604	0.004	0.6549	0.6633	697828	0.0247	1.02501	8.1	7.728	5.49e-16	1.089e-14	++	0	0.021	1	0.8842	697828	[CAMKMT]
35	No	rs4953105	2	44791659	A	G	0.6646	0.0025	0.6613	0.6665	697828	0.0236	1.02388	7.782	7.425	7.156e-15	1.131e-13	++	0	0.021	1	0.886	697828	[CAMKMT]
35	No	rs4953106	2	44791833	C	G	0.339	0.0034	0.3365	0.3436	697828	-0.0246	0.9757	-8.057	-7.687	7.819e-16	1.503e-14	--	0	0.028	1	0.8683	697828	[CAMKMT]
35	No	rs10199825	2	44792276	A	G	0.3361	0.0029	0.3339	0.3399	697828	-0.0235	0.976774	-7.752	-7.396	9.049e-15	1.401e-13	--	0	0.025	1	0.8755	697828	[CAMKMT]
35	No	rs10188963	2	44792315	T	C	0.3401	0.0041	0.3371	0.3456	697828	-0.0243	0.975993	-7.974	-7.608	1.531e-15	2.773e-14	--	0	0.045	1	0.8314	697828	[CAMKMT]
35	No	rs10188972	2	44792344	T	G	0.3404	0.0042	0.3373	0.346	697828	-0.0244	0.975895	-8.017	-7.649	1.087e-15	2.029e-14	--	0	0.045	1	0.8323	697828	[CAMKMT]
35	No	rs1993299	2	44793001	T	C	0.3396	0.0038	0.3368	0.3448	697828	-0.0247	0.975603	-8.108	-7.736	5.15e-16	1.027e-14	--	0	0.024	1	0.876	697828	[CAMKMT]
35	No	rs6740222	2	44793762	A	C	0.3349	0.0022	0.3333	0.3379	697828	-0.0239	0.976383	-7.836	-7.476	4.652e-15	7.638e-14	--	0	0.013	1	0.9087	697828	[CAMKMT]
35	No	rs6726493	2	44795364	A	C	0.3393	0.0038	0.3365	0.3444	697828	-0.0249	0.975407	-8.143	-7.769	3.87e-16	7.915e-15	--	0	0.02	1	0.8876	697828	[CAMKMT]
35	No	rs4953107	2	44797113	A	G	0.3395	0.0036	0.3368	0.3443	697828	-0.0248	0.975505	-8.145	-7.772	3.779e-16	7.746e-15	--	0	0.008	1	0.9293	697828	[CAMKMT]
35	No	rs11892955	2	44800135	A	G	0.6643	0.0019	0.6618	0.6657	697828	0.0239	1.02419	7.841	7.481	4.47e-15	7.365e-14	++	0	0.012	1	0.912	697828	[CAMKMT]
35	No	rs6733173	2	44800142	T	C	0.3374	0.0026	0.3355	0.3409	697828	-0.0242	0.97609	-7.899	-7.537	2.806e-15	4.817e-14	--	0	0.029	1	0.8637	697828	[CAMKMT]
35	No	rs6718818	2	44800571	A	G	0.6648	0.0022	0.6618	0.6664	697828	0.024	1.02429	7.869	7.508	3.571e-15	6.002e-14	++	0	0.007	1	0.9317	697828	[CAMKMT]
35	No	rs6719133	2	44800986	T	C	0.6648	0.0022	0.6618	0.6664	697828	0.0241	1.02439	7.879	7.517	3.299e-15	5.583e-14	++	0	0.006	1	0.9386	697828	[CAMKMT]
35	No	rs11124992	2	44801291	T	C	0.3369	0.0031	0.3346	0.341	697828	-0.0244	0.975895	-7.942	-7.577	1.992e-15	3.525e-14	--	0	0.021	1	0.8841	697828	[CAMKMT]
35	No	rs13425258	2	44802185	T	C	0.3352	0.0023	0.3335	0.3384	697828	-0.0241	0.976188	-7.878	-7.517	3.321e-15	5.617e-14	--	0	0.006	1	0.9395	697828	[CAMKMT]
35	No	rs34975090	2	44802357	A	G	0.3365	0.0031	0.3342	0.3407	697828	-0.0247	0.975603	-8.05	-7.681	8.273e-16	1.582e-14	--	0	0.029	1	0.8652	697828	[CAMKMT]
35	No	rs10208500	2	44803885	T	C	0.3372	0.0031	0.3349	0.3414	697828	-0.0245	0.975798	-7.977	-7.611	1.5e-15	2.722e-14	--	0	0.044	1	0.8346	697828	[CAMKMT]
35	No	rs4953108	2	44804495	T	C	0.3366	0.0033	0.3342	0.3411	697828	-0.0245	0.975798	-7.956	-7.591	1.778e-15	3.178e-14	--	0	0.012	1	0.9118	697828	[CAMKMT]
35	No	rs6742115	2	44804937	A	T	0.3347	0.0019	0.3333	0.3373	697828	-0.0242	0.97609	-7.888	-7.526	3.059e-15	5.212e-14	--	0	0.007	1	0.9347	697828	[CAMKMT]
35	No	rs4953109	2	44805331	C	G	0.6631	0.0028	0.6594	0.6651	697828	0.0242	1.0245	7.892	7.53	2.971e-15	5.075e-14	++	0	0.028	1	0.8667	697828	[CAMKMT]
35	No	rs7582708	2	44806011	T	C	0.3373	0.0029	0.3351	0.3413	697828	-0.0241	0.976188	-7.887	-7.525	3.098e-15	5.272e-14	--	0	0.024	1	0.8768	697828	[CAMKMT]
35	No	rs4953110	2	44806616	A	G	0.6626	0.0027	0.6589	0.6645	697828	0.0241	1.02439	7.866	7.505	3.66e-15	6.138e-14	++	0	0.029	1	0.8643	697828	[CAMKMT]
35	No	rs4952715	2	44806620	A	T	0.3374	0.0027	0.3354	0.341	697828	-0.0241	0.976188	-7.863	-7.503	3.739e-15	6.258e-14	--	0	0.03	1	0.8632	697828	[CAMKMT]
35	No	rs4952716	2	44806731	T	C	0.3371	0.003	0.3349	0.3411	697828	-0.0241	0.976188	-7.872	-7.511	3.495e-15	5.885e-14	--	0	0.027	1	0.8705	697828	[CAMKMT]
35	No	rs6729292	2	44808459	T	C	0.6646	0.0022	0.6617	0.6662	697828	0.024	1.02429	7.86	7.5	3.833e-15	6.402e-14	++	0	0.005	1	0.9412	697828	[CAMKMT]
35	No	rs13027068	2	44808858	T	G	0.3354	0.0021	0.3339	0.3383	697828	-0.024	0.976286	-7.84	-7.48	4.51e-15	7.425e-14	--	0	0.007	1	0.9318	697828	[CAMKMT]
35	No	rs6708061	2	44810139	A	G	0.3354	0.0021	0.3339	0.3383	697828	-0.024	0.976286	-7.84	-7.48	4.508e-15	7.422e-14	--	0	0.006	1	0.9366	697828	[CAMKMT]
35	No	rs6752168	2	44810215	T	C	0.3371	0.0029	0.3349	0.341	697828	-0.0242	0.97609	-7.891	-7.529	2.986e-15	5.098e-14	--	0	0.02	1	0.8866	697828	[CAMKMT]
35	No	rs28691733	2	44810786	A	T	0.3371	0.0029	0.335	0.341	697828	-0.0241	0.976188	-7.875	-7.513	3.419e-15	5.768e-14	--	0	0.023	1	0.8807	697828	[CAMKMT]
35	No	rs6544762	2	44811632	A	T	0.3373	0.0028	0.3352	0.341	697828	-0.0242	0.97609	-7.887	-7.525	3.093e-15	5.265e-14	--	0	0.022	1	0.8814	697828	[CAMKMT]
35	No	rs6544763	2	44813233	T	C	0.3419	0.0019	0.3405	0.3445	697828	-0.0239	0.976383	-7.833	-7.474	4.749e-15	7.783e-14	--	0	0	1	0.9864	697828	[CAMKMT]
35	No	rs7571425	2	44813505	A	T	0.3439	0.0027	0.3419	0.3475	697828	-0.0242	0.97609	-7.898	-7.535	2.845e-15	4.878e-14	--	0	0.001	1	0.9744	697828	[CAMKMT]
35	No	rs2341461	2	44813925	T	C	0.3436	0.0026	0.3417	0.3472	697828	-0.0242	0.97609	-7.89	-7.528	3.017e-15	5.147e-14	--	0	0.002	1	0.9669	697828	[CAMKMT]
35	No	rs10179362	2	44819876	A	T	0.6618	0.0021	0.659	0.6634	697828	0.024	1.02429	7.927	7.564	2.238e-15	3.92e-14	++	0	0	1	0.9931	697828	[CAMKMT]
35	No	rs62132285	2	44820241	A	G	0.3357	0.002	0.3342	0.3383	697828	-0.0239	0.976383	-7.827	-7.468	4.991e-15	8.144e-14	--	0	0.006	1	0.9359	697828	[CAMKMT]
35	No	rs6727871	2	44820544	A	T	0.3356	0.002	0.3341	0.3383	697828	-0.0238	0.976481	-7.804	-7.446	6.011e-15	9.648e-14	--	0	0.009	1	0.9228	697828	[CAMKMT]
35	No	rs79542623	2	44821706	T	C	0.3358	0.0019	0.3344	0.3384	697828	-0.0238	0.976481	-7.82	-7.461	5.275e-15	8.565e-14	--	0	0.005	1	0.9433	697828	[CAMKMT]
35	No	rs7419527	2	44822149	T	C	0.6637	0.002	0.661	0.6652	697828	0.0238	1.02409	7.787	7.429	6.883e-15	1.092e-13	++	0	0.009	1	0.9262	697828	[CAMKMT]
35	No	rs12615601	2	44823642	T	C	0.6618	0.0021	0.6589	0.6634	697828	0.024	1.02429	7.936	7.572	2.09e-15	3.683e-14	++	0	0.002	1	0.967	697828	[CAMKMT]
35	No	rs12622145	2	44823987	A	C	0.3357	0.002	0.3342	0.3384	697828	-0.0238	0.976481	-7.818	-7.459	5.382e-15	8.723e-14	--	0	0.004	1	0.9508	697828	[CAMKMT]
35	No	rs6751281	2	44824604	T	C	0.6618	0.0021	0.6589	0.6633	697828	0.024	1.02429	7.928	7.564	2.23e-15	3.907e-14	++	0	0.001	1	0.9708	697828	[CAMKMT]
35	No	rs11884146	2	44825029	T	C	0.6618	0.0021	0.6589	0.6633	697828	0.024	1.02429	7.926	7.563	2.256e-15	3.949e-14	++	0	0.001	1	0.9692	697828	[CAMKMT]
35	No	rs11885286	2	44825081	A	G	0.6642	0.0019	0.6616	0.6656	697828	0.0238	1.02409	7.816	7.457	5.471e-15	8.855e-14	++	0	0.004	1	0.9483	697828	[CAMKMT]
35	No	rs17032420	2	44825713	A	G	0.6641	0.0019	0.6616	0.6655	697828	0.0238	1.02409	7.811	7.453	5.653e-15	9.123e-14	++	0	0.005	1	0.9436	697828	[CAMKMT]
35	No	rs13389981	2	44826068	T	C	0.6637	0.0024	0.6604	0.6655	697828	0.0237	1.02398	7.802	7.444	6.107e-15	9.789e-14	++	0	0.008	1	0.9289	697828	[CAMKMT]
35	No	rs13403533	2	44826173	T	G	0.3358	0.0019	0.3344	0.3384	697828	-0.0238	0.976481	-7.817	-7.458	5.423e-15	8.784e-14	--	0	0.004	1	0.9471	697828	[CAMKMT]
35	No	rs3931848	2	44826616	A	T	0.6634	0.0013	0.6616	0.6643	697828	0.0235	1.02378	7.765	7.408	8.195e-15	1.28e-13	++	0	0.011	1	0.9163	697828	[CAMKMT]
35	No	rs6713725	2	44829126	T	C	0.6645	0.0022	0.6616	0.6661	697828	0.0239	1.02419	7.839	7.479	4.544e-15	7.476e-14	++	0	0.003	1	0.9585	697828	[CAMKMT]
35	No	rs6742204	2	44829141	A	T	0.3381	0.0024	0.3363	0.3413	697828	-0.0242	0.97609	-7.973	-7.607	1.549e-15	2.803e-14	--	0	0.002	1	0.9645	697828	[CAMKMT]
35	No	rs6718003	2	44830192	T	C	0.6602	0.0024	0.6569	0.662	697828	0.0238	1.02409	7.858	7.497	3.911e-15	6.52e-14	++	0	0.002	1	0.9664	697828	[CAMKMT]
35	No	rs11124994	2	44831633	A	G	0.341	0.0029	0.3388	0.3448	697828	-0.0246	0.9757	-8.044	-7.675	8.696e-16	1.656e-14	--	0	0	1	0.9876	697828	[CAMKMT]
35	No	rs4952718	2	44832028	A	G	0.6627	0.0029	0.6587	0.6648	697828	0.0244	1.0247	7.997	7.63	1.277e-15	2.35e-14	++	0	0.03	1	0.8628	697828	[CAMKMT]
35	No	rs10445928	2	44832856	A	C	0.6645	0.0021	0.6616	0.666	697828	0.0238	1.02409	7.814	7.456	5.535e-15	8.949e-14	++	0	0.005	1	0.9452	697828	[CAMKMT]
35	No	rs6758854	2	44833450	A	T	0.3372	0.0029	0.335	0.3411	697828	-0.0242	0.97609	-7.88	-7.518	3.275e-15	5.546e-14	--	0	0.013	1	0.9092	697828	[CAMKMT]
35	No	rs4484075	2	44834162	A	G	0.3331	0.002	0.3316	0.3358	697828	-0.0239	0.976383	-7.841	-7.481	4.459e-15	7.348e-14	--	0	0.016	1	0.9009	697828	[CAMKMT]
35	No	rs7578811	2	44834956	T	G	0.3327	0.0012	0.3318	0.3343	697828	-0.0239	0.976383	-7.834	-7.475	4.723e-15	7.744e-14	--	0	0.015	1	0.9036	697828	[CAMKMT]
35	No	rs1965788	2	44836272	A	G	0.6599	0.0033	0.6555	0.6623	697828	0.0248	1.02511	8.12	7.747	4.673e-16	9.4e-15	++	0	0	1	0.9973	697828	[CAMKMT]
35	No	rs4953115	2	44837088	C	G	0.3346	0.0009	0.334	0.3359	697828	-0.0236	0.976676	-7.746	-7.391	9.486e-15	1.462e-13	--	0	0.002	1	0.9625	697828	[CAMKMT]
35	No	rs4953116	2	44837215	C	G	0.6649	0.0029	0.661	0.667	697828	0.0244	1.0247	7.945	7.581	1.939e-15	3.439e-14	++	0	0.002	1	0.9639	697828	[CAMKMT]
35	No	rs2015420	2	44837671	T	C	0.6633	0.0017	0.661	0.6645	697828	0.0239	1.02419	7.838	7.478	4.585e-15	7.538e-14	++	0	0.003	1	0.9597	697828	[CAMKMT]
35	No	rs4953118	2	44838188	A	G	0.6623	0.0031	0.658	0.6646	697828	0.0246	1.02491	8.055	7.685	7.954e-16	1.526e-14	++	0	0.015	1	0.9033	697828	[CAMKMT]
35	No	rs4953119	2	44838483	A	G	0.3376	0.003	0.3353	0.3416	697828	-0.0245	0.975798	-8.031	-7.663	9.65e-16	1.821e-14	--	0	0.018	1	0.8935	697828	[CAMKMT]
35	No	rs4953120	2	44838520	T	C	0.6595	0.0039	0.6542	0.6624	697828	0.0244	1.0247	8.021	7.653	1.048e-15	1.963e-14	++	0	0.003	1	0.9547	697828	[CAMKMT]
35	No	rs10195185	2	44838991	A	G	0.6624	0.003	0.6584	0.6647	697828	0.0245	1.0248	8.033	7.664	9.528e-16	1.8e-14	++	0	0.018	1	0.8922	697828	[CAMKMT]
35	No	rs1837118	2	44839633	T	C	0.6646	0.0021	0.6617	0.6661	697828	0.0238	1.02409	7.807	7.449	5.858e-15	9.424e-14	++	0	0.007	1	0.9355	697828	[CAMKMT]
35	No	rs10153682	2	44841098	A	G	0.3375	0.0029	0.3354	0.3415	697828	-0.0246	0.9757	-8.054	-7.685	8.003e-16	1.535e-14	--	0	0.023	1	0.8788	697828	[CAMKMT]
35	No	rs7590333	2	44841262	A	G	0.6659	0.002	0.6632	0.6674	697828	0.024	1.02429	7.846	7.486	4.293e-15	7.099e-14	++	0	0.005	1	0.9451	697828	[CAMKMT]
35	No	rs934777	2	44845258	T	C	0.3374	0.0027	0.3354	0.3411	697828	-0.0243	0.975993	-7.986	-7.619	1.397e-15	2.551e-14	--	0	0.041	1	0.8394	697828	[CAMKMT]
35	No	rs13432009	2	44848858	A	G	0.6605	0.0033	0.656	0.663	697828	0.0249	1.02521	8.082	7.712	6.349e-16	1.243e-14	++	0	0.022	1	0.882	697828	[CAMKMT]
35	No	rs13409374	2	44849272	A	G	0.3372	0.0032	0.3348	0.3415	697828	-0.0246	0.9757	-8.057	-7.688	7.795e-16	1.499e-14	--	0	0.025	1	0.8749	697828	[CAMKMT]
35	No	rs12469243	2	44850113	T	C	0.3397	0.003	0.3375	0.3438	697828	-0.0241	0.976188	-7.949	-7.584	1.881e-15	3.345e-14	--	0	0.001	1	0.9811	697828	[CAMKMT]
35	No	rs1119013	2	44853278	T	C	0.3397	0.0032	0.3373	0.344	697828	-0.0242	0.97609	-7.969	-7.604	1.597e-15	2.882e-14	--	0	0.001	1	0.9756	697828	[CAMKMT]
35	No	rs12615693	2	44853885	A	G	0.6601	0.0033	0.6556	0.6625	697828	0.0245	1.0248	8.033	7.664	9.512e-16	1.797e-14	++	0	0	1	0.9873	697828	[CAMKMT]
35	No	rs34317066	2	44861261	C	G	0.664	0.002	0.6613	0.6655	697828	0.024	1.02429	7.839	7.479	4.54e-15	7.47e-14	++	0	0.006	1	0.9375	697828	[CAMKMT]
35	No	rs12987925	2	44861606	C	G	0.3408	0.0035	0.3383	0.3456	697828	-0.025	0.97531	-8.139	-7.765	3.997e-16	8.152e-15	--	0	0.005	1	0.9436	697828	[CAMKMT]
35	No	rs4953122	2	44861792	A	G	0.6638	0.0026	0.6603	0.6657	697828	0.0244	1.0247	7.966	7.601	1.636e-15	2.946e-14	++	0	0.011	1	0.9173	697828	[CAMKMT]
35	No	rs1579641	2	44862139	A	G	0.6595	0.0037	0.6544	0.6622	697828	0.0249	1.02521	8.157	7.783	3.437e-16	7.104e-15	++	0	0.005	1	0.9439	697828	[CAMKMT]
35	No	rs10168462	2	44862613	A	G	0.3362	0.0019	0.3349	0.3387	697828	-0.0243	0.975993	-7.901	-7.538	2.769e-15	4.759e-14	--	0	0.002	1	0.9629	697828	[CAMKMT]
35	No	rs10192334	2	44862735	T	C	0.6637	0.0019	0.6612	0.6651	697828	0.0244	1.0247	7.907	7.544	2.631e-15	4.543e-14	++	0	0.002	1	0.9639	697828	[CAMKMT]
35	No	rs10204480	2	44864441	A	G	0.3324	0.0027	0.3304	0.3361	697828	-0.0247	0.975603	-7.94	-7.576	2.019e-15	3.569e-14	--	0	0.071	1	0.7906	697828	[CAMKMT]
35	No	rs6544764	2	44865639	T	C	0.3332	0.0024	0.3314	0.3364	697828	-0.0248	0.975505	-7.955	-7.59	1.794e-15	3.204e-14	--	0	0.096	1	0.7566	697828	[CAMKMT]
35	No	rs6544766	2	44867396	A	G	0.3362	0.0028	0.3341	0.3399	697828	-0.0249	0.975407	-8.013	-7.645	1.122e-15	2.089e-14	--	0	0.054	1	0.8159	697828	[CAMKMT]
35	No	rs17032452	2	44867961	T	C	0.6638	0.0028	0.6601	0.6659	697828	0.0249	1.02521	8.007	7.639	1.178e-15	2.184e-14	++	0	0.058	1	0.8094	697828	[CAMKMT]
35	No	rs10206608	2	44868215	T	C	0.3361	0.0028	0.3341	0.3399	697828	-0.0249	0.975407	-8.008	-7.641	1.166e-15	2.163e-14	--	0	0.059	1	0.8081	697828	[CAMKMT]
35	No	rs1821859	2	44868888	A	G	0.3332	0.0025	0.3313	0.3365	697828	-0.0248	0.975505	-7.946	-7.581	1.929e-15	3.423e-14	--	0	0.116	1	0.7329	697828	[CAMKMT]
35	No	rs734016	2	44869136	T	C	0.3361	0.0028	0.334	0.3399	697828	-0.0249	0.975407	-8.011	-7.643	1.137e-15	2.114e-14	--	0	0.061	1	0.8049	697828	[CAMKMT]
35	No	rs2138591	2	44869823	T	C	0.3292	0.002	0.3278	0.3319	697828	-0.025	0.97531	-8.016	-7.649	1.089e-15	2.033e-14	--	0	0.29	1	0.5901	697828	[CAMKMT]
35	No	rs4953125	2	44870309	A	G	0.3338	0.0026	0.3319	0.3373	697828	-0.0248	0.975505	-7.903	-7.54	2.724e-15	4.689e-14	--	0	0.138	1	0.71	697828	[CAMKMT]
35	No	rs4953126	2	44870706	A	T	0.6638	0.0028	0.6601	0.6659	697828	0.025	1.02532	8.016	7.648	1.09e-15	2.034e-14	++	0	0.077	1	0.7821	697828	[CAMKMT]
35	No	rs6737437	2	44870752	T	C	0.6637	0.0027	0.6601	0.6657	697828	0.025	1.02532	8.032	7.664	9.582e-16	1.809e-14	++	0	0.08	1	0.7771	697828	[CAMKMT]
35	No	rs13400118	2	44871874	A	C	0.3329	0.0027	0.3309	0.3365	697828	-0.0246	0.9757	-7.891	-7.529	3.007e-15	5.131e-14	--	0	0.143	1	0.7057	697828	[CAMKMT]
35	No	rs17032481	2	44872346	A	G	0.3358	0.003	0.3336	0.3398	697828	-0.0248	0.975505	-7.965	-7.599	1.655e-15	2.977e-14	--	0	0.098	1	0.7537	697828	[CAMKMT]
35	No	rs36107826	2	44872884	T	C	0.3328	0.0026	0.3308	0.3363	697828	-0.0246	0.9757	-7.897	-7.534	2.865e-15	4.91e-14	--	0	0.147	1	0.7017	697828	[CAMKMT]
35	No	rs6544767	2	44873409	A	C	0.3334	0.0027	0.3314	0.3371	697828	-0.0246	0.9757	-7.85	-7.489	4.175e-15	6.921e-14	--	0	0.154	1	0.6945	697828	[CAMKMT]
35	No	rs10164919	2	44875088	T	C	0.3326	0.0027	0.3306	0.3362	697828	-0.0247	0.975603	-7.908	-7.545	2.617e-15	4.521e-14	--	0	0.146	1	0.7029	697828	[CAMKMT]
35	No	rs4953128	2	44875295	T	C	0.3357	0.0029	0.3335	0.3396	697828	-0.0248	0.975505	-7.98	-7.614	1.463e-15	2.66e-14	--	0	0.089	1	0.7659	697828	[CAMKMT]
35	No	rs6707653	2	44875972	A	G	0.3333	0.0027	0.3313	0.3369	697828	-0.0247	0.975603	-7.87	-7.509	3.549e-15	5.968e-14	--	0	0.159	1	0.6902	697828	[CAMKMT]
35	No	rs6710978	2	44876237	A	T	0.3333	0.0027	0.3313	0.3369	697828	-0.0246	0.9757	-7.882	-7.52	3.221e-15	5.463e-14	--	0	0.153	1	0.6954	697828	[CAMKMT]
38	No	rs10495976	2	49750698	A	T	0.609	0.0011	0.6075	0.6098	697828	-0.0276	0.972777	-7.882	-7.52	3.225e-15	5.469e-14	--	0	0.163	1	0.6867	697828	FSHR---[]---NRXN1
38	No	rs116131939	2	50260406	T	C	0.0833	0.0001	0.0832	0.0834	697828	0.0529	1.05432	8.479	8.09	2.272e-17	5.972e-16	++	37	1.588	1	0.2076	697828	[NRXN1]
38	No	rs57947630	2	50392150	T	C	0.9258	0.0032	0.9235	0.9301	697828	-0.0539	0.947527	-7.812	-7.453	5.643e-15	9.108e-14	--	0	0.763	1	0.3825	697828	[NRXN1]
38	No	rs72881281	2	50392938	A	G	0.9258	0.0032	0.9235	0.9301	697828	-0.0539	0.947527	-7.819	-7.46	5.339e-15	8.66e-14	--	0	0.721	1	0.3959	697828	[NRXN1]
38	No	rs12478889	2	50393803	T	C	0.0741	0.0031	0.0699	0.0764	697828	0.0541	1.05559	7.832	7.473	4.798e-15	7.856e-14	++	0	0.714	1	0.3983	697828	[NRXN1]
38	No	rs12470857	2	50393852	A	G	0.9259	0.0031	0.9236	0.9301	697828	-0.0541	0.947337	-7.836	-7.477	4.645e-15	7.627e-14	--	0	0.71	1	0.3996	697828	[NRXN1]
38	No	rs12479013	2	50393986	A	G	0.0741	0.0031	0.0699	0.0764	697828	0.0541	1.05559	7.836	7.477	4.633e-15	7.609e-14	++	0	0.71	1	0.3993	697828	[NRXN1]
38	No	rs77786418	2	50403617	T	C	0.0738	0.0031	0.0696	0.0761	697828	0.0534	1.05485	7.739	7.384	1.005e-14	1.542e-13	++	0	0.818	1	0.3659	697828	[NRXN1]
38	No	rs76189321	2	50408397	T	G	0.9259	0.0032	0.9235	0.9302	697828	-0.0539	0.947527	-7.817	-7.458	5.417e-15	8.775e-14	--	0	0.723	1	0.3953	697828	[NRXN1]
38	No	rs17447792	2	50411801	C	G	0.9261	0.003	0.9239	0.9302	697828	-0.0537	0.947716	-7.783	-7.426	7.095e-15	1.122e-13	--	0	0.845	1	0.3579	697828	[NRXN1]
38	No	rs74737038	2	50411902	T	C	0.9261	0.003	0.9239	0.9302	697828	-0.0536	0.947811	-7.772	-7.415	7.734e-15	1.214e-13	--	0	0.861	1	0.3536	697828	[NRXN1]
38	No	rs17447848	2	50414171	T	C	0.9261	0.0031	0.9238	0.9302	697828	-0.0537	0.947716	-7.785	-7.427	6.998e-15	1.108e-13	--	0	0.85	1	0.3566	697828	[NRXN1]
38	No	rs17507002	2	50414266	A	G	0.0738	0.0031	0.0697	0.0761	697828	0.0537	1.05517	7.786	7.429	6.927e-15	1.098e-13	++	0	0.853	1	0.3557	697828	[NRXN1]
38	No	rs115267333	2	50414759	A	T	0.0741	0.0031	0.0699	0.0764	697828	0.0538	1.05527	7.788	7.431	6.797e-15	1.079e-13	++	0	0.813	1	0.3671	697828	[NRXN1]
38	No	rs114171136	2	50416322	T	G	0.0739	0.003	0.0698	0.0761	697828	0.0536	1.05506	7.765	7.409	8.15e-15	1.273e-13	++	0	0.884	1	0.3472	697828	[NRXN1]
38	No	rs111273985	2	50418000	T	C	0.0739	0.0031	0.0697	0.0762	697828	0.0539	1.05538	7.814	7.455	5.553e-15	8.976e-14	++	0	0.826	1	0.3633	697828	[NRXN1]
38	No	rs113757726	2	50419759	C	G	0.0741	0.0032	0.0697	0.0765	697828	0.0544	1.05591	7.876	7.514	3.385e-15	5.716e-14	++	0	0.751	1	0.3862	697828	[NRXN1]
38	No	rs79967285	2	50421383	T	C	0.0739	0.0031	0.0697	0.0762	697828	0.0541	1.05559	7.848	7.488	4.231e-15	7.005e-14	++	0	0.789	1	0.3744	697828	[NRXN1]
38	No	rs77407791	2	50421580	T	C	0.0741	0.0033	0.0697	0.0766	697828	0.0537	1.05517	7.848	7.488	4.221e-15	6.99e-14	++	0	0.79	1	0.3742	697828	[NRXN1]
38	No	rs17507317	2	50424684	T	C	0.926	0.0032	0.9236	0.9303	697828	-0.0541	0.947337	-7.849	-7.489	4.193e-15	6.948e-14	--	0	0.753	1	0.3857	697828	[NRXN1]
38	No	rs10495982	2	50424877	T	C	0.0739	0.0032	0.0696	0.0763	697828	0.054	1.05548	7.837	7.478	4.602e-15	7.563e-14	++	0	0.706	1	0.4009	697828	[NRXN1]
38	No	rs10490235	2	50426319	A	G	0.9259	0.0034	0.9234	0.9304	697828	-0.0544	0.947053	-7.882	-7.52	3.228e-15	5.474e-14	--	0	0.701	1	0.4025	697828	[NRXN1]
38	No	rs76164269	2	50426615	A	G	0.0741	0.0034	0.0696	0.0766	697828	0.0543	1.0558	7.872	7.511	3.48e-15	5.862e-14	++	0	0.72	1	0.3962	697828	[NRXN1]
38	No	rs17040190	2	50430553	C	G	0.0742	0.0033	0.0697	0.0766	697828	0.0554	1.05696	8.05	7.68	8.291e-16	1.585e-14	++	0	0.824	1	0.3639	697828	[NRXN1]
38	No	rs73930311	2	50432410	A	G	0.926	0.0032	0.9237	0.9303	697828	-0.0553	0.946201	-8.046	-7.677	8.561e-16	1.632e-14	--	0	0.815	1	0.3667	697828	[NRXN1]
38	No	rs17040199	2	50432664	T	C	0.074	0.0031	0.0698	0.0763	697828	0.0551	1.05665	8.02	7.652	1.057e-15	1.978e-14	++	0	0.824	1	0.3639	697828	[NRXN1]
38	No	rs78276107	2	50435575	A	C	0.0724	0.0031	0.0683	0.0747	697828	0.0556	1.05717	7.966	7.6	1.641e-15	2.954e-14	++	0	0.864	1	0.3526	697828	[NRXN1]
38	No	rs17461653	2	50436716	T	C	0.0722	0.0029	0.0683	0.0744	697828	0.0554	1.05696	7.939	7.575	2.034e-15	3.593e-14	++	0	0.889	1	0.3457	697828	[NRXN1]
38	No	rs116262844	2	50437687	A	G	0.9278	0.0029	0.9256	0.9317	697828	-0.0555	0.946012	-7.963	-7.597	1.686e-15	3.028e-14	--	0	0.846	1	0.3577	697828	[NRXN1]
38	No	rs17461897	2	50438729	T	C	0.9278	0.003	0.9256	0.9318	697828	-0.055	0.946485	-7.892	-7.53	2.963e-15	5.063e-14	--	0	0.919	1	0.3376	697828	[NRXN1]
38	No	rs17508400	2	50439473	T	C	0.9278	0.003	0.9256	0.9318	697828	-0.0548	0.946674	-7.869	-7.508	3.581e-15	6.017e-14	--	0	0.944	1	0.3312	697828	[NRXN1]
38	No	rs17508435	2	50439522	A	C	0.0722	0.003	0.0682	0.0744	697828	0.0548	1.05633	7.87	7.509	3.553e-15	5.974e-14	++	0	0.969	1	0.3248	697828	[NRXN1]
38	No	rs17462099	2	50439966	A	C	0.0721	0.0029	0.0682	0.0743	697828	0.0555	1.05707	7.967	7.601	1.632e-15	2.939e-14	++	0	0.792	1	0.3734	697828	[NRXN1]
38	No	rs17508684	2	50442052	T	C	0.9272	0.0034	0.9246	0.9318	697828	-0.055	0.946485	-7.932	-7.568	2.153e-15	3.784e-14	--	0	0.828	1	0.3628	697828	[NRXN1]
38	No	rs7598842	2	50450460	T	C	0.9258	0.0025	0.9239	0.9292	697828	-0.0582	0.943461	-8.323	-7.941	8.586e-17	2.006e-15	--	0	0.97	1	0.3246	697828	[NRXN1]
38	No	rs12468665	2	50460078	T	C	0.9261	0.0023	0.9244	0.9292	697828	-0.0583	0.943367	-8.33	-7.948	8.076e-17	1.897e-15	--	0	0.99	1	0.3198	697828	[NRXN1]
38	No	rs7602425	2	50460480	T	C	0.0739	0.0022	0.0709	0.0756	697828	0.058	1.05971	8.302	7.921	1.027e-16	2.362e-15	++	0	0.788	1	0.3748	697828	[NRXN1]
38	No	rs111626088	2	50465217	A	C	0.0739	0.0023	0.0707	0.0756	697828	0.0583	1.06003	8.376	7.991	5.495e-17	1.336e-15	++	0	0.846	1	0.3576	697828	[NRXN1]
38	No	rs17463187	2	50474429	A	C	0.0739	0.0027	0.0702	0.0759	697828	0.0577	1.0594	8.272	7.892	1.317e-16	2.963e-15	++	0	0.84	1	0.3593	697828	[NRXN1]
38	No	rs80066188	2	50476537	A	G	0.9218	0.0029	0.9197	0.9257	697828	-0.0546	0.946864	-7.975	-7.609	1.524e-15	2.761e-14	--	0	0.441	1	0.5065	697828	[NRXN1]
38	No	rs138371731	2	50479685	T	C	0.0782	0.0029	0.0743	0.0803	697828	0.0545	1.05601	7.963	7.598	1.676e-15	3.011e-14	++	0	0.402	1	0.5262	697828	[NRXN1]
38	No	rs17463545	2	50491989	T	C	0.0779	0.0029	0.074	0.08	697828	0.0546	1.05612	7.977	7.611	1.502e-15	2.725e-14	++	0	0.294	1	0.5875	697828	[NRXN1]
38	No	rs80262609	2	50494711	A	T	0.9262	0.0026	0.9243	0.9297	697828	-0.0578	0.943839	-8.279	-7.899	1.24e-16	2.805e-15	--	0	0.719	1	0.3966	697828	[NRXN1]
38	No	rs12476988	2	50497563	C	G	0.9258	0.0026	0.9239	0.9294	697828	-0.0576	0.944027	-8.259	-7.88	1.472e-16	3.279e-15	--	0	0.743	1	0.3885	697828	[NRXN1]
38	No	rs78727125	2	50499956	T	C	0.892	0.0024	0.8902	0.8953	697828	-0.0482	0.952943	-8.497	-8.107	1.948e-17	5.19e-16	--	76.9	4.331	1	0.03743	697828	[NRXN1]
38	No	rs75232188	2	50500285	T	C	0.1102	0.0006	0.1097	0.111	697828	0.0476	1.04875	8.413	8.026	4.013e-17	1.003e-15	++	72.7	3.665	1	0.05556	697828	[NRXN1]
38	No	rs3853415	2	50500706	T	C	0.8916	0.002	0.8901	0.8943	697828	-0.0479	0.953229	-8.474	-8.085	2.372e-17	6.211e-16	--	73.2	3.735	1	0.05328	697828	[NRXN1]
38	No	rs112739632	2	50501254	A	G	0.1083	0.002	0.1057	0.1098	697828	0.0477	1.04886	8.423	8.037	3.655e-17	9.211e-16	++	74.2	3.88	1	0.04886	697828	[NRXN1]
38	No	rs75759012	2	50502173	A	G	0.8916	0.002	0.8901	0.8943	697828	-0.0478	0.953324	-8.452	-8.064	2.857e-17	7.358e-16	--	73.4	3.754	1	0.05269	697828	[NRXN1]
38	No	rs74854732	2	50502299	T	G	0.8917	0.0021	0.8901	0.8946	697828	-0.048	0.953134	-8.497	-8.108	1.938e-17	5.166e-16	--	75.3	4.056	1	0.04401	697828	[NRXN1]
38	No	rs11887976	2	50502902	T	C	0.1081	0.0018	0.1057	0.1094	697828	0.0481	1.04928	8.506	8.115	1.805e-17	4.842e-16	++	72.8	3.67	1	0.0554	697828	[NRXN1]
38	No	rs113047512	2	50511849	A	G	0.1008	0.0018	0.0984	0.1021	697828	0.0496	1.05085	8.683	8.284	3.868e-18	1.189e-16	++	75.8	4.133	1	0.04207	697828	[NRXN1]
38	No	rs12473102	2	50513493	A	G	0.1008	0.0018	0.0984	0.1021	697828	0.0496	1.05085	8.684	8.286	3.805e-18	1.171e-16	++	75.4	4.059	1	0.04394	697828	[NRXN1]
38	No	rs78782594	2	50514060	T	C	0.8988	0.0021	0.8972	0.9016	697828	-0.049	0.952181	-8.627	-8.231	6.297e-18	1.854e-16	--	76.3	4.228	1	0.03977	697828	[NRXN1]
38	No	rs78986478	2	50515881	C	G	0.8991	0.0026	0.8972	0.9026	697828	-0.0492	0.951991	-8.649	-8.252	5.198e-18	1.557e-16	--	78	4.536	1	0.03319	697828	[NRXN1]
38	No	rs12476164	2	50521420	A	G	0.1005	0.0022	0.0976	0.1021	697828	0.0495	1.05075	8.78	8.377	1.637e-18	5.431e-17	++	69.1	3.24	1	0.07185	697828	[NRXN1]
38	No	rs76142472	2	50523979	T	C	0.1006	0.0023	0.0975	0.1023	697828	0.0493	1.05054	8.744	8.343	2.248e-18	7.251e-17	++	69.7	3.296	1	0.06944	697828	[NRXN1]
38	No	rs112495423	2	50524274	A	G	0.1006	0.0023	0.0974	0.1023	697828	0.0493	1.05054	8.743	8.342	2.276e-18	7.334e-17	++	69.6	3.289	1	0.06973	697828	[NRXN1]
38	No	rs1915229	2	50524723	A	G	0.1006	0.0024	0.0974	0.1023	697828	0.0493	1.05054	8.756	8.354	2.023e-18	6.587e-17	++	69.5	3.283	1	0.06999	697828	[NRXN1]
38	No	rs1915228	2	50524885	A	T	0.8994	0.0023	0.8977	0.9026	697828	-0.0493	0.951896	-8.756	-8.355	2.017e-18	6.569e-17	--	69.6	3.285	1	0.06993	697828	[NRXN1]
38	No	rs17040434	2	50525263	T	C	0.8995	0.0024	0.8977	0.9026	697828	-0.0494	0.9518	-8.772	-8.37	1.748e-18	5.766e-17	--	70.6	3.401	1	0.06517	697828	[NRXN1]
38	No	rs1520524	2	50525628	T	C	0.1001	0.0021	0.0973	0.1017	697828	0.0493	1.05054	8.719	8.319	2.801e-18	8.861e-17	++	72.2	3.6	1	0.05778	697828	[NRXN1]
38	No	rs78903247	2	50526102	C	G	0.0997	0.0018	0.0973	0.1011	697828	0.0493	1.05054	8.646	8.25	5.31e-18	1.587e-16	++	74	3.841	1	0.05	697828	[NRXN1]
38	No	rs75721703	2	50526105	A	T	0.0997	0.0018	0.0973	0.1011	697828	0.0492	1.05043	8.649	8.252	5.215e-18	1.561e-16	++	74	3.852	1	0.04968	697828	[NRXN1]
38	No	rs17040441	2	50526215	C	G	0.1	0.002	0.0973	0.1015	697828	0.0494	1.05064	8.71	8.31	3.047e-18	9.567e-17	++	73	3.708	1	0.05414	697828	[NRXN1]
38	No	rs17040443	2	50526512	A	G	0.9	0.002	0.8985	0.9027	697828	-0.0495	0.951705	-8.724	-8.324	2.685e-18	8.526e-17	--	73.1	3.718	1	0.05384	697828	[NRXN1]
38	No	rs77840366	2	50526753	A	T	0.9005	0.0017	0.8992	0.9028	697828	-0.0498	0.95142	-8.761	-8.359	1.932e-18	6.316e-17	--	73.1	3.715	1	0.05393	697828	[NRXN1]
38	No	rs74477248	2	50526769	C	G	0.9005	0.0017	0.8993	0.9028	697828	-0.05	0.951229	-8.803	-8.399	1.33e-18	4.494e-17	--	72.4	3.627	1	0.05685	697828	[NRXN1]
38	No	rs111831566	2	50528035	T	C	0.8997	0.0024	0.8979	0.9029	697828	-0.0499	0.951325	-8.856	-8.449	8.329e-19	2.934e-17	--	72.4	3.618	1	0.05717	697828	[NRXN1]
38	No	rs17040449	2	50529265	A	G	0.8996	0.0025	0.8978	0.903	697828	-0.0498	0.95142	-8.835	-8.429	1.004e-18	3.478e-17	--	73.4	3.754	1	0.05268	697828	[NRXN1]
38	No	rs12464203	2	50530180	T	C	0.0999	0.0022	0.0969	0.1016	697828	0.0498	1.05106	8.78	8.377	1.632e-18	5.416e-17	++	75.1	4.015	1	0.04511	697828	[NRXN1]
38	No	rs112408926	2	50530723	A	C	0.0998	0.0021	0.097	0.1013	697828	0.05	1.05127	8.805	8.401	1.311e-18	4.436e-17	++	74.1	3.859	1	0.04948	697828	[NRXN1]
38	No	rs1818720	2	50532118	T	C	0.1004	0.0025	0.0971	0.1023	697828	0.0498	1.05106	8.836	8.431	9.883e-19	3.429e-17	++	73.2	3.726	1	0.05358	697828	[NRXN1]
38	Yes	rs12470914	2	50532840	A	T	0.1005	0.0022	0.0975	0.1021	697828	0.05	1.05127	8.86	8.454	7.997e-19	2.827e-17	++	72.2	3.595	1	0.05796	697828	[NRXN1]
38	No	rs78770938	2	50533452	A	G	0.8996	0.0022	0.8979	0.9025	697828	-0.05	0.951229	-8.843	-8.437	9.334e-19	3.255e-17	--	72.5	3.639	1	0.05643	697828	[NRXN1]
38	No	rs76150732	2	50533715	A	G	0.1001	0.0017	0.0979	0.1014	697828	0.05	1.05127	8.79	8.386	1.498e-18	5.009e-17	++	71.3	3.487	1	0.06184	697828	[NRXN1]
38	No	rs75169336	2	50534017	C	G	0.8995	0.0019	0.8981	0.9021	697828	-0.0501	0.951134	-8.846	-8.44	9.086e-19	3.176e-17	--	70.4	3.374	1	0.06623	697828	[NRXN1]
38	No	rs79355099	2	50534652	T	G	0.1	0.0015	0.0979	0.1011	697828	0.0496	1.05085	8.722	8.322	2.726e-18	8.644e-17	++	72.2	3.592	1	0.05807	697828	[NRXN1]
38	No	rs78187699	2	50534672	A	G	0.1	0.0015	0.098	0.1012	697828	0.0496	1.05085	8.728	8.328	2.591e-18	8.253e-17	++	72	3.571	1	0.05881	697828	[NRXN1]
38	No	rs74754486	2	50534747	T	C	0.8999	0.0016	0.8987	0.902	697828	-0.0497	0.951515	-8.744	-8.343	2.254e-18	7.269e-17	--	71.5	3.515	1	0.06082	697828	[NRXN1]
38	No	rs77367393	2	50535000	A	G	0.1005	0.0019	0.098	0.1019	697828	0.0486	1.0498	8.542	8.15	1.324e-17	3.65e-16	++	75.6	4.095	1	0.04301	697828	[NRXN1]
38	No	rs10165674	2	50605895	A	G	0.1974	0.0035	0.1927	0.1999	697828	0.0335	1.03407	7.731	7.376	1.067e-14	1.628e-13	++	67.7	3.093	1	0.07862	697828	[NRXN1]
38	No	rs12474009	2	50607875	A	C	0.803	0.0039	0.8002	0.8082	697828	-0.0338	0.966765	-7.753	-7.398	8.945e-15	1.386e-13	--	71.6	3.522	1	0.06057	697828	[NRXN1]
38	No	rs4450643	2	50623632	A	C	0.8006	0.0038	0.7978	0.8058	697828	-0.0334	0.967152	-7.737	-7.382	1.021e-14	1.564e-13	--	67.5	3.075	1	0.07951	697828	[NRXN1]
42	No	rs359273	2	60466491	A	G	0.4699	0.0059	0.4655	0.4779	697828	-0.0248	0.975505	-7.969	-7.603	1.599e-15	2.885e-14	--	0	0.485	1	0.4862	697828	[]---BCL11A
42	No	rs359235	2	60471823	A	G	0.4709	0.0055	0.4668	0.4783	697828	-0.0249	0.975407	-8.048	-7.679	8.421e-16	1.608e-14	--	0	0.536	1	0.464	697828	[]---BCL11A
42	No	rs359236	2	60472298	A	G	0.4708	0.0056	0.4667	0.4784	697828	-0.025	0.97531	-8.057	-7.688	7.801e-16	1.5e-14	--	0	0.506	1	0.4771	697828	[]---BCL11A
42	No	rs359237	2	60473094	T	C	0.4709	0.0056	0.4668	0.4785	697828	-0.025	0.97531	-8.068	-7.698	7.135e-16	1.383e-14	--	0	0.472	1	0.492	697828	[]---BCL11A
42	No	rs359238	2	60474534	A	G	0.499	0.0006	0.4986	0.4999	697828	0.0252	1.02552	8.001	7.634	1.232e-15	2.275e-14	++	0	0.866	1	0.352	697828	[]---BCL11A
42	No	rs359241	2	60475234	A	T	0.4607	0.0044	0.4574	0.4666	697828	-0.0249	0.975407	-7.791	-7.434	6.645e-15	1.057e-13	--	0	0.659	1	0.4169	697828	[]---BCL11A
42	No	rs359242	2	60475257	A	G	0.5061	0.0043	0.5003	0.5092	697828	0.0253	1.02562	8.059	7.689	7.716e-16	1.485e-14	++	0	0.846	1	0.3577	697828	[]---BCL11A
42	No	rs359244	2	60475820	A	G	0.4801	0.0054	0.4761	0.4874	697828	-0.0247	0.975603	-7.966	-7.6	1.641e-15	2.954e-14	--	0	0.922	1	0.337	697828	[]---BCL11A
42	No	rs359245	2	60476330	T	C	0.4768	0.0058	0.4725	0.4847	697828	-0.0267	0.973653	-8.416	-8.03	3.893e-17	9.756e-16	--	60.4	2.527	1	0.1119	697828	[]---BCL11A
42	No	rs359246	2	60476639	A	G	0.4769	0.0059	0.4725	0.4848	697828	-0.0267	0.973653	-8.424	-8.038	3.627e-17	9.146e-16	--	60.3	2.519	1	0.1125	697828	[]---BCL11A
42	No	rs359247	2	60477052	A	T	0.3591	0.0041	0.356	0.3646	697828	-0.0257	0.974627	-8.288	-7.908	1.152e-16	2.623e-15	--	4.2	1.044	1	0.307	697828	[]---BCL11A
42	Yes	rs359248	2	60477461	T	G	0.4564	0.0113	0.448	0.4716	697828	-0.0267	0.973653	-8.604	-8.209	7.694e-18	2.226e-16	--	52.3	2.094	1	0.1478	697828	[]---BCL11A
42	No	rs35407806	2	60477666	T	G	0.4566	0.0071	0.4514	0.4661	697828	-0.0264	0.973945	-8.49	-8.101	2.059e-17	5.459e-16	--	43.3	1.764	1	0.1841	697828	[]---BCL11A
42	No	rs359249	2	60480237	A	G	0.3642	0.0048	0.3607	0.3707	697828	-0.0255	0.974822	-8.176	-7.801	2.935e-16	6.152e-15	--	0	0.847	1	0.3574	697828	[]---BCL11A
42	No	rs359250	2	60480973	T	G	0.6336	0.0036	0.6288	0.6363	697828	0.0255	1.02583	8.263	7.884	1.42e-16	3.174e-15	++	0	0.734	1	0.3916	697828	[]---BCL11A
42	No	rs359251	2	60481025	T	C	0.4571	0.0068	0.452	0.4663	697828	-0.0266	0.973751	-8.561	-8.168	1.123e-17	3.142e-16	--	45.1	1.823	1	0.177	697828	[]---BCL11A
42	No	rs359252	2	60481644	T	C	0.3858	0.0034	0.3832	0.3904	697828	-0.0253	0.975017	-8.14	-7.766	3.958e-16	8.079e-15	--	19.9	1.248	1	0.2639	697828	[]---BCL11A
42	No	rs359253	2	60481956	A	G	0.6348	0.0046	0.6286	0.6382	697828	0.0256	1.02593	8.248	7.87	1.609e-16	3.556e-15	++	0	0.824	1	0.364	697828	[]---BCL11A
42	No	rs359254	2	60482427	A	G	0.3642	0.0051	0.3604	0.371	697828	-0.0255	0.974822	-8.207	-7.831	2.262e-16	4.851e-15	--	0	0.834	1	0.3612	697828	[]---BCL11A
42	No	rs243280	2	60484260	A	G	0.457	0.0074	0.4515	0.4669	697828	-0.0259	0.974433	-8.383	-7.998	5.166e-17	1.263e-15	--	32.1	1.473	1	0.2249	697828	[]---BCL11A
42	No	rs359255	2	60484507	T	C	0.3655	0.0042	0.3623	0.3711	697828	-0.0254	0.97492	-8.229	-7.852	1.884e-16	4.107e-15	--	0	0.779	1	0.3776	697828	[]---BCL11A
42	No	rs359256	2	60484680	T	C	0.4581	0.0065	0.4533	0.4669	697828	-0.0258	0.97453	-8.434	-8.047	3.35e-17	8.507e-16	--	25.4	1.34	1	0.247	697828	[]---BCL11A
42	No	rs359257	2	60485161	A	C	0.4579	0.0068	0.4529	0.467	697828	-0.0256	0.974725	-8.365	-7.981	5.995e-17	1.446e-15	--	29.4	1.416	1	0.2341	697828	[]---BCL11A
42	No	rs359258	2	60486157	T	C	0.3644	0.0049	0.3608	0.371	697828	-0.0252	0.975115	-8.096	-7.725	5.659e-16	1.119e-14	--	0	0.872	1	0.3504	697828	[]---BCL11A
42	No	rs359259	2	60486642	A	C	0.4586	0.0065	0.4537	0.4674	697828	-0.0259	0.974433	-8.432	-8.045	3.388e-17	8.595e-16	--	25.1	1.336	1	0.2477	697828	[]---BCL11A
42	No	rs359260	2	60486936	T	G	0.6333	0.004	0.6279	0.6362	697828	0.0255	1.02583	8.239	7.861	1.736e-16	3.811e-15	++	0	0.841	1	0.3591	697828	[]---BCL11A
42	No	rs359261	2	60487134	T	C	0.3658	0.0042	0.3628	0.3715	697828	-0.0253	0.975017	-8.172	-7.797	3.027e-16	6.327e-15	--	0	0.718	1	0.3969	697828	[]---BCL11A
42	No	rs907575	2	60489099	A	G	0.5809	0.0001	0.5807	0.581	697828	0.0238	1.02409	7.849	7.489	4.203e-15	6.963e-14	++	0	0.87	1	0.351	697828	[]---BCL11A
42	No	rs11688007	2	60489771	A	T	0.4206	0.0004	0.4202	0.4212	697828	-0.0239	0.976383	-7.855	-7.494	4.002e-15	6.659e-14	--	11.1	1.125	1	0.2888	697828	[]---BCL11A
42	No	rs9309323	2	60490322	T	G	0.4204	0.0004	0.4201	0.421	697828	-0.0239	0.976383	-7.838	-7.479	4.561e-15	7.502e-14	--	10.7	1.12	1	0.2899	697828	[]---BCL11A
42	No	rs10174860	2	60490738	C	G	0.5795	0.0003	0.5791	0.5797	697828	0.024	1.02429	7.873	7.511	3.475e-15	5.854e-14	++	20.7	1.261	1	0.2615	697828	[]---BCL11A
42	No	rs10198333	2	60490773	A	G	0.492	0.0037	0.4892	0.497	697828	-0.0254	0.97492	-8.308	-7.926	9.772e-17	2.257e-15	--	21.1	1.268	1	0.2601	697828	[]---BCL11A
42	No	rs10174891	2	60490927	T	C	0.4871	0.0026	0.4836	0.4891	697828	0.0258	1.02614	8.333	7.951	7.889e-17	1.857e-15	++	42.1	1.726	1	0.1889	697828	[]---BCL11A
42	No	rs4672373	2	60491602	A	C	0.4204	0.0002	0.4202	0.4207	697828	-0.0241	0.976188	-7.897	-7.535	2.86e-15	4.902e-14	--	19.9	1.248	1	0.2639	697828	[]---BCL11A
42	No	rs7560605	2	60491758	A	C	0.5794	0	0.5794	0.5795	697828	0.024	1.02429	7.875	7.513	3.415e-15	5.762e-14	++	23.5	1.307	1	0.2529	697828	[]---BCL11A
42	No	rs4672374	2	60493062	T	C	0.4901	0.0029	0.4862	0.4922	697828	0.0253	1.02562	8.24	7.862	1.716e-16	3.771e-15	++	37.5	1.601	1	0.2058	697828	[]---BCL11A
42	No	rs4672375	2	60493485	A	G	0.4173	0.0019	0.4159	0.4198	697828	-0.0238	0.976481	-7.813	-7.454	5.591e-15	9.032e-14	--	28.6	1.401	1	0.2366	697828	[]---BCL11A
42	No	rs4671378	2	60494312	T	C	0.4426	0.0014	0.4415	0.4446	697828	-0.024	0.976286	-7.99	-7.624	1.345e-15	2.464e-14	--	43.6	1.772	1	0.1831	697828	[]---BCL11A
42	No	rs4672376	2	60494345	T	G	0.4427	0.0013	0.4417	0.4446	697828	-0.024	0.976286	-8.004	-7.637	1.203e-15	2.226e-14	--	40.8	1.69	1	0.1936	697828	[]---BCL11A
42	No	rs4672377	2	60494510	C	G	0.5097	0.0027	0.5077	0.5134	697828	-0.0255	0.974822	-8.295	-7.914	1.09e-16	2.494e-15	--	38.7	1.632	1	0.2014	697828	[]---BCL11A
42	No	rs4671379	2	60495038	T	C	0.4157	0.0008	0.4152	0.4168	697828	-0.0241	0.976188	-7.87	-7.509	3.536e-15	5.948e-14	--	7.1	1.076	1	0.2996	697828	[]---BCL11A
42	No	rs1159208	2	60495717	A	G	0.4156	0.0007	0.4151	0.4165	697828	-0.0241	0.976188	-7.871	-7.509	3.531e-15	5.94e-14	--	7.1	1.077	1	0.2994	697828	[]---BCL11A
42	No	rs4671380	2	60496807	T	G	0.4154	0.0007	0.415	0.4163	697828	-0.0242	0.97609	-7.887	-7.526	3.084e-15	5.251e-14	--	6.7	1.072	1	0.3004	697828	[]---BCL11A
42	No	rs4671381	2	60496910	T	C	0.4364	0.0004	0.4358	0.4367	697828	-0.0243	0.975993	-7.873	-7.512	3.464e-15	5.837e-14	--	29.1	1.411	1	0.2348	697828	[]---BCL11A
42	No	rs4671382	2	60497135	A	C	0.4365	0.0004	0.4359	0.4368	697828	-0.0242	0.97609	-7.872	-7.51	3.501e-15	5.894e-14	--	30.6	1.441	1	0.23	697828	[]---BCL11A
42	No	rs4671383	2	60497294	A	G	0.5084	0.003	0.5062	0.5124	697828	-0.0258	0.97453	-8.34	-7.957	7.448e-17	1.762e-15	--	33.9	1.514	1	0.2186	697828	[]---BCL11A
42	No	rs10202231	2	60500144	A	T	0.5158	0.0041	0.5103	0.5189	697828	0.025	1.02532	8.201	7.824	2.393e-16	5.107e-15	++	9.9	1.11	1	0.292	697828	[]---BCL11A
42	No	rs2160067	2	60500415	A	G	0.4125	0.0005	0.4121	0.4132	697828	-0.0237	0.976579	-7.755	-7.399	8.824e-15	1.369e-13	--	2.8	1.029	1	0.3103	697828	[]---BCL11A
42	No	rs2110398	2	60500484	T	C	0.4333	0.0004	0.4327	0.4337	697828	-0.0238	0.976481	-7.751	-7.396	9.1e-15	1.408e-13	--	23.4	1.305	1	0.2533	697828	[]---BCL11A
42	No	rs955658	2	60501421	T	C	0.4123	0.0006	0.4118	0.4132	697828	-0.0237	0.976579	-7.756	-7.4	8.753e-15	1.359e-13	--	0	1	1	0.3172	697828	[]---BCL11A
42	No	rs955657	2	60501675	A	G	0.4597	0.0002	0.4596	0.46	697828	-0.0241	0.976188	-7.942	-7.577	1.993e-15	3.527e-14	--	49.6	1.984	1	0.1589	697828	[]---BCL11A
42	No	rs4672378	2	60501857	A	G	0.5052	0.0031	0.503	0.5094	697828	-0.0254	0.97492	-8.224	-7.847	1.969e-16	4.275e-15	--	31.8	1.466	1	0.2259	697828	[]---BCL11A
42	No	rs4671385	2	60508271	T	C	0.5055	0.0025	0.5036	0.5088	697828	-0.0254	0.97492	-8.263	-7.884	1.417e-16	3.167e-15	--	25.5	1.342	1	0.2466	697828	[]---BCL11A
42	No	rs7598252	2	60517299	A	G	0.5265	0.003	0.5225	0.5287	697828	0.024	1.02429	7.945	7.58	1.944e-15	3.447e-14	++	0	0.293	1	0.5885	697828	[]---BCL11A
42	No	rs7598522	2	60517506	A	G	0.5305	0.0046	0.5242	0.5339	697828	0.0244	1.0247	7.917	7.554	2.429e-15	4.224e-14	++	0	0.637	1	0.4249	697828	[]---BCL11A
42	No	rs11687445	2	60522691	T	G	0.5046	0.0036	0.502	0.5095	697828	-0.0253	0.975017	-8.204	-7.827	2.328e-16	4.98e-15	--	47.6	1.909	1	0.1671	697828	[]---BCL11A
42	No	rs4672382	2	60523657	A	C	0.4841	0.0046	0.4806	0.4903	697828	-0.0243	0.975993	-8.01	-7.643	1.144e-15	2.126e-14	--	16.8	1.201	1	0.2731	697828	[]---BCL11A
42	No	rs58872125	2	60527249	A	C	0.5074	0.0048	0.5038	0.5139	697828	-0.0241	0.976188	-7.876	-7.514	3.387e-15	5.719e-14	--	27.8	1.385	1	0.2392	697828	[]---BCL11A
42	No	rs17402063	2	60527297	T	C	0.5075	0.0049	0.5038	0.514	697828	-0.0241	0.976188	-7.875	-7.514	3.4e-15	5.739e-14	--	25.8	1.347	1	0.2458	697828	[]---BCL11A
43	No	rs2600667	2	61404931	A	T	0.7037	0.0065	0.6949	0.7086	697828	-0.0287	0.971708	-7.815	-7.457	5.478e-15	8.865e-14	--	0	0.073	1	0.7864	697828	[AHSA2]
43	No	rs778147	2	61606566	A	C	0.6323	0.0016	0.6302	0.6335	697828	-0.0297	0.970737	-8.518	-8.127	1.623e-17	4.395e-16	--	0	0.125	1	0.7235	697828	[USP34]
43	No	rs34378738	2	61614831	T	C	0.2137	0.0001	0.2135	0.2138	697828	0.033	1.03355	7.895	7.532	2.909e-15	4.978e-14	++	0	0.008	1	0.928	697828	[USP34]
43	No	rs4672440	2	61616653	T	G	0.3483	0.0034	0.3458	0.3528	697828	0.0297	1.03015	8.609	8.214	7.387e-18	2.145e-16	++	0	0.002	1	0.9602	697828	[USP34]
43	No	rs3213951	2	61622251	T	C	0.3316	0.0024	0.3299	0.3348	697828	0.0277	1.02809	7.915	7.552	2.478e-15	4.301e-14	++	0	0.051	1	0.8212	697828	[USP34]
43	No	rs4672441	2	61638952	T	C	0.3531	0.0036	0.3504	0.3579	697828	0.0299	1.03035	8.584	8.19	9.153e-18	2.607e-16	++	0	0.105	1	0.7465	697828	[USP34]
43	No	rs1186699	2	61662555	A	C	0.3536	0.0033	0.3512	0.358	697828	0.0299	1.03035	8.63	8.234	6.145e-18	1.813e-16	++	0	0.047	1	0.8285	697828	[USP34]
43	Yes	rs812925	2	61680993	C	G	0.6458	0.004	0.6404	0.6488	697828	-0.0302	0.970251	-8.754	-8.352	2.062e-18	6.702e-17	--	0	0.067	1	0.7964	697828	[USP34]
43	No	rs778138	2	61687214	A	C	0.6458	0.0041	0.6403	0.6489	697828	-0.0302	0.970251	-8.753	-8.351	2.083e-18	6.765e-17	--	0	0.067	1	0.7952	697828	[USP34]
43	No	rs34045986	2	61688489	T	C	0.7792	0.001	0.7778	0.7799	697828	-0.0332	0.967345	-7.944	-7.579	1.961e-15	3.475e-14	--	0	0.047	1	0.8286	697828	[USP34]
43	No	rs11692449	2	61704451	T	C	0.6298	0.0051	0.623	0.6336	697828	-0.0291	0.971319	-8.407	-8.022	4.191e-17	1.043e-15	--	0	0.003	1	0.9588	697828	USP34-[]XPO1
43	No	rs11125883	2	61710573	A	C	0.6299	0.0023	0.6267	0.6316	697828	-0.0297	0.970737	-8.604	-8.209	7.705e-18	2.229e-16	--	0	0	1	0.9868	697828	[XPO1]
44	Yes	rs113851554	2	66750564	T	G	0.0567	0.0007	0.0558	0.0572	697828	-0.0551	0.946391	-7.728	-7.374	1.089e-14	1.659e-13	--	0	0.025	1	0.8736	697828	[MEIS1]
45	Yes	rs2706762	2	70488470	T	C	0.1496	0.0002	0.1492	0.1497	697828	-0.0336	0.966958	-7.938	-7.574	2.049e-15	3.617e-14	--	0	0.672	1	0.4125	697828	[PCYOX1]
48	No	rs11887438	2	77073661	T	C	0.484	0.013	0.4665	0.4937	697828	0.0277	1.02809	8.106	7.734	5.214e-16	1.039e-14	++	0	0.17	1	0.6802	697828	[LRRTM4]
48	No	rs1252021	2	77087470	A	T	0.4917	0.0112	0.4766	0.5	697828	0.0298	1.03025	8.905	8.497	5.315e-19	1.948e-17	++	0	0.275	1	0.6002	697828	[LRRTM4]
48	No	rs7602571	2	77096957	T	C	0.4213	0.004	0.4183	0.4266	697828	-0.03	0.970446	-8.982	-8.57	2.663e-19	1.038e-17	--	0	0.001	1	0.9691	697828	[LRRTM4]
48	No	rs10170973	2	77097178	A	G	0.4217	0.0039	0.4187	0.427	697828	-0.0302	0.970251	-9.009	-8.595	2.083e-19	8.295e-18	--	0	0	1	0.9944	697828	[LRRTM4]
48	No	rs1929447	2	77108313	A	C	0.569	0.0055	0.5616	0.5731	697828	0.0312	1.03169	9.318	8.891	1.181e-20	6.066e-19	++	0	0.049	1	0.8248	697828	[LRRTM4]
48	No	rs2860872	2	77109127	T	C	0.5632	0.0054	0.5559	0.5672	697828	0.0308	1.03128	9.238	8.814	2.514e-20	1.208e-18	++	0	0.12	1	0.7294	697828	[LRRTM4]
48	No	rs928364	2	77127332	T	C	0.5577	0.0041	0.5522	0.5608	697828	0.0332	1.03376	10.015	9.555	1.309e-23	1.23e-21	++	0	0.015	1	0.9013	697828	[LRRTM4]
48	No	rs1929459	2	77128240	A	G	0.5134	0.0023	0.5104	0.5151	697828	0.0295	1.02994	9.02	8.606	1.886e-19	7.577e-18	++	0	0.087	1	0.7686	697828	[LRRTM4]
48	No	rs992313	2	77131953	A	G	0.5602	0.0044	0.5542	0.5635	697828	0.0333	1.03386	10.034	9.574	1.077e-23	1.03e-21	++	0	0.003	1	0.9547	697828	[LRRTM4]
48	No	rs11883540	2	77156054	C	G	0.6372	0.0036	0.6324	0.6398	697828	0.0279	1.02829	8.328	7.945	8.256e-17	1.936e-15	++	0	0.002	1	0.9622	697828	[LRRTM4]
48	No	rs4853283	2	77156402	A	G	0.5576	0.0047	0.5513	0.5611	697828	0.0334	1.03396	10.08	9.618	6.765e-24	6.741e-22	++	0	0.017	1	0.8971	697828	[LRRTM4]
48	No	rs6719689	2	77158286	T	C	0.5235	0.0002	0.5232	0.5237	697828	0.0299	1.03035	9.062	8.646	1.285e-19	5.341e-18	++	0	0	1	0.9961	697828	[LRRTM4]
48	No	rs11126575	2	77162163	A	G	0.4428	0.0044	0.4395	0.4487	697828	-0.0331	0.967442	-10.009	-9.55	1.389e-23	1.298e-21	--	0	0.01	1	0.9195	697828	[LRRTM4]
48	No	rs11126576	2	77162367	T	C	0.4426	0.0049	0.4389	0.4492	697828	-0.0334	0.967152	-10.048	-9.586	9.419e-24	9.113e-22	--	0	0.007	1	0.9327	697828	[LRRTM4]
48	No	rs9309508	2	77168015	C	G	0.4436	0.0043	0.4403	0.4494	697828	-0.033	0.967539	-10.007	-9.548	1.419e-23	1.324e-21	--	0	0.001	1	0.9785	697828	[LRRTM4]
48	No	rs11896560	2	77169148	A	G	0.4435	0.0044	0.4402	0.4495	697828	-0.0332	0.967345	-10.043	-9.582	9.884e-24	9.522e-22	--	0	0.002	1	0.9638	697828	[LRRTM4]
48	No	rs11896587	2	77169355	T	C	0.4436	0.0044	0.4403	0.4495	697828	-0.0331	0.967442	-10.024	-9.564	1.197e-23	1.134e-21	--	0	0.001	1	0.9799	697828	[LRRTM4]
48	No	rs13416943	2	77170647	A	C	0.4434	0.0045	0.4401	0.4495	697828	-0.0331	0.967442	-10.022	-9.562	1.221e-23	1.154e-21	--	0	0	1	0.9964	697828	[LRRTM4]
48	No	rs1997468	2	77171297	T	C	0.4417	0.0043	0.4386	0.4475	697828	-0.0332	0.967345	-10.069	-9.607	7.588e-24	7.484e-22	--	0	0.032	1	0.8586	697828	[LRRTM4]
48	No	rs9309509	2	77174130	T	C	0.5562	0.0043	0.5504	0.5594	697828	0.0331	1.03365	10.03	9.57	1.127e-23	1.073e-21	++	0	0.001	1	0.9766	697828	[LRRTM4]
48	No	rs10192262	2	77174412	C	G	0.5562	0.0043	0.5504	0.5594	697828	0.0331	1.03365	10.036	9.575	1.061e-23	1.016e-21	++	0	0.001	1	0.9792	697828	[LRRTM4]
48	No	rs13422716	2	77177328	C	G	0.5572	0.0042	0.5515	0.5603	697828	0.0331	1.03365	10.025	9.565	1.179e-23	1.118e-21	++	0	0.01	1	0.9188	697828	[LRRTM4]
48	No	rs13385651	2	77177654	T	G	0.5559	0.004	0.5505	0.5588	697828	0.0332	1.03376	10.085	9.622	6.42e-24	6.427e-22	++	0	0.001	1	0.9726	697828	[LRRTM4]
48	No	rs13385727	2	77177679	T	G	0.5559	0.004	0.5505	0.5589	697828	0.0332	1.03376	10.092	9.628	6.021e-24	6.062e-22	++	0	0.001	1	0.9758	697828	[LRRTM4]
48	No	rs13401337	2	77178789	A	G	0.5566	0.0045	0.5505	0.5599	697828	0.0334	1.03396	10.112	9.648	4.877e-24	5.003e-22	++	0	0.001	1	0.9818	697828	[LRRTM4]
48	No	rs10187466	2	77183289	T	C	0.5561	0.0042	0.5505	0.5592	697828	0.0335	1.03407	10.153	9.687	3.228e-24	3.435e-22	++	0	0	1	0.9942	697828	[LRRTM4]
48	No	rs6547104	2	77184118	A	G	0.5567	0.0046	0.5505	0.5601	697828	0.0335	1.03407	10.152	9.686	3.262e-24	3.468e-22	++	0	0.001	1	0.9787	697828	[LRRTM4]
48	No	rs7601256	2	77184383	C	G	0.562	0.0034	0.5574	0.5645	697828	0.0324	1.03293	9.752	9.305	1.802e-22	1.342e-20	++	0	0.014	1	0.906	697828	[LRRTM4]
48	No	rs1470509	2	77192204	A	T	0.4224	0.0052	0.4185	0.4294	697828	-0.0322	0.968313	-9.629	-9.187	6.011e-22	4.021e-20	--	0	0.112	1	0.7384	697828	[LRRTM4]
48	No	rs7422204	2	77192765	T	C	0.4224	0.0052	0.4186	0.4294	697828	-0.0322	0.968313	-9.621	-9.179	6.527e-22	4.335e-20	--	0	0.107	1	0.7435	697828	[LRRTM4]
48	No	rs1470503	2	77196834	T	C	0.4305	0.0054	0.4265	0.4378	697828	-0.0342	0.966378	-10.333	-9.859	4.985e-25	6.262e-23	--	0	0.003	1	0.9589	697828	[LRRTM4]
48	No	rs9309511	2	77197836	A	G	0.5688	0.0055	0.5613	0.5729	697828	0.0346	1.03521	10.447	9.968	1.51e-25	2.109e-23	++	0	0.025	1	0.8754	697828	[LRRTM4]
48	No	rs2860934	2	77200916	T	C	0.5784	0.0023	0.5753	0.5801	697828	0.0348	1.03541	10.473	9.992	1.153e-25	1.65e-23	++	0	0.064	1	0.8002	697828	[LRRTM4]
48	No	rs1446710	2	77202747	A	G	0.4264	0.0057	0.4222	0.4342	697828	-0.0349	0.965702	-10.53	-10.047	6.276e-26	9.478e-24	--	0	0.032	1	0.8583	697828	[LRRTM4]
48	No	rs1446712	2	77203168	T	C	0.5745	0.004	0.5692	0.5774	697828	0.0351	1.03572	10.536	10.053	5.883e-26	8.936e-24	++	0	0.012	1	0.914	697828	[LRRTM4]
48	No	rs4143796	2	77205032	A	T	0.4232	0.0052	0.4194	0.4302	697828	-0.0345	0.966088	-10.427	-9.949	1.859e-25	2.549e-23	--	0	0.027	1	0.8702	697828	[LRRTM4]
48	No	rs4143794	2	77205243	A	T	0.4231	0.0052	0.4193	0.4301	697828	-0.0345	0.966088	-10.435	-9.956	1.722e-25	2.377e-23	--	0	0.025	1	0.8751	697828	[LRRTM4]
48	No	rs7605398	2	77206701	T	G	0.5354	0.0121	0.5192	0.5444	697828	0.0309	1.03138	9.109	8.691	8.339e-20	3.602e-18	++	0	0.053	1	0.8185	697828	[LRRTM4]
48	No	rs7561361	2	77212976	A	G	0.4113	0.0065	0.4065	0.4201	697828	-0.0344	0.966185	-10.361	-9.885	3.738e-25	4.817e-23	--	0	0.119	1	0.7296	697828	[LRRTM4]
48	No	rs7563917	2	77213103	T	C	0.4219	0.006	0.4175	0.43	697828	-0.0343	0.966282	-10.445	-9.966	1.54e-25	2.147e-23	--	0	0.024	1	0.8775	697828	[LRRTM4]
48	No	rs34372910	2	77213122	T	C	0.4114	0.0066	0.4065	0.4202	697828	-0.0344	0.966185	-10.361	-9.885	3.739e-25	4.819e-23	--	0	0.122	1	0.7266	697828	[LRRTM4]
48	No	rs6547110	2	77214898	A	T	0.4222	0.006	0.4177	0.4303	697828	-0.0345	0.966088	-10.476	-9.995	1.117e-25	1.603e-23	--	0	0.031	1	0.8602	697828	[LRRTM4]
48	Yes	rs10520176	2	77217310	T	C	0.4926	0.0125	0.4758	0.5019	697828	0.0352	1.03583	10.606	10.119	2.799e-26	4.542e-24	++	0	0.001	1	0.9722	697828	[LRRTM4]
48	No	rs10183619	2	77219467	T	C	0.4121	0.0057	0.4078	0.4197	697828	-0.0337	0.966862	-10.197	-9.729	2.044e-24	2.265e-22	--	0	0.103	1	0.7481	697828	[LRRTM4]
48	No	rs10183642	2	77219547	A	C	0.4121	0.0057	0.4078	0.4197	697828	-0.0337	0.966862	-10.197	-9.729	2.053e-24	2.274e-22	--	0	0.103	1	0.7485	697828	[LRRTM4]
48	No	rs10196630	2	77219882	T	C	0.5876	0.0055	0.5803	0.5917	697828	0.0339	1.03448	10.234	9.764	1.399e-24	1.603e-22	++	0	0.086	1	0.7698	697828	[LRRTM4]
48	No	rs10196758	2	77220000	T	C	0.5876	0.0055	0.5803	0.5917	697828	0.0339	1.03448	10.235	9.765	1.383e-24	1.587e-22	++	0	0.084	1	0.7722	697828	[LRRTM4]
48	No	rs10186912	2	77220195	A	G	0.4124	0.0055	0.4083	0.4197	697828	-0.0339	0.966668	-10.23	-9.76	1.458e-24	1.665e-22	--	0	0.085	1	0.7705	697828	[LRRTM4]
48	No	rs1596913	2	77220514	T	C	0.4123	0.0055	0.4083	0.4197	697828	-0.0339	0.966668	-10.23	-9.761	1.448e-24	1.655e-22	--	0	0.084	1	0.7715	697828	[LRRTM4]
48	No	rs1584235	2	77220924	T	C	0.4126	0.0057	0.4084	0.4202	697828	-0.0339	0.966668	-10.228	-9.758	1.489e-24	1.697e-22	--	0	0.08	1	0.7778	697828	[LRRTM4]
48	No	rs1584236	2	77220961	C	G	0.4171	0.0062	0.4124	0.4255	697828	-0.0346	0.965992	-10.511	-10.029	7.675e-26	1.139e-23	--	0	0.076	1	0.7824	697828	[LRRTM4]
48	No	rs1584237	2	77220996	A	G	0.5876	0.0055	0.5802	0.5917	697828	0.0339	1.03448	10.219	9.75	1.624e-24	1.837e-22	++	0	0.1	1	0.7514	697828	[LRRTM4]
48	No	rs10190510	2	77221637	T	C	0.4123	0.0055	0.4083	0.4197	697828	-0.0339	0.966668	-10.231	-9.762	1.437e-24	1.643e-22	--	0	0.08	1	0.7779	697828	[LRRTM4]
48	No	rs4324338	2	77221714	A	G	0.5877	0.0055	0.5803	0.5917	697828	0.0339	1.03448	10.23	9.76	1.459e-24	1.666e-22	++	0	0.078	1	0.7794	697828	[LRRTM4]
48	No	rs10193309	2	77222089	T	C	0.4123	0.0055	0.4083	0.4197	697828	-0.0339	0.966668	-10.228	-9.759	1.482e-24	1.69e-22	--	0	0.077	1	0.7809	697828	[LRRTM4]
48	No	rs1446724	2	77222224	A	G	0.5866	0.0069	0.5773	0.5917	697828	0.0339	1.03448	10.234	9.765	1.393e-24	1.597e-22	++	0	0.082	1	0.7747	697828	[LRRTM4]
48	No	rs1446725	2	77222421	T	G	0.5838	0.0054	0.5765	0.5878	697828	0.0337	1.03427	10.092	9.629	6.006e-24	6.048e-22	++	0	0.006	1	0.9387	697828	[LRRTM4]
48	No	rs1470504	2	77222810	A	C	0.5877	0.0054	0.5803	0.5917	697828	0.0339	1.03448	10.24	9.77	1.316e-24	1.517e-22	++	0	0.07	1	0.7906	697828	[LRRTM4]
48	No	rs13427514	2	77222871	A	T	0.4123	0.0054	0.4083	0.4197	697828	-0.0339	0.966668	-10.231	-9.761	1.444e-24	1.65e-22	--	0	0.074	1	0.7859	697828	[LRRTM4]
48	No	rs1470505	2	77222881	A	G	0.5873	0.0052	0.5803	0.5912	697828	0.034	1.03458	10.234	9.765	1.394e-24	1.598e-22	++	0	0.072	1	0.7882	697828	[LRRTM4]
48	No	rs2860937	2	77223055	A	G	0.5877	0.0054	0.5803	0.5917	697828	0.0339	1.03448	10.23	9.76	1.46e-24	1.667e-22	++	0	0.073	1	0.7869	697828	[LRRTM4]
48	No	rs2901812	2	77223121	A	T	0.5877	0.0054	0.5803	0.5917	697828	0.0339	1.03448	10.227	9.758	1.501e-24	1.71e-22	++	0	0.071	1	0.7897	697828	[LRRTM4]
48	No	rs10196939	2	77223203	A	G	0.4123	0.0054	0.4083	0.4196	697828	-0.0339	0.966668	-10.226	-9.757	1.517e-24	1.726e-22	--	0	0.07	1	0.7908	697828	[LRRTM4]
48	No	rs10196801	2	77223252	T	C	0.4123	0.0054	0.4083	0.4197	697828	-0.0339	0.966668	-10.231	-9.761	1.446e-24	1.652e-22	--	0	0.068	1	0.7939	697828	[LRRTM4]
48	No	rs10196895	2	77223351	C	G	0.5877	0.0054	0.5803	0.5917	697828	0.0339	1.03448	10.22	9.751	1.62e-24	1.833e-22	++	0	0.072	1	0.788	697828	[LRRTM4]
48	No	rs2121410	2	77223754	A	G	0.5877	0.0055	0.5803	0.5917	697828	0.0339	1.03448	10.229	9.76	1.47e-24	1.677e-22	++	0	0.067	1	0.7955	697828	[LRRTM4]
48	No	rs2121411	2	77223766	A	T	0.5875	0.0053	0.5803	0.5915	697828	0.0338	1.03438	10.206	9.738	1.857e-24	2.075e-22	++	0	0.076	1	0.783	697828	[LRRTM4]
48	No	rs1470506	2	77223938	T	C	0.4123	0.0054	0.4083	0.4196	697828	-0.0339	0.966668	-10.227	-9.757	1.506e-24	1.715e-22	--	0	0.067	1	0.7959	697828	[LRRTM4]
48	No	rs1470507	2	77223953	A	G	0.5829	0.0063	0.5745	0.5876	697828	0.0346	1.03521	10.511	10.029	7.658e-26	1.136e-23	++	0	0.059	1	0.8079	697828	[LRRTM4]
48	No	rs1470508	2	77224101	A	G	0.5877	0.0054	0.5804	0.5917	697828	0.0339	1.03448	10.227	9.758	1.503e-24	1.712e-22	++	0	0.066	1	0.7978	697828	[LRRTM4]
48	No	rs13427438	2	77224792	A	T	0.5877	0.0054	0.5804	0.5917	697828	0.0339	1.03448	10.217	9.748	1.666e-24	1.88e-22	++	0	0.067	1	0.7964	697828	[LRRTM4]
48	No	rs12713889	2	77225361	T	C	0.6674	0.0036	0.6626	0.6701	697828	0.0291	1.02953	8.633	8.237	5.956e-18	1.762e-16	++	0	0.279	1	0.5971	697828	[LRRTM4]
48	No	rs56314043	2	77225928	A	G	0.583	0.0063	0.5745	0.5876	697828	0.0345	1.0351	10.494	10.012	9.207e-26	1.344e-23	++	0	0.056	1	0.8126	697828	[LRRTM4]
48	No	rs1838881	2	77226276	C	G	0.4101	0.0048	0.4065	0.4165	697828	-0.0335	0.967055	-10.117	-9.652	4.661e-24	4.8e-22	--	0	0.085	1	0.7706	697828	[LRRTM4]
48	No	rs1838880	2	77226304	A	G	0.41	0.0048	0.4065	0.4165	697828	-0.0335	0.967055	-10.133	-9.668	3.933e-24	4.112e-22	--	0	0.077	1	0.7808	697828	[LRRTM4]
48	No	rs12621674	2	77226772	A	T	0.4149	0.0057	0.4107	0.4225	697828	-0.0343	0.966282	-10.431	-9.953	1.782e-25	2.453e-23	--	0	0.06	1	0.8065	697828	[LRRTM4]
48	No	rs2197603	2	77227859	T	G	0.6006	0.0055	0.5932	0.6047	697828	0.0335	1.03407	10.041	9.58	1.004e-23	9.659e-22	++	0	0.232	1	0.6303	697828	[LRRTM4]
48	No	rs6547114	2	77229356	A	G	0.5937	0.0069	0.5844	0.5988	697828	0.0344	1.035	10.389	9.912	2.785e-25	3.684e-23	++	0	0.162	1	0.687	697828	[LRRTM4]
48	No	rs1446707	2	77229655	T	G	0.5937	0.0069	0.5844	0.5989	697828	0.0344	1.035	10.39	9.913	2.747e-25	3.638e-23	++	0	0.152	1	0.6971	697828	[LRRTM4]
48	No	rs1348831	2	77229672	A	T	0.4063	0.0069	0.4012	0.4156	697828	-0.0344	0.966185	-10.382	-9.906	2.987e-25	3.927e-23	--	0	0.155	1	0.6937	697828	[LRRTM4]
48	No	rs6739222	2	77230592	C	G	0.5993	0.0064	0.5907	0.604	697828	0.0336	1.03417	10.081	9.618	6.716e-24	6.696e-22	++	0	0.138	1	0.7107	697828	[LRRTM4]
48	No	rs2860938	2	77230850	A	G	0.5939	0.0068	0.5848	0.599	697828	0.0343	1.0349	10.356	9.881	3.941e-25	5.055e-23	++	0	0.12	1	0.7287	697828	[LRRTM4]
48	No	rs6743454	2	77231800	A	C	0.3985	0.0046	0.3951	0.4048	697828	-0.0336	0.966958	-10.071	-9.609	7.396e-24	7.311e-22	--	0	0.298	1	0.5853	697828	[LRRTM4]
48	No	rs6718391	2	77232324	A	G	0.6019	0.005	0.5951	0.6056	697828	0.0336	1.03417	10.087	9.624	6.287e-24	6.305e-22	++	0	0.277	1	0.599	697828	[LRRTM4]
48	No	rs34632326	2	77232379	A	G	0.3976	0.0048	0.394	0.4041	697828	-0.0335	0.967055	-10.05	-9.589	9.153e-24	8.878e-22	--	0	0.174	1	0.6765	697828	[LRRTM4]
48	No	rs4853286	2	77232438	T	C	0.3981	0.005	0.3944	0.4048	697828	-0.0336	0.966958	-10.079	-9.616	6.871e-24	6.837e-22	--	0	0.277	1	0.599	697828	[LRRTM4]
48	No	rs4853287	2	77232700	A	G	0.6025	0.0051	0.5956	0.6063	697828	0.0334	1.03396	10.008	9.549	1.407e-23	1.314e-21	++	0	0.241	1	0.6238	697828	[LRRTM4]
48	No	rs4853288	2	77232720	T	C	0.6025	0.0052	0.5955	0.6063	697828	0.0334	1.03396	10.019	9.56	1.254e-23	1.183e-21	++	0	0.228	1	0.6327	697828	[LRRTM4]
48	No	rs4853289	2	77232774	T	G	0.3978	0.0049	0.3941	0.4044	697828	-0.0335	0.967055	-10.037	-9.577	1.044e-23	1.001e-21	--	0	0.219	1	0.6401	697828	[LRRTM4]
48	No	rs1374390	2	77234242	A	G	0.6022	0.0049	0.5956	0.6059	697828	0.0334	1.03396	10.026	9.566	1.173e-23	1.113e-21	++	0	0.212	1	0.6451	697828	[LRRTM4]
48	No	rs1374389	2	77234277	A	G	0.3977	0.005	0.394	0.4044	697828	-0.0333	0.967248	-10.014	-9.554	1.326e-23	1.245e-21	--	0	0.219	1	0.6397	697828	[LRRTM4]
48	No	rs17013592	2	77234767	T	C	0.3977	0.0049	0.3941	0.4044	697828	-0.0333	0.967248	-9.997	-9.538	1.574e-23	1.455e-21	--	0	0.196	1	0.658	697828	[LRRTM4]
48	No	rs7597923	2	77234853	T	G	0.5952	0.0064	0.5866	0.6	697828	0.0344	1.035	10.377	9.9	3.169e-25	4.144e-23	++	0	0.146	1	0.702	697828	[LRRTM4]
48	No	rs1446705	2	77235141	T	G	0.5953	0.0064	0.5866	0.6	697828	0.0344	1.035	10.373	9.897	3.299e-25	4.299e-23	++	0	0.142	1	0.7059	697828	[LRRTM4]
48	No	rs1446704	2	77235219	A	G	0.3975	0.0048	0.394	0.4041	697828	-0.0333	0.967248	-10.007	-9.548	1.423e-23	1.327e-21	--	0	0.153	1	0.6953	697828	[LRRTM4]
48	No	rs1446703	2	77235311	A	T	0.4023	0.0057	0.3981	0.41	697828	-0.0339	0.966668	-10.265	-9.794	1.012e-24	1.194e-22	--	0	0.157	1	0.6918	697828	[LRRTM4]
48	No	rs1446702	2	77235470	A	T	0.6029	0.0052	0.5959	0.6067	697828	0.0331	1.03365	9.917	9.462	3.527e-23	3.035e-21	++	0	0.236	1	0.6274	697828	[LRRTM4]
48	No	rs17013595	2	77235523	A	G	0.3978	0.0049	0.3942	0.4044	697828	-0.0332	0.967345	-9.987	-9.529	1.735e-23	1.59e-21	--	0	0.195	1	0.6585	697828	[LRRTM4]
48	No	rs17013599	2	77235582	A	G	0.6022	0.0049	0.5956	0.6058	697828	0.0332	1.03376	9.987	9.528	1.745e-23	1.598e-21	++	0	0.197	1	0.6573	697828	[LRRTM4]
48	No	rs7604936	2	77236377	A	T	0.3969	0.0051	0.3931	0.4038	697828	-0.0331	0.967442	-9.942	-9.485	2.746e-23	2.416e-21	--	0	0.213	1	0.6445	697828	[LRRTM4]
48	No	rs7591186	2	77236583	C	G	0.603	0.0051	0.596	0.6068	697828	0.0331	1.03365	9.949	9.493	2.544e-23	2.253e-21	++	0	0.238	1	0.6258	697828	[LRRTM4]
48	No	rs7605187	2	77236620	T	C	0.5959	0.0067	0.5869	0.6008	697828	0.0341	1.03469	10.294	9.822	7.497e-25	9.082e-23	++	0	0.204	1	0.6514	697828	[LRRTM4]
48	No	rs35659577	2	77236770	A	C	0.6031	0.0051	0.5962	0.6069	697828	0.033	1.03355	9.933	9.477	2.99e-23	2.611e-21	++	0	0.217	1	0.6413	697828	[LRRTM4]
48	No	rs1446701	2	77237489	T	C	0.5959	0.0067	0.5868	0.6009	697828	0.0341	1.03469	10.317	9.843	5.924e-25	7.328e-23	++	0	0.183	1	0.6685	697828	[LRRTM4]
48	No	rs35038238	2	77238645	A	G	0.603	0.0052	0.596	0.6069	697828	0.0331	1.03365	9.942	9.486	2.725e-23	2.399e-21	++	0	0.243	1	0.6219	697828	[LRRTM4]
48	No	rs13013784	2	77238861	T	C	0.603	0.0052	0.596	0.6069	697828	0.0331	1.03365	9.941	9.485	2.758e-23	2.426e-21	++	0	0.242	1	0.623	697828	[LRRTM4]
48	No	rs12987907	2	77239033	A	G	0.397	0.0052	0.3931	0.404	697828	-0.0331	0.967442	-9.941	-9.485	2.769e-23	2.434e-21	--	0	0.241	1	0.6234	697828	[LRRTM4]
48	No	rs12992834	2	77239208	T	C	0.3968	0.0051	0.393	0.4037	697828	-0.0331	0.967442	-9.946	-9.49	2.618e-23	2.313e-21	--	0	0.203	1	0.6522	697828	[LRRTM4]
48	No	rs727000	2	77240314	T	G	0.5971	0.0057	0.5894	0.6013	697828	0.0338	1.03438	10.249	9.779	1.195e-24	1.389e-22	++	0	0.2	1	0.655	697828	[LRRTM4]
48	No	rs1446698	2	77241277	A	G	0.5964	0.0065	0.5877	0.6012	697828	0.0337	1.03427	10.235	9.766	1.375e-24	1.578e-22	++	0	0.184	1	0.6683	697828	[LRRTM4]
48	No	rs10190179	2	77242259	T	C	0.5929	0.0068	0.5838	0.598	697828	0.0334	1.03396	10.18	9.713	2.442e-24	2.664e-22	++	0	0.32	1	0.5713	697828	[LRRTM4]
48	No	rs10190443	2	77242531	T	C	0.5935	0.0062	0.5851	0.5981	697828	0.0335	1.03407	10.206	9.738	1.859e-24	2.078e-22	++	0	0.346	1	0.5566	697828	[LRRTM4]
48	No	rs10190198	2	77244245	A	G	0.593	0.0069	0.5838	0.5981	697828	0.0335	1.03407	10.174	9.707	2.597e-24	2.817e-22	++	0	0.326	1	0.568	697828	[LRRTM4]
48	No	rs1374388	2	77245134	T	C	0.5929	0.0068	0.5837	0.5979	697828	0.0333	1.03386	10.133	9.668	3.956e-24	4.134e-22	++	0	0.382	1	0.5366	697828	[LRRTM4]
48	No	rs6547115	2	77246331	A	G	0.5925	0.0069	0.5832	0.5976	697828	0.0334	1.03396	10.182	9.715	2.39e-24	2.612e-22	++	0	0.45	1	0.5025	697828	[LRRTM4]
48	No	rs6732462	2	77246533	A	G	0.5932	0.0062	0.5849	0.5979	697828	0.0331	1.03365	10.102	9.639	5.385e-24	5.475e-22	++	0	0.345	1	0.5568	697828	[LRRTM4]
48	No	rs1446697	2	77248094	A	T	0.407	0.0069	0.402	0.4163	697828	-0.0334	0.967152	-10.163	-9.697	2.89e-24	3.106e-22	--	0	0.383	1	0.5359	697828	[LRRTM4]
48	No	rs6547116	2	77248364	A	C	0.5997	0.0054	0.5924	0.6037	697828	0.0327	1.03324	9.881	9.428	5.031e-23	4.195e-21	++	0	0.501	1	0.4789	697828	[LRRTM4]
48	No	rs6547117	2	77248374	T	C	0.4003	0.0054	0.3963	0.4075	697828	-0.0327	0.967829	-9.873	-9.42	5.452e-23	4.513e-21	--	0	0.516	1	0.4725	697828	[LRRTM4]
48	No	rs6547118	2	77248425	C	G	0.4017	0.0069	0.3965	0.4109	697828	-0.0327	0.967829	-9.865	-9.412	5.929e-23	4.872e-21	--	0	0.514	1	0.4734	697828	[LRRTM4]
48	No	rs4853291	2	77249831	T	C	0.593	0.0069	0.5837	0.5981	697828	0.0336	1.03417	10.222	9.753	1.579e-24	1.79e-22	++	0	0.365	1	0.5456	697828	[LRRTM4]
48	No	rs2121409	2	77250391	A	C	0.5929	0.0068	0.5838	0.5979	697828	0.0336	1.03417	10.229	9.759	1.473e-24	1.681e-22	++	0	0.427	1	0.5135	697828	[LRRTM4]
48	No	rs7573982	2	77251149	C	G	0.593	0.0069	0.5838	0.5982	697828	0.0336	1.03417	10.21	9.741	1.789e-24	2.006e-22	++	0	0.452	1	0.5016	697828	[LRRTM4]
48	No	rs1542186	2	77251999	C	G	0.4118	0.0067	0.4068	0.4207	697828	-0.0335	0.967055	-10.179	-9.711	2.472e-24	2.694e-22	--	0	0.319	1	0.5724	697828	[LRRTM4]
48	No	rs2028913	2	77252200	C	G	0.4117	0.0065	0.4069	0.4205	697828	-0.0334	0.967152	-10.147	-9.682	3.41e-24	3.611e-22	--	0	0.277	1	0.5984	697828	[LRRTM4]
48	No	rs765572	2	77252716	C	G	0.4119	0.0064	0.4071	0.4205	697828	-0.0333	0.967248	-10.119	-9.654	4.562e-24	4.707e-22	--	0	0.312	1	0.5762	697828	[LRRTM4]
48	No	rs1345136	2	77253552	T	C	0.4121	0.006	0.4077	0.4201	697828	-0.0332	0.967345	-10.079	-9.616	6.875e-24	6.84e-22	--	0	0.458	1	0.4987	697828	[LRRTM4]
48	No	rs35772581	2	77255103	A	C	0.5959	0.0046	0.5897	0.5993	697828	0.0323	1.03283	9.754	9.306	1.775e-22	1.323e-20	++	0	0.481	1	0.4879	697828	[LRRTM4]
48	No	rs6718440	2	77255142	A	C	0.4097	0.0057	0.4054	0.4174	697828	-0.0329	0.967635	-10.034	-9.573	1.086e-23	1.038e-21	--	0	0.564	1	0.4528	697828	[LRRTM4]
48	No	rs10201530	2	77256291	T	C	0.5878	0.0066	0.5789	0.5928	697828	0.0336	1.03417	10.21	9.742	1.787e-24	2.004e-22	++	0	0.498	1	0.4803	697828	[LRRTM4]
48	No	rs10172719	2	77258964	A	C	0.5918	0.0066	0.583	0.5967	697828	0.0337	1.03427	10.232	9.762	1.431e-24	1.637e-22	++	0	0.227	1	0.6335	697828	[LRRTM4]
48	No	rs10199256	2	77259279	A	G	0.408	0.0067	0.4031	0.417	697828	-0.0337	0.966862	-10.214	-9.745	1.718e-24	1.933e-22	--	0	0.238	1	0.6256	697828	[LRRTM4]
48	No	rs1446695	2	77261638	T	C	0.4079	0.0069	0.4028	0.4172	697828	-0.0336	0.966958	-10.205	-9.736	1.891e-24	2.11e-22	--	0	0.234	1	0.6289	697828	[LRRTM4]
48	No	rs1446693	2	77262967	T	C	0.4059	0.0062	0.4013	0.4143	697828	-0.0334	0.967152	-10.154	-9.688	3.168e-24	3.377e-22	--	0	0.226	1	0.6342	697828	[LRRTM4]
48	No	rs1348827	2	77267654	T	G	0.6194	0.0043	0.6136	0.6226	697828	0.0334	1.03396	10.13	9.665	4.057e-24	4.23e-22	++	0	0	1	0.9877	697828	[LRRTM4]
48	No	rs1348826	2	77267930	T	C	0.3803	0.0045	0.3769	0.3864	697828	-0.0336	0.966958	-10.195	-9.727	2.083e-24	2.304e-22	--	0	0.004	1	0.9499	697828	[LRRTM4]
48	No	rs1584234	2	77268294	A	G	0.6197	0.0045	0.6136	0.623	697828	0.0336	1.03417	10.187	9.72	2.257e-24	2.479e-22	++	0	0.003	1	0.9569	697828	[LRRTM4]
48	No	rs10173901	2	77276893	T	C	0.3808	0.0042	0.3777	0.3864	697828	-0.0331	0.967442	-10.051	-9.59	9.108e-24	8.839e-22	--	0	0.003	1	0.9594	697828	[LRRTM4]
48	No	rs6708058	2	77277896	T	C	0.3827	0.0052	0.3789	0.3897	697828	-0.0331	0.967442	-10.032	-9.572	1.1e-23	1.05e-21	--	0	0.004	1	0.9484	697828	[LRRTM4]
48	No	rs1867892	2	77279372	A	G	0.6354	0.0004	0.6352	0.6359	697828	0.0316	1.0321	9.386	8.955	6.227e-21	3.385e-19	++	0	0.069	1	0.7929	697828	[LRRTM4]
48	No	rs1348824	2	77281284	A	G	0.3803	0.0044	0.377	0.3862	697828	-0.033	0.967539	-10.035	-9.575	1.066e-23	1.02e-21	--	0	0.002	1	0.9606	697828	[LRRTM4]
48	No	rs7608223	2	77286935	T	C	0.3024	0.002	0.3009	0.3051	697828	-0.029	0.971416	-8.598	-8.204	8.097e-18	2.332e-16	--	0	0.008	1	0.9286	697828	[LRRTM4]
48	No	rs7562487	2	77288585	A	G	0.3021	0.0023	0.3004	0.3052	697828	-0.0291	0.971319	-8.602	-8.207	7.864e-18	2.27e-16	--	0	0.015	1	0.9033	697828	[LRRTM4]
48	No	rs7586062	2	77305160	C	G	0.4754	0.0066	0.4705	0.4843	697828	-0.0321	0.96841	-9.86	-9.408	6.178e-23	5.058e-21	--	0	0.679	1	0.41	697828	[LRRTM4]
53	No	rs17824247	2	144152539	T	C	0.5929	0.0024	0.5911	0.5961	697828	0.0344	1.035	10.027	9.567	1.164e-23	1.105e-21	++	77.5	4.441	1	0.03508	697828	[ARHGAP15]
53	No	rs4662327	2	144159751	A	G	0.3667	0.0023	0.3636	0.3685	697828	-0.0366	0.964062	-10.679	-10.189	1.273e-26	2.216e-24	--	79.4	4.858	1	0.02752	697828	[ARHGAP15]
53	No	rs13405986	2	144161734	A	G	0.632	0.0021	0.6305	0.6348	697828	0.0367	1.03738	10.692	10.201	1.113e-26	1.96e-24	++	80.6	5.144	1	0.02332	697828	[ARHGAP15]
53	No	rs10189912	2	144162609	A	G	0.6318	0.002	0.6303	0.6346	697828	0.0366	1.03728	10.656	10.167	1.632e-26	2.778e-24	++	79.4	4.865	1	0.02741	697828	[ARHGAP15]
53	No	rs62172117	2	144168667	A	G	0.3569	0.0018	0.3545	0.3583	697828	-0.0374	0.963291	-10.776	-10.282	4.47e-27	8.538e-25	--	83.2	5.935	1	0.01484	697828	[ARHGAP15]
53	No	rs10200533	2	144183002	A	G	0.5203	0.0025	0.517	0.5221	697828	-0.0252	0.975115	-7.846	-7.486	4.293e-15	7.099e-14	--	0	0.81	1	0.3682	697828	[ARHGAP15]
53	No	rs10200379	2	144183008	A	C	0.5203	0.0025	0.517	0.5221	697828	-0.0252	0.975115	-7.844	-7.484	4.352e-15	7.188e-14	--	0	0.812	1	0.3676	697828	[ARHGAP15]
53	No	rs12991555	2	144187516	A	T	0.633	0.0031	0.6306	0.6371	697828	0.0365	1.03717	10.678	10.188	1.286e-26	2.236e-24	++	82.8	5.815	1	0.01589	697828	[ARHGAP15]
53	No	rs13034196	2	144196981	T	G	0.3521	0	0.3521	0.3521	248094	-0.0534	0.948001	-8.54	-8.149	1.337e-17	3.683e-16	?-	0	0	0	1	248094	[ARHGAP15]
53	No	rs12691680	2	144204338	T	C	0.3652	0	0.3652	0.3652	248094	-0.0514	0.949899	-8.325	-7.943	8.462e-17	1.98e-15	?-	0	0	0	1	248094	[ARHGAP15]
53	No	rs35942385	2	144208523	T	G	0.3681	0.0026	0.3646	0.37	697828	-0.0368	0.963869	-10.745	-10.252	6.257e-27	1.16e-24	--	82.8	5.804	1	0.01599	697828	[ARHGAP15]
53	No	rs13411140	2	144215811	T	C	0.3682	0.0026	0.3648	0.3701	697828	-0.0367	0.963965	-10.734	-10.242	7.015e-27	1.287e-24	--	82.3	5.648	1	0.01747	697828	[ARHGAP15]
53	No	rs13024996	2	144225215	A	C	0.3683	0.003	0.3643	0.3704	697828	-0.0368	0.963869	-10.729	-10.236	7.457e-27	1.361e-24	--	82.2	5.612	1	0.01784	697828	[ARHGAP15]
53	No	rs4273169	2	144231309	A	G	0.3686	0.0031	0.3644	0.3709	697828	-0.0366	0.964062	-10.674	-10.184	1.343e-26	2.326e-24	--	82.8	5.8	1	0.01603	697828	[ARHGAP15]
53	No	rs28684621	2	144231584	T	G	0.6304	0.0028	0.6284	0.6341	697828	0.0369	1.03759	10.778	10.283	4.382e-27	8.385e-25	++	81.6	5.433	1	0.01976	697828	[ARHGAP15]
53	Yes	rs28380327	2	144232491	A	T	0.6317	0.0035	0.6291	0.6364	697828	0.0371	1.0378	10.825	10.329	2.614e-27	5.237e-25	++	81.6	5.446	1	0.01961	697828	[ARHGAP15]
53	No	rs13413953	2	144237036	T	G	0.6427	0.0038	0.6398	0.6478	697828	0.037	1.03769	10.644	10.156	1.86e-26	3.13e-24	++	85.1	6.733	1	0.009467	697828	[ARHGAP15]
53	No	rs10048736	2	144239303	A	G	0.3679	0.0036	0.3631	0.3705	697828	-0.0368	0.963869	-10.723	-10.23	7.98e-27	1.448e-24	--	81	5.267	1	0.02174	697828	[ARHGAP15]
53	No	rs4662334	2	144241887	A	G	0.6292	0.005	0.6256	0.6359	697828	0.036	1.03666	10.472	9.991	1.162e-25	1.661e-23	++	83.7	6.132	1	0.01327	697828	[ARHGAP15]
53	No	rs62172156	2	144243297	T	C	0.6293	0.0048	0.6257	0.6358	697828	0.0364	1.03707	10.597	10.11	3.089e-26	4.969e-24	++	82.4	5.694	1	0.01702	697828	[ARHGAP15]
53	No	rs35789697	2	144248718	A	G	0.3679	0.0029	0.364	0.37	697828	-0.0366	0.964062	-10.707	-10.216	9.404e-27	1.681e-24	--	81.5	5.402	1	0.02011	697828	[ARHGAP15]
53	No	rs35825582	2	144248762	A	G	0.4789	0.0049	0.4723	0.4825	697828	-0.0305	0.96996	-8.862	-8.456	7.846e-19	2.778e-17	--	88	8.328	1	0.003903	697828	[ARHGAP15]
53	No	rs13428598	2	144250487	T	C	0.3854	0.006	0.3773	0.3898	697828	-0.035	0.965605	-10.259	-9.788	1.082e-24	1.269e-22	--	86.2	7.228	1	0.007176	697828	[ARHGAP15]
53	No	rs7604665	2	144252082	A	C	0.4766	0.0016	0.4754	0.4788	697828	0.0266	1.02696	8.003	7.636	1.213e-15	2.243e-14	++	81.4	5.377	1	0.02041	697828	[ARHGAP15]
53	No	rs144658012	2	144253274	D	I	0.3799	0	0.3799	0.3799	248094	-0.0516	0.949709	-8.425	-8.039	3.596e-17	9.075e-16	?-	0	0	0	1	248094	[ARHGAP15]
53	No	rs9973511	2	144254140	A	G	0.4783	0.0033	0.4759	0.4828	697828	0.027	1.02737	8.088	7.717	6.078e-16	1.195e-14	++	83.6	6.08	1	0.01367	697828	[ARHGAP15]
53	No	rs12465778	2	144255201	T	C	0.449	0.0019	0.4476	0.4515	697828	0.0275	1.02788	7.98	7.614	1.464e-15	2.662e-14	++	85.5	6.902	1	0.00861	697828	[ARHGAP15]
53	No	rs13409451	2	144257639	A	G	0.6124	0.0053	0.6085	0.6195	697828	0.0357	1.03634	10.399	9.921	2.516e-25	3.359e-23	++	86.9	7.649	1	0.005681	697828	[ARHGAP15]
53	No	rs10166361	2	144257825	T	C	0.4204	0	0.4204	0.4204	248094	-0.0477	0.95342	-7.923	-7.559	2.323e-15	4.055e-14	?-	0	0	0	1	248094	[ARHGAP15]
53	No	rs35125029	2	144261657	A	G	0.3768	0.0052	0.3697	0.3806	697828	-0.0359	0.964737	-10.326	-9.852	5.362e-25	6.692e-23	--	90	9.989	1	0.001575	697828	[ARHGAP15]
53	No	rs10180461	2	144263033	T	C	0.6121	0.0055	0.6081	0.6195	697828	0.0357	1.03634	10.406	9.929	2.325e-25	3.126e-23	++	87.7	8.152	1	0.004302	697828	[ARHGAP15]
53	No	rs10191758	2	144263280	A	G	0.612	0.0055	0.6079	0.6195	697828	0.0357	1.03634	10.386	9.909	2.88e-25	3.799e-23	++	88	8.34	1	0.003877	697828	[ARHGAP15]
53	No	rs6705184	2	144265362	C	G	0.4858	0.0029	0.4837	0.4897	697828	0.0288	1.02922	8.558	8.165	1.152e-17	3.215e-16	++	87.5	8.019	1	0.00463	697828	[ARHGAP15]
53	No	rs4233565	2	144266089	T	C	0.5852	0.0043	0.5794	0.5884	697828	-0.0277	0.97268	-7.897	-7.535	2.849e-15	4.885e-14	--	86.2	7.253	1	0.007078	697828	[ARHGAP15]
53	No	rs13023244	2	144267567	A	G	0.445	0.0038	0.4398	0.4478	697828	-0.0326	0.967926	-9.197	-8.775	3.679e-20	1.709e-18	--	86.8	7.601	1	0.005833	697828	[ARHGAP15]
53	No	rs35078364	2	144269386	A	G	0.5617	0.0023	0.5586	0.5634	697828	-0.0295	0.970931	-8.42	-8.033	3.775e-17	9.486e-16	--	85.2	6.761	1	0.009316	697828	[ARHGAP15]
53	No	rs10204230	2	144270448	T	C	0.5426	0.0047	0.5391	0.5489	697828	0.032	1.03252	9.119	8.7	7.606e-20	3.312e-18	++	84	6.262	1	0.01233	697828	[ARHGAP15]
53	No	rs12472835	2	144270983	T	C	0.4367	0.0042	0.4335	0.4424	697828	0.0288	1.02922	8.218	7.84	2.077e-16	4.488e-15	++	85.4	6.835	1	0.00894	697828	[ARHGAP15]
53	No	rs12467594	2	144270992	T	C	0.4355	0.0028	0.4334	0.4392	697828	0.0288	1.02922	8.214	7.837	2.148e-16	4.628e-15	++	85	6.658	1	0.009869	697828	[ARHGAP15]
53	No	rs55806812	2	144271332	A	C	0.4368	0.0042	0.4337	0.4425	697828	0.0289	1.02932	8.24	7.862	1.716e-16	3.771e-15	++	85.4	6.847	1	0.00888	697828	[ARHGAP15]
53	No	rs34812477	2	144271452	T	C	0.4369	0.0043	0.4337	0.4426	697828	0.0288	1.02922	8.202	7.825	2.372e-16	5.066e-15	++	85.4	6.827	1	0.008981	697828	[ARHGAP15]
53	No	rs35185457	2	144271526	T	C	0.5631	0.0045	0.5571	0.5664	697828	-0.0287	0.971708	-8.171	-7.796	3.055e-16	6.38e-15	--	85.5	6.92	1	0.008524	697828	[ARHGAP15]
53	No	rs35608804	2	144271545	T	C	0.4368	0.0044	0.4335	0.4427	697828	0.0288	1.02922	8.182	7.807	2.781e-16	5.857e-15	++	85.4	6.853	1	0.008852	697828	[ARHGAP15]
53	No	rs34491526	2	144271629	T	G	0.4366	0.0043	0.4333	0.4424	697828	0.0287	1.02912	8.17	7.795	3.079e-16	6.426e-15	++	85.7	6.997	1	0.008166	697828	[ARHGAP15]
53	No	rs6708917	2	144271886	A	G	0.4368	0.0043	0.4336	0.4425	697828	0.0284	1.02881	8.065	7.695	7.344e-16	1.419e-14	++	86.4	7.369	1	0.006635	697828	[ARHGAP15]
53	No	rs6727288	2	144272138	T	C	0.5631	0.0045	0.557	0.5664	697828	-0.0283	0.972097	-8.077	-7.706	6.635e-16	1.294e-14	--	86.3	7.303	1	0.006883	697828	[ARHGAP15]
53	No	rs4561605	2	144272150	C	G	0.5438	0.0063	0.5391	0.5523	697828	0.0318	1.03231	9.019	8.605	1.895e-19	7.61e-18	++	86.1	7.205	1	0.007271	697828	[ARHGAP15]
53	No	rs4233566	2	144272229	A	G	0.4553	0.0064	0.4467	0.46	697828	-0.0316	0.968894	-8.979	-8.567	2.742e-19	1.066e-17	--	85.1	6.726	1	0.009499	697828	[ARHGAP15]
53	No	rs2731553	2	144373941	A	C	0.7565	0.0029	0.7543	0.7604	697828	-0.0306	0.969863	-8.002	-7.635	1.225e-15	2.263e-14	--	0	0.511	1	0.4748	697828	[ARHGAP15]
53	No	rs2678290	2	144374203	T	C	0.243	0.0026	0.2394	0.2449	697828	0.0304	1.03087	7.925	7.561	2.285e-15	3.995e-14	++	0	0.572	1	0.4495	697828	[ARHGAP15]
60	No	rs4850785	2	198144539	T	C	0.6221	0.0067	0.6131	0.627	697828	-0.0308	0.969669	-8.001	-7.634	1.235e-15	2.28e-14	--	90.3	10.301	1	0.00133	697828	[ANKRD44]
60	No	rs7588530	2	198146698	A	C	0.3827	0.0052	0.3789	0.3897	697828	0.0324	1.03293	8.733	8.333	2.472e-18	7.907e-17	++	92.1	12.635	1	0.0003786	697828	[ANKRD44]
60	No	rs6730590	2	198148084	T	C	0.4032	0.0064	0.3984	0.4117	697828	0.034	1.03458	9.209	8.786	3.292e-20	1.544e-18	++	93.2	14.718	1	0.0001249	697828	[ANKRD44]
60	No	rs12618567	2	198148191	A	T	0.6468	0.0052	0.643	0.6538	697828	0.0281	1.0285	7.854	7.494	4.029e-15	6.7e-14	++	93.4	15.255	1	9.391e-05	697828	[ANKRD44]
60	No	rs6715690	2	198148371	T	C	0.5966	0.0063	0.5881	0.6013	697828	-0.034	0.966572	-9.226	-8.803	2.797e-20	1.331e-18	--	93.2	14.667	1	0.0001283	697828	[ANKRD44]
60	No	rs6744206	2	198148522	A	G	0.3924	0.005	0.3886	0.3991	697828	0.0339	1.03448	9.11	8.692	8.241e-20	3.563e-18	++	92	12.571	1	0.0003917	697828	[ANKRD44]
60	No	rs12616329	2	198148629	T	C	0.4032	0.0061	0.3987	0.4114	697828	0.0341	1.03469	9.226	8.803	2.808e-20	1.336e-18	++	93.2	14.742	1	0.0001233	697828	[ANKRD44]
60	No	rs12619296	2	198148767	A	G	0.4033	0.0063	0.3986	0.4117	697828	0.0342	1.03479	9.243	8.819	2.388e-20	1.152e-18	++	93.1	14.587	1	0.0001339	697828	[ANKRD44]
60	No	rs10931778	2	198148922	T	C	0.6076	0.005	0.6009	0.6113	697828	-0.0339	0.966668	-9.105	-8.687	8.659e-20	3.727e-18	--	92.1	12.628	1	0.00038	697828	[ANKRD44]
60	No	rs34792919	2	198149261	D	I	0.3536	0	0.3536	0.3536	248094	-0.0511	0.950184	-8.051	-7.682	8.19e-16	1.568e-14	?-	0	0	0	1	248094	[ANKRD44]
60	No	rs4850424	2	198152657	T	C	0.6168	0.0054	0.6095	0.6208	697828	-0.0324	0.968119	-8.732	-8.331	2.501e-18	7.992e-17	--	92	12.551	1	0.000396	697828	[ANKRD44]
60	No	rs4850425	2	198152786	T	C	0.3829	0.0053	0.379	0.3901	697828	0.0324	1.03293	8.735	8.335	2.426e-18	7.773e-17	++	92.1	12.655	1	0.0003745	697828	[ANKRD44]
60	No	rs34282677	2	198153342	D	I	0.6007	0	0.6007	0.6007	248094	-0.0503	0.950944	-8.253	-7.874	1.549e-16	3.435e-15	?-	0	0	0	1	248094	[ANKRD44]
60	No	rs1429419	2	198154547	A	G	0.5998	0.0023	0.5967	0.6015	697828	-0.0325	0.968022	-8.778	-8.375	1.664e-18	5.512e-17	--	92.3	13.066	1	0.0003007	697828	[ANKRD44]
60	No	rs12617117	2	198155170	A	T	0.3478	0.0054	0.3405	0.3518	697828	-0.028	0.972388	-7.845	-7.485	4.331e-15	7.156e-14	--	93.4	15.115	1	0.0001011	697828	[ANKRD44]
60	No	rs1429418	2	198158151	C	G	0.3471	0.0051	0.3402	0.3509	697828	-0.0276	0.972777	-7.742	-7.387	9.76e-15	1.501e-13	--	93.8	16.054	1	6.156e-05	697828	[ANKRD44]
60	No	rs58922053	2	198159127	D	I	0.3401	0	0.3401	0.3401	248094	-0.0494	0.9518	-7.834	-7.474	4.74e-15	7.769e-14	?-	0	0	0	1	248094	[ANKRD44]
60	No	rs7422899	2	198163527	C	G	0.3469	0.0052	0.3399	0.3507	697828	-0.0276	0.972777	-7.78	-7.423	7.28e-15	1.149e-13	--	93.7	15.905	1	6.66e-05	697828	[ANKRD44]
60	No	rs1896857	2	198164530	A	G	0.6521	0.0048	0.6485	0.6586	697828	0.0274	1.02778	7.719	7.365	1.171e-14	1.772e-13	++	93.9	16.28	1	5.463e-05	697828	[ANKRD44]
60	No	rs34555121	2	198166053	T	C	0.3877	0.0048	0.3841	0.3942	697828	0.0318	1.03231	8.639	8.243	5.661e-18	1.683e-16	++	91.9	12.354	1	0.0004401	697828	[ANKRD44]
60	No	rs12693815	2	198168403	T	C	0.6535	0.0047	0.6501	0.6598	697828	0.0276	1.02798	7.763	7.407	8.303e-15	1.295e-13	++	93.8	16.011	1	6.298e-05	697828	[ANKRD44]
60	No	rs4850428	2	198169772	A	G	0.3463	0.0047	0.34	0.3498	697828	-0.0275	0.972875	-7.739	-7.384	1.004e-14	1.54e-13	--	93.8	16.015	1	6.284e-05	697828	[ANKRD44]
60	No	rs7582736	2	198170342	A	G	0.6538	0.0048	0.6503	0.6602	697828	0.0277	1.02809	7.788	7.43	6.821e-15	1.083e-13	++	93.7	15.994	1	6.356e-05	697828	[ANKRD44]
60	No	rs7592748	2	198170688	A	G	0.3397	0	0.3397	0.3397	248094	-0.0494	0.9518	-7.85	-7.49	4.161e-15	6.899e-14	?-	0	0	0	1	248094	[ANKRD44]
60	No	rs12618612	2	198171058	T	G	0.3461	0.0047	0.3398	0.3495	697828	-0.0278	0.972583	-7.806	-7.448	5.9e-15	9.486e-14	--	93.7	15.88	1	6.749e-05	697828	[ANKRD44]
60	No	rs2195507	2	198172336	T	C	0.3888	0.0049	0.3852	0.3954	697828	0.0314	1.0319	8.527	8.136	1.504e-17	4.1e-16	++	92	12.537	1	0.0003991	697828	[ANKRD44]
60	No	rs13033821	2	198173536	T	G	0.6539	0.0048	0.6503	0.6603	697828	0.0277	1.02809	7.785	7.428	6.985e-15	1.106e-13	++	93.7	15.961	1	6.465e-05	697828	[ANKRD44]
60	No	rs4850429	2	198178409	A	G	0.346	0.0049	0.3394	0.3496	697828	-0.0275	0.972875	-7.745	-7.39	9.547e-15	1.471e-13	--	93.8	16.084	1	6.059e-05	697828	ANKRD44-[]--SF3B1
60	No	rs4850786	2	198178608	T	C	0.3459	0.005	0.3392	0.3496	697828	-0.0276	0.972777	-7.766	-7.41	8.09e-15	1.265e-13	--	93.8	16.046	1	6.181e-05	697828	ANKRD44-[]--SF3B1
60	No	rs12469546	2	198178826	T	C	0.6542	0.005	0.6505	0.661	697828	0.0276	1.02798	7.761	7.405	8.395e-15	1.308e-13	++	93.9	16.261	1	5.519e-05	697828	ANKRD44-[]--SF3B1
60	No	rs6738721	2	198182334	A	G	0.389	0.0051	0.3852	0.3959	697828	0.0314	1.0319	8.503	8.113	1.841e-17	4.93e-16	++	92.3	13.071	1	0.0003	697828	ANKRD44-[]--SF3B1
60	No	rs6738836	2	198182432	A	G	0.6541	0.0049	0.6504	0.6607	697828	0.0275	1.02788	7.737	7.382	1.016e-14	1.557e-13	++	93.9	16.478	1	4.923e-05	697828	ANKRD44-[]--SF3B1
60	No	rs4850430	2	198182796	A	T	0.6543	0.0052	0.6505	0.6613	697828	0.0276	1.02798	7.754	7.398	8.897e-15	1.379e-13	++	93.9	16.429	1	5.051e-05	697828	ANKRD44-[]--SF3B1
60	No	rs10166569	2	198183439	A	G	0.3457	0.0052	0.3387	0.3495	697828	-0.0276	0.972777	-7.761	-7.404	8.459e-15	1.317e-13	--	93.9	16.499	1	4.868e-05	697828	ANKRD44-[]--SF3B1
60	No	rs2376407	2	198183465	A	G	0.389	0.0051	0.3852	0.3959	697828	0.0314	1.0319	8.496	8.106	1.97e-17	5.244e-16	++	92.3	12.994	1	0.0003124	697828	ANKRD44-[]--SF3B1
60	No	rs1560277	2	198187903	T	C	0.6596	0.0032	0.6572	0.6639	697828	0.0283	1.0287	7.77	7.414	7.825e-15	1.227e-13	++	95	20.163	1	7.111e-06	697828	ANKRD44--[]--SF3B1
60	No	rs2059922	2	198188903	C	G	0.3847	0.0056	0.3805	0.3922	697828	0.0313	1.03179	8.462	8.073	2.636e-17	6.838e-16	++	91.6	11.923	1	0.0005545	697828	ANKRD44--[]--SF3B1
60	No	rs13032495	2	198189346	T	C	0.3333	0.0035	0.3285	0.3358	697828	-0.03	0.970446	-8.233	-7.855	1.825e-16	3.989e-15	--	95.1	20.281	1	6.687e-06	697828	ANKRD44--[]--SF3B1
60	No	rs1429412	2	198190894	A	G	0.6668	0.0034	0.6643	0.6713	697828	0.0302	1.03066	8.292	7.912	1.11e-16	2.535e-15	++	95.1	20.214	1	6.923e-06	697828	ANKRD44--[]--SF3B1
60	No	rs3843857	2	198195965	T	C	0.6668	0.0034	0.6643	0.6713	697828	0.0302	1.03066	8.298	7.918	1.056e-16	2.423e-15	++	95.1	20.286	1	6.668e-06	697828	ANKRD44--[]--SF3B1
60	No	rs3895817	2	198196208	A	G	0.6668	0.0035	0.6642	0.6715	697828	0.03	1.03045	8.238	7.86	1.75e-16	3.84e-15	++	95.1	20.383	1	6.338e-06	697828	ANKRD44--[]--SF3B1
60	No	rs3980095	2	198196424	A	T	0.668	0.0039	0.6651	0.6733	697828	0.0299	1.03035	8.215	7.838	2.125e-16	4.583e-15	++	94.8	19.185	1	1.187e-05	697828	ANKRD44--[]--SF3B1
60	No	rs7575389	2	198198489	A	G	0.6277	0.0069	0.6226	0.637	697828	0.0311	1.03159	8.6	8.206	7.952e-18	2.294e-16	++	93.2	14.65	1	0.0001294	697828	ANKRD44--[]--SF3B1
60	No	rs3097385	2	198199297	A	G	0.6151	0.0055	0.6077	0.6192	697828	-0.0311	0.969379	-8.428	-8.042	3.505e-17	8.866e-16	--	91.6	11.914	1	0.0005571	697828	ANKRD44--[]--SF3B1
60	No	rs200811875	2	198200122	D	I	0.5554	0	0.5554	0.5554	248094	-0.0513	0.949994	-8.532	-8.14	1.441e-17	3.943e-16	?-	0	0	0	1	248094	ANKRD44--[]--SF3B1
60	No	rs787989	2	198200123	A	G	0.5531	0	0.5531	0.5531	248094	-0.0514	0.949899	-8.53	-8.139	1.461e-17	3.993e-16	?-	0	0	0	1	248094	ANKRD44--[]--SF3B1
60	No	rs2333855	2	198200213	T	G	0.6372	0	0.6372	0.6372	248094	0.0507	1.05201	8.166	7.792	3.181e-16	6.62e-15	?+	0	0	0	1	248094	ANKRD44--[]--SF3B1
60	No	rs12617426	2	198200739	A	T	0.3723	0.007	0.3629	0.3775	697828	-0.0309	0.969573	-8.537	-8.145	1.377e-17	3.783e-16	--	93.2	14.679	1	0.0001274	697828	ANKRD44--[]--SF3B1
60	No	rs787988	2	198200802	T	C	0.5577	0.0058	0.5498	0.562	697828	-0.0351	0.965509	-9.815	-9.365	9.704e-23	7.632e-21	--	92.8	13.836	1	0.0001995	697828	ANKRD44--[]--SF3B1
60	No	rs34133482	2	198201237	D	I	0.3278	0	0.3278	0.3278	248094	-0.0541	0.947337	-8.532	-8.141	1.433e-17	3.923e-16	?-	0	0	0	1	248094	ANKRD44--[]--SF3B1
60	No	rs2914982	2	198202793	C	G	0.6144	0.0071	0.6049	0.6196	697828	-0.0311	0.969379	-8.437	-8.05	3.244e-17	8.262e-16	--	91.6	11.902	1	0.0005607	697828	ANKRD44--[]--SF3B1
60	No	rs6759834	2	198204860	T	C	0.3314	0.0041	0.3259	0.3345	697828	-0.03	0.970446	-8.239	-7.861	1.73e-16	3.799e-15	--	94.7	18.863	1	1.404e-05	697828	ANKRD44--[]--SF3B1
60	No	rs12472355	2	198205840	A	C	0.3326	0.0036	0.3278	0.3353	697828	-0.0302	0.970251	-8.304	-7.923	1.009e-16	2.324e-15	--	95	19.918	1	8.084e-06	697828	ANKRD44--[]--SF3B1
60	No	rs6711624	2	198207607	C	G	0.6673	0.0035	0.6647	0.672	697828	0.0304	1.03087	8.347	7.964	6.995e-17	1.664e-15	++	95	20.081	1	7.423e-06	697828	ANKRD44--[]--SF3B1
60	No	rs12693816	2	198208420	A	T	0.3327	0.0035	0.328	0.3353	697828	-0.0304	0.970057	-8.347	-7.964	6.985e-17	1.662e-15	--	95	20.083	1	7.415e-06	697828	ANKRD44--[]--SF3B1
60	No	rs13013049	2	198208664	T	C	0.3314	0.0042	0.3258	0.3346	697828	-0.03	0.970446	-8.245	-7.867	1.653e-16	3.645e-15	--	94.7	18.927	1	1.358e-05	697828	ANKRD44--[]--SF3B1
60	No	rs7574271	2	198210558	C	G	0.3314	0.0042	0.3257	0.3345	697828	-0.0301	0.970348	-8.263	-7.884	1.418e-16	3.17e-15	--	94.7	19.019	1	1.294e-05	697828	ANKRD44--[]--SF3B1
60	No	rs10931782	2	198211579	A	G	0.3327	0.0032	0.3284	0.3351	697828	-0.0301	0.970348	-8.276	-7.896	1.279e-16	2.885e-15	--	95	20.061	1	7.499e-06	697828	ANKRD44--[]--SF3B1
60	No	rs788001	2	198213720	T	C	0.6653	0.0043	0.6621	0.6711	697828	0.0307	1.03118	8.413	8.027	4e-17	1e-15	++	95.2	21.01	1	4.57e-06	697828	ANKRD44--[]--SF3B1
60	No	rs17405525	2	198214183	C	G	0.4362	0.005	0.4325	0.4428	697828	0.0331	1.03365	9.25	8.826	2.24e-20	1.087e-18	++	92.7	13.702	1	0.0002142	697828	ANKRD44--[]--SF3B1
60	No	rs55702914	2	198214396	C	G	0.5633	0.0056	0.5558	0.5675	697828	-0.0336	0.966958	-9.397	-8.966	5.607e-21	3.077e-19	--	93.2	14.768	1	0.0001216	697828	ANKRD44--[]--SF3B1
60	No	rs787999	2	198215056	A	C	0.3313	0.004	0.326	0.3343	697828	-0.0304	0.970057	-8.349	-7.966	6.907e-17	1.645e-15	--	95	19.905	1	8.137e-06	697828	ANKRD44--[]--SF3B1
60	No	rs56234206	2	198215995	A	T	0.4333	0.006	0.4288	0.4413	697828	0.0333	1.03386	9.381	8.95	6.549e-21	3.544e-19	++	93.2	14.6	1	0.0001329	697828	ANKRD44--[]--SF3B1
60	No	rs787998	2	198216092	T	C	0.3326	0.0038	0.3275	0.3354	697828	-0.0304	0.970057	-8.346	-7.963	7.07e-17	1.681e-15	--	95.2	21.02	1	4.545e-06	697828	ANKRD44--[]--SF3B1
60	No	rs787997	2	198216271	A	G	0.3326	0.0038	0.3275	0.3354	697828	-0.0304	0.970057	-8.346	-7.963	7.079e-17	1.683e-15	--	95.2	21.018	1	4.549e-06	697828	ANKRD44--[]--SF3B1
60	No	rs787996	2	198216805	A	G	0.3311	0.0028	0.3274	0.3332	697828	-0.0303	0.970154	-8.283	-7.903	1.196e-16	2.714e-15	--	95.3	21.416	1	3.696e-06	697828	ANKRD44--[]--SF3B1
60	No	rs787995	2	198216853	T	G	0.3312	0.0028	0.3274	0.3333	697828	-0.0302	0.970251	-8.266	-7.886	1.39e-16	3.112e-15	--	95.4	21.554	1	3.441e-06	697828	ANKRD44--[]--SF3B1
60	No	rs59451935	2	198218534	D	I	0.5409	0	0.5409	0.5409	248094	-0.054	0.947432	-8.791	-8.387	1.488e-18	4.978e-17	?-	0	0	0	1	248094	ANKRD44--[]--SF3B1
60	No	rs788004	2	198219032	T	C	0.6689	0.0029	0.6667	0.6728	697828	0.0301	1.03056	8.249	7.871	1.595e-16	3.528e-15	++	95.3	21.348	1	3.829e-06	697828	ANKRD44--[]--SF3B1
60	No	rs56116936	2	198219217	A	C	0.4248	0.005	0.4211	0.4315	697828	0.0339	1.03448	9.476	9.041	2.651e-21	1.555e-19	++	92.4	13.197	1	0.0002804	697828	ANKRD44--[]--SF3B1
60	No	rs805497	2	198222548	A	T	0.3269	0.0041	0.3215	0.33	697828	-0.0297	0.970737	-8.136	-7.763	4.074e-16	8.295e-15	--	95.3	21.377	1	3.774e-06	697828	ANKRD44--[]--SF3B1
60	No	rs787994	2	198223121	T	C	0.3282	0.0036	0.3233	0.3309	697828	-0.0297	0.970737	-8.156	-7.782	3.456e-16	7.14e-15	--	95.5	22.302	1	2.33e-06	697828	ANKRD44--[]--SF3B1
60	No	rs61328028	2	198223754	A	G	0.5599	0.0064	0.5513	0.5646	697828	-0.033	0.967539	-9.249	-8.824	2.274e-20	1.102e-18	--	93.5	15.276	1	9.291e-05	697828	ANKRD44--[]--SF3B1
60	No	rs201062069	2	198226403	D	I	0.3241	0	0.3241	0.3241	248094	-0.0552	0.946296	-8.662	-8.265	4.617e-18	1.397e-16	?-	0	0	0	1	248094	ANKRD44--[]--SF3B1
60	No	rs59751220	2	198226404	D	I	0.3241	0	0.3241	0.3241	248094	-0.0552	0.946296	-8.662	-8.265	4.616e-18	1.397e-16	?-	0	0	0	1	248094	ANKRD44--[]--SF3B1
60	No	rs788014	2	198228997	A	G	0.6717	0.0036	0.669	0.6766	697828	0.0298	1.03025	8.164	7.789	3.243e-16	6.737e-15	++	95.5	22.4	1	2.214e-06	697828	ANKRD44--[]--SF3B1
60	No	rs67735550	2	198229453	A	G	0.4356	0.0058	0.4312	0.4434	697828	0.0331	1.03365	9.323	8.895	1.136e-20	5.855e-19	++	93.6	15.675	1	7.523e-05	697828	ANKRD44--[]--SF3B1
60	No	rs788012	2	198229856	A	T	0.3283	0.0036	0.3235	0.331	697828	-0.0297	0.970737	-8.138	-7.765	4.015e-16	8.185e-15	--	95.5	22.276	1	2.361e-06	697828	ANKRD44--[]--SF3B1
60	No	rs68062151	2	198230190	T	C	0.4173	0.0054	0.4133	0.4246	697828	0.0332	1.03376	9.065	8.649	1.251e-19	5.212e-18	++	94.3	17.451	1	2.949e-05	697828	ANKRD44--[]--SF3B1
60	No	rs788011	2	198230771	A	G	0.3327	0.0031	0.3285	0.335	697828	-0.0297	0.970737	-8.082	-7.711	6.364e-16	1.246e-14	--	95.7	23.217	1	1.447e-06	697828	ANKRD44--[]--SF3B1
60	No	rs788010	2	198230949	T	C	0.3326	0.003	0.3285	0.3348	697828	-0.0297	0.970737	-8.111	-7.739	5.034e-16	1.006e-14	--	95.7	22.991	1	1.628e-06	697828	ANKRD44--[]--SF3B1
60	No	rs73050839	2	198231218	T	G	0.5653	0.005	0.5586	0.569	697828	-0.0334	0.967152	-9.28	-8.854	1.691e-20	8.414e-19	--	94	16.627	1	4.549e-05	697828	ANKRD44--[]--SF3B1
60	No	rs2565165	2	198233575	T	G	0.3325	0.0031	0.3283	0.3348	697828	-0.0298	0.97064	-8.106	-7.734	5.222e-16	1.04e-14	--	95.6	22.933	1	1.677e-06	697828	ANKRD44--[]--SF3B1
60	No	rs788007	2	198233676	T	G	0.3325	0.0031	0.3283	0.3348	697828	-0.0298	0.97064	-8.106	-7.734	5.24e-16	1.043e-14	--	95.6	22.928	1	1.682e-06	697828	ANKRD44--[]--SF3B1
60	No	rs2564380	2	198235374	A	G	0.6675	0.0032	0.6651	0.6718	697828	0.0296	1.03004	8.068	7.698	7.147e-16	1.385e-14	++	95.7	23.17	1	1.483e-06	697828	ANKRD44--[]--SF3B1
60	No	rs2565158	2	198236103	A	T	0.6676	0.0032	0.6653	0.6718	697828	0.0297	1.03015	8.094	7.723	5.754e-16	1.136e-14	++	95.6	22.937	1	1.674e-06	697828	ANKRD44--[]--SF3B1
60	No	rs2565157	2	198236244	A	G	0.3324	0.0032	0.3281	0.3347	697828	-0.0297	0.970737	-8.093	-7.722	5.828e-16	1.15e-14	--	95.6	22.917	1	1.691e-06	697828	ANKRD44--[]--SF3B1
60	No	rs2565156	2	198236334	A	G	0.6676	0.0032	0.6652	0.6719	697828	0.0297	1.03015	8.085	7.714	6.221e-16	1.22e-14	++	95.6	22.965	1	1.65e-06	697828	ANKRD44--[]--SF3B1
60	No	rs2565155	2	198236425	A	G	0.3324	0.0032	0.3281	0.3348	697828	-0.0297	0.970737	-8.092	-7.72	5.883e-16	1.16e-14	--	95.6	22.902	1	1.704e-06	697828	ANKRD44--[]--SF3B1
60	No	rs2564379	2	198236449	T	C	0.6675	0.0033	0.6651	0.672	697828	0.0296	1.03004	8.07	7.699	7.042e-16	1.366e-14	++	95.7	23.057	1	1.573e-06	697828	ANKRD44--[]--SF3B1
60	No	rs3097383	2	198236887	A	G	0.3324	0.0032	0.328	0.3348	697828	-0.0297	0.970737	-8.098	-7.726	5.593e-16	1.107e-14	--	95.6	22.826	1	1.774e-06	697828	ANKRD44--[]--SF3B1
60	No	rs2043019	2	198236941	A	G	0.6672	0.0028	0.6651	0.6709	697828	0.0296	1.03004	8.052	7.683	8.115e-16	1.555e-14	++	95.6	22.833	1	1.767e-06	697828	ANKRD44--[]--SF3B1
60	No	rs2043018	2	198236958	A	G	0.6673	0.0028	0.6652	0.671	697828	0.0296	1.03004	8.074	7.703	6.827e-16	1.328e-14	++	95.6	22.669	1	1.924e-06	697828	ANKRD44--[]--SF3B1
60	No	rs11398958	2	198237139	D	I	0.3279	0	0.3279	0.3279	248094	-0.0552	0.946296	-8.661	-8.264	4.673e-18	1.413e-16	?-	0	0	0	1	248094	ANKRD44--[]--SF3B1
60	No	rs55725278	2	198238223	T	C	0.6676	0.0033	0.6651	0.6721	697828	0.0296	1.03004	8.065	7.695	7.319e-16	1.415e-14	++	95.7	22.996	1	1.624e-06	697828	ANKRD44--[]--SF3B1
60	No	rs79483453	2	198238986	D	I	0.6718	0	0.6718	0.6718	248094	0.0551	1.05665	8.636	8.239	5.843e-18	1.732e-16	?+	0	0	0	1	248094	ANKRD44--[]--SF3B1
60	No	rs787980	2	198239225	T	C	0.6675	0.0034	0.665	0.6722	697828	0.0297	1.03015	8.085	7.714	6.239e-16	1.223e-14	++	95.6	22.81	1	1.788e-06	697828	ANKRD44--[]--SF3B1
60	No	rs17405686	2	198241861	A	G	0.5415	0	0.5415	0.5415	248094	-0.0548	0.946674	-9.08	-8.663	1.09e-19	4.597e-18	?-	0	0	0	1	248094	ANKRD44--[]--SF3B1
60	No	rs787979	2	198242868	A	T	0.3321	0.0037	0.3271	0.3348	697828	-0.0294	0.971028	-8.043	-7.673	8.802e-16	1.674e-14	--	95.6	22.705	1	1.889e-06	697828	ANKRD44--[]--SF3B1
60	No	rs11888760	2	198243749	A	T	0.5467	0.0053	0.5396	0.5506	697828	-0.0332	0.967345	-9.308	-8.881	1.305e-20	6.644e-19	--	94.4	17.923	1	2.3e-05	697828	ANKRD44--[]--SF3B1
60	No	rs11901138	2	198245232	C	G	0.5391	0	0.5391	0.5391	248094	-0.0544	0.947053	-9.014	-8.6	1.987e-19	7.946e-18	?-	0	0	0	1	248094	ANKRD44--[]--SF3B1
60	No	rs150345524	2	198245297	A	G	0.4444	0.0031	0.4421	0.4485	697828	0.0339	1.03448	9.626	9.184	6.198e-22	4.135e-20	++	94.2	17.234	1	3.305e-05	697828	ANKRD44--[]--SF3B1
60	No	rs787975	2	198248128	T	C	0.6726	0.004	0.6697	0.678	697828	0.0303	1.03076	8.255	7.876	1.521e-16	3.379e-15	++	95.5	22.06	1	2.643e-06	697828	ANKRD44--[]-SF3B1
60	No	rs59757315	2	198250213	T	C	0.5482	0.0043	0.5425	0.5514	697828	-0.0351	0.965509	-9.874	-9.421	5.408e-23	4.48e-21	--	95	19.922	1	8.065e-06	697828	ANKRD44--[]-SF3B1
60	No	rs11373485	2	198255495	D	I	0.3284	0	0.3284	0.3284	248094	-0.0543	0.947148	-8.477	-8.088	2.31e-17	6.063e-16	?-	0	0	0	1	248094	ANKRD44--[]-SF3B1
60	No	rs4685	2	198257795	T	C	0.3258	0.0048	0.3194	0.3294	697828	-0.0304	0.970057	-8.293	-7.913	1.1e-16	2.515e-15	--	95.3	21.104	1	4.35e-06	697828	[SF3B1]
60	No	rs3115366	2	198258388	A	G	0.4816	0.0045	0.4782	0.4877	697828	0.0353	1.03593	10.044	9.583	9.764e-24	9.417e-22	++	96.2	26.316	1	2.899e-07	697828	[SF3B1]
60	No	rs2564389	2	198260098	A	T	0.3257	0.0043	0.3199	0.3289	697828	-0.0304	0.970057	-8.254	-7.875	1.537e-16	3.411e-15	--	95.5	22.333	1	2.293e-06	697828	[SF3B1]
60	No	rs56718086	2	198261596	A	G	0.5188	0.004	0.5134	0.5217	697828	-0.0352	0.965412	-10.007	-9.548	1.415e-23	1.32e-21	--	96.2	25.983	1	3.444e-07	697828	[SF3B1]
60	No	rs788017	2	198265173	A	T	0.6299	0	0.6299	0.6299	248094	0.056	1.0576	8.543	8.151	1.31e-17	3.615e-16	?+	0	0	0	1	248094	[SF3B1]
60	No	rs12621129	2	198265350	T	C	0.6756	0.0047	0.6721	0.682	697828	0.0301	1.03056	8.217	7.84	2.093e-16	4.52e-15	++	95.1	20.364	1	6.402e-06	697828	[SF3B1]
60	No	rs788018	2	198265526	A	G	0.3247	0.0043	0.3188	0.3279	697828	-0.03	0.970446	-8.175	-7.8	2.958e-16	6.196e-15	--	95.3	21.061	1	4.448e-06	697828	[SF3B1]
60	No	rs3217350	2	198267770	D	I	0.3173	0	0.3173	0.3173	248094	-0.0542	0.947243	-8.463	-8.075	2.606e-17	6.767e-16	?-	0	0	0	1	248094	[SF3B1]
60	No	rs12151726	2	198273591	T	C	0.4497	0.0058	0.4454	0.4576	697828	0.0355	1.03614	10.064	9.602	7.975e-24	7.831e-22	++	95.4	21.828	1	2.982e-06	697828	[SF3B1]
60	No	rs12151767	2	198274929	A	G	0.4816	0.0039	0.4787	0.4868	697828	0.0352	1.03583	10.025	9.565	1.18e-23	1.119e-21	++	96.1	25.621	1	4.155e-07	697828	[SF3B1]
60	No	rs35157131	2	198277498	T	C	0.3259	0.0044	0.32	0.3292	697828	-0.0298	0.97064	-8.141	-7.768	3.904e-16	7.979e-15	--	95.2	20.649	1	5.516e-06	697828	[SF3B1]
60	No	rs6710530	2	198277551	A	G	0.6738	0.0046	0.6704	0.6801	697828	0.0298	1.03025	8.125	7.752	4.465e-16	9.018e-15	++	95.2	20.729	1	5.291e-06	697828	[SF3B1]
60	No	rs55658871	2	198278571	A	G	0.4813	0.0041	0.4783	0.4868	697828	0.0352	1.03583	10.027	9.567	1.158e-23	1.1e-21	++	96.1	25.579	1	4.246e-07	697828	[SF3B1]
60	No	rs3097384	2	198278834	A	T	0.6738	0.0046	0.6704	0.68	697828	0.0298	1.03025	8.127	7.755	4.383e-16	8.867e-15	++	95.2	20.757	1	5.215e-06	697828	[SF3B1]
60	No	rs788022	2	198280586	T	C	0.3262	0.0046	0.32	0.3296	697828	-0.0298	0.97064	-8.128	-7.755	4.349e-16	8.804e-15	--	95.2	20.768	1	5.183e-06	697828	[SF3B1]
60	No	rs699318	2	198281743	T	C	0.3267	0.0045	0.3207	0.3301	697828	-0.03	0.970446	-8.189	-7.813	2.638e-16	5.581e-15	--	95.4	21.516	1	3.509e-06	697828	[SF3B1]
60	No	rs699319	2	198281776	A	C	0.6738	0.0046	0.6703	0.68	697828	0.0298	1.03025	8.129	7.756	4.317e-16	8.745e-15	++	95.2	20.779	1	5.154e-06	697828	[SF3B1]
60	No	rs788023	2	198283305	T	C	0.325	0.0046	0.3188	0.3284	697828	-0.03	0.970446	-8.166	-7.791	3.186e-16	6.629e-15	--	95.3	21.233	1	4.068e-06	697828	[SF3B1]
60	No	rs2565161	2	198285554	C	G	0.3251	0.0047	0.3188	0.3285	697828	-0.03	0.970446	-8.167	-7.792	3.159e-16	6.578e-15	--	95.3	21.245	1	4.041e-06	697828	[SF3B1]
60	No	rs2565160	2	198286474	A	G	0.325	0.0046	0.3188	0.3284	697828	-0.03	0.970446	-8.169	-7.794	3.103e-16	6.472e-15	--	95.3	21.272	1	3.984e-06	697828	[SF3B1]
60	No	rs2244271	2	198286581	T	C	0.6746	0.0046	0.6712	0.6808	697828	0.0303	1.03076	8.246	7.868	1.639e-16	3.617e-15	++	95.4	21.947	1	2.804e-06	697828	[SF3B1]
60	No	rs788021	2	198293691	T	C	0.3258	0.0052	0.3187	0.3297	697828	-0.03	0.970446	-8.175	-7.8	2.964e-16	6.207e-15	--	95.3	21.341	1	3.845e-06	697828	[SF3B1]
60	No	rs6434928	2	198304577	A	G	0.6729	0.0035	0.6703	0.6776	697828	0.0298	1.03025	8.145	7.771	3.798e-16	7.781e-15	++	95.2	20.97	1	4.665e-06	697828	SF3B1-[]--COQ10B
60	No	rs2564372	2	198307813	T	C	0.4812	0.004	0.4782	0.4866	697828	0.0352	1.03583	10.038	9.577	1.04e-23	9.974e-22	++	96.2	25.986	1	3.439e-07	697828	SF3B1-[]--COQ10B
60	No	rs3849362	2	198308260	A	G	0.4811	0.004	0.4782	0.4865	697828	0.0352	1.03583	10.026	9.566	1.177e-23	1.116e-21	++	96.2	26.177	1	3.115e-07	697828	SF3B1-[]-COQ10B
60	No	rs2565154	2	198310389	C	G	0.4731	0.006	0.4686	0.4811	697828	0.0355	1.03614	10.112	9.648	4.87e-24	4.996e-22	++	96	25.007	1	5.713e-07	697828	SF3B1--[]-COQ10B
60	No	rs2564383	2	198310862	A	G	0.3265	0.0047	0.3203	0.33	697828	-0.0298	0.97064	-8.136	-7.763	4.076e-16	8.299e-15	--	95.3	21.376	1	3.775e-06	697828	SF3B1--[]-COQ10B
60	No	rs60617652	2	198313300	A	G	0.4828	0.0062	0.4782	0.4912	697828	0.0352	1.03583	10.012	9.552	1.353e-23	1.268e-21	++	96.1	25.692	1	4.004e-07	697828	SF3B1--[]-COQ10B
60	No	rs2914983	2	198314568	A	G	0.3261	0.0035	0.3213	0.3287	697828	-0.0298	0.97064	-8.139	-7.765	3.992e-16	8.143e-15	--	95.3	21.159	1	4.227e-06	697828	SF3B1--[]-COQ10B
60	No	rs787982	2	198315534	A	G	0.4811	0.004	0.4782	0.4866	697828	0.0352	1.03583	10.027	9.567	1.158e-23	1.1e-21	++	96.1	25.964	1	3.478e-07	697828	SF3B1--[]-COQ10B
60	No	rs35261191	2	198316249	D	I	0.6806	0	0.6806	0.6806	248094	0.055	1.05654	8.613	8.218	7.121e-18	2.074e-16	?+	0	0	0	1	248094	SF3B1--[]-COQ10B
60	No	rs11902195	2	198316370	C	G	0.5181	0.005	0.5114	0.5218	697828	-0.0348	0.965799	-9.902	-9.447	4.088e-23	3.472e-21	--	95.9	24.5	1	7.429e-07	697828	SF3B1--[]-COQ10B
60	No	rs3731570	2	198317783	T	C	0.4737	0.0037	0.4709	0.4787	697828	0.0366	1.03728	10.414	9.936	2.136e-25	2.893e-23	++	96.2	26.184	1	3.104e-07	697828	SF3B1--[]COQ10B
60	No	rs787990	2	198324990	A	G	0.519	0.0041	0.5135	0.522	697828	-0.0351	0.965509	-9.992	-9.534	1.647e-23	1.516e-21	--	96.2	26.098	1	3.246e-07	697828	[COQ10B]
60	No	rs787991	2	198325119	A	G	0.481	0.0041	0.478	0.4865	697828	0.0351	1.03572	9.99	9.531	1.694e-23	1.556e-21	++	96.2	26.11	1	3.225e-07	697828	[COQ10B]
60	No	rs36073010	2	198328020	D	I	0.486	0	0.486	0.486	248094	0.0603	1.06216	10.121	9.656	4.475e-24	4.626e-22	?+	0	0	0	1	248094	[COQ10B]
60	No	rs2564388	2	198328806	T	C	0.4118	0	0.4118	0.4118	248094	-0.0602	0.941576	-9.327	-8.899	1.088e-20	5.629e-19	?-	0	0	0	1	248094	[COQ10B]
60	No	rs55766949	2	198329776	A	G	0.519	0.0041	0.5135	0.5221	697828	-0.0352	0.965412	-10.008	-9.549	1.402e-23	1.309e-21	--	96.2	26.214	1	3.056e-07	697828	[COQ10B]
60	No	rs112612936	2	198329864	C	G	0.519	0.0041	0.5135	0.5221	697828	-0.0352	0.965412	-10.011	-9.552	1.364e-23	1.277e-21	--	96.2	26.198	1	3.082e-07	697828	[COQ10B]
60	No	rs2565164	2	198337520	A	G	0.3192	0	0.3192	0.3192	248094	-0.0551	0.946391	-8.623	-8.228	6.502e-18	1.909e-16	?-	0	0	0	1	248094	[COQ10B]
60	No	rs61327788	2	198338222	A	G	0.502	0	0.502	0.502	248094	-0.0588	0.942895	-9.781	-9.332	1.365e-22	1.042e-20	?-	0	0	0	1	248094	[COQ10B]
60	No	rs111744017	2	198340781	A	G	0.6808	0	0.6808	0.6808	248094	0.0551	1.05665	8.626	8.23	6.373e-18	1.875e-16	?+	0	0	0	1	248094	COQ10B[]--HSPD1
60	No	rs66730758	2	198341001	A	G	0.5191	0.004	0.5137	0.5221	697828	-0.0352	0.965412	-10.015	-9.555	1.31e-23	1.231e-21	--	96.2	26.511	1	2.62e-07	697828	COQ10B-[]--HSPD1
60	No	rs11883902	2	198341325	A	T	0.519	0.0041	0.5135	0.5221	697828	-0.0352	0.965412	-10.008	-9.549	1.404e-23	1.311e-21	--	96.2	26.417	1	2.751e-07	697828	COQ10B-[]-HSPD1
60	No	rs787983	2	198345797	A	G	0.6735	0.0046	0.6701	0.6796	697828	0.0304	1.03087	8.243	7.865	1.673e-16	3.685e-15	++	95.6	22.973	1	1.643e-06	697828	COQ10B-[]-HSPD1
60	No	rs6745660	2	198349536	A	G	0.5188	0.0041	0.5134	0.5219	697828	-0.0351	0.965509	-9.963	-9.506	2.22e-23	1.99e-21	--	96.2	26.547	1	2.572e-07	697828	COQ10B-[]-HSPD1
60	No	rs788016	2	198352293	A	G	0.481	0.0042	0.4779	0.4866	697828	0.0351	1.03572	9.98	9.522	1.864e-23	1.697e-21	++	96.2	26.494	1	2.644e-07	697828	[HSPD1]
60	No	rs2565163	2	198354414	T	C	0.3252	0.0046	0.3189	0.3286	697828	-0.03	0.970446	-8.168	-7.793	3.138e-16	6.538e-15	--	95.5	22.009	1	2.714e-06	697828	[HSPD1]
60	No	rs147990270	2	198355140	D	I	0.3632	0	0.3632	0.3632	248094	-0.0548	0.946674	-8.373	-7.989	5.594e-17	1.358e-15	?-	0	0	0	1	248094	[HSPD1]
60	No	rs2564384	2	198356065	T	C	0.5192	0.0034	0.5146	0.5217	697828	-0.0351	0.965509	-9.969	-9.511	2.09e-23	1.884e-21	--	96.2	26.38	1	2.804e-07	697828	[HSPD1]
60	No	rs34314224	2	198359267	D	I	0.3189	0	0.3189	0.3189	248094	-0.0553	0.946201	-8.658	-8.261	4.792e-18	1.446e-16	?-	0	0	0	1	248094	[HSPD1]
60	No	rs8539	2	198362018	T	C	0.3262	0.0045	0.3201	0.3296	697828	-0.0306	0.969863	-8.312	-7.93	9.441e-17	2.188e-15	--	95.7	23.077	1	1.556e-06	697828	[HSPD1]
60	No	rs17730989	2	198362524	T	C	0.4809	0.0042	0.4777	0.4866	697828	0.0353	1.03593	10.03	9.57	1.126e-23	1.072e-21	++	96.2	26.46	1	2.69e-07	697828	[HSPD1]
60	No	rs2605039	2	198362851	A	C	0.6746	0.0048	0.671	0.6811	697828	0.0303	1.03076	8.251	7.873	1.568e-16	3.474e-15	++	95.5	22.302	1	2.33e-06	697828	[HSPD1]
60	No	rs1116734	2	198365043	C	G	0.3253	0.0047	0.319	0.3288	697828	-0.0302	0.970251	-8.229	-7.851	1.894e-16	4.126e-15	--	95.5	22.286	1	2.349e-06	697828	[HSPE1-MOB4]
60	No	rs6434930	2	198369370	T	C	0.3253	0.0047	0.319	0.3288	697828	-0.0303	0.970154	-8.237	-7.859	1.77e-16	3.879e-15	--	95.5	22.118	1	2.564e-06	697828	[HSPE1-MOB4]
60	No	rs112533070	2	198372003	T	C	0.481	0.0041	0.4779	0.4866	697828	0.0352	1.03583	10.006	9.547	1.428e-23	1.331e-21	++	96.3	26.772	1	2.29e-07	697828	[HSPE1-MOB4]
60	No	rs6760600	2	198372035	T	C	0.3253	0.0047	0.3189	0.3288	697828	-0.0302	0.970251	-8.229	-7.851	1.893e-16	4.125e-15	--	95.6	22.541	1	2.057e-06	697828	[HSPE1-MOB4]
60	No	rs7605813	2	198375329	C	G	0.3253	0.0047	0.3189	0.3288	697828	-0.0302	0.970251	-8.216	-7.839	2.112e-16	4.557e-15	--	95.6	22.615	1	1.98e-06	697828	[HSPE1-MOB4]
60	No	rs13429666	2	198376601	A	G	0.674	0.0048	0.6705	0.6804	697828	0.0303	1.03076	8.23	7.852	1.873e-16	4.085e-15	++	95.7	23.029	1	1.595e-06	697828	[HSPE1-MOB4]
60	No	rs199704555	2	198377688	D	I	0.6696	0	0.6696	0.6696	248094	0.0544	1.05591	8.499	8.109	1.917e-17	5.115e-16	?+	0	0	0	1	248094	[HSPE1-MOB4]
60	No	rs28457688	2	198377689	T	G	0.6694	0	0.6694	0.6694	248094	0.0543	1.0558	8.492	8.102	2.03e-17	5.389e-16	?+	0	0	0	1	248094	[HSPE1-MOB4]
60	No	rs75909202	2	198380635	T	C	0.3794	0.007	0.3742	0.3889	697828	0.0334	1.03396	9.369	8.939	7.303e-21	3.915e-19	++	95.2	20.663	1	5.478e-06	697828	[HSPE1-MOB4]
60	No	rs10211550	2	198383299	T	G	0.433	0	0.433	0.433	248094	0.0611	1.06301	9.935	9.479	2.939e-23	2.57e-21	?+	0	0	0	1	248094	[HSPE1-MOB4]
60	No	rs10187815	2	198383381	A	G	0.3252	0.0047	0.3189	0.3287	697828	-0.0302	0.970251	-8.223	-7.846	1.978e-16	4.293e-15	--	95.6	22.716	1	1.878e-06	697828	[HSPE1-MOB4]
60	No	rs67657812	2	198387401	A	G	0.5208	0.0019	0.5183	0.5222	697828	-0.0355	0.965123	-10.082	-9.619	6.634e-24	6.622e-22	--	96.5	28.509	1	9.328e-08	697828	[HSPE1-MOB4]
60	No	rs55813500	2	198389172	A	G	0.4785	0.006	0.474	0.4866	697828	0.035	1.03562	9.951	9.494	2.498e-23	2.216e-21	++	96.3	27.305	1	1.737e-07	697828	[HSPE1-MOB4]
60	No	rs34363550	2	198390002	D	I	0.6222	0	0.6222	0.6222	248094	0.0563	1.05792	8.599	8.204	8.066e-18	2.324e-16	?+	0	0	0	1	248094	[HSPE1-MOB4]
60	No	rs34631382	2	198390009	T	C	0.623	0	0.623	0.623	248094	0.0564	1.05802	8.607	8.212	7.523e-18	2.181e-16	?+	0	0	0	1	248094	[HSPE1-MOB4]
60	No	rs7580864	2	198393497	C	G	0.3248	0.0044	0.3189	0.3281	697828	-0.0302	0.970251	-8.222	-7.845	2.002e-16	4.34e-15	--	95.6	22.697	1	1.897e-06	697828	[HSPE1-MOB4]
60	No	rs150261359	2	198393835	A	G	0.3496	0.0089	0.343	0.3617	697828	0.0357	1.03634	9.768	9.32	1.543e-22	1.165e-20	++	93.8	16.073	1	6.096e-05	697828	[HSPE1-MOB4]
60	No	rs7601800	2	198395099	T	C	0.3259	0.0043	0.3201	0.3291	697828	-0.0306	0.969863	-8.319	-7.937	8.888e-17	2.07e-15	--	95.7	23.17	1	1.483e-06	697828	[HSPE1-MOB4]
60	No	rs201401588	2	198395773	D	I	0.574	0	0.574	0.574	248094	-0.0625	0.939413	-9.783	-9.334	1.327e-22	1.015e-20	?-	0	0	0	1	248094	[HSPE1-MOB4]
60	No	rs200103800	2	198395774	D	I	0.574	0	0.574	0.574	248094	-0.0625	0.939413	-9.784	-9.335	1.322e-22	1.012e-20	?-	0	0	0	1	248094	[HSPE1-MOB4]
60	No	rs199892458	2	198395775	D	I	0.4559	0	0.4559	0.4559	248094	0.061	1.0629	9.793	9.343	1.21e-22	9.332e-21	?+	0	0	0	1	248094	[HSPE1-MOB4]
60	No	rs60508173	2	198395775	A	T	0.4125	0	0.4125	0.4125	248094	0.063	1.06503	9.712	9.267	2.674e-22	1.922e-20	?+	0	0	0	1	248094	[HSPE1-MOB4]
60	No	rs13416586	2	198395777	A	T	0.5533	0	0.5533	0.5533	248094	-0.0604	0.941388	-9.597	-9.157	8.211e-22	5.343e-20	?-	0	0	0	1	248094	[HSPE1-MOB4]
60	No	rs111811916	2	198399416	A	G	0.4807	0.0044	0.4774	0.4866	697828	0.0351	1.03572	10.012	9.553	1.35e-23	1.265e-21	++	96.3	26.895	1	2.148e-07	697828	[HSPE1-MOB4]
60	No	rs7590010	2	198400668	T	C	0.6739	0.0044	0.6706	0.6798	697828	0.0305	1.03097	8.292	7.911	1.114e-16	2.544e-15	++	95.7	23.358	1	1.345e-06	697828	[HSPE1-MOB4]
60	No	rs72914969	2	198400935	A	G	0.3493	0.0093	0.3424	0.3618	697828	0.0358	1.03645	9.784	9.335	1.323e-22	1.012e-20	++	93.7	15.99	1	6.369e-05	697828	[HSPE1-MOB4]
60	No	rs6713113	2	198401483	A	G	0.326	0.0038	0.3209	0.3288	697828	-0.03	0.970446	-8.175	-7.799	2.971e-16	6.22e-15	--	95.4	21.855	1	2.941e-06	697828	[HSPE1-MOB4]
60	No	rs56067932	2	198401610	A	G	0.481	0.0042	0.4779	0.4866	697828	0.0352	1.03583	10	9.541	1.523e-23	1.412e-21	++	96.3	27.027	1	2.006e-07	697828	[HSPE1-MOB4]
60	No	rs3792160	2	198403519	A	G	0.6739	0.0044	0.6706	0.6798	697828	0.0304	1.03087	8.28	7.9	1.23e-16	2.784e-15	++	95.7	23.45	1	1.282e-06	697828	[HSPE1-MOB4]
60	No	rs3792159	2	198403697	T	C	0.6747	0.0047	0.6712	0.681	697828	0.0301	1.03056	8.194	7.818	2.535e-16	5.382e-15	++	95.6	22.779	1	1.817e-06	697828	[HSPE1-MOB4]
60	No	rs10931784	2	198405636	A	T	0.4805	0.0036	0.4778	0.4853	697828	0.035	1.03562	9.945	9.488	2.658e-23	2.345e-21	++	96.2	26.569	1	2.543e-07	697828	[HSPE1-MOB4]
60	No	rs3792158	2	198407177	A	G	0.5191	0.0042	0.5134	0.5222	697828	-0.0351	0.965509	-9.985	-9.527	1.777e-23	1.625e-21	--	96.3	27.165	1	1.868e-07	697828	[HSPE1-MOB4]
60	No	rs11899288	2	198409263	T	G	0.4806	0.0036	0.4779	0.4854	697828	0.0353	1.03593	10.026	9.566	1.175e-23	1.115e-21	++	96.4	27.628	1	1.471e-07	697828	[HSPE1-MOB4]
60	No	rs11678929	2	198409392	A	G	0.3264	0.0046	0.3202	0.3299	697828	-0.0306	0.969863	-8.321	-7.94	8.696e-17	2.03e-15	--	95.6	22.909	1	1.699e-06	697828	[HSPE1-MOB4]
60	No	rs200905646	2	198409489	D	I	0.4829	0	0.4829	0.4829	248094	0.0595	1.06131	9.93	9.475	3.073e-23	2.677e-21	?+	0	0	0	1	248094	[HSPE1-MOB4]
60	No	rs67616109	2	198409490	A	G	0.4828	0	0.4828	0.4828	248094	0.0594	1.0612	9.929	9.473	3.117e-23	2.712e-21	?+	0	0	0	1	248094	[HSPE1-MOB4]
60	No	rs7568250	2	198409611	A	G	0.6747	0.0047	0.6712	0.681	697828	0.0302	1.03066	8.212	7.835	2.177e-16	4.685e-15	++	95.6	22.569	1	2.028e-06	697828	[HSPE1-MOB4]
60	No	rs11680291	2	198409884	A	G	0.3262	0.0045	0.3202	0.3296	697828	-0.0304	0.970057	-8.266	-7.886	1.388e-16	3.108e-15	--	95.7	23.263	1	1.413e-06	697828	[HSPE1-MOB4]
60	No	rs13418032	2	198413692	C	G	0.6747	0.0046	0.6712	0.6809	697828	0.03	1.03045	8.184	7.808	2.75e-16	5.797e-15	++	95.5	22.21	1	2.443e-06	697828	[HSPE1-MOB4]
60	No	rs57602436	2	198414439	A	G	0.6745	0.0048	0.6709	0.6809	697828	0.0301	1.03056	8.192	7.816	2.563e-16	5.437e-15	++	95.5	22.079	1	2.616e-06	697828	[HSPE1-MOB4]
60	No	rs1563340	2	198414713	A	T	0.3253	0.0046	0.3191	0.3287	697828	-0.0301	0.970348	-8.199	-7.823	2.427e-16	5.173e-15	--	95.5	22.162	1	2.506e-06	697828	[HSPE1-MOB4]
60	No	rs3838584	2	198416728	D	I	0.3196	0	0.3196	0.3196	248094	-0.0558	0.945728	-8.718	-8.318	2.821e-18	8.919e-17	?-	0	0	0	1	248094	[HSPE1-MOB4]
60	No	rs143577743	2	198416729	D	I	0.3197	0	0.3197	0.3197	248094	-0.0557	0.945823	-8.714	-8.314	2.925e-18	9.218e-17	?-	0	0	0	1	248094	[HSPE1-MOB4]
60	No	rs58837777	2	198417987	A	G	0.481	0.0041	0.4779	0.4865	697828	0.035	1.03562	9.976	9.518	1.936e-23	1.757e-21	++	96.2	26.654	1	2.433e-07	697828	[HSPE1-MOB4]
60	No	rs17787829	2	198419798	T	C	0.519	0.0041	0.5134	0.5221	697828	-0.0349	0.965702	-9.955	-9.498	2.407e-23	2.143e-21	--	96.3	27.028	1	2.005e-07	697828	HSPE1-MOB4-[]--RFTN2
60	No	rs6434933	2	198426960	A	G	0.6736	0.0037	0.6708	0.6786	697828	0.0302	1.03066	8.205	7.828	2.307e-16	4.939e-15	++	95.7	23.134	1	1.511e-06	697828	HSPE1-MOB4-[]-RFTN2
60	No	rs68022726	2	198431214	A	G	0.3257	0.0042	0.3201	0.3289	697828	-0.0301	0.970348	-8.208	-7.832	2.243e-16	4.814e-15	--	95.4	21.76	1	3.089e-06	697828	HSPE1-MOB4--[]-RFTN2
60	No	rs67580728	2	198431258	T	C	0.6733	0.0039	0.6704	0.6786	697828	0.0303	1.03076	8.25	7.872	1.58e-16	3.498e-15	++	95.6	22.563	1	2.034e-06	697828	HSPE1-MOB4--[]-RFTN2
60	No	rs11891750	2	198434319	A	G	0.4808	0.0041	0.4778	0.4863	697828	0.035	1.03562	9.967	9.509	2.135e-23	1.921e-21	++	96.2	26.083	1	3.27e-07	697828	HSPE1-MOB4--[]-RFTN2
60	No	rs11694913	2	198435280	A	G	0.7001	0.0045	0.6968	0.7061	697828	0.0318	1.03231	8.329	7.947	8.146e-17	1.912e-15	++	96	24.77	1	6.461e-07	697828	HSPE1-MOB4--[]RFTN2
60	No	rs7582536	2	198436103	A	G	0.3257	0.0041	0.3202	0.3288	697828	-0.03	0.970446	-8.201	-7.825	2.379e-16	5.08e-15	--	95.4	21.671	1	3.236e-06	697828	[RFTN2]
60	No	rs202088630	2	198436297	D	I	0.5175	0	0.5175	0.5175	248094	-0.0601	0.94167	-10.029	-9.569	1.139e-23	1.084e-21	?-	0	0	0	1	248094	[RFTN2]
60	No	rs59526640	2	198436309	D	I	0.5211	0	0.5211	0.5211	248094	-0.0594	0.94233	-9.854	-9.402	6.563e-23	5.344e-21	?-	0	0	0	1	248094	[RFTN2]
60	No	rs6434934	2	198437386	C	G	0.3264	0.0036	0.3215	0.3291	697828	-0.0304	0.970057	-8.27	-7.89	1.34e-16	3.01e-15	--	95.5	22.251	1	2.393e-06	697828	[RFTN2]
60	No	rs5837548	2	198437529	D	I	0.2428	0	0.2428	0.2428	248094	0.0598	1.06162	8.056	7.687	7.856e-16	1.509e-14	?+	0	0	0	1	248094	[RFTN2]
60	No	rs2340688	2	198438425	T	C	0.5268	0.0035	0.522	0.5294	697828	-0.0363	0.964351	-10.337	-9.863	4.797e-25	6.047e-23	--	96.2	26.492	1	2.647e-07	697828	[RFTN2]
60	No	rs56333362	2	198439260	D	I	0.4851	0	0.4851	0.4851	248094	0.0597	1.06152	9.985	9.527	1.766e-23	1.616e-21	?+	0	0	0	1	248094	[RFTN2]
60	No	rs142784658	2	198440556	D	I	0.5009	0	0.5009	0.5009	248094	0.0557	1.05728	9.27	8.844	1.866e-20	9.204e-19	?+	0	0	0	1	248094	[RFTN2]
60	No	rs35176990	2	198443095	D	I	0.4882	0	0.4882	0.4882	248094	0.0584	1.06014	9.777	9.329	1.411e-22	1.074e-20	?+	0	0	0	1	248094	[RFTN2]
60	No	rs11899920	2	198444623	C	G	0.5105	0.0023	0.5074	0.5122	697828	-0.0348	0.965799	-10.015	-9.556	1.307e-23	1.228e-21	--	95.5	22.043	1	2.666e-06	697828	[RFTN2]
60	No	rs6715105	2	198445601	T	C	0.3266	0.001	0.3258	0.3279	697828	-0.0291	0.971319	-7.958	-7.593	1.745e-15	3.124e-14	--	94.4	17.882	1	2.35e-05	697828	[RFTN2]
60	No	rs10172961	2	198446859	T	C	0.3238	0.0039	0.3185	0.3267	697828	-0.0297	0.970737	-8.111	-7.739	5.023e-16	1.004e-14	--	94.9	19.663	1	9.236e-06	697828	[RFTN2]
60	No	rs111232582	2	198448338	A	G	0.4886	0	0.4886	0.4886	248094	0.0585	1.06024	9.814	9.364	9.812e-23	7.71e-21	?+	0	0	0	1	248094	[RFTN2]
60	No	rs13414170	2	198450030	A	T	0.3218	0.0058	0.314	0.3261	697828	-0.0297	0.970737	-8.084	-7.713	6.293e-16	1.233e-14	--	95	19.946	1	7.967e-06	697828	[RFTN2]
60	No	rs7564917	2	198453685	T	C	0.4841	0.0033	0.4816	0.4886	697828	0.0346	1.03521	9.878	9.424	5.204e-23	4.326e-21	++	95.8	23.894	1	1.018e-06	697828	[RFTN2]
60	No	rs57046332	2	198455429	C	G	0.5164	0.0038	0.5113	0.5192	697828	-0.0345	0.966088	-9.851	-9.399	6.816e-23	5.532e-21	--	95.8	24.033	1	9.468e-07	697828	[RFTN2]
60	No	rs113964240	2	198456310	A	C	0.4761	0.0031	0.4738	0.4803	697828	0.0357	1.03634	10.21	9.742	1.784e-24	2.001e-22	++	95.9	24.381	1	7.904e-07	697828	[RFTN2]
60	No	rs10178946	2	198463090	T	G	0.6768	0.0042	0.6737	0.6824	697828	0.0293	1.02973	7.998	7.631	1.266e-15	2.332e-14	++	94.4	17.792	1	2.464e-05	697828	[RFTN2]
60	No	rs17731449	2	198465840	T	C	0.5163	0.0038	0.5112	0.5192	697828	-0.0346	0.965992	-9.869	-9.416	5.689e-23	4.692e-21	--	95.8	23.656	1	1.152e-06	697828	[RFTN2]
60	No	rs11900232	2	198466273	T	C	0.323	0.004	0.3175	0.326	697828	-0.0291	0.971319	-7.953	-7.588	1.819e-15	3.245e-14	--	94.5	18.126	1	2.068e-05	697828	[RFTN2]
60	No	rs13411968	2	198467141	T	C	0.6768	0.0042	0.6737	0.6825	697828	0.0291	1.02953	7.952	7.588	1.828e-15	3.259e-14	++	94.5	18.119	1	2.075e-05	697828	[RFTN2]
60	No	rs6719483	2	198472886	A	G	0.3215	0.004	0.3161	0.3245	697828	-0.0286	0.971805	-7.807	-7.448	5.879e-15	9.455e-14	--	94.5	18.261	1	1.926e-05	697828	[RFTN2]
60	No	rs6723768	2	198474218	A	G	0.3248	0.0005	0.3244	0.3254	697828	-0.0287	0.971708	-7.855	-7.494	4.008e-15	6.668e-14	--	94.5	18.23	1	1.958e-05	697828	[RFTN2]
60	No	rs77368480	2	198474908	T	C	0.6749	0	0.6749	0.6749	248094	0.0525	1.0539	8.147	7.773	3.744e-16	7.68e-15	?+	0	0	0	1	248094	[RFTN2]
60	No	rs143851124	2	198476152	A	G	0.7584	0.0001	0.7583	0.7584	697828	-0.033	0.967539	-8.241	-7.863	1.708e-16	3.755e-15	--	93.2	14.713	1	0.0001252	697828	[RFTN2]
60	No	rs2124317	2	198477606	A	G	0.6784	0.0041	0.6754	0.6839	697828	0.0287	1.02912	7.85	7.49	4.149e-15	6.881e-14	++	94.4	17.964	1	2.251e-05	697828	[RFTN2]
60	No	rs4389332	2	198477620	A	C	0.4832	0.0032	0.4808	0.4875	697828	0.0347	1.03531	9.888	9.434	4.697e-23	3.94e-21	++	95.8	23.908	1	1.011e-06	697828	[RFTN2]
60	No	rs1455653	2	198478320	A	G	0.6793	0.0034	0.6768	0.6839	697828	0.0283	1.0287	7.737	7.382	1.018e-14	1.56e-13	++	94.7	18.695	1	1.534e-05	697828	[RFTN2]
60	No	rs6719729	2	198480072	A	G	0.6778	0.0038	0.6749	0.6829	697828	0.0288	1.02922	7.867	7.506	3.631e-15	6.093e-14	++	94.9	19.486	1	1.013e-05	697828	[RFTN2]
60	No	rs7591457	2	198483877	A	G	0.3159	0	0.3159	0.3159	248094	-0.0526	0.948759	-8.19	-7.814	2.608e-16	5.524e-15	?-	0	0	0	1	248094	[RFTN2]
60	No	rs75655684	2	198484095	C	G	0.4893	0	0.4893	0.4893	248094	0.0594	1.0612	9.885	9.431	4.839e-23	4.049e-21	?+	0	0	0	1	248094	[RFTN2]
60	No	rs201388935	2	198484476	D	I	0.5052	0	0.5052	0.5052	248094	0.0591	1.06088	8.661	8.264	4.66e-18	1.409e-16	?+	0	0	0	1	248094	[RFTN2]
60	No	rs66894826	2	198484477	D	I	0.732	0	0.732	0.732	248094	-0.0697	0.932674	-9.097	-8.68	9.287e-20	3.973e-18	?-	0	0	0	1	248094	[RFTN2]
60	No	rs6729918	2	198484477	A	T	0.5052	0	0.5052	0.5052	248094	0.0593	1.06109	8.683	8.285	3.856e-18	1.186e-16	?+	0	0	0	1	248094	[RFTN2]
60	No	rs202215554	2	198484483	D	I	0.5383	0	0.5383	0.5383	248094	0.0573	1.05897	8.55	8.158	1.228e-17	3.408e-16	?+	0	0	0	1	248094	[RFTN2]
60	No	rs6714697	2	198484486	T	C	0.631	0	0.631	0.631	248094	0.0558	1.05739	8.536	8.144	1.395e-17	3.828e-16	?+	0	0	0	1	248094	[RFTN2]
60	No	rs2045245	2	198485341	A	C	0.3212	0.0043	0.3153	0.3244	697828	-0.0288	0.971611	-7.865	-7.504	3.701e-15	6.2e-14	--	95	20.07	1	7.467e-06	697828	[RFTN2]
60	No	rs1961558	2	198487278	T	C	0.6787	0.0044	0.6754	0.6846	697828	0.0288	1.02922	7.866	7.505	3.655e-15	6.13e-14	++	95	19.943	1	7.979e-06	697828	[RFTN2]
60	No	rs4435447	2	198488468	C	G	0.4831	0.0035	0.4805	0.4878	697828	0.0351	1.03572	10.003	9.544	1.479e-23	1.375e-21	++	96	24.822	1	6.288e-07	697828	[RFTN2]
60	No	rs34139878	2	198489253	T	C	0.6787	0.0043	0.6755	0.6844	697828	0.0289	1.02932	7.896	7.533	2.89e-15	4.949e-14	++	95	19.826	1	8.48e-06	697828	[RFTN2]
60	No	rs59341299	2	198489607	A	G	0.5171	0.0031	0.5129	0.5194	697828	-0.0352	0.965412	-10.021	-9.561	1.229e-23	1.161e-21	--	95.9	24.665	1	6.822e-07	697828	[RFTN2]
60	No	rs55642934	2	198491110	T	C	0.6784	0.0045	0.675	0.6845	697828	0.029	1.02942	7.901	7.539	2.765e-15	4.753e-14	++	95	19.893	1	8.191e-06	697828	[RFTN2]
60	No	rs55852341	2	198491180	T	C	0.4828	0.0037	0.48	0.4877	697828	0.0353	1.03593	10.038	9.577	1.042e-23	9.992e-22	++	96	24.968	1	5.83e-07	697828	[RFTN2]
60	No	rs72916919	2	198492316	T	G	0.5034	0.0004	0.5029	0.5037	697828	-0.0373	0.963387	-10.591	-10.105	3.278e-26	5.245e-24	--	97	33.676	1	6.509e-09	697828	[RFTN2]
60	No	rs6728904	2	198492837	T	C	0.4776	0.0033	0.4751	0.482	697828	0.0385	1.03925	10.896	10.396	1.211e-27	2.598e-25	++	97.1	34.095	1	5.249e-09	697828	[RFTN2]
60	No	rs13396312	2	198493703	A	T	0.4802	0.0011	0.4794	0.4816	697828	0.0387	1.03946	11.004	10.499	3.641e-28	8.693e-26	++	96.9	32.451	1	1.222e-08	697828	[RFTN2]
60	No	rs61054961	2	198494065	A	C	0.5146	0	0.5146	0.5146	248094	-0.0677	0.934541	-11.302	-10.783	1.281e-29	4.119e-27	?-	0	0	0	1	248094	[RFTN2]
60	No	rs61541724	2	198494111	T	C	0.6885	0	0.6885	0.6885	248094	0.0572	1.05887	8.871	8.464	7.265e-19	2.59e-17	?+	0	0	0	1	248094	[RFTN2]
60	No	rs56858593	2	198494468	A	G	0.5173	0.0036	0.5124	0.52	697828	-0.0386	0.962135	-11.001	-10.496	3.781e-28	8.997e-26	--	97	32.815	1	1.013e-08	697828	[RFTN2]
60	No	rs58578058	2	198494932	D	I	0.6885	0	0.6885	0.6885	248094	0.0572	1.05887	8.874	8.467	7.07e-19	2.527e-17	?+	0	0	0	1	248094	[RFTN2]
60	No	rs3828317	2	198495431	C	G	0.4827	0.0036	0.48	0.4876	697828	0.0386	1.03935	10.992	10.487	4.197e-28	9.894e-26	++	96.9	32.67	1	1.092e-08	697828	[RFTN2]
60	No	rs970552	2	198497512	T	G	0.517	0.0038	0.5119	0.5198	697828	-0.0386	0.962135	-10.996	-10.491	3.999e-28	9.468e-26	--	96.9	32.565	1	1.153e-08	697828	[RFTN2]
60	No	rs970551	2	198497709	T	C	0.4827	0.0037	0.48	0.4876	697828	0.0386	1.03935	11.005	10.5	3.629e-28	8.667e-26	++	96.9	32.64	1	1.109e-08	697828	[RFTN2]
60	No	rs1979239	2	198498316	T	G	0.3174	0.0047	0.3111	0.321	697828	-0.0322	0.968313	-8.654	-8.257	4.986e-18	1.499e-16	--	95.3	21.395	1	3.738e-06	697828	[RFTN2]
60	No	rs7604341	2	198505213	C	G	0.5077	0	0.5077	0.5077	248094	-0.0684	0.933887	-11.274	-10.757	1.759e-29	5.499e-27	?-	0	0	0	1	248094	[RFTN2]
60	No	rs7604432	2	198505266	T	C	0.4843	0	0.4843	0.4843	248094	0.0669	1.06919	11.149	10.638	7.226e-29	1.992e-26	?+	0	0	0	1	248094	[RFTN2]
60	No	rs144930737	2	198505468	T	C	0.3641	0.0046	0.3607	0.3703	697828	0.037	1.03769	10.223	9.754	1.563e-24	1.774e-22	++	94.5	18.225	1	1.963e-05	697828	[RFTN2]
60	No	rs2045242	2	198507649	A	G	0.6823	0.0047	0.6788	0.6886	697828	0.0323	1.03283	8.674	8.276	4.164e-18	1.272e-16	++	95.3	21.39	1	3.747e-06	697828	[RFTN2]
60	No	rs7588831	2	198508016	A	G	0.5173	0.0036	0.5124	0.52	697828	-0.0386	0.962135	-11.015	-10.509	3.245e-28	7.827e-26	--	97	32.795	1	1.024e-08	697828	[RFTN2]
60	No	rs10497806	2	198508951	A	G	0.6823	0.0047	0.6788	0.6886	697828	0.0323	1.03283	8.674	8.276	4.182e-18	1.277e-16	++	95.3	21.384	1	3.759e-06	697828	[RFTN2]
60	No	rs16866970	2	198511086	A	G	0.4827	0.0037	0.48	0.4877	697828	0.0387	1.03946	11.044	10.538	2.332e-28	5.793e-26	++	96.9	32.521	1	1.179e-08	697828	[RFTN2]
60	No	rs10166328	2	198511917	A	G	0.3177	0.0047	0.3114	0.3211	697828	-0.0323	0.968216	-8.684	-8.286	3.82e-18	1.176e-16	--	95.3	21.375	1	3.777e-06	697828	[RFTN2]
60	No	rs13413470	2	198512849	A	G	0.483	0.0038	0.4802	0.4881	697828	0.0386	1.03935	11.003	10.498	3.708e-28	8.838e-26	++	96.9	32.67	1	1.092e-08	697828	[RFTN2]
60	No	rs7564924	2	198513877	T	C	0.6823	0.0047	0.6788	0.6886	697828	0.0323	1.03283	8.68	8.281	3.969e-18	1.217e-16	++	95.3	21.458	1	3.617e-06	697828	[RFTN2]
60	No	rs10196961	2	198513930	A	G	0.4827	0.0036	0.48	0.4876	697828	0.0387	1.03946	11.015	10.51	3.225e-28	7.783e-26	++	97	32.804	1	1.019e-08	697828	[RFTN2]
60	No	rs11690491	2	198514924	T	C	0.4828	0.0037	0.4801	0.4877	697828	0.0387	1.03946	11.039	10.533	2.476e-28	6.118e-26	++	96.9	32.511	1	1.185e-08	697828	[RFTN2]
60	No	rs11690844	2	198515536	A	G	0.4827	0.0036	0.48	0.4876	697828	0.0386	1.03935	11.014	10.508	3.278e-28	7.899e-26	++	96.9	32.72	1	1.064e-08	697828	[RFTN2]
60	No	rs1598469	2	198515658	T	C	0.3177	0.0047	0.3114	0.3212	697828	-0.0323	0.968216	-8.679	-8.281	3.976e-18	1.219e-16	--	95.3	21.318	1	3.89e-06	697828	[RFTN2]
60	No	rs10203581	2	198515900	A	G	0.6822	0.0047	0.6787	0.6886	697828	0.0323	1.03283	8.687	8.288	3.725e-18	1.149e-16	++	95.3	21.268	1	3.994e-06	697828	[RFTN2]
60	No	rs13427590	2	198516821	T	C	0.4816	0.003	0.4794	0.4857	697828	0.0391	1.03987	11.106	10.596	1.178e-28	3.109e-26	++	97.1	34.212	1	4.943e-09	697828	[RFTN2]
60	No	rs55656916	2	198519628	T	C	0.3176	0.0047	0.3114	0.3211	697828	-0.0323	0.968216	-8.685	-8.286	3.791e-18	1.168e-16	--	95.3	21.243	1	4.046e-06	697828	[RFTN2]
60	No	rs10931787	2	198520615	A	G	0.3178	0.0046	0.3115	0.3212	697828	-0.0322	0.968313	-8.656	-8.259	4.895e-18	1.474e-16	--	95.3	21.421	1	3.687e-06	697828	[RFTN2]
60	No	rs1902249	2	198521356	T	C	0.3178	0.0046	0.3116	0.3212	697828	-0.0322	0.968313	-8.655	-8.258	4.917e-18	1.48e-16	--	95.3	21.415	1	3.699e-06	697828	[RFTN2]
60	No	rs13000656	2	198522126	T	C	0.6833	0.0053	0.6794	0.6904	697828	0.0323	1.03283	8.684	8.285	3.83e-18	1.178e-16	++	95.3	21.081	1	4.403e-06	697828	[RFTN2]
60	No	rs13404366	2	198522632	A	G	0.3338	0.0055	0.3264	0.3379	697828	-0.0317	0.968797	-8.59	-8.196	8.716e-18	2.494e-16	--	94.1	16.998	1	3.743e-05	697828	[RFTN2]
60	No	rs13429970	2	198522635	C	G	0.5171	0.0037	0.5121	0.5198	697828	-0.0386	0.962135	-11.002	-10.497	3.745e-28	8.919e-26	--	96.9	32.348	1	1.289e-08	697828	[RFTN2]
60	No	rs67492914	2	198523402	T	G	0.3178	0.0046	0.3116	0.3212	697828	-0.0322	0.968313	-8.656	-8.258	4.905e-18	1.477e-16	--	95.3	21.291	1	3.947e-06	697828	[RFTN2]
60	No	rs10711250	2	198524528	D	I	0.6763	0	0.6763	0.6763	248094	0.0579	1.05961	8.937	8.527	4.01e-19	1.507e-17	?+	0	0	0	1	248094	[RFTN2]
60	No	rs6737060	2	198524885	C	G	0.6822	0.0046	0.6788	0.6884	697828	0.0322	1.03272	8.645	8.249	5.369e-18	1.603e-16	++	95.3	21.29	1	3.948e-06	697828	[RFTN2]
60	No	rs6708239	2	198525084	A	G	0.3178	0.0046	0.3116	0.3212	697828	-0.0322	0.968313	-8.644	-8.247	5.423e-18	1.618e-16	--	95.3	21.276	1	3.978e-06	697828	[RFTN2]
60	No	rs6741205	2	198525997	C	G	0.6822	0.0046	0.6788	0.6884	697828	0.0322	1.03272	8.643	8.246	5.477e-18	1.633e-16	++	95.3	21.262	1	4.007e-06	697828	[RFTN2]
60	No	rs6741314	2	198526088	A	G	0.6822	0.0046	0.6788	0.6884	697828	0.0321	1.03262	8.642	8.246	5.506e-18	1.641e-16	++	95.3	21.254	1	4.022e-06	697828	[RFTN2]
60	No	rs13394214	2	198527371	T	C	0.6823	0.0046	0.6789	0.6886	697828	0.0322	1.03272	8.664	8.266	4.563e-18	1.382e-16	++	95.3	21.124	1	4.306e-06	697828	[RFTN2]
60	No	rs11690163	2	198527507	A	T	0.3212	0	0.3211	0.3212	697828	-0.0324	0.968119	-8.711	-8.311	3.02e-18	9.49e-17	--	95.5	22.111	1	2.573e-06	697828	[RFTN2]
60	No	rs61155920	2	198528881	T	C	0.6822	0.0046	0.6788	0.6884	697828	0.0321	1.03262	8.639	8.243	5.675e-18	1.686e-16	++	95.3	21.211	1	4.114e-06	697828	[RFTN2]
60	No	rs58621102	2	198528999	T	C	0.4827	0.0036	0.48	0.4876	697828	0.0386	1.03935	11.011	10.506	3.376e-28	8.114e-26	++	96.9	32.427	1	1.238e-08	697828	[RFTN2]
60	No	rs7601762	2	198529237	T	G	0.4827	0.0036	0.48	0.4876	697828	0.0386	1.03935	11.007	10.502	3.529e-28	8.449e-26	++	96.9	32.43	1	1.235e-08	697828	[RFTN2]
60	No	rs6757632	2	198530266	T	C	0.6884	0	0.6884	0.6884	248094	0.0569	1.05855	8.841	8.435	9.526e-19	3.316e-17	?+	0	0	0	1	248094	[RFTN2]
60	No	rs6757852	2	198530293	A	G	0.4818	0.0046	0.4783	0.488	697828	0.0386	1.03935	10.985	10.481	4.499e-28	1.054e-25	++	96.9	32.282	1	1.333e-08	697828	[RFTN2]
60	No	rs6757669	2	198530355	T	C	0.6821	0.0046	0.6787	0.6884	697828	0.0321	1.03262	8.633	8.237	5.972e-18	1.767e-16	++	95.3	21.139	1	4.272e-06	697828	[RFTN2]
60	No	rs10931788	2	198531084	A	G	0.3178	0.0046	0.3116	0.3212	697828	-0.0321	0.96841	-8.631	-8.235	6.073e-18	1.794e-16	--	95.3	21.115	1	4.325e-06	697828	[RFTN2]
60	No	rs9967823	2	198531529	A	G	0.3178	0.0046	0.3116	0.3212	697828	-0.0321	0.96841	-8.637	-8.24	5.788e-18	1.717e-16	--	95.3	21.056	1	4.46e-06	697828	[RFTN2]
60	No	rs6719832	2	198533369	A	G	0.3178	0.0046	0.3117	0.3212	697828	-0.0321	0.96841	-8.625	-8.23	6.39e-18	1.879e-16	--	95.2	21.043	1	4.49e-06	697828	[RFTN2]
60	No	rs6748788	2	198533606	T	G	0.4831	0.0037	0.4803	0.488	697828	0.0386	1.03935	10.999	10.494	3.875e-28	9.2e-26	++	96.9	32.036	1	1.514e-08	697828	[RFTN2]
60	No	rs7600862	2	198534514	T	C	0.682	0.0043	0.6787	0.6878	697828	0.032	1.03252	8.613	8.218	7.128e-18	2.076e-16	++	95.2	21.011	1	4.565e-06	697828	[RFTN2]
60	No	rs7603839	2	198534708	A	G	0.4826	0.0035	0.48	0.4873	697828	0.0386	1.03935	10.989	10.485	4.321e-28	1.016e-25	++	96.9	32.214	1	1.381e-08	697828	[RFTN2]
60	No	rs4286272	2	198535678	T	C	0.4719	0.0072	0.4666	0.4815	697828	0.0393	1.04008	11.132	10.622	8.719e-29	2.364e-26	++	96.7	29.96	1	4.41e-08	697828	[RFTN2]
60	No	rs148812496	2	198540352	D	I	0.6728	0	0.6728	0.6728	248094	-0.0618	0.940071	-8.132	-7.759	4.227e-16	8.578e-15	?-	0	0	0	1	248094	[RFTN2]
60	No	rs201063227	2	198540699	D	I	0.3216	0	0.3216	0.3216	248094	-0.0554	0.946107	-8.653	-8.256	5.03e-18	1.511e-16	?-	0	0	0	1	248094	RFTN2[]--MARS2
60	No	rs11336956	2	198540701	D	I	0.3217	0	0.3217	0.3217	248094	-0.0553	0.946201	-8.65	-8.253	5.161e-18	1.547e-16	?-	0	0	0	1	248094	RFTN2[]--MARS2
60	No	rs4850436	2	198541398	T	C	0.3299	0.0057	0.3222	0.3341	697828	-0.0322	0.968313	-8.686	-8.287	3.763e-18	1.16e-16	--	94.6	18.67	1	1.554e-05	697828	RFTN2[]--MARS2
60	No	rs34632716	2	198542619	T	C	0.3299	0.0057	0.3222	0.3341	697828	-0.0322	0.968313	-8.684	-8.286	3.813e-18	1.174e-16	--	94.6	18.652	1	1.569e-05	697828	RFTN2-[]--MARS2
60	No	rs7340470	2	198545462	A	G	0.5293	0.0043	0.5235	0.5324	697828	-0.0394	0.961366	-11.16	-10.648	6.376e-29	1.777e-26	--	96.6	29.616	1	5.266e-08	697828	RFTN2-[]--MARS2
60	No	rs13018267	2	198545592	C	G	0.3298	0.0056	0.3222	0.334	697828	-0.0321	0.96841	-8.677	-8.279	4.072e-18	1.246e-16	--	94.6	18.565	1	1.642e-05	697828	RFTN2-[]--MARS2
60	No	rs10460393	2	198548306	T	G	0.4707	0.0044	0.4674	0.4767	697828	0.0393	1.04008	11.156	10.644	6.704e-29	1.861e-26	++	96.6	29.551	1	5.446e-08	697828	RFTN2-[]--MARS2
60	No	rs10460394	2	198548741	A	G	0.3307	0.0047	0.3243	0.3342	697828	-0.032	0.968507	-8.655	-8.258	4.909e-18	1.478e-16	--	94.5	18.319	1	1.868e-05	697828	RFTN2-[]--MARS2
60	No	rs12622674	2	198551812	A	G	0.5294	0.0043	0.5237	0.5326	697828	-0.0393	0.961462	-11.142	-10.63	7.868e-29	2.153e-26	--	96.6	29.613	1	5.276e-08	697828	RFTN2--[]--MARS2
60	No	rs75909879	2	198556418	A	G	0.3111	0	0.3111	0.3111	248094	-0.054	0.947432	-8.286	-7.906	1.172e-16	2.664e-15	?-	0	0	0	1	248094	RFTN2--[]--MARS2
60	No	rs4347833	2	198557822	T	G	0.509	0	0.509	0.509	248094	-0.0682	0.934074	-11.189	-10.675	4.638e-29	1.33e-26	?-	0	0	0	1	248094	RFTN2--[]--MARS2
60	No	rs2341510	2	198558679	T	C	0.4706	0.0043	0.4674	0.4764	697828	0.0393	1.04008	11.149	10.637	7.249e-29	1.998e-26	++	96.6	29.449	1	5.74e-08	697828	RFTN2--[]--MARS2
60	No	rs77278748	2	198560744	A	G	0.3226	0	0.3226	0.3226	248094	-0.055	0.946485	-8.608	-8.213	7.45e-18	2.161e-16	?-	0	0	0	1	248094	RFTN2--[]-MARS2
60	No	rs6743671	2	198563642	T	C	0.4706	0.0041	0.4675	0.4762	697828	0.0393	1.04008	11.149	10.637	7.269e-29	2.003e-26	++	96.6	29.152	1	6.692e-08	697828	RFTN2--[]-MARS2
60	No	rs13034353	2	198565763	A	G	0.4706	0.0041	0.4675	0.4761	697828	0.0392	1.03998	11.146	10.635	7.451e-29	2.049e-26	++	96.6	29.12	1	6.803e-08	697828	RFTN2--[]-MARS2
60	No	rs143508988	2	198566735	D	I	0.3229	0	0.3229	0.3229	248094	-0.0547	0.946769	-8.581	-8.187	9.391e-18	2.669e-16	?-	0	0	0	1	248094	RFTN2--[]-MARS2
60	No	rs12619333	2	198567638	C	G	0.6698	0.0054	0.6658	0.6771	697828	0.032	1.03252	8.644	8.247	5.434e-18	1.621e-16	++	94.5	18.186	1	2.004e-05	697828	RFTN2--[]-MARS2
60	No	rs11687698	2	198568076	T	C	0.3516	0.0056	0.3474	0.3592	697828	0.0381	1.03884	10.451	9.971	1.452e-25	2.035e-23	++	93.5	15.328	1	9.037e-05	697828	RFTN2--[]-MARS2
60	No	rs4850437	2	198569051	T	G	0.4692	0.0035	0.4666	0.4739	697828	0.0398	1.0406	11.261	10.744	2.045e-29	6.308e-27	++	96.8	30.808	1	2.849e-08	697828	RFTN2--[]MARS2
60	No	rs3832092	2	198572076	D	I	0.4781	0	0.4781	0.4781	248094	0.066	1.06823	11.06	10.553	1.956e-28	4.935e-26	?+	0	0	0	1	248094	[MARS2]
60	No	rs10931791	2	198573612	A	C	0.6697	0.0052	0.6658	0.6767	697828	0.032	1.03252	8.635	8.239	5.879e-18	1.742e-16	++	94.5	18.082	1	2.115e-05	697828	MARS2[]--BOLL
60	No	rs4850807	2	198575975	A	G	0.3304	0.0053	0.3233	0.3343	697828	-0.032	0.968507	-8.648	-8.251	5.259e-18	1.573e-16	--	94.4	17.934	1	2.287e-05	697828	MARS2-[]--BOLL
60	No	rs4850808	2	198576142	T	C	0.472	0.0046	0.4686	0.4781	697828	0.039	1.03977	11.08	10.572	1.561e-28	4.018e-26	++	96.8	30.771	1	2.903e-08	697828	MARS2-[]--BOLL
60	No	rs10931793	2	198577585	A	G	0.3303	0.0052	0.3233	0.3342	697828	-0.032	0.968507	-8.625	-8.23	6.385e-18	1.878e-16	--	94.4	17.975	1	2.239e-05	697828	MARS2-[]--BOLL
60	No	rs67448514	2	198578599	D	I	0.3234	0	0.3234	0.3234	248094	-0.0542	0.947243	-8.498	-8.108	1.926e-17	5.137e-16	?-	0	0	0	1	248094	MARS2-[]--BOLL
60	No	rs13029495	2	198582601	A	C	0.5271	0.0044	0.5212	0.5304	697828	-0.0388	0.961943	-11.02	-10.514	3.062e-28	7.424e-26	--	96.7	30.619	1	3.139e-08	697828	MARS2-[]-BOLL
60	No	rs4850438	2	198583267	A	G	0.4725	0.0042	0.4694	0.4781	697828	0.0388	1.03956	11.028	10.522	2.79e-28	6.821e-26	++	96.7	30.264	1	3.77e-08	697828	MARS2--[]-BOLL
60	No	rs4850809	2	198583403	T	C	0.3305	0.0052	0.3235	0.3343	697828	-0.0318	0.9687	-8.596	-8.201	8.266e-18	2.376e-16	--	94.2	17.288	1	3.213e-05	697828	MARS2--[]-BOLL
60	No	rs2037590	2	198584775	A	T	0.3306	0.0052	0.3236	0.3345	697828	-0.0318	0.9687	-8.593	-8.199	8.442e-18	2.422e-16	--	94.2	17.23	1	3.312e-05	697828	MARS2--[]-BOLL
60	No	rs10497807	2	198585087	C	G	0.5275	0.0041	0.522	0.5305	697828	-0.0387	0.962039	-11.018	-10.513	3.125e-28	7.563e-26	--	96.7	30.114	1	4.075e-08	697828	MARS2--[]-BOLL
60	No	rs12472359	2	198587865	T	C	0.4767	0.0047	0.4732	0.483	697828	0.0399	1.04071	11.409	10.885	3.772e-30	1.352e-27	++	96.7	30.089	1	4.127e-08	697828	MARS2--[]-BOLL
60	No	rs700638	2	198588950	A	C	0.3304	0.005	0.3237	0.3341	697828	-0.0317	0.968797	-8.573	-8.18	1.005e-17	2.839e-16	--	94.1	16.881	1	3.98e-05	697828	MARS2--[]-BOLL
60	No	rs700640	2	198590886	T	C	0.4767	0.005	0.473	0.4834	697828	0.0399	1.04071	11.366	10.844	6.188e-30	2.123e-27	++	96.6	29.819	1	4.742e-08	697828	MARS2--[]BOLL
60	No	rs5837554	2	198593459	D	I	0.6766	0	0.6766	0.6766	248094	0.0523	1.05369	8.213	7.836	2.161e-16	4.654e-15	?+	0	0	0	1	248094	[BOLL]
60	No	rs770664	2	198594185	C	G	0.6065	0	0.6065	0.6065	248094	0.0507	1.05201	7.818	7.459	5.387e-15	8.731e-14	?+	0	0	0	1	248094	[BOLL]
60	No	rs770665	2	198594257	T	G	0.3379	0	0.3379	0.3379	248094	-0.0523	0.949044	-8.166	-7.792	3.177e-16	6.612e-15	?-	0	0	0	1	248094	[BOLL]
60	No	rs1081376	2	198595895	T	C	0.3431	0	0.3431	0.3431	248094	-0.0537	0.947716	-8.359	-7.975	6.333e-17	1.52e-15	?-	0	0	0	1	248094	[BOLL]
60	No	rs1081434	2	198596613	A	C	0.6367	0	0.6367	0.6367	248094	0.0565	1.05813	8.703	8.304	3.234e-18	1.01e-16	?+	0	0	0	1	248094	[BOLL]
60	No	rs1065952	2	198598585	A	T	0.5209	0.0049	0.5142	0.5246	697828	-0.0392	0.961558	-11.229	-10.714	2.93e-29	8.753e-27	--	96.9	31.836	1	1.678e-08	697828	[BOLL]
60	No	rs700641	2	198599233	T	C	0.4774	0.0057	0.4732	0.4851	697828	0.0398	1.0406	11.366	10.844	6.188e-30	2.123e-27	++	96.8	30.925	1	2.682e-08	697828	[BOLL]
60	No	rs700642	2	198600730	T	G	0.3311	0.0057	0.3234	0.3353	697828	-0.0313	0.969185	-8.469	-8.08	2.481e-17	6.47e-16	--	93.5	15.28	1	9.268e-05	697828	[BOLL]
60	No	rs700643	2	198601370	A	G	0.3309	0.0059	0.3229	0.3353	697828	-0.0313	0.969185	-8.476	-8.088	2.321e-17	6.089e-16	--	93.4	15.063	1	0.000104	697828	[BOLL]
60	No	rs700645	2	198605514	A	G	0.3311	0.0057	0.3234	0.3353	697828	-0.0313	0.969185	-8.457	-8.069	2.733e-17	7.067e-16	--	93.4	15.161	1	9.87e-05	697828	[BOLL]
60	No	rs700646	2	198608511	T	C	0.6691	0.0055	0.665	0.6766	697828	0.0312	1.03169	8.455	8.067	2.792e-17	7.206e-16	++	93.4	15.24	1	9.468e-05	697828	[BOLL]
60	No	rs770666	2	198611897	A	T	0.4764	0.0052	0.4725	0.4834	697828	0.0394	1.04019	11.285	10.767	1.554e-29	4.912e-27	++	96.6	29.203	1	6.517e-08	697828	[BOLL]
60	No	rs700647	2	198612852	T	C	0.4764	0.0052	0.4725	0.4834	697828	0.0394	1.04019	11.286	10.768	1.545e-29	4.886e-27	++	96.6	29.21	1	6.493e-08	697828	[BOLL]
60	No	rs770667	2	198613308	T	C	0.4764	0.0052	0.4725	0.4834	697828	0.0394	1.04019	11.282	10.765	1.601e-29	5.047e-27	++	96.6	29.221	1	6.457e-08	697828	[BOLL]
60	No	rs1065953	2	198614612	T	C	0.4764	0.0052	0.4725	0.4834	697828	0.0394	1.04019	11.283	10.765	1.591e-29	5.018e-27	++	96.6	29.229	1	6.43e-08	697828	[BOLL]
60	No	rs1065954	2	198615017	A	T	0.5236	0.0052	0.5166	0.5275	697828	-0.0394	0.961366	-11.281	-10.763	1.634e-29	5.142e-27	--	96.6	29.251	1	6.359e-08	697828	[BOLL]
60	No	rs1065955	2	198615531	T	C	0.5236	0.0052	0.5166	0.5275	697828	-0.0394	0.961366	-11.286	-10.768	1.543e-29	4.88e-27	--	96.6	29.212	1	6.488e-08	697828	[BOLL]
60	No	rs1065956	2	198616049	A	G	0.4764	0.0052	0.4725	0.4834	697828	0.0394	1.04019	11.281	10.763	1.63e-29	5.13e-27	++	96.6	29.254	1	6.349e-08	697828	[BOLL]
60	No	rs1065957	2	198616891	A	G	0.5236	0.0052	0.5166	0.5275	697828	-0.0394	0.961366	-11.286	-10.768	1.538e-29	4.866e-27	--	96.6	29.216	1	6.475e-08	697828	[BOLL]
60	No	rs700648	2	198622636	T	C	0.4764	0.0052	0.4725	0.4834	697828	0.0394	1.04019	11.283	10.765	1.592e-29	5.021e-27	++	96.6	29.284	1	6.251e-08	697828	[BOLL]
60	No	rs700649	2	198622752	A	G	0.4764	0.0052	0.4725	0.4835	697828	0.0394	1.04019	11.284	10.766	1.58e-29	4.987e-27	++	96.6	29.294	1	6.22e-08	697828	[BOLL]
60	No	rs700650	2	198624285	A	G	0.4764	0.0052	0.4725	0.4835	697828	0.0394	1.04019	11.284	10.766	1.579e-29	4.984e-27	++	96.6	29.295	1	6.216e-08	697828	[BOLL]
60	No	rs771013	2	198625237	A	G	0.4764	0.0052	0.4725	0.4835	697828	0.0394	1.04019	11.286	10.769	1.531e-29	4.846e-27	++	96.6	29.279	1	6.268e-08	697828	[BOLL]
60	No	rs35378774	2	198626635	D	I	0.3235	0	0.3235	0.3235	248094	-0.0522	0.949139	-8.196	-7.82	2.476e-16	5.268e-15	?-	0	0	0	1	248094	[BOLL]
60	No	rs1065949	2	198627055	A	G	0.4765	0.0052	0.4726	0.4835	697828	0.0394	1.04019	11.275	10.757	1.753e-29	5.482e-27	++	96.6	29.269	1	6.3e-08	697828	[BOLL]
60	No	rs1068682	2	198627942	C	G	0.6691	0.0055	0.665	0.6765	697828	0.0313	1.03179	8.482	8.093	2.218e-17	5.842e-16	++	93.5	15.309	1	9.13e-05	697828	[BOLL]
60	No	rs700651	2	198631714	A	G	0.6684	0.0059	0.664	0.6764	697828	0.0315	1.032	8.546	8.154	1.269e-17	3.512e-16	++	93.3	14.885	1	0.0001143	697828	[BOLL]
60	No	rs700652	2	198635669	T	C	0.3313	0	0.3313	0.3313	248094	-0.0519	0.949424	-8.111	-7.739	5e-16	9.998e-15	?-	0	0	0	1	248094	[BOLL]
60	No	rs700653	2	198637433	A	G	0.5236	0.0053	0.5166	0.5275	697828	-0.0395	0.96127	-11.295	-10.777	1.39e-29	4.437e-27	--	96.6	29.047	1	7.064e-08	697828	[BOLL]
60	No	rs700654	2	198643421	A	G	0.4764	0.0053	0.4725	0.4834	697828	0.0395	1.04029	11.302	10.784	1.277e-29	4.108e-27	++	96.6	29.027	1	7.138e-08	697828	[BOLL]
60	No	rs700655	2	198643631	A	G	0.4758	0.005	0.4721	0.4826	697828	0.0399	1.04071	11.395	10.872	4.427e-30	1.565e-27	++	96.7	30.108	1	4.086e-08	697828	[BOLL]
60	No	rs771018	2	198650259	A	G	0.4761	0.0055	0.4721	0.4835	697828	0.0397	1.0405	11.328	10.808	9.535e-30	3.148e-27	++	96.5	28.905	1	7.603e-08	697828	[BOLL]
60	No	rs700656	2	198653667	T	C	0.3245	0.0059	0.3167	0.3289	697828	-0.0309	0.969573	-8.359	-7.975	6.351e-17	1.524e-15	--	93.7	15.75	1	7.23e-05	697828	BOLL-[]--PLCL1
60	No	rs58650793	2	198654040	D	I	0.4908	0	0.4908	0.4908	248094	0.0662	1.06844	11.057	10.55	2.022e-28	5.087e-26	?+	0	0	0	1	248094	BOLL-[]--PLCL1
60	No	rs700657	2	198654324	C	G	0.4824	0.0053	0.4784	0.4895	697828	0.0391	1.03987	11.217	10.703	3.353e-29	9.897e-27	++	96.7	30.732	1	2.962e-08	697828	BOLL-[]--PLCL1
60	No	rs700658	2	198655007	A	T	0.3245	0.0058	0.3166	0.3288	697828	-0.0308	0.969669	-8.332	-7.95	7.937e-17	1.868e-15	--	93.7	15.86	1	6.821e-05	697828	BOLL-[]--PLCL1
60	No	rs35399136	2	198656007	D	I	0.3661	0	0.3661	0.3661	248094	0.0593	1.06109	9.558	9.119	1.205e-21	7.579e-20	?+	0	0	0	1	248094	BOLL-[]--PLCL1
60	No	rs700659	2	198659923	T	C	0.5173	0.0057	0.5096	0.5215	697828	-0.0387	0.962039	-11.111	-10.601	1.107e-28	2.938e-26	--	96.6	29.648	1	5.181e-08	697828	BOLL-[]-PLCL1
60	No	rs771017	2	198660941	A	G	0.4823	0.0054	0.4782	0.4895	697828	0.0391	1.03987	11.213	10.699	3.517e-29	1.034e-26	++	96.7	30.669	1	3.06e-08	697828	BOLL--[]-PLCL1
60	No	rs700660	2	198661435	T	G	0.3246	0.006	0.3166	0.3291	697828	-0.0308	0.969669	-8.326	-7.944	8.343e-17	1.954e-15	--	93.7	15.797	1	7.053e-05	697828	BOLL--[]-PLCL1
60	No	rs771016	2	198665520	T	C	0.4826	0.0058	0.4784	0.4904	697828	0.0386	1.03935	11.086	10.577	1.474e-28	3.814e-26	++	96.7	29.881	1	4.594e-08	697828	BOLL--[]-PLCL1
60	No	rs771015	2	198668294	A	G	0.4828	0.0056	0.4787	0.4904	697828	0.0387	1.03946	11.093	10.584	1.353e-28	3.528e-26	++	96.6	29.803	1	4.783e-08	697828	BOLL--[]-PLCL1
60	No	rs700662	2	198668751	T	C	0.3246	0.0058	0.3168	0.3289	697828	-0.0308	0.969669	-8.329	-7.947	8.155e-17	1.914e-15	--	93.6	15.636	1	7.678e-05	697828	BOLL--[]PLCL1
60	No	rs770659	2	198669754	C	G	0.6755	0.0059	0.6711	0.6834	697828	0.0309	1.03138	8.334	7.951	7.827e-17	1.844e-15	++	93.6	15.688	1	7.47e-05	697828	[PLCL1]
60	No	rs770658	2	198669871	C	G	0.4829	0.0056	0.4787	0.4905	697828	0.0387	1.03946	11.094	10.585	1.34e-28	3.497e-26	++	96.6	29.816	1	4.751e-08	697828	[PLCL1]
60	No	rs700663	2	198670478	A	T	0.6755	0.0059	0.6711	0.6834	697828	0.0308	1.03128	8.311	7.93	9.468e-17	2.193e-15	++	93.7	15.815	1	6.985e-05	697828	[PLCL1]
60	No	rs700664	2	198671145	T	C	0.6754	0.0059	0.671	0.6834	697828	0.0308	1.03128	8.311	7.93	9.478e-17	2.195e-15	++	93.7	15.814	1	6.99e-05	697828	[PLCL1]
60	No	rs202099310	2	198672131	D	I	0.3183	0	0.3183	0.3183	248094	-0.053	0.94838	-8.275	-7.895	1.283e-16	2.893e-15	?-	0	0	0	1	248094	[PLCL1]
60	No	rs700665	2	198673379	A	C	0.5169	0.0063	0.5084	0.5215	697828	-0.0384	0.962328	-11.019	-10.514	3.084e-28	7.472e-26	--	96.6	29.261	1	6.325e-08	697828	[PLCL1]
60	No	rs700666	2	198673544	A	G	0.6755	0.0059	0.671	0.6835	697828	0.0307	1.03118	8.3	7.919	1.039e-16	2.387e-15	++	93.6	15.697	1	7.434e-05	697828	[PLCL1]
60	No	rs770657	2	198674184	A	C	0.6755	0.0059	0.6711	0.6835	697828	0.0307	1.03118	8.3	7.919	1.043e-16	2.396e-15	++	93.6	15.692	1	7.452e-05	697828	[PLCL1]
60	No	rs771005	2	198675948	T	C	0.6755	0.0059	0.671	0.6835	697828	0.0307	1.03118	8.29	7.909	1.136e-16	2.589e-15	++	93.7	15.752	1	7.221e-05	697828	[PLCL1]
60	No	rs700667	2	198677508	T	C	0.3245	0.0059	0.3165	0.329	697828	-0.0307	0.969766	-8.3	-7.919	1.045e-16	2.4e-15	--	93.6	15.69	1	7.461e-05	697828	[PLCL1]
[truncated: 8,002 more rows]
