# Supplementary material for: Genome-wide association analyses of chronotype in 697,828 individuals provides insights into circadian rhythms
Source: Nat Commun. 2019 Jan 29;10:343. doi: 10.1038/s41467-018-08259-7 (PMC6351539; doi:10.1038/s41467-018-08259-7)
Supplement: Supplementary file 14 — Supplementary Data 11 [file 41467_2018_8259_MOESM14_ESM.xlsx]

## Sheet: Supp Data 11
Supplementary Data 11. Genetic correlations of Chronotype with 222 published phenotypes generated using LD Score Regression. P-values below the bonferroni-corrected threshold of 2.3E-4 are highlighed in green.
Correlated Trait	PMID	Category	Ethnicity	rg	se	z	p	h2_obs	h2_obs_se	h2_int	h2_int_se	gcov_int	gcov_int_se
Chronotype	27494321	sleeping	European	0.9965	0.0173	57.5583	<1E-300	0.102	0.0058	1.0129	0.0076	0.3539	0.0075
Subjective well being	27089181	psychiatric	European	0.1682	0.0291	5.7836	7.3135e-09	0.0254	0.0021	0.9995	0.007	0.0082	0.0057
PGC cross-disorder analysis	23453885	psychiatric	European	-0.1532	0.0275	-5.5627	2.656e-08	0.172	0.0131	1.0138	0.0112	0.0162	0.0079
Schizophrenia	25056061	psychiatric	Mixed	-0.1063	0.0199	-5.3352	9.5448e-08	0.4595	0.0193	1.0509	0.013	-0.0028	0.0084
Depressive symptoms	27089181	psychiatric	European	-0.1567	0.0326	-4.8065	1.5357e-06	0.0472	0.0037	1.0004	0.0072	-0.015	0.0064
Major depressive disorder	22472876	psychiatric	European	-0.1908	0.0457	-4.1711	3.0312e-05	0.1702	0.0258	1.005	0.0061	0.0167	0.006
Neo-conscientiousness	21173776	personality	European	0.2963	0.0828	3.5799	0.0003	0.0725	0.0296	1.0005	0.0067	-0.0068	0.0065
Neo-openness to experience	21173776	personality	European	-0.1791	0.0573	-3.1273	0.0018	0.1068	0.0275	0.9917	0.0068	0.0004	0.0063
Years of schooling 2016	27225129	education	European	-0.0538	0.0174	-3.0892	0.002	0.1262	0.0045	0.9293	0.0098	-0.0073	0.0064
Age of first birth	27798627	reproductive	European	-0.0705	0.024	-2.9434	0.0032	0.0624	0.0035	0.9532	0.0078	0.0043	0.0061
HOMA-IR	20081858	glycemic	European	-0.1234	0.0469	-2.632	0.0085	0.0698	0.0125	1.0021	0.0065	0.0075	0.0056
Triglycerides	20686565	lipids	European	-0.0606	0.0241	-2.514	0.0119	0.1677	0.0289	0.9682	0.0162	0.0055	0.007
Leptin_adjBMI	26833098	hormone	European	-0.1122	0.0451	-2.4857	0.0129	0.0938	0.0174	1.0041	0.0071	-0.001	0.0058
Childhood obesity	22484627	anthropometric	European	0.0848	0.0366	2.3195	0.0204	0.4162	0.0456	0.9256	0.0076	-0.0015	0.006
Age of smoking initiation	20418890	smoking_behaviour	European	0.1448	0.0637	2.2718	0.0231	0.0627	0.0186	0.9988	0.0062	-0.0138	0.0061
Systemic lupus erythematosus	26502338	autoimmune	European	0.0885	0.0391	2.2632	0.0236	0.3901	0.0673	1.1055	0.0098	-0.0081	0.0068
Fasting insulin main effect	22581228	glycemic	European	-0.0861	0.0395	-2.1825	0.0291	0.0704	0.0101	1.0151	0.007	0.0094	0.0055
Glutamine	27005778	metabolites	European	0.1307	0.0601	2.1734	0.0298	0.0631	0.0213	1.0181	0.0073	-0.0096	0.0053
HDL cholesterol	20686565	lipids	European	0.0537	0.0252	2.1304	0.0331	0.1275	0.0232	1.0579	0.0495	-0.0096	0.0064
Alzheimers disease	24162737	neurological	European	0.097	0.0462	2.0985	0.0359	0.0454	0.0212	1.0652	0.0293	-0.0076	0.0057
Years of schooling 2013	23722424	education	European	-0.0595	0.0288	-2.0661	0.0388	0.0842	0.0063	1.019	0.009	-0.0058	0.0073
Total cholesterol in large VLDL	27005778	metabolites	European	-0.0792	0.0388	-2.0408	0.0413	0.1128	0.0289	0.993	0.0066	0.0038	0.0044
Years of schooling (proxy cognitive performance)	25201988	education	European	-0.0596	0.0294	-2.0277	0.0426	0.1067	0.0074	1.0269	0.0089	-0.0063	0.0076
Femoral Neck bone mineral density	26367794	bone	Mixed	0.0606	0.0308	1.9672	0.0492	0.1259	0.0146	0.9754	0.008	-0.0053	0.0059
College completion	23722424	education	European	-0.0544	0.0281	-1.9347	0.053	0.0794	0.0056	1.0208	0.0087	-0.0088	0.0069
Ratio of bisallylic groups to total fatty acids	27005778	metabolites	European	0.0697	0.0362	1.9255	0.0542	0.2753	0.0953	0.9857	0.0081	-0.0017	0.0054
Femoral neck bone mineral density	22504420	bone	Mixed	0.0453	0.0241	1.884	0.0596	0.3018	0.025	0.9809	0.0083	-0.0061	0.0057
Infant head circumference	22504419	anthropometric	European	0.0878	0.0481	1.8257	0.0679	0.2269	0.0447	0.9909	0.0067	-0.007	0.0057
Autism spectrum disorder	NA	psychiatric	European	-0.0657	0.0362	-1.8128	0.0699	0.4635	0.0525	0.9635	0.0068	-0.0013	0.0051
Platelet count	22139419	haemotological	European	-0.0488	0.027	-1.8082	0.0706	0.1207	0.0117	0.984	0.0083	0.0056	0.005
Birth weight	27680694	anthropometric	European	-0.0393	0.0219	-1.7952	0.0726	0.103	0.0066	1.0398	0.0095	0.0129	0.0057
Forced Vital capacity(FVC)	28166213	lung_function	European	-0.0411	0.0229	-1.7949	0.0727	0.2583	0.0156	0.9773	0.0069	0.0094	0.0056
Height_2010	20881960	anthropometric	European	0.0324	0.0183	1.771	0.0766	0.285	0.0164	1.0188	0.0185	-0.0125	0.008
Neuroticism	27089181	personality	European	-0.0505	0.0289	-1.75	0.0801	0.0893	0.0076	0.9894	0.012	-0.0087	0.0078
Cholesterol esters in large VLDL	27005778	metabolites	European	-0.0584	0.0335	-1.7457	0.0809	0.1609	0.0339	0.9787	0.0068	0.0027	0.0044
Serum cystatin c	26831199	kidney	Mixed	0.062	0.0361	1.7205	0.0853	0.1704	0.0667	0.9608	0.0141	-0.0054	0.0058
Bipolar disorder	21926972	psychiatric	European	-0.0513	0.0298	-1.7187	0.0857	0.4307	0.0365	1.0233	0.0074	0.0002	0.0058
Cholesterol esters in medium HDL	27005778	metabolites	European	0.1351	0.0794	1.7022	0.0887	0.0545	0.0282	1.0003	0.0089	-0.0115	0.0054
Childhood IQ	23358156	education	European	-0.0822	0.0485	-1.6944	0.0902	0.2728	0.0449	1.0024	0.0093	-0.0017	0.0086
Forced expiratory volume in 1 second (FEV1)	28166213	lung_function	European	-0.0377	0.0228	-1.6551	0.0979	0.2644	0.0169	0.97	0.007	0.0089	0.0054
Total lipids in medium HDL	27005778	metabolites	European	0.1119	0.0696	1.6084	0.1077	0.0603	0.026	0.9963	0.008	-0.0096	0.0053
Apolipoprotein A-I	27005778	metabolites	European	0.0996	0.0623	1.5977	0.1101	0.0751	0.0309	1.0045	0.0117	-0.0068	0.0059
Fathers age at death	27015805	aging	European	-0.0781	0.05	-1.5623	0.1182	0.0396	0.0069	1.018	0.0068	0.0126	0.0057
Total lipids in small HDL	27005778	metabolites	European	0.1121	0.072	1.5562	0.1197	0.0503	0.0261	1.0039	0.0075	0.0003	0.0053
Concentration of chylomicrons and largest VLDL particles	27005778	metabolites	European	-0.069	0.0446	-1.5473	0.1218	0.1154	0.0268	0.9885	0.0065	-0.0014	0.0047
Concentration of medium HDL particles	27005778	metabolites	European	0.1009	0.0654	1.5443	0.1225	0.0639	0.0258	0.9948	0.0076	-0.0091	0.0052
Average number of methylene groups per a double bond	27005778	metabolites	European	-0.0595	0.0386	-1.5405	0.1234	0.2043	0.0783	0.9951	0.0084	0.0006	0.0053
Cholesterol esters in large HDL	27005778	metabolites	European	0.0757	0.0492	1.5394	0.1237	0.1229	0.0308	1.0008	0.0143	-0.008	0.0056
Body fat	26833246	anthropometric	Mixed	-0.0439	0.0289	-1.5209	0.1283	0.1064	0.0082	0.9047	0.0063	0.001	0.0058
Adiponectin	22479202	cardiometabolic	Mixed	0.0611	0.0404	1.5134	0.1302	0.1206	0.0255	1.0216	0.0124	0.0013	0.0061
Ratio of bisallylic groups to double bonds	27005778	metabolites	European	0.0522	0.0346	1.5077	0.1316	0.2961	0.1072	0.9776	0.0091	-0.0014	0.0053
HbA1C	20858683	glycemic	European	0.0617	0.0411	1.5005	0.1335	0.0635	0.0117	1.0004	0.0071	-0.0041	0.0055
Forearm Bone mineral density	26367794	bone	Mixed	0.1119	0.0751	1.4906	0.1361	0.0909	0.0429	1.0107	0.0066	-0.0014	0.0053
Total cholesterol in HDL	27005778	metabolites	European	0.0759	0.051	1.4895	0.1364	0.0937	0.0287	1.0064	0.0126	-0.0033	0.0057
Age at Menopause	26414677	reproductive	European	-0.0381	0.0265	-1.4375	0.1506	0.1357	0.0158	0.989	0.0137	0.0017	0.0057
Lung adenocarcinoma	27488534	cancer	European	-0.0805	0.0563	-1.4297	0.1528	0.0312	0.0113	1.0192	0.0064	0.0059	0.0047
Leptin_not_adjBMI	26833098	hormone	European	-0.0619	0.0433	-1.4294	0.1529	0.0987	0.0164	0.9942	0.0066	0.0037	0.006
Free cholesterol in large VLDL	27005778	metabolites	European	-0.0524	0.0373	-1.406	0.1597	0.1191	0.0302	0.9901	0.0067	0.0016	0.0044
Ever vs never smoked	20418890	smoking_behaviour	European	-0.0505	0.0362	-1.3946	0.1631	0.0751	0.0066	0.9969	0.0061	-0.006	0.0065
Total cholesterol in medium HDL	27005778	metabolites	European	0.0948	0.0684	1.3867	0.1655	0.0547	0.0246	0.9985	0.0088	-0.0087	0.0054
Triglycerides in small HDL	27005778	metabolites	European	-0.087	0.0632	-1.3758	0.1689	0.0643	0.0274	0.9992	0.0082	0.0067	0.0052
Free cholesterol in medium HDL	27005778	metabolites	European	0.0785	0.0572	1.3732	0.1697	0.0672	0.0231	0.9974	0.0081	-0.0041	0.0052
Fasting glucose main effect	22581228	glycemic	European	-0.0428	0.0315	-1.358	0.1745	0.099	0.019	0.9978	0.0096	0.0072	0.0055
Total cholesterol in large HDL	27005778	metabolites	European	0.0655	0.0488	1.343	0.1793	0.104	0.0282	1.0067	0.0145	-0.0052	0.0055
Description of average fatty acid chain length; not actual carbon number	27005778	metabolites	European	0.0772	0.0575	1.3423	0.1795	0.101	0.0348	0.9832	0.0067	-0.0026	0.005
HOMA-B	20081858	glycemic	European	-0.0555	0.043	-1.29	0.1971	0.0903	0.0137	0.9888	0.0065	0.0008	0.0056
Phospholipids in medium HDL	27005778	metabolites	European	0.072	0.056	1.2841	0.1991	0.067	0.0232	0.9948	0.0076	-0.0066	0.0053
Total lipids in large VLDL	27005778	metabolites	European	-0.0488	0.0384	-1.2702	0.204	0.1359	0.0306	0.9864	0.0064	-0.0031	0.0046
Total lipids in large HDL	27005778	metabolites	European	0.0593	0.047	1.2616	0.2071	0.1299	0.0308	1.0008	0.015	-0.0059	0.0055
Acetoacetate	27005778	metabolites	European	0.0695	0.056	1.2426	0.214	0.0757	0.0277	0.9792	0.0069	-0.0024	0.0049
Tyrosine	27005778	metabolites	European	0.0542	0.0444	1.2202	0.2224	0.075	0.0272	0.9991	0.0066	-0.0046	0.0048
Phospholipids in large HDL	27005778	metabolites	European	0.0573	0.0471	1.2154	0.2242	0.1263	0.0304	0.9986	0.0142	-0.0053	0.0055
Total lipids in chylomicrons and largest VLDL particles	27005778	metabolites	European	-0.0473	0.039	-1.2141	0.2247	0.1184	0.0276	0.9904	0.0066	-0.0032	0.0046
Triglycerides in very large VLDL	27005778	metabolites	European	-0.0463	0.0382	-1.2125	0.2253	0.1169	0.0294	0.9819	0.0069	-9.9481e-05	0.0046
Average number of double bonds in a fatty acid chain	27005778	metabolites	European	0.0498	0.0411	1.2123	0.2254	0.1723	0.0537	1.0016	0.008	0.001	0.0051
Concentration of large VLDL particles	27005778	metabolites	European	-0.0404	0.0335	-1.2065	0.2276	0.1303	0.035	0.9745	0.0069	-0.0007	0.0041
Total lipids in very large VLDL	27005778	metabolites	European	-0.0434	0.0371	-1.1693	0.2423	0.133	0.0297	0.9796	0.0069	-0.0013	0.0046
Free cholesterol	27005778	metabolites	European	0.0883	0.0765	1.1541	0.2485	0.0682	0.0431	1.0234	0.0111	0.0007	0.0054
Free cholesterol to esterified cholesterol ratio	27005778	metabolites	European	0.0873	0.0761	1.1471	0.2513	0.0598	0.051	1.0128	0.0128	0.0042	0.0053
Concentration of large HDL particles	27005778	metabolites	European	0.0526	0.0461	1.1413	0.2537	0.1318	0.0304	0.9997	0.0152	-0.0052	0.0055
Triglycerides in IDL	27005778	metabolites	European	-0.0582	0.0511	-1.1386	0.2549	0.1068	0.0355	1.011	0.0153	0.0084	0.0056
Extreme height	23563607	anthropometric	European	0.028	0.0248	1.1311	0.258	1.2298	0.1061	1.0366	0.0175	-0.0037	0.0098
Triglycerides in very small VLDL	27005778	metabolites	European	-0.0491	0.0434	-1.1311	0.258	0.1366	0.0374	0.999	0.0097	0.0069	0.0054
Urinary albumin-to-creatinine ratio (non-diabetes)	26631737	kidney	European	0.0524	0.0475	1.1025	0.2703	0.0528	0.0105	0.9955	0.0072	-0.001	0.006
Free cholesterol in medium VLDL	27005778	metabolites	European	-0.045	0.0413	-1.0876	0.2768	0.1078	0.0341	0.9969	0.007	0.0029	0.0047
Amyotrophic lateral sclerosis	27455348	neurological	European	-0.0563	0.0519	-1.085	0.2779	0.05	0.0126	0.9939	0.0062	0.0015	0.0057
Phospholipids in medium VLDL	27005778	metabolites	European	-0.0439	0.0427	-1.0281	0.3039	0.1071	0.034	0.9981	0.0071	0.0021	0.0048
Celiac disease	20190752	autoimmune	European	0.0456	0.0447	1.0202	0.3076	0.3184	0.0501	1.0625	0.0107	-0.0042	0.0088
Concentration of very large VLDL particles	27005778	metabolites	European	-0.0392	0.0387	-1.0129	0.3111	0.1225	0.0297	0.9843	0.0069	-0.0028	0.0046
Phospholipids in very large VLDL	27005778	metabolites	European	-0.0387	0.0384	-1.0071	0.3139	0.1047	0.0281	0.9862	0.0067	-0.0019	0.0045
Free cholesterol in large HDL	27005778	metabolites	European	0.0476	0.0475	1.001	0.3168	0.105	0.0284	1.0086	0.0142	-0.0032	0.0054
Chronic Kidney Disease	26831199	kidney	Mixed	-0.0556	0.0559	-0.9946	0.3199	0.0181	0.0059	1.0165	0.0088	-0.0002	0.0068
Cholesterol esters in medium VLDL	27005778	metabolites	European	-0.0383	0.039	-0.9806	0.3268	0.1492	0.0379	0.9869	0.0079	0.0049	0.0052
Total cholesterol in medium VLDL	27005778	metabolites	European	-0.0392	0.0401	-0.9796	0.3273	0.1216	0.0358	0.9933	0.0075	0.0037	0.005
Urinary albumin-to-creatinine ratio	26631737	kidney	European	0.0449	0.0461	0.9741	0.33	0.0449	0.0087	0.997	0.0067	-0.0011	0.0059
Attention deficit hyperactivity disorder	20732625	psychiatric	European	-0.054	0.0563	-0.958	0.3381	0.2609	0.0917	1.0044	0.0062	0.0046	0.0056
Serum creatinine (non-diabetes)	26831199	kidney	Mixed	0.0225	0.0238	0.9449	0.3447	0.1148	0.0106	0.9789	0.0133	-0.0016	0.0067
Number of children ever born	27798627	reproductive	European	0.0244	0.0259	0.9441	0.3451	0.0258	0.0018	0.9691	0.007	0.006	0.0052
Phenylalanine	27005778	metabolites	European	-0.0605	0.0647	-0.9356	0.3495	0.0541	0.0221	1.0048	0.0067	0.0035	0.0051
Concentration of small VLDL particles	27005778	metabolites	European	-0.0363	0.0397	-0.913	0.3612	0.1467	0.0377	0.9913	0.0078	0.0067	0.0052
Albumin	27005778	metabolites	European	0.0594	0.0658	0.9023	0.3669	0.06	0.024	0.9894	0.0066	-9.6152e-05	0.0048
Serum total cholesterol	27005778	metabolites	European	0.0521	0.0583	0.8925	0.3721	0.0641	0.0388	1.0224	0.0155	0.0032	0.0056
Fasting proinsulin	20081858	glycemic	European	-0.0574	0.0644	-0.8915	0.3727	0.1742	0.0891	0.9843	0.0096	0.0068	0.0056
Forced expiratory volume in 1 second (FEV1)/Forced Vital capacity(FVC)	26635082	lung_function	European	-0.0332	0.0373	-0.8887	0.3742	0.1129	0.0148	0.9816	0.007	0.0062	0.0055
Serum total triglycerides	27005778	metabolites	European	-0.0344	0.0392	-0.8785	0.3797	0.1232	0.0364	0.9927	0.0075	0.0026	0.005
Lumbar Spine bone mineral density	26367794	bone	Mixed	0.0281	0.0321	0.8752	0.3814	0.1307	0.0153	0.9779	0.008	0.0007	0.0058
Total lipids in medium VLDL	27005778	metabolites	European	-0.0335	0.039	-0.8593	0.3902	0.1368	0.0351	0.9868	0.0067	-0.0003	0.0049
Serum creatinine	26831199	kidney	Mixed	0.0199	0.0236	0.844	0.3986	0.108	0.0094	0.9746	0.0133	-0.0026	0.0066
Triglycerides in medium VLDL	27005778	metabolites	European	-0.0363	0.0441	-0.8235	0.4102	0.0935	0.0308	1.0001	0.0066	-0.0018	0.0045
Mono-unsaturated fatty acids	27005778	metabolites	European	-0.0459	0.058	-0.7903	0.4293	0.1038	0.0428	0.9884	0.0081	0.0028	0.0048
Lumbar spine bone mineral density	22504420	bone	Mixed	0.0206	0.0262	0.7842	0.4329	0.2686	0.0246	1.0136	0.0084	-0.0017	0.0057
Difference in height between childhood and adulthood; age 8	23449627	anthropometric	European	-0.0355	0.0454	-0.7814	0.4346	0.3364	0.0505	0.9718	0.0077	0.0043	0.0061
Triglycerides in small VLDL	27005778	metabolites	European	-0.033	0.0426	-0.7754	0.4381	0.1175	0.0358	0.9948	0.0073	0.0034	0.0053
Hip circumference	25673412	anthropometric	European	-0.0163	0.0218	-0.7492	0.4537	0.1272	0.0059	0.8604	0.0081	0.0099	0.0065
Total lipids in small VLDL	27005778	metabolites	European	-0.0305	0.0407	-0.7481	0.4544	0.1412	0.0374	0.9928	0.0081	0.0073	0.0051
Phospholipids in large VLDL	27005778	metabolites	European	-0.0307	0.0411	-0.7469	0.4551	0.1141	0.031	0.9903	0.0066	-0.0036	0.0046
Concentration of very small VLDL particles	27005778	metabolites	European	-0.0356	0.0477	-0.7468	0.4552	0.1161	0.0369	1.0053	0.0124	0.0079	0.0056
Total lipids in very small VLDL	27005778	metabolites	European	-0.0369	0.0495	-0.7446	0.4565	0.1076	0.0368	1.0095	0.013	0.008	0.0055
Height; Females at age 10 and males at age 12	23449627	anthropometric	European	0.0232	0.0313	0.7421	0.458	0.4302	0.0476	0.9525	0.0078	-0.0037	0.0063
Triglycerides in large VLDL	27005778	metabolites	European	-0.0297	0.0405	-0.7331	0.4635	0.1088	0.0292	0.9899	0.0064	-0.0052	0.0045
Phospholipids in very small VLDL	27005778	metabolites	European	-0.0414	0.0569	-0.7281	0.4665	0.0872	0.0383	1.0141	0.0154	0.0099	0.0056
Phospholipids in chylomicrons and largest VLDL particles	27005778	metabolites	European	-0.0304	0.042	-0.723	0.4696	0.0959	0.0267	0.9852	0.0065	-0.0048	0.0048
Glucose	27005778	metabolites	European	-0.0327	0.0452	-0.7221	0.4703	0.0863	0.0211	0.9958	0.0065	0.0085	0.0049
Lung cancer	27488534	cancer	European	-0.0247	0.0348	-0.7088	0.4785	0.313	0.0649	1.0141	0.0071	0.0016	0.0052
2hr glucose adjusted for BMI	20081857	glycemic	European	0.0383	0.0546	0.7011	0.4832	0.1	0.0343	0.9941	0.007	-0.0005	0.0053
Parents age at death	27015805	aging	European	-0.0363	0.0523	-0.6948	0.4872	0.0282	0.0069	1.0171	0.0064	0.0053	0.0056
Attention deficit hyperactivity disorder (No GC)	27663945	psychiatric	European	-0.0479	0.0692	-0.692	0.489	0.0747	0.0303	1.0074	0.0076	0.0019	0.0068
Attention deficit hyperactivity disorder (GC)	27663945	psychiatric	European	-0.0475	0.0689	-0.6899	0.4903	0.0737	0.0299	0.9928	0.0074	0.0018	0.0067
Age at Menarche	25231870	reproductive	European	-0.0146	0.0216	-0.6759	0.4991	0.2016	0.0099	0.9546	0.0117	-0.0017	0.0069
Isoleucine	27005778	metabolites	European	-0.0305	0.0455	-0.6702	0.5027	0.0721	0.0233	0.9941	0.0067	-0.0067	0.0049
Triglycerides in very large HDL	27005778	metabolites	European	-0.0289	0.0443	-0.6518	0.5145	0.0821	0.0253	1.0159	0.0278	-0.001	0.0054
Phospholipids in small VLDL	27005778	metabolites	European	-0.0282	0.0435	-0.6485	0.5167	0.1138	0.0355	0.9993	0.0084	0.0081	0.0051
Alanine	27005778	metabolites	European	-0.027	0.0423	-0.6385	0.5232	0.0851	0.0275	1.0115	0.0076	-0.0013	0.0049
Lung cancer (all)	24880342	cancer	European	-0.0244	0.0393	-0.6203	0.5351	0.1248	0.0295	1.0084	0.0081	0.0013	0.0056
Citrate	27005778	metabolites	European	-0.0339	0.0549	-0.6163	0.5377	0.0707	0.0211	1.0121	0.0074	0.0006	0.0049
Total cholesterol in small VLDL	27005778	metabolites	European	-0.0314	0.0515	-0.6086	0.5428	0.0885	0.0321	1.0061	0.0096	0.0103	0.0054
Cigarettes smoked per day	20418890	smoking_behaviour	European	-0.025	0.0424	-0.5893	0.5557	0.0602	0.0152	1.0045	0.0062	-0.006	0.0052
Mean platelet volume	22139419	haemotological	European	0.0181	0.031	0.5845	0.5589	0.3198	0.0504	0.9816	0.0106	-0.0003	0.0062
Former vs Current smoker	20418890	smoking_behaviour	European	-0.0263	0.0471	-0.5589	0.5762	0.0623	0.0101	1.0009	0.0064	0.0067	0.0059
Forced Vital capacity(FVC)	26635082	lung_function	European	0.0164	0.0298	0.5516	0.5812	0.1469	0.0146	0.9853	0.0065	-0.0033	0.0053
Leucine	27005778	metabolites	European	0.0322	0.0587	0.5488	0.5832	0.0462	0.021	1.0089	0.0068	-0.01	0.0051
Extreme bmi	23563607	anthropometric	European	-0.0181	0.0332	-0.5437	0.5866	0.6935	0.0539	1.0297	0.0113	0.0191	0.0098
Total cholesterol in medium LDL	27005778	metabolites	European	-0.034	0.0628	-0.5422	0.5877	0.0686	0.0472	1.0131	0.0221	0.0134	0.0059
Extreme waist-to-hip ratio	23563607	anthropometric	European	-0.0244	0.0453	-0.538	0.5906	0.3577	0.0581	0.9778	0.0084	-0.0086	0.0086
Child birth weight	23202124	anthropometric	European	-0.0203	0.0382	-0.5317	0.5949	0.1144	0.0183	1.0036	0.006	0.0025	0.0049
Type 2 Diabetes	22885922	glycemic	European	0.0158	0.0304	0.5214	0.6021	0.0879	0.0094	1.0079	0.007	-0.0004	0.0053
Heart rate	23583979	haemotological	Mixed	-0.0149	0.0293	-0.5106	0.6096	0.0849	0.0091	1.0118	0.0085	-0.005	0.0063
Mean diameter for VLDL particles	27005778	metabolites	European	-0.0207	0.0409	-0.5054	0.6133	0.1328	0.0346	0.9906	0.0083	-0.0027	0.0048
Glycoprotein acetyls; mainly a1-acid glycoprotein	27005778	metabolites	European	0.023	0.0458	0.502	0.6157	0.0987	0.0291	0.986	0.0064	-0.001	0.0046
Free cholesterol in small VLDL	27005778	metabolites	European	-0.0229	0.046	-0.4973	0.619	0.1088	0.0341	1.0009	0.0087	0.0088	0.0054
Serumurate overweight	25811787	uric_acid	European	0.0145	0.0308	0.4699	0.6384	0.5045	0.2887	0.9725	0.0258	0.0015	0.005
Phospholipids in IDL	27005778	metabolites	European	-0.0299	0.0644	-0.4649	0.642	0.0621	0.042	1.0206	0.0195	0.0088	0.0057
Asthma	17611496	autoimmune	European	0.0207	0.0457	0.4539	0.6499	0.1101	0.027	1.0149	0.0084	0.0008	0.0064
Concentration of very large HDL particles	27005778	metabolites	European	0.0277	0.0609	0.4539	0.6499	0.0638	0.0262	1.0024	0.015	-0.0039	0.0055
Concentration of IDL particles	27005778	metabolites	European	-0.0269	0.0608	-0.443	0.6577	0.0764	0.0437	1.0179	0.0184	0.0085	0.0056
Multiple sclerosis	21833088	autoimmune	European	-0.0275	0.0623	-0.4423	0.6583	0.0619	0.0278	1.0554	0.009	0.001	0.0072
Parkinsons disease	19915575	neurological	European	-0.0131	0.0307	-0.4283	0.6685	0.4124	0.1194	1.1231	0.0091	0.006	0.0049
Forced expiratory volume in 1 second (FEV1)	21946350	lung_function	European	0.0187	0.0446	0.4199	0.6746	0.172	0.0219	0.8809	0.012	0.0047	0.0109
Forced expiratory volume in 1 second (FEV1)/Forced Vital capacity(FVC)	28166213	lung_function	European	-0.0104	0.025	-0.417	0.6767	0.2606	0.0206	0.9706	0.0085	0.0002	0.0058
Free cholesterol in IDL	27005778	metabolites	European	-0.0245	0.0596	-0.4106	0.6814	0.0733	0.0416	1.0192	0.0201	0.0088	0.0058
Phospholipids in very large HDL	27005778	metabolites	European	0.0228	0.0559	0.4081	0.6832	0.0893	0.0291	1.0086	0.017	-0.0026	0.0056
Concentration of medium VLDL particles	27005778	metabolites	European	-0.0145	0.0356	-0.4064	0.6844	0.147	0.0363	0.9815	0.0068	-0.0016	0.0047
Rheumatoid Arthritis	24390342	autoimmune	European	0.0098	0.0249	0.3916	0.6954	0.1636	0.0287	1.0112	0.0129	-0.0037	0.0058
Omega-9 and saturated fatty acids	27005778	metabolites	European	-0.0233	0.0603	-0.3856	0.6998	0.0864	0.0437	0.9961	0.0081	0.0027	0.0048
Free cholesterol in very large HDL	27005778	metabolites	European	0.0261	0.0689	0.3784	0.7051	0.0469	0.0249	1.0148	0.0138	-0.0011	0.0055
Transferrin	25352340	metal	European	0.0151	0.0416	0.3621	0.7173	0.1611	0.0755	1.0625	0.024	-0.0014	0.0072
Sitting height ratio	25865494	anthropometric	European	0.0123	0.0343	0.3589	0.7197	0.2242	0.0282	0.9788	0.0075	-0.0094	0.0063
Valine	27005778	metabolites	European	0.0185	0.0532	0.3481	0.7278	0.0623	0.0187	1.0149	0.0073	-0.0083	0.0052
Total cholesterol in LDL	27005778	metabolites	European	-0.021	0.0614	-0.3414	0.7328	0.0687	0.0509	1.0138	0.0239	0.0122	0.006
Waist-to-hip ratio	25673412	anthropometric	European	-0.0071	0.0221	-0.3232	0.7465	0.1129	0.0069	0.9211	0.009	0.0012	0.0057
Body mass index	20935630	anthropometric	European	0.0075	0.0233	0.3213	0.748	0.1895	0.0096	1.0107	0.0105	0.0144	0.0068
Primary biliary cirrhosis	26394269	autoimmune	European	0.0106	0.0339	0.3115	0.7555	0.3789	0.0633	1.0028	0.0097	-0.0081	0.0058
Child birth length	25281659	anthropometric	European	0.0123	0.041	0.3006	0.7637	0.1701	0.0232	0.9924	0.007	-0.0029	0.0065
Coronary artery disease	26343387	cardiometabolic	Mixed	-0.0062	0.0207	-0.298	0.7657	0.0794	0.0058	1.0439	0.0094	-0.0021	0.006
Free cholesterol in large LDL	27005778	metabolites	European	-0.0182	0.0618	-0.2941	0.7687	0.065	0.0488	1.0167	0.0237	0.011	0.0058
Urate	23263486	other	European	-0.0063	0.0216	-0.2906	0.7713	0.1755	0.0585	0.9543	0.0493	0.0038	0.0063
Total lipids in small LDL	27005778	metabolites	European	-0.0154	0.0558	-0.2765	0.7822	0.0849	0.0459	1.0087	0.0177	0.0095	0.0057
Obesity class 2	23563607	anthropometric	European	0.008	0.0289	0.2754	0.783	0.1848	0.0127	1.0014	0.0098	0.0089	0.0085
Creatinine	27005778	metabolites	European	-0.0109	0.0396	-0.2751	0.7832	0.114	0.0253	1.0123	0.0074	-0.0027	0.0051
Concentration of large LDL particles	27005778	metabolites	European	-0.0157	0.0615	-0.2552	0.7985	0.0753	0.0508	1.016	0.0216	0.0097	0.0057
Total lipids in very large HDL	27005778	metabolites	European	0.017	0.0669	0.2538	0.7997	0.0579	0.0278	1.0168	0.0149	-0.0023	0.0058
Total lipids in IDL	27005778	metabolites	European	-0.0154	0.0609	-0.2529	0.8003	0.0751	0.045	1.0186	0.0191	0.0083	0.0057
LDL cholesterol	20686565	lipids	European	-0.0073	0.0292	-0.2509	0.8019	0.1041	0.0285	1.051	0.0484	0.0045	0.0078
Concentration of medium LDL particles	27005778	metabolites	European	-0.0148	0.059	-0.2502	0.8024	0.0786	0.0492	1.0121	0.0202	0.01	0.0057
Phospholipids in large LDL	27005778	metabolites	European	-0.0155	0.0628	-0.2466	0.8052	0.0628	0.0453	1.0174	0.0215	0.0098	0.0058
Total cholesterol in large LDL	27005778	metabolites	European	-0.0149	0.0608	-0.2448	0.8066	0.0661	0.0472	1.0146	0.0227	0.0112	0.0058
Total cholesterol in very large HDL	27005778	metabolites	European	0.0187	0.0794	0.2358	0.8136	0.0319	0.0228	1.0137	0.0115	-0.0005	0.0055
Inflammatory Bowel Disease (Euro)	26192919	autoimmune	European	-0.0051	0.0242	-0.2125	0.8317	0.3357	0.0343	1.0512	0.0099	0.0018	0.0059
Ulcerative colitis	26192919	autoimmune	European	-0.0064	0.0318	-0.2012	0.8406	0.2603	0.0321	1.0451	0.0096	0.0047	0.0059
Concentration of small LDL particles	27005778	metabolites	European	-0.0103	0.0522	-0.1963	0.8444	0.0917	0.0438	1.008	0.0159	0.0083	0.0056
Squamous cell lung cancer	27488534	cancer	European	0.0097	0.0503	0.1919	0.8478	0.0374	0.0119	1.0109	0.0062	0.0006	0.0051
Waist circumference	25673412	anthropometric	European	-0.0041	0.0219	-0.1878	0.8511	0.1213	0.0052	0.8447	0.0077	0.0047	0.0062
Mean diameter for HDL particles	27005778	metabolites	European	0.009	0.0487	0.1846	0.8536	0.1194	0.0293	1.0083	0.0191	-0.0032	0.0055
Total lipids in medium LDL	27005778	metabolites	European	-0.0107	0.0583	-0.1842	0.8539	0.0802	0.0502	1.0104	0.0208	0.0106	0.0058
Triglycerides in chylomicrons and largest VLDL particles	27005778	metabolites	European	-0.0076	0.0419	-0.1807	0.8566	0.0919	0.0276	0.9903	0.0066	-0.0067	0.0049
Total lipids in large LDL	27005778	metabolites	European	-0.0103	0.0611	-0.1692	0.8657	0.0753	0.0519	1.0145	0.0222	0.0097	0.0057
Forced expiratory volume in 1 second (FEV1)	26635082	lung_function	European	-0.0056	0.0337	-0.1658	0.8683	0.1395	0.0156	0.9924	0.0066	0.0036	0.0059
Apolipoprotein B	27005778	metabolites	European	-0.0089	0.0558	-0.1601	0.8728	0.0827	0.0405	1.0088	0.0148	0.0067	0.006
Phospholipids in medium LDL	27005778	metabolites	European	-0.0092	0.0578	-0.1596	0.8732	0.0717	0.0431	1.009	0.0193	0.0096	0.0058
Neuroticism	24828478	personality	European	-0.0073	0.0468	-0.1552	0.8767	0.0147	0.0033	1.0084	0.0063	0.002	0.0055
Cholesterol esters in medium LDL	27005778	metabolites	European	-0.0089	0.0584	-0.1521	0.8791	0.0799	0.0499	1.0103	0.0208	0.011	0.0057
Ferritin	25352340	metal	European	-0.0086	0.0569	-0.152	0.8792	0.0922	0.0264	1.0275	0.0092	-0.0034	0.0078
Mothers age at death	27015805	aging	European	0.0067	0.0458	0.1469	0.8832	0.0355	0.0075	1.0132	0.0072	-0.0015	0.0052
Acetate	27005778	metabolites	European	0.0084	0.0574	0.1461	0.8838	0.0566	0.0198	1.0008	0.0069	-0.0047	0.0047
Omega-3 fatty acids	27005778	metabolites	European	0.0062	0.0437	0.1414	0.8876	0.1531	0.0423	0.9915	0.0078	0.0028	0.005
Total Cholesterol	20686565	lipids	European	-0.0033	0.0247	-0.1342	0.8932	0.1338	0.0241	1.0211	0.0349	0.0035	0.0072
Difference in height between adolescence and adulthood; age 14	23449627	anthropometric	European	0.0057	0.0516	0.1101	0.9123	0.4588	0.1048	0.9805	0.0067	-0.0004	0.0057
18:2 linoleic acid (LA)	27005778	metabolites	European	-0.0062	0.0566	-0.1096	0.9128	0.1253	0.0483	1.0036	0.01	0.0068	0.0054
Mean diameter for LDL particles	27005778	metabolites	European	-0.0067	0.0674	-0.0991	0.9211	0.0464	0.0264	1.0009	0.0124	-0.0021	0.0047
Forced expiratory volume in 1 second (FEV1)/Forced Vital capacity(FVC)	21946350	lung_function	European	-0.003	0.0307	-0.0983	0.9217	0.1228	0.0134	0.9289	0.0078	-0.0004	0.0061
Eczema	26482879	autoimmune	Mixed	-0.0046	0.048	-0.0948	0.9245	0.0677	0.015	1.0238	0.0071	-0.0051	0.0057
Lung cancer (squamous cell)	24880342	cancer	European	0.005	0.0571	0.0883	0.9297	0.0487	0.0195	1.0068	0.0066	0.0019	0.005
Sleep duration	27494321	sleeping	European	-0.0027	0.0334	-0.0819	0.9347	0.0557	0.0049	1.019	0.0073	-0.0164	0.0055
Total cholesterol in IDL	27005778	metabolites	European	0.005	0.0612	0.0809	0.9355	0.073	0.0463	1.0181	0.0201	0.0081	0.0057
Overweight	23563607	anthropometric	European	-0.0019	0.0258	-0.0743	0.9407	0.1095	0.0065	1.0246	0.0096	0.0117	0.0076
Obesity class 3	23563607	anthropometric	European	-0.0021	0.0377	-0.0563	0.9551	0.1225	0.0142	0.9795	0.0091	0.0063	0.008
Anorexia Nervosa	24514567	psychiatric	European	0.0011	0.0223	0.0488	0.9611	0.5501	0.0313	0.9003	0.0071	0.0103	0.006
Crohns disease	26192919	autoimmune	European	-0.0009	0.0231	-0.0394	0.9686	0.5064	0.0591	1.0207	0.0111	-0.0016	0.0057
Obesity class 1	23563607	anthropometric	European	-0.0004	0.0248	-0.0173	0.9862	0.2178	0.0116	1.0169	0.0109	0.0159	0.0082
22:6 docosahexaenoic acid	27005778	metabolites	European	-0.0008	0.0443	-0.0171	0.9864	0.1314	0.0367	0.9957	0.0074	0.0031	0.0047
Total cholesterol in small LDL	27005778	metabolites	European	-0.0006	0.059	-0.0102	0.9919	0.069	0.044	1.0167	0.0192	0.0095	0.0058
Cholesterol esters in large LDL	27005778	metabolites	European	-0.0003	0.0598	-0.0058	0.9954	0.0764	0.0513	1.0123	0.0219	0.0098	0.0057
