# Supplementary material for: Genome-wide association analyses of chronotype in 697,828 individuals provides insights into circadian rhythms
Source: Nat Commun. 2019 Jan 29;10:343. doi: 10.1038/s41467-018-08259-7 (PMC6351539; doi:10.1038/s41467-018-08259-7)
Supplement: Supplementary file 15 — Supplementary Data 12 [file 41467_2018_8259_MOESM15_ESM.xlsx]

## Sheet: Supp Data 12
Supplementary Data 12. Results of two-sample MR analyses for Chronotype exposure against multiple outcomes. We used the TwoSampleMR package to test the 351 lead Chronotype variants against published GWAS outcomes, using the full range of tests. Results are sorted by inverse-variance weighted (IVW) P-values. Chronotype effect sizes were log odds ratios of morningness, taken from the secondary effe…
				Inverse Variance Weighted			MR-Egger			MR-Egger Bootstrap			Weighted Median			Penalised Weighted Median
Outcome No.	Outcome || Study/Cohort || Year	PMID	N SNPs	Beta	SE	P	Beta	SE	P	Beta	SE	P	Beta	SE	P	Beta	SE	P
1009	Subjective well being || SSGAC || 2016	27089181	251	0.0395297	0.00975192	5.04502e-05	0.0378301	0.0335639	0.260782	0.0357476	0.0229122	0.052	0.0430141	0.0124724	0.000563214	0.045072	0.0123328	0.000257538
22	Schizophrenia || PGC || 2014	25056061	335	-0.117498	0.0407763	0.00395763	-0.166329	0.117129	0.15653	-0.168403	0.0901072	0.032	-0.115083	0.0400877	0.00409453	-0.110049	0.0391991	0.00499365
1000	Depressive symptoms || SSGAC || 2016	27089181	331	-0.0199855	0.00919128	0.029675	-0.038723	0.027793	0.16448	0.00360646	0.0233312	0.438	0	0.012383	1	0	0.0126009	1
803	PGC cross-disorder traits || PGC || 2013	23453885	227	-0.0618579	0.0382648	0.105971	-0.139551	0.113074	0.218432	-0.180608	0.110296	0.051	-0.100293	0.0483043	0.0378679	-0.103775	0.0456843	0.0231131
805	Major depressive disorder || PGC || 2013	22472876	227	-0.0904803	0.0576249	0.116378	-0.102581	0.172065	0.551656	-0.270997	0.180627	0.059	-0.120849	0.0824578	0.142762	-0.131662	0.0833579	0.114225
95	Body mass index || GIANT || 2013	23754948	266	-0.0164149	0.0223821	0.463317	-0.0562875	0.067213	0.403097	0.0218433	0.0314726	0.245	-0.021973	0.024374	0.367327	-0.0218066	0.025232	0.387454
974	Body mass index || GIANT || 2015	25673413	256	-0.0115427	0.02131	0.588054	-0.0341637	0.065983	0.605072	0.12761	0.0508083	0.006	-0.0338442	0.0181217	0.0618171	-0.033112	0.0182282	0.0692899
774	Fasting insulin || MAGIC || 2012	22581228	261	0.00043735	0.00172035	0.799324	-0.000668154	0.00518929	0.89765	0.00110683	0.00421358	0.379	0	0.00252284	1	0	0.00253157	0.764237
976	Type 2 diabetes || DIAGRAM || 2012	22885922	257	-0.0070303	0.0611538	0.908476	0.146419	0.187982	0.436762	0.0327154	0.163426	0.423	0.0554709	0.0872405	0.524881	0.0569107	0.086385	0.510022
23	Type 2 diabetes || DIAGRAM || 2014	24509480	267	0.000405322	0.0424873	0.992388	0.0819234	0.122049	0.502655	0.00458356	0.0696116	0.456	0	0.0548153	1	0	0.0536318	1
