# Supplementary material for: Genome-wide association analyses of chronotype in 697,828 individuals provides insights into circadian rhythms
Source: Nat Commun. 2019 Jan 29;10:343. doi: 10.1038/s41467-018-08259-7 (PMC6351539; doi:10.1038/s41467-018-08259-7)
Supplement: Supplementary file 16 — Supplementary Data 13 [file 41467_2018_8259_MOESM16_ESM.xlsx]

## Sheet: Supp Data 13
Supplementary Data 13. Two-sample MR results for multiple exposures against Chronotype outcome. We used published variants and their effect sizes as instruments against Chronotype as an outcome. For all exposures except "Major depressive disorder (23andMe)", Chronotype effect sizes (log odds ratios of morningness) were taken from the secondary effect-size meta-analysis of UK Biobank morning perso…
		Inverse Variance Weighted (IVW)				MR-Egger						Weighted Mediam (WM)				Penalised Weighted Median (PWM)
Exposure	N SNPs	Beta	SE	t	P	Beta	SE	t	P	Intercept	Intercept P	Beta	SE	t	P	Beta	SE	t	P
Type 2 diabetes	87	0.0234289	0.00759669	3.08409	0.00274505	0.0320306	0.015457	2.07223	0.0412738	-0.000862594	0.524093	0.021965	0.00744909	2.94868	0.0031913	0.000456129	0.00773281	0.0589861	0.952963
Type 2 diabetes (excl FTO)	86	0.0172739	0.00679857	2.54081	0.0128761	0.0224856	0.013762	1.63389	0.106026	-0.000519587	0.663785	0.0191172	0.00714663	2.675	0.00747297	0.00131153	0.00839278	0.156269	0.875821
Favourable adiposity	15	-0.15195	0.0619734	2.45186	0.0279437	0.00961605	0.187126	0.0513882	0.959797	-0.00352981	0.376494	-0.18785	0.0616286	3.04809	0.00230299	-0.162469	0.0739784	2.19617	0.0280797
Insulin Secretion	11	0.0984212	0.0426426	2.30805	0.0436522	0.0610485	0.0777801	0.784886	0.452685	0.00164981	0.573916	0.122604	0.0390982	3.13581	0.00171383	-0.0227988	0.04847	0.470369	0.638092
BMI	76	0.0600614	0.0295535	2.03229	0.0456649	0.166004	0.0725656	2.28764	0.0250175	-0.00333534	0.1149	0.0591761	0.023922	2.47371	0.0133718	0.0479757	0.0278371	1.72344	0.0848087
Schizophrenia	90	-0.0169543	0.00860094	1.97122	0.0518057	-0.0396385	0.033351	1.18853	0.237823	0.00182611	0.483215	-0.0160505	0.00741523	2.16453	0.030424	-0.0192565	0.00759647	2.53493	0.0112471
BMI (excl FTO)	75	0.0168224	0.0289559	0.580965	0.56303	-0.0328006	0.0859502	0.381624	0.703849	0.0014243	0.541436	0.0381506	0.0240609	1.58558	0.112834	0.0389892	0.0249002	1.56582	0.117391
Major depressive disorder	38	-0.0173494	0.0350973	0.494324	0.624	-0.198238	0.247782	0.800048	0.428931	0.00585719	0.465563	-0.0351319	0.0257952	1.36195	0.173212	-0.034406	0.0290821	1.18306	0.236785
Major depressive disorder (23andMe)	17	0.0022281	0.0597975	0.0372607	0.970738	-0.623319	0.416397	1.49693	0.155155	0.0211714	0.150103	0.0607957	0.038921	1.56203	0.118281	0.0755424	0.0393222	1.92111	0.0547174
