# Supplementary material for: Genome-wide association analyses of chronotype in 697,828 individuals provides insights into circadian rhythms
Source: Nat Commun. 2019 Jan 29;10:343. doi: 10.1038/s41467-018-08259-7 (PMC6351539; doi:10.1038/s41467-018-08259-7)
Supplement: Supplementary file 18 — Supplementary Data 15 [file 41467_2018_8259_MOESM18_ESM.xlsx]

## Sheet: Supp Data 15
Supplementary Data 15. List of lead variants at P<5E-8 identified in the 23andMe morning person GWAS alone. Some variants were not present in the UK Biobank (orange) and, where possible, alternative variants in the same locus that were present in the UK Biobank HRC-imputed panel (green) are listed. Some loci had no suitable alternative variants reaching P<5E-8 in the 23andMe only GWAS. Effect siz…
23andMe Locus No.	Lead Variant	Chr	Pos	A1	A2	A1 Freq	ln OR	SE	P	N
1	rs1989147	1	7909373	T	C	0.1824	0.0812	0.0079	9.646e-25	248094
2	rs10927823	1	15993603	A	G	0.3305	-0.0374	0.0067	1.976e-08	248094
3	rs10917509	1	19992066	T	C	0.3655	0.0358	0.0063	1.473e-08	248094
4	rs12752290	1	21535330	T	C	0.5529	-0.0383	0.0062	7.116e-10	248094
5	rs12140153	1	62579891	T	G	0.0783	-0.0675	0.0121	2.661e-08	248094
6	rs12040629	1	77705365	A	G	0.1588	0.0835	0.0083	5.037e-24	248094
7	rs1335720	1	91173988	A	G	0.759	0.04	0.0071	1.789e-08	248094
8	rs201312890	1	96895803	D	I	0.1972	-0.0431	0.0078	3e-08	248094
	rs12032173	1	96895804	T	G	0.1971	-0.0431	0.0078	3.053e-08	248094
9	rs9436119	1	150467753	A	G	0.365	0.0525	0.0064	3.546e-16	248094
10	rs74514971	1	173729431	D	I	0.258	-0.0394	0.007	1.628e-08	248094
11	rs1144566	1	182569626	T	C	0.0268	0.3121	0.0187	1.759e-62	248094
12	rs7522067	1	190071452	A	G	0.3578	-0.0428	0.0063	1.211e-11	248094
13	rs7581403	2	2314997	T	C	0.3108	-0.0364	0.0066	3.764e-08	248094
14	rs62124718	2	12822995	A	G	0.8973	-0.0569	0.0101	1.864e-08	248094
15	rs905667	2	49305834	A	G	0.4928	-0.0375	0.0062	1.51e-09	248094
	rs1504155	2	49402250	A	C	0.4976	-0.0359	0.0061	3.092e-09	248094
16	rs112067664	2	50508315	T	G	0.0975	0.0695	0.0103	1.529e-11	248094
	rs78986478	2	50515881	C	G	0.9026	-0.0692	0.0103	1.576e-11	248094
17	rs1160648	2	56453588	T	C	0.4138	-0.0338	0.0062	4.388e-08	248094
18	rs359246	2	60476639	A	G	0.4848	-0.0376	0.0061	6.366e-10	248094
19	rs10201530	2	77256291	T	C	0.5789	0.0401	0.0061	6.502e-11	248094
20	rs34509802	2	101591710	A	G	0.1784	0.0506	0.0081	5.001e-10	248094
21	rs35125029	2	144261657	A	G	0.3697	-0.0537	0.0063	1.426e-17	248094
22	rs6433478	2	175241482	T	C	0.4698	-0.0353	0.0062	1.286e-08	248094
23	rs13427590	2	198516821	T	C	0.4857	0.0676	0.0061	1.16e-28	248094
24	rs4416211	2	215377588	A	T	0.4925	-0.0346	0.0061	1.408e-08	248094
25	rs113223463	2	239359705	T	C	0.1051	-0.0962	0.0101	1.072e-21	248094
	rs55886641	2	239319185	T	C	0.8903	0.0923	0.0098	3.195e-21	248094
26	rs62260792	3	50248427	A	G	0.0766	0.0725	0.0114	2.342e-10	248094
27	rs82825	3	52471942	A	G	0.8276	0.0475	0.008	3.608e-09	248094
28	rs35739317	3	71575278	D	I	0.687	0.0435	0.0067	7.631e-11	248094
	rs7626335	3	71575177	A	C	0.3307	-0.0411	0.0065	2.023e-10	248094
29	rs4077419	3	77188041	A	C	0.5601	-0.0469	0.0062	4.864e-14	248094
30	rs56242353	3	82581831	T	G	0.12	0.0655	0.0095	5.962e-12	248094
31	rs1449403	3	85591467	A	G	0.12	0.0545	0.0094	6.023e-09	248094
32	rs9290069	3	160890946	A	G	0.5098	-0.0381	0.0061	3.541e-10	248094
33	rs3850174	3	172364093	A	T	0.2581	-0.0386	0.0071	4.547e-08	248094
34	rs9863471	3	174761963	C	G	0.7514	-0.04	0.0071	1.438e-08	248094
35	rs1488137	3	182104957	T	G	0.5275	-0.0407	0.0061	2.314e-11	248094
36	rs4698679	4	18262425	T	C	0.7282	-0.0379	0.0069	3.676e-08	248094
37	rs4579124	4	105319081	A	G	0.7313	0.0403	0.0068	3.902e-09	248094
38	rs876684	4	130915946	A	C	0.371	-0.0386	0.0063	9.964e-10	248094
39	rs11731618	4	132506771	T	G	0.8107	-0.0456	0.0077	3.086e-09	248094
40	rs35166798	4	156116677	A	G	0.8841	0.0527	0.0095	3.451e-08	248094
41	rs893191	5	59023325	A	T	0.6015	-0.0354	0.0062	1.336e-08	248094
42	rs780405	5	87556339	A	G	0.2491	-0.0473	0.007	1.78e-11	248094
43	rs12514961	5	106657285	T	C	0.6387	-0.036	0.0064	1.762e-08	248094
44	rs34125199	6	12155114	D	I	0.3497	0.0371	0.0064	5.245e-09	248094
	rs1998528	6	12151610	A	G	0.3499	0.037	0.0063	5.644e-09	248094
45	rs62385532	6	13161394	A	G	0.2881	0.0709	0.0067	6.705e-26	248094
46	rs201624588	6	26316131	D	I	0.6042	-0.0374	0.0064	6.75e-09	248094
	rs766406	6	26319588	T	G	0.6536	-0.0343	0.0064	7.063e-08	248094
47	rs76899638	6	55147508	D	I	0.1953	0.0744	0.0076	2.382e-22	248094
	rs2653349	6	55142337	A	G	0.1941	0.0738	0.0077	5.403e-22	248094
48	rs66471824	6	62640638	D	I	0.4817	-0.0334	0.0061	4.244e-08	248094
	rs1931805	6	62630863	T	C	0.4966	0.0321	0.0061	1.301e-07	248094
49	rs11324395	6	98705766	D	I	0.7135	-0.0475	0.0067	1.756e-12	248094
	rs12195792	6	98705295	A	T	0.278	0.0471	0.0068	3.767e-12	248094
50	rs76223855	6	153136141	T	C	0.9857	-0.2708	0.0274	4.499e-23	248094
51	rs10237162	7	24085405	T	C	0.719	0.0495	0.0068	2.528e-13	248094
52	rs199708405	7	32320457	D	I	0.6049	0.0404	0.0065	6.068e-10	248094
	rs1450870	7	32311726	T	C	0.3849	-0.0375	0.0062	1.754e-09	248094
53	rs6969081	7	50624505	A	T	0.6235	0.0462	0.0063	1.595e-13	248094
54	rs10258689	7	96466047	A	G	0.1969	-0.0764	0.0076	1.662e-23	248094
55	rs143808143	7	102486991	D	I	0.7006	-0.0567	0.0066	9.866e-18	248094
	rs56269620	7	102489456	A	G	0.6423	-0.0512	0.0063	5.242e-16	248094
56	rs184416329	7	114095005	T	C	0.2014	0.0416	0.0076	4.907e-08	248094
	rs73208648	7	114036921	T	G	0.2016	0.0414	0.0076	6.078e-08	248094
57	rs58122651	7	121949640	D	I	0.3939	0.0344	0.0063	4.14e-08	248094
	rs6968240	7	121942674	A	C	0.3957	0.0331	0.0063	1.654e-07	248094
58	rs4129572	7	133636888	T	C	0.407	-0.0354	0.0062	1.075e-08	248094
59	rs7463166	8	4833790	A	G	0.6355	-0.0471	0.0063	8.249e-14	248094
60	rs35231275	8	9619909	A	T	0.3249	-0.0375	0.0068	3.965e-08	248094
61	rs2736304	8	11236964	T	C	0.4575	-0.0354	0.0061	6.171e-09	248094
62	rs16878810	8	31959274	C	G	0.7056	0.0383	0.0067	9.827e-09	248094
63	rs7842982	8	33731186	T	G	0.6186	-0.0382	0.0063	1.381e-09	248094
64	rs62501026	8	53126512	T	C	0.8461	-0.0609	0.0084	4.951e-13	248094
65	rs199631048	8	65026907	D	I	0.5929	0.0352	0.0063	2.038e-08	248094
	rs13251387	8	65014043	A	G	0.3988	-0.0345	0.0062	2.788e-08	248094
66	rs72673538	8	93273270	C	G	0.2848	0.0501	0.0068	1.315e-13	248094
67	rs148724076	8	106226814	A	T	0.829	-0.0448	0.0081	3.229e-08	248094
	rs4279559	8	106220667	A	G	0.8292	-0.0442	0.008	3.759e-08	248094
68	rs11787046	8	116682527	A	T	0.7197	-0.0389	0.007	2.566e-08	248094
69	rs73581580	9	140251458	A	G	0.1208	-0.0733	0.0105	3.286e-12	234925
70	rs4948548	10	60570927	A	G	0.7296	-0.044	0.0068	1.171e-10	248094
71	rs1351525	11	13301548	A	T	0.2965	0.0435	0.0067	6.994e-11	248094
72	rs10742179	11	27650524	A	G	0.2673	0.0385	0.0069	2.12e-08	248094
73	rs201089311	11	30237055	D	I	0.7663	0.0419	0.0073	9.537e-09	248094
	rs1222208	11	30361377	A	C	0.7849	0.0403	0.0074	4.629e-08	248094
74	rs1402954	11	33777334	T	C	0.0991	0.0791	0.0102	8.321e-15	248094
75	rs10838193	11	43898020	A	G	0.3273	-0.0352	0.0065	4.827e-08	248094
76	rs11039155	11	47280762	A	G	0.1409	-0.0564	0.0088	1.519e-10	248094
77	rs3107024	11	66202215	T	C	0.403	-0.0375	0.0062	1.538e-09	248094
78	rs1278402	11	82972097	A	G	0.7416	0.038	0.0069	3.884e-08	248094
79	rs12786007	11	92890392	A	G	0.6965	-0.0419	0.0066	2.086e-10	248094
80	rs627858	11	114074031	A	G	0.6796	-0.0369	0.0065	1.192e-08	248094
81	rs12310956	12	33970682	A	G	0.6239	0.0571	0.0063	1.25e-19	248094
82	rs6582579	12	38704819	A	T	0.4797	-0.0604	0.0061	4.743e-23	248094
83	rs1650008	12	46298437	A	G	0.4775	-0.0376	0.0062	1.044e-09	248094
84	rs10877962	12	63520912	T	C	0.3972	0.0494	0.0063	2.738e-15	248094
85	rs10778534	12	107500506	T	C	0.626	-0.0381	0.0063	1.307e-09	248094
86	rs1697497	13	55922259	T	G	0.2089	-0.041	0.0075	4.408e-08	248094
87	rs4445791	13	59197211	A	G	0.5023	0.0374	0.0061	9.044e-10	248094
88	rs1407571	13	69871861	A	T	0.6743	0.0362	0.0065	2.477e-08	248094
89	rs9573980	13	77590741	A	G	0.9652	0.1498	0.0169	6.99e-19	248094
90	rs1890256	14	55881276	T	C	0.2554	0.0407	0.007	5.212e-09	248094
91	rs11158627	14	66889669	T	C	0.6399	0.0371	0.0063	4.463e-09	248094
92	rs10851460	15	48092994	A	G	0.2421	0.0405	0.0071	1.195e-08	248094
93	rs7174381	15	75613289	A	C	0.7095	-0.0375	0.0069	4.336e-08	248094
94	rs1873958	15	101147726	A	G	0.4121	0.0414	0.0062	2.269e-11	248094
95	rs12927162	16	52684916	A	G	0.7386	0.0656	0.0069	1.755e-21	248094
96	rs113935429	16	53822169	D	I	0.3885	0.0464	0.0063	2.087e-13	248094
	rs55872725	16	53809123	T	C	0.4128	0.044	0.0062	8.799e-13	248094
97	rs2398144	16	56352854	A	C	0.4051	-0.0414	0.0062	1.824e-11	248094
98	rs1013982	16	72450482	A	G	0.6404	0.0375	0.0065	6.129e-09	248094
99	rs35712131	16	76474219	T	C	0.4485	-0.034	0.0062	3.604e-08	248094
100	rs1061032	17	8064083	T	G	0.1039	0.0647	0.0102	1.885e-10	248094
101	rs11545787	17	17398278	A	G	0.2441	-0.0705	0.0073	2.779e-22	248094
102	rs11650615	17	46123698	C	G	0.7147	-0.0395	0.0067	4.203e-09	248094
103	rs10853329	18	5194172	T	C	0.3062	0.045	0.007	1.182e-10	248094
104	rs1788784	18	21159630	A	G	0.3446	-0.0427	0.0064	2.694e-11	248094
105	rs4419127	18	31663654	A	G	0.657	0.06	0.0064	6.229e-21	248094
106	rs203179	18	38073467	T	C	0.5477	-0.0366	0.0061	1.809e-09	248094
107	rs4800994	18	53403850	T	C	0.179	0.0582	0.008	3.815e-13	248094
108	rs9964420	18	56824041	A	C	0.2871	-0.064	0.0068	7.778e-21	248094
109	rs2425674	20	43529461	C	G	0.4273	0.0335	0.0061	4.877e-08	248094
110	rs133075	22	41081164	T	G	0.5634	0.0364	0.0061	3.095e-09	248094
111	rs72071921	X	28798448	D	I	0.463	-0.0289	0.0053	3.928e-08	248094
112	rs3747463	X	68751721	T	C	0.3609	-0.0316	0.0052	1.081e-09	248094
113	rs213462	X	82704455	A	C	0.55	-0.0363	0.0051	1.079e-12	248094
114	rs7060620	X	101012848	A	T	0.8143	-0.0449	0.0064	2.916e-12	248094
115	rs727656	X	102473493	A	G	0.6256	0.0282	0.0051	3.939e-08	248094
